# Supplementary material for: Comparative liver transcriptome analysis in hamsters infected with food-borne trematodes Opisthorchis felineus, Opisthorchis viverrini, or Clonorchis sinensis
Source: PLoS Negl Trop Dis. 2024 Dec 9;18(12):e0012685. doi: 10.1371/journal.pntd.0012685 (PMC11627427; doi:10.1371/journal.pntd.0012685)
Supplement: S1 Table — (XLSX) [file pntd.0012685.s001.xlsx]

## Sheet: Sheet1
ST1. Output statistics of raw sequencing data
Sample ID	Infection	Time, months	# Reads	Yield (Mbases)	Mean Quality Score	% Bases >= 30
Control1m1	0	1	37151883	11146	38.2	91.81
Control1m2	0	1	36295228	10889	37.97	91.02
Control1m3	0	1	35466218	10640	38.18	91.73
Control3m26	0	3	33805275	10142	37.98	91.02
Control3m28	0	3	36459404	10938	38.1	91.46
Control3m35	0	3	39957216	11987	38.28	92.1
CS1m10	Clonorchis sinensis	1	37192683	11158	38.36	92.41
CS1m6	Clonorchis sinensis	1	41003353	12301	38.26	92.04
CS1m8	Clonorchis sinensis	1	37623568	11287	38.31	92.25
CS3m16	Clonorchis sinensis	3	42221326	12666	38.33	92.28
CS3m23	Clonorchis sinensis	3	42821824	12847	38.33	92.31
CS3m18	Clonorchis sinensis	3	36695221	11009	38.31	92.22
OF1m62	Opisthorchis felineus	1	50242529	15073	38.48	92.83
OF1m63	Opisthorchis felineus	1	38600204	11580	38.29	92.15
OF1m66	Opisthorchis felineus	1	32004827	9601	38.31	92.22
OF3m72	Opisthorchis felineus	3	35727371	10718	38.43	92.65
OF3m73	Opisthorchis felineus	3	35284164	10585	38.39	92.52
OF3m74	Opisthorchis felineus	3	38525152	11558	38.37	92.42
OV1m1	Opisthorchis viverrini	1	73053630	10958	38.2	94.29
OV3m1	Opisthorchis viverrini	1	81157380	12173	37.97	93.85
OV1m2	Opisthorchis viverrini	1	135471078	20320	38.18	94.75
OV3m3	Opisthorchis viverrini	3	67622890	10143	38.43	94.29
OV3m2	Opisthorchis viverrini	3	70427050	10564	38.39	94.32
OV1m3	Opisthorchis viverrini	3	70689186	10603	38.37	93.83
