# Supplementary material for: Comparative liver transcriptome analysis in hamsters infected with food-borne trematodes Opisthorchis felineus, Opisthorchis viverrini, or Clonorchis sinensis
Source: PLoS Negl Trop Dis. 2024 Dec 9;18(12):e0012685. doi: 10.1371/journal.pntd.0012685 (PMC11627427; doi:10.1371/journal.pntd.0012685)
Supplement: S2 Table — (XLSX) [file pntd.0012685.s002.xlsx]

## Sheet: Sheet1
ST2A. DEG genes in the C. sinensis-infected animals (cut-off 0.05)									ST2B. DEG genes in the C. sinensis-infected animals at 1 month p.i.(cut-off 0.05)									ST2C. DEG genes in the C. sinensis-infected animals at 3 months p.i.(cut-off 0.05)
	baseMean	log2FoldChange	lfcSE	stat	pvalue	Padj			Contrast = Infected_1m : Uninfected_1m	baseMean	log2FoldChange	lfcSE	stat	pvalue	Padj			Contrast = Infected_3m : Uninfected_3m	baseMean	log2FoldChange	lfcSE	stat	pvalue	Padj
Opn4	7.23435	-7.80967	1.42713	-5.47228	4.44e-08	7.86e-07			Opn4	10.2851565434029	-7.77744	1.35896140028284	-5.72307364300116	1.04613890350481e-08	1.95674e-07			Slc7a9	13.3372998792869	-5.69151	2.1991460700508	-2.58805533000053	0.00965194756324072	0.0326242
Hapln1	6.73661	-6.36521	1.85868	-3.42459	0.000615738	0.00247388			Hapln1	8.86271815493158	-6.3324	1.59990832879497	-3.95797698712863	7.5587238140885e-05	0.000438711			LOC121136917	2.31299493851231	-5.27484	1.68888282510744	-3.12327162412435	0.00178852605317874	0.00858024
LOC121137115	3.55321	-6.2435	1.48129	-4.21492	2.5e-05	0.000164413			LOC121137115	4.15191201361949	-6.20432	1.54294702308008	-4.02108726206738	5.79301387174058e-05	0.000347929			LOC110341482	3.52362989052048	-4.91384	1.81881865207562	-2.7016666765861	0.00689928900682379	0.0249114
Cnbd1	19.3003	-6.10908	1.3123	-4.65523	3.24e-06	2.96e-05			Cnbd1	18.9172761100951	-6.07266	1.28890019237448	-4.71150855817653	2.45889769089513e-06	2.30643e-05			LOC110340411	3.764781167384	-4.90078	1.59989170831286	-3.06319212966325	0.0021898941043463	0.0100421
LOC101822511	190.729	-6.03188	0.799409	-7.54543	4.51e-14	7.68e-12			LOC101822511	327.400856384039	-6.0032	0.883168485538241	-6.79734524932717	1.06564514423499e-11	4.1714e-10			Tnnt3	23.671477591622	-4.47778	0.809248774094735	-5.53326056753268	3.1433197041219e-08	1.48344e-06
A2m	11.3495	-5.80795	0.862526	-6.73366	1.65e-11	9.71e-10			A2m	21.6092317892374	-5.77146	0.797441409852252	-7.2374733613904	4.57120493529268e-13	2.61399e-11			LOC121136049	3.0692239255859	-4.33208	1.75036491300402	-2.47495678998802	0.0133252296584462	0.0418892
Angptl5	5.54594	-5.68559	1.72217	-3.3014	0.00096203	0.00361945			Angptl5	7.64626863835379	-5.64623	1.59650080145514	-3.53662547808304	0.000405273931710219	0.00183281			Muc6	105.654946939705	-4.31492	1.09572866679121	-3.93794405813409	8.21827476650307e-05	0.000755205
LOC121144490	2.95785	-5.3023	1.42854	-3.71169	0.000205879	0.000979724			LOC106022110	2.89439165110349	-5.60806	1.98601432624158	-2.82377594523439	0.0047461550458772	0.0145637			Aqp5	4.45958645131462	-4.30815	1.78848459581014	-2.40882908382451	0.0160037908135033	0.0481961
Npffr1	5.97725	-5.20998	1.36907	-3.80549	0.000141526	0.000715361			LOC121143973	5.83782517447185	-5.5052	1.65444578490956	-3.3275181080907	0.000876232942119338	0.00352368			LOC121137063	3.80399541144212	-4.21393	1.37173324758643	-3.07197260717512	0.00212649238746365	0.00981856
LOC121138385	76.7867	-5.02047	1.05219	-4.77146	1.83e-06	1.81e-05			LOC110342490	4.30530819084326	-5.4712	1.604096793879	-3.41076585456958	0.000647806957812489	0.00272153			LOC121137129	9.964734293725	-4.15284	1.19759275401831	-3.46765477385966	0.00052502130218244	0.00326864
LOC101840413	4.46131	-4.99184	1.49994	-3.32804	0.000874607	0.00333626			Zscan10	2.82999948424377	-5.46525	1.47200689387234	-3.71278843132785	0.000204988239446369	0.00102819			LOC121142856	2.31167723406649	-4.11121	1.61732720178909	-2.54197707031475	0.0110227404483122	0.0361138
LOC121137086	9.39225	-4.93268	1.09882	-4.48906	7.15e-06	5.74e-05			LOC110342702	3.71314309232972	-5.26551	1.53684903738343	-3.42616964251343	0.000612157920411996	0.00259647			LOC101834102	2.32144748841317	-3.97386	1.51944504128832	-2.61533844768372	0.00891390787945673	0.0306312
Slc5a8	14.9668	-4.85118	1.33005	-3.64737	0.000264934	0.00120592			LOC121142789	2.37792245343072	-5.25942	1.66673155437557	-3.15553133524534	0.00160206056430132	0.0058418			Ckm	9.94006131621857	-3.82229	1.51288081279794	-2.52649982687266	0.0115205445197824	0.0374384
LOC101836643	2.36855	-4.83629	2.08782	-2.31643	0.0205346	0.0467281			LOC121144490	2.52952400251434	-5.2577	1.63891773941252	-3.20802905985796	0.0013364799353227	0.00502238			LOC121135552	4.69022522182005	-3.75534	1.28765826611332	-2.91640853744301	0.00354086522087587	0.0147305
LOC121135922	18.2581	-4.70361	1.44588	-3.25312	0.00114146	0.00417447			Npffr1	6.35736086172736	-5.17537	1.36491828701971	-3.79171019184331	0.000149613444855933	0.000789546			LOC121137115	2.92024810655984	-3.75022	1.44487081041258	-2.5955390095269	0.00944426815795165	0.0320891
LOC101839875	2.81824	-4.60976	1.54025	-2.99286	0.00276376	0.00878547			LOC121138385	88.2847336460272	-4.98222	1.36218541832189	-3.6575210142545	0.000254666386203833	0.00123401			LOC101833922	3.16006697571945	-3.65499	1.44686660056834	-2.52614257982616	0.011532266747146	0.0374564
Tcf24	6.34649	-4.56708	1.32559	-3.44532	0.000570393	0.00231896			LOC121138215	141.602331780256	-4.93084	1.17007686889326	-4.21411763573175	2.50756572502607e-05	0.000170387			LOC121140458	4.63235949499397	-3.5277	1.11847282319241	-3.15402906179528	0.00161033048824031	0.00788705
Nlrp5	6.47817	-4.56196	1.17758	-3.87401	0.000107058	0.000564481			LOC121137086	10.5042218412465	-4.89431	1.14197078604221	-4.28584833460356	1.8204315695529e-05	0.000129442			LOC121141238	2.80531125837803	-3.46785	1.41270322373052	-2.45476183943628	0.0140977953572003	0.0436936
LOC101843868	3680.03	-4.5537	0.722698	-6.30098	2.96e-10	1.09e-08			LOC101836643	2.81869916783498	-4.8066	1.89594097959443	-2.53520812662799	0.0112380535328502	0.0299867			Wscd2	56.2022038914033	-3.30972	1.09925774061657	-3.01086458348686	0.00260505002029817	0.0115294
LOC121141051	2.33274	-4.51717	1.7413	-2.59413	0.00948298	0.0246549			Slc5a8	13.0322398647404	-4.80367	1.36715133981201	-3.51363527879201	0.000442019273626772	0.00196989			Slc5a8	16.5256835173142	-3.30757	0.775998074650772	-4.26234715493584	2.02290857034991e-05	0.000248667
LOC101842885	57.821	-4.39289	0.694607	-6.32428	2.54e-10	9.7e-09			LOC121144325	66.620110679855	-4.75319	1.2220434478011	-3.88954370310539	0.000100432881756447	0.000559976			Tlx2	5.05268076257877	-3.28237	1.01254016586919	-3.2417177793145	0.00118811617083397	0.00619555
Egfl6	2.4036	-4.38215	1.5793	-2.77474	0.00552453	0.0156883			LOC121135922	4.2982207222827	-4.66459	1.53327655496392	-3.04223563494593	0.00234827988920599	0.00808232			LOC110340250	5.69893034580791	-3.2367	1.25537100395374	-2.57828388351039	0.00992923881252538	0.0333275
LOC121133023	2.25771	-4.26407	1.45748	-2.92564	0.0034375	0.0105507			LOC121135884	2.61833216247397	-4.6545	1.53099139930711	-3.04018539534577	0.00236432559620075	0.00813018			LOC101838803	9.78899845325135	-3.23133	0.780574399809812	-4.13968478881438	3.47783359790931e-05	0.000381566
Slc34a1	14.3522	-4.26034	1.09897	-3.87668	0.000105892	0.000559212			LOC101839875	2.67695595695202	-4.56974	1.59771308296925	-2.86017737178824	0.00423404123451891	0.0132738			LOC101832060	12.0659526295127	-3.22623	0.800178902975917	-4.03189082378491	5.53298908635413e-05	0.000550456
Cldn8	20.5763	-4.24692	0.537654	-7.899	2.81e-15	7.36e-13			Tcf24	7.00692379396041	-4.54698	1.16841352842122	-3.89158723223664	9.95905700735639e-05	0.000555933			LOC121139990	47.677607094883	-3.19779	0.543935502631127	-5.87898883900773	4.12780199508117e-09	2.86098e-07
Slc12a3	126.169	-4.20966	0.578517	-7.27664	3.42e-13	3.87e-11			Nlrp5	5.25706922865602	-4.54234	1.31407649686377	-3.4566782175933	0.000546877453530932	0.00236234			Slc13a2	23.433748598338	-3.16421	0.649592309609642	-4.87107452279295	1.10992962973053e-06	2.49674e-05
LOC101838803	9.59182	-4.20486	0.850815	-4.94215	7.73e-07	8.85e-06			LOC101843868	3638.82851968677	-4.52779	0.723025382173859	-6.26227812294456	3.79393483356907e-10	1.0275e-08			Dcst2	8.06268282265988	-3.06922	0.788336238318719	-3.89328619915606	9.88953631824631e-05	0.000865991
Rgs8	5.37554	-4.20063	0.904725	-4.64299	3.43e-06	3.12e-05			LOC101840413	4.09756304494427	-4.44882	1.4677523360715	-3.03104108746153	0.00243712081437293	0.00834724			LOC121140920	3.47590838575105	-3.06229	1.19342559959547	-2.56596303045425	0.0102889793725136	0.0342777
Adad1	35.4724	-4.14934	0.748359	-5.54459	2.95e-08	5.56e-07			LOC121139962	4.29098601388853	-4.41052	1.66353348405253	-2.65129837804006	0.00801829705813164	0.0226058			LOC121135922	30.8241122501091	-3.04786	0.786780103205135	-3.87383369509956	0.000107136537206777	0.000926494
LOC101832447	4.10929	-4.12647	1.38959	-2.96956	0.00298225	0.00937151			LOC101842885	49.4431294355424	-4.36376	0.684756632738699	-6.37272349111247	1.85700518057294e-10	5.43224e-09			LOC121135612	3.78991827406224	-3.03013	1.20987959636538	-2.50448713453695	0.0122629065035108	0.0392339
LOC101841556	178.406	-4.10405	0.900557	-4.55723	5.18e-06	4.41e-05			LOC121137192	2.66265481916833	-4.35608	1.70289838919581	-2.5580361266096	0.0105265155876754	0.0283953			Slc22a11	20.2058587149872	-3.02464	0.671190716980824	-4.50638355727034	6.59418449180934e-06	0.000103885
Col11a1	4.73806	-4.09754	1.23965	-3.3054	0.000948422	0.00358031			LOC106021069	2.50346173362375	-4.31616	1.51139034339996	-2.85575711524806	0.00429343439726823	0.0134064			Chgb	3.40946866337496	-3.02083	1.2551836429382	-2.40668215314394	0.0160981737708464	0.0484028
Slc1a2	520.053	-4.08853	0.726618	-5.62679	1.84e-08	3.71e-07			Slc34a1	21.1785762661634	-4.23975	1.45623937987575	-2.9114344580199	0.00359773378508576	0.0115787			Hoxd4	7.64464414166034	-3.00226	1.10875162692224	-2.70778074808361	0.00677347540001361	0.0245571
LOC101840337	3.18023	-4.07931	1.31673	-3.09806	0.00194795	0.00655685			LOC121133023	2.44445275891357	-4.22954	1.52986650155944	-2.76464524414215	0.00569847318008001	0.0169809			LOC121133577	7.11934989795784	-2.9937	0.805631651687092	-3.71597057003675	0.00020242514496935	0.00153251
Csrp3	20.8288	-4.07731	0.703824	-5.79308	6.91e-09	1.65e-07			LOC101827556	65.3555236398124	-4.21981	0.525477474330097	-8.03043111797967	9.71307375942013e-16	1.08472e-13			Cdhr2	9.38322237431842	-2.91641	1.18458574662576	-2.46196507362877	0.013817812183762	0.0429987
Upk1b	14.9036	-4.06235	1.24536	-3.26199	0.00110635	0.00406647			Cldn8	25.1845351066991	-4.20768	0.591433995569297	-7.11436428443071	1.12429837589711e-12	5.80022e-11			LOC101825337	18.8339698063266	-2.88567	0.749691525760016	-3.84914488528756	0.00011853088612555	0.00100243
LOC121134512	7.70446	-4.05852	0.889215	-4.56416	5.02e-06	4.29e-05			LOC121134752	10.9690119552642	-4.20287	0.937909790899442	-4.48110749776425	7.42566954557041e-06	5.92836e-05			LOC101843868	3665.44817382018	-2.88302	0.66824454859042	-4.31431998660033	1.60094921852283e-05	0.00020926
CUNH6orf201	2.11833	-4.01584	1.58616	-2.5318	0.0113478	0.0284861			Slc12a3	161.414219279957	-4.17415	0.542489304950896	-7.69443194606637	1.4212416495152e-14	1.21542e-12			B4galnt2	9.83666981839571	-2.85623	0.787660701006788	-3.62621783591023	0.000287602762980959	0.00202998
LOC101843823	38172.3	-4.00926	0.618973	-6.47728	9.34e-11	4.14e-09			LOC110340622	2.38240427274439	-4.17286	1.64628745443246	-2.53470827935584	0.0112541002574576	0.0300123			LOC110343551	25.9736023793023	-2.85258	0.633026903675034	-4.50625374150351	6.5982179588827e-06	0.000103885
LOC110343352	3.78101	-4.00534	1.47081	-2.72322	0.00646481	0.0178982			LOC101838803	9.20849553071985	-4.16783	0.866540161951446	-4.8097321273049	1.511326946787e-06	1.51252e-05			LOC101841556	193.418264516862	-2.82113	0.868448429250456	-3.2484685371768	0.00116028039774528	0.00608753
LOC101826590	10.4391	-3.99635	0.785283	-5.08907	3.6e-07	4.6e-06			Slc1a2	583.656238490614	-4.16767	0.676841620913737	-6.15752056622515	7.38926500541104e-10	1.84586e-08			Ttn	11.2987422802767	-2.79191	0.994178348623794	-2.80825966346382	0.00498100462356485	0.0193574
LOC101822725	13.0746	-3.97439	1.39714	-2.84465	0.00444597	0.0130848			Rgs8	8.2452012354609	-4.16523	0.864561534143288	-4.81773976643066	1.45193565952203e-06	1.46078e-05			LOC121134683	13.1829899483659	-2.76986	0.729181496474554	-3.79858447772233	0.000145524829223933	0.00118226
LOC101843633	10978.4	-3.92523	0.855213	-4.58977	4.44e-06	3.9e-05			Adad1	21.8945452793702	-4.1301	0.616615227579868	-6.69802578249465	2.11254001237142e-11	7.66856e-10			LOC121134752	7.05965180541197	-2.73872	0.871291637960972	-3.14328727355254	0.0016706179548817	0.00811881
Acta1	50.4662	-3.91471	1.32735	-2.94926	0.00318532	0.00991474			LOC121133294	19.0119978305782	-4.12664	0.684258654268403	-6.03081826460352	1.63131558370856e-09	3.74946e-08			Minar1	23.5757426273958	-2.71867	0.935893875150529	-2.90489398075961	0.0036737751747862	0.0151825
Scel	9.28294	-3.91071	1.36629	-2.86229	0.00420591	0.0124879			LOC101832447	4.15310397072777	-4.08916	1.40952704475465	-2.90108962036753	0.00371867507573958	0.0119054			LOC121133130	9.37219448106831	-2.71384	0.98582525616092	-2.75286081482163	0.00590770067448084	0.0221
Galnt16	199.072	-3.88974	0.752604	-5.16837	2.36e-07	3.21e-06			LOC121141424	2.53912607692695	-4.0843	1.54150780676188	-2.64954973110979	0.00805991091316768	0.0226961			LOC101841490	12.9511154504558	-2.69556	0.807129682088512	-3.33968196513734	0.000838743824789713	0.0047168
LOC101827556	109.751	-3.77908	0.511461	-7.38879	1.48e-13	1.92e-11			LOC101841556	159.40778900952	-4.07233	0.927867917249795	-4.38891456313546	1.13917808743072e-05	8.60218e-05			Prr22	17.4083180264666	-2.6663	0.619462381076504	-4.30422411260451	1.67571966865903e-05	0.000216026
Tlx2	3.75732	-3.7518	1.46075	-2.56841	0.0102167	0.0261804			Col11a1	7.94930414359229	-4.05269	1.21199407981176	-3.34382052577757	0.000826331765232452	0.00334854			Slc34a1	7.87566455262311	-2.65586	0.947010446221343	-2.80447148961724	0.00503991446896529	0.0195306
LOC101823682	11.5803	-3.71692	0.897721	-4.14039	3.47e-05	0.000216158			Csrp3	23.7828095528217	-4.04529	0.643523324121323	-6.28616352781027	3.25407177755259e-10	8.94046e-09			LOC121137942	716404.952598317	-2.65503	0.896556771478138	-2.96136620329577	0.00306277534497673	0.0131734
LOC106020840	172.777	-3.70819	0.553809	-6.69579	2.15e-11	1.18e-09			LOC101840337	4.65541148186378	-4.04302	1.31869466706218	-3.06592371435051	0.00216998671834157	0.00756189			Egfl8	39.7708240605504	-2.65309	0.580588197010313	-4.56965863634239	4.88519270765017e-06	8.28146e-05
Adam33	7.38192	-3.65518	1.13785	-3.21236	0.00131651	0.00471177			LOC121141098	5.5511869732768	-4.0266	1.20529666497745	-3.34075690480322	0.00083550342726942	0.00337562			Ccdc154	5.30580729811024	-2.64795	1.04515271605764	-2.53354865553013	0.0112914063387135	0.0368523
Nptx1	15.59	-3.61512	1.26231	-2.86389	0.0041847	0.0124338			LOC121142834	13.911513076033	-4.02511	0.701253293485688	-5.73988248334896	9.47422722815132e-09	1.79152e-07			Apoa4	26093.5004203666	-2.63895	0.322605963456508	-8.18008842333299	2.83635660848596e-16	2.53692e-13
LOC106021322	9.56286	-3.61393	0.899678	-4.01692	5.9e-05	0.00033897			LOC121134512	8.106309699904	-4.02252	0.911629306313289	-4.41245168694695	1.02206606445928e-05	7.82416e-05			Actn3	6.65046406415679	-2.63852	1.07494045791211	-2.45457265357845	0.0141052158310475	0.0437048
CUNH22orf15	3.24877	-3.61039	1.52479	-2.36779	0.0178947	0.0416721			Upk1b	19.042393728739	-4.00302	0.99676147624862	-4.01602141543265	5.91888795921109e-05	0.000354256			LOC110342944	25.8377179115903	-2.63644	0.512531442689525	-5.14396514390459	2.68999464957565e-07	8.00732e-06
LOC101842405	166.557	-3.59932	0.428931	-8.39137	4.81e-17	3.5e-14			CUNH6orf201	2.35735221649107	-3.98068	1.59225712492793	-2.50002196539178	0.0124185606407192	0.0325644			LOC106021322	10.3523463779514	-2.62228	0.995741477266294	-2.63349305505047	0.00845115640545212	0.0293525
Zc3h12b	19.1494	-3.59023	0.661653	-5.42616	5.76e-08	9.84e-07			LOC101843823	54160.7128446853	-3.97828	0.682474769234536	-5.82919839543887	5.56942580381788e-09	1.12365e-07			Gprin2	203.873246051884	-2.61801	0.685646950527608	-3.81830541433523	0.000134371510061812	0.0011124
LOC106021980	3.11549	-3.5862	1.46286	-2.4515	0.0142261	0.0343221			LOC110343352	3.34238104275325	-3.97103	1.56743620756722	-2.53345667286074	0.0112943701942226	0.030103			Bsn	209.269203885873	-2.60963	0.482636034887053	-5.40704437856031	6.40732717986136e-08	2.63345e-06
Klk1	7.05303	-3.58565	0.864527	-4.14752	3.36e-05	0.000210527			LOC101826590	12.0390960063816	-3.95749	0.805888940064082	-4.91071162168053	9.07464618406609e-07	9.6247e-06			Nlrc3	182.703644308269	-2.60324	0.511398624740415	-5.09044146897854	3.57230831015908e-07	1.01052e-05
Gprin2	218.613	-3.58445	0.648534	-5.52701	3.26e-08	6.05e-07			LOC101822725	15.2964134039587	-3.92856	1.08840751964842	-3.60945854386919	0.000306836803731249	0.00144119			LOC121144479	12.0779140896031	-2.60168	0.792292656004506	-3.28373055018518	0.00102442815419532	0.00552767
Tbx4	7.88398	-3.57696	0.675325	-5.29665	1.18e-07	1.8e-06			LOC110343659	3.50003064505936	-3.92229	1.59868197801504	-2.45345063047602	0.0141492960449514	0.0362412			LOC121139821	14.0871812069849	-2.57935	0.913046406242233	-2.82499207358947	0.00472817856702186	0.0185328
Igsf23	2.98612	-3.56931	1.25162	-2.85175	0.00434789	0.012839			LOC101843633	7577.24049737431	-3.8954	0.899395386337987	-4.33113202862872	1.4834469389076e-05	0.000108154			LOC121134512	7.22714996943247	-2.56992	0.910776536213248	-2.82168015746599	0.00477727962652088	0.0186819
LOC101830117	5.44881	-3.56863	1.47724	-2.41574	0.0157034	0.0373165			Acta1	66.6420829139354	-3.87187	1.0183135864253	-3.80223392570924	0.000143397234177073	0.000762569			LOC106022061	6.47487053325853	-2.56807	0.94483050075363	-2.71802358560698	0.00656731565537957	0.0239662
LOC121136356	10.8154	-3.56439	0.8249	-4.321	1.55e-05	0.000110543			Scel	9.99424247342668	-3.86794	1.06879158273427	-3.61898009696526	0.000295766382253165	0.00139889			LOC101826590	8.83690178958659	-2.54797	0.719428317975677	-3.54165802352738	0.000397620609485061	0.00260136
Khdc3l	2.76933	-3.54134	1.26319	-2.8035	0.00505514	0.0145328			Galnt16	221.505816879816	-3.85446	0.479635833348528	-8.03622003152951	9.26523037461165e-16	1.04703e-13			LOC121136794	9.66112681995899	-2.54676	0.792320726759478	-3.21431062727928	0.00130758134280982	0.00668307
LOC110341316	7.78622	-3.53788	0.689594	-5.13038	2.89e-07	3.83e-06			LOC121138687	6.03993677597482	-3.84898	1.14247024816063	-3.36899365400544	0.000754431657950045	0.00310086			LOC121137086	8.18701056188799	-2.5421	0.819949817278392	-3.10030788950601	0.00193319574756399	0.0091326
LOC121143251	15318.9	-3.53489	0.40989	-8.62398	6.47e-18	7.73e-15			LOC121141787	37.0035498323423	-3.8196	0.58928618407167	-6.48173523060051	9.06736602172354e-11	2.84535e-09			LOC110341003	5.22010726951337	-2.53242	0.899756909252172	-2.81456338093582	0.00488435449672399	0.0190417
Lrrn4	25.7945	-3.52261	1.43353	-2.4573	0.0139985	0.0338903			LOC106021323	3.23247458099552	-3.81374	1.32964959053726	-2.86823128237724	0.00412773669991012	0.013002			Insrr	53.077013928822	-2.51274	0.454802566668696	-5.5249135781506	3.29647834077748e-08	1.52883e-06
LOC110342944	27.4539	-3.49596	0.449706	-7.77388	7.61e-15	1.72e-12			LOC121134182	24.0661289000463	-3.77282	0.80412516539726	-4.69183198928637	2.70769449163151e-06	2.50271e-05			LOC106022169	7.21570662009918	-2.50552	0.836601802493963	-2.9948821751939	0.00274550873816618	0.0120193
Wnt6	34.9381	-3.48513	0.590918	-5.89783	3.68e-09	9.76e-08			LOC121144479	12.7414427971864	-3.77115	0.995624928923007	-3.78772236331981	0.000152034600344731	0.000799108			LOC101843633	13985.3796274841	-2.5052	0.809837444963862	-3.0934566523807	0.00197839452624496	0.00928308
Rdh16	1312.23	-3.43736	0.42601	-8.06874	7.1e-16	2.52e-13			LOC121144268	15.6453010252277	-3.74942	0.88373459440931	-4.24269744168707	2.20849092319638e-05	0.000153078			Spem3	12.1584771566661	-2.48917	0.698326729856606	-3.56447284701079	0.000364588189602512	0.00243249
Gjc3	7.39837	-3.42123	1.0264	-3.33325	0.000858382	0.00328153			LOC110339385	10.8575462174122	-3.7136	0.887854192794713	-4.18266561252364	2.88110998194486e-05	0.000192057			Amh	9.48133675186173	-2.47166	0.777669553326802	-3.17829655330499	0.00148143143700768	0.00738279
Rspo1	13.1954	-3.41249	0.91685	-3.72197	0.000197671	0.000949571			Htr2b	2.41308782829263	-3.70253	1.50866598520133	-2.45417334243739	0.0141208894062971	0.0361886			LOC121143258	7.95606811832726	-2.46297	0.914919799843721	-2.69200457767851	0.0071023970418479	0.025488
LOC121133577	6.63367	-3.40816	0.980931	-3.47441	0.000511972	0.002115			LOC101823682	11.2278714933968	-3.68795	0.79749181704129	-4.62444192314099	3.7560830362472e-06	3.29677e-05			Trnas-cga	6.686939373521	-2.44804	0.985220220286444	-2.48476490110244	0.0129637017034577	0.0410066
Opn5	4.38686	-3.38643	1.25788	-2.69217	0.00709894	0.0193677			LOC106020840	169.160216372544	-3.6785	0.445383382939654	-8.25917165586255	1.46686851452449e-16	1.93392e-14			LOC121142511	5.21714455861236	-2.44782	0.925156888394278	-2.64584709346339	0.00814866410228866	0.0285643
Best2	4.05866	-3.38192	1.10644	-3.05658	0.00223875	0.00736885			LOC121143614	5.11748158858005	-3.66939	1.14447123841629	-3.20618588201785	0.00134507069564538	0.00505167			Pgc	50.6492719007824	-2.44168	0.802850697498342	-3.04126139025238	0.00235589210626398	0.0106398
Pgr	84.0692	-3.37667	0.852051	-3.96299	7.4e-05	0.000411926			LOC121133699	9.87621056525453	-3.66135	0.802291699848394	-4.5636082884208	5.02818556442843e-06	4.21086e-05			LOC101842885	64.5456633782542	-2.4291	0.564941541035448	-4.29973524105183	1.71002276376849e-05	0.000219544
Glb1l3	431.677	-3.37576	1.07307	-3.1459	0.00165575	0.00572522			LOC106021437	13.8664225482393	-3.63428	0.815339555841916	-4.45738194777254	8.29667000754175e-06	6.54121e-05			LOC121141545	9.19114946128305	-2.41812	0.748605274167841	-3.23017312053295	0.00123715281859306	0.00639296
LOC101844474	10.9991	-3.36698	0.728787	-4.61998	3.84e-06	3.43e-05			LOC110342510	7.5140609289898	-3.6257	1.06229298205728	-3.41308669691242	0.000642315048047052	0.00270265			Trnat-agu-3	8.16935197735203	-2.39837	0.899390680425945	-2.66666288667978	0.0076608472889692	0.0271242
Tenm1	40.0272	-3.36284	0.526072	-6.39235	1.63e-10	6.59e-09			Adam33	9.2119392768837	-3.58132	1.11981208415499	-3.19814800309717	0.00138313273739224	0.00516425			Slc26a3	13.9247384910655	-2.3808	0.840188974977651	-2.83364242900846	0.00460207946501977	0.018144
LOC101839356	2.27465	-3.34075	1.33574	-2.50104	0.012383	0.0306255			LOC110341695	30.8264593644079	-3.57556	0.629463365377779	-5.68032552087019	1.34438632164058e-08	2.43774e-07			LOC101828386	38.4337992173759	-2.37593	0.465227517753124	-5.10703422624682	3.27254490686731e-07	9.40317e-06
Slc22a4	23.42	-3.32493	0.638511	-5.20732	1.92e-07	2.71e-06			LOC106021322	8.53941501547337	-3.5752	0.771092048268873	-4.63653858085932	3.5429209084399e-06	3.13431e-05			C1qtnf12	4.5789337968944	-2.36441	0.950890498846006	-2.48652681347523	0.0128996848280512	0.0408798
CUNH7orf61	12.8566	-3.31847	0.877201	-3.78303	0.000154934	0.000771948			CUNH22orf15	3.27025615758732	-3.56674	1.5011642308114	-2.37598113511095	0.0175023576118412	0.0433054			Kcnip2	29.9105294526356	-2.34949	0.446638812248361	-5.26038670706769	1.43752753808603e-07	4.99096e-06
Rsph4a	166.107	-3.31594	0.782309	-4.23866	2.25e-05	0.000150922			Nptx1	19.1481296829258	-3.56465	1.04532411659175	-3.41009111531138	0.000649411797640022	0.00272647			Pax4	41.1421856596547	-2.34592	0.389457313643494	-6.02356220408172	1.70619492051582e-09	1.49719e-07
Spem2	7.95543	-3.30443	0.958425	-3.44777	0.000565234	0.00230134			LOC101842405	203.563165212759	-3.56262	0.400145850218489	-8.90330149532006	5.42096745019933e-19	1.37223e-16			CUNH1orf189	13.667772464377	-2.31845	0.646201566115807	-3.5878049849924	0.000333473555547303	0.00227271
LOC101831088	8584.19	-3.29404	0.712176	-4.62532	3.74e-06	3.36e-05			Zc3h12b	19.6144196722939	-3.55908	0.723382010197433	-4.92006194401105	8.6516826900094e-07	9.21213e-06			LOC121144052	31.7080624831998	-2.3071	0.370565668503025	-6.22589186660315	4.7882424370498e-10	5.69225e-08
Gad1	10.2242	-3.28633	0.745187	-4.41007	1.03e-05	7.88e-05			LOC121134168	18.0988833936495	-3.55255	1.08803730965489	-3.26509752118354	0.00109426394759083	0.00425622			LOC121144053	31.7080624831998	-2.3071	0.370565668503025	-6.22589186660315	4.7882424370498e-10	5.69225e-08
LOC121143253	4014.97	-3.27795	0.414812	-7.90227	2.74e-15	7.28e-13			LOC106021980	2.94795094598837	-3.55162	1.44713711067588	-2.45423584457586	0.014118435087305	0.0361886			Recql4	164.670224262738	-2.29765	0.451789736943904	-5.08565344552076	3.66362488330197e-07	1.03015e-05
Ren	25.6673	-3.26529	0.581941	-5.61104	2.01e-08	4.01e-07			Gprin2	231.798252682647	-3.55008	0.486303243574455	-7.30012793474678	2.87494232675801e-13	1.77788e-11			Cldn10	71.3160352414454	-2.27715	0.620329691196969	-3.67087601899863	0.000241720577449452	0.00176938
Ldb3	82.6075	-3.26039	0.414982	-7.85671	3.94e-15	9.71e-13			Klk1	7.98549204021664	-3.54663	0.92211015801764	-3.84621102793062	0.0001199584567131	0.000655748			LOC121137568	49.9930543322162	-2.27691	0.399633507041722	-5.69748960435274	1.21584392878199e-08	6.79678e-07
LOC101830901	40.3681	-3.24377	0.581551	-5.57779	2.44e-08	4.71e-07			LOC101830117	4.78605156522938	-3.54382	1.32001666326271	-2.6846792982059	0.00725994311901324	0.0207732			LOC101833153	6.90275958692311	-2.27558	0.785775684810139	-2.89597219085675	0.00377985894383149	0.0155491
Ripply1	22.0391	-3.23771	0.654748	-4.94497	7.62e-07	8.75e-06			Tbx4	11.17937807148	-3.54005	0.681459040181916	-5.1948041703699	2.04935448000963e-07	2.57662e-06			LOC110341669	25.3783645848912	-2.25091	0.423509132139609	-5.31490865036072	1.06710846275537e-07	3.95692e-06
Vsig1	46.1084	-3.21565	0.454324	-7.07787	1.46e-12	1.25e-10			Igsf23	2.97968874800174	-3.53271	1.29495099134525	-2.72806653092736	0.0063706757587086	0.0186245			LOC121136570	7.39217297003372	-2.24736	0.779500473374868	-2.8830708960175	0.00393818795237286	0.0160634
LOC121139546	55.8762	-3.19887	0.427921	-7.47539	7.7e-14	1.12e-11			LOC121136356	11.2969903897757	-3.53039	0.778153913180928	-4.53687313315299	5.70944287257838e-06	4.71482e-05			LOC121142834	11.5745040151296	-2.24102	0.599219917618557	-3.73989946418591	0.000184093871210448	0.0014189
Bsn	162.93	-3.18713	0.724124	-4.40136	1.08e-05	8.15e-05			LOC121138478	3.44827920053012	-3.52995	1.44974527542237	-2.43487855084797	0.0148967887101522	0.0378197			LOC121135862	83.9230025745847	-2.23721	0.475253238347454	-4.70740913268729	2.50885054117563e-06	4.80364e-05
LOC101844197	16.7951	-3.15193	0.748405	-4.21153	2.54e-05	0.000166309			LOC110342086	37.3235873874968	-3.52808	0.460320881312081	-7.66439283717395	1.79679156623278e-14	1.50274e-12			LOC121140719	8.68474342761726	-2.2293	0.824513710141563	-2.70378071043321	0.00685555153047735	0.0248012
Hapln4	121.313	-3.14725	0.763072	-4.12445	3.72e-05	0.000229978			LOC121143251	14557.4456900637	-3.50326	0.381908705881468	-9.17302680192171	4.59920055589204e-20	1.53186e-17			LOC110341192	9.06020494645219	-2.20582	0.793355605458847	-2.78037162708917	0.00542967225143373	0.0206448
P2ry4	10.9884	-3.14101	1.11914	-2.80664	0.00500619	0.0144118			LOC110341316	10.2120897333641	-3.5023	0.69999207570782	-5.003344742635	5.63440474026971e-07	6.29601e-06			Ldb3	75.0199961513797	-2.20195	0.439839539291014	-5.00626236822032	5.5497099879677e-07	1.44979e-05
LOC101832060	10.3815	-3.139	0.82931	-3.78508	0.000153662	0.000766982			Khdc3l	3.10888042799277	-3.50113	1.27698437568156	-2.74171547591823	0.00611192583492053	0.0179955			Tmed6	16.3480722266497	-2.19034	0.651828954551503	-3.36029760804826	0.000778585531658497	0.00444909
Dner	383.455	-3.13621	0.647655	-4.84241	1.28e-06	1.35e-05			LOC121133821	3.26223206469726	-3.48401	1.37569811890231	-2.53253818305789	0.0113240035809402	0.0301588			LOC121142040	15.6416793482396	-2.1849	0.602538856277883	-3.62616203766921	0.000287664883698249	0.00202998
LOC101841490	12.4082	-3.11829	0.750608	-4.15436	3.26e-05	0.000205126			Wnt6	36.1472747214463	-3.48139	0.578469161793647	-6.01828960903604	1.76269621737166e-09	4.01256e-08			Tmem88	53.4591344426687	-2.17881	0.461710575866809	-4.71899852505272	2.37008538394538e-06	4.59415e-05
LOC101843469	109.33	-3.11374	0.520814	-5.9786	2.25e-09	6.4e-08			Lrrn4	32.1544902444957	-3.47278	1.34023604904912	-2.59117104503609	0.009564993786493	0.0261659			LOC121140812	40.0316096154769	-2.16643	0.442546410285058	-4.89536344265538	9.81242106811327e-07	2.27539e-05
Hcn3	335.702	-3.11107	0.572854	-5.43082	5.61e-08	9.6e-07			LOC110342944	28.685018286919	-3.45955	0.424427183552714	-8.15110012878277	3.60628362348888e-16	4.36181e-14			LOC121136196	215.975346581732	-2.16337	0.475118509792565	-4.55332232412683	5.28052715835684e-06	8.69274e-05
LOC106021327	6.97533	-3.09573	0.83332	-3.71493	0.000203259	0.00097039			LOC110343195	4.13312792901976	-3.43291	1.26984018991919	-2.70341547362179	0.00686309010645967	0.019844			Fibcd1	24.1313056739203	-2.16248	0.493043023724073	-4.38598900604048	1.15459953071354e-05	0.000161271
Kiss1	5.45783	-3.09251	0.997951	-3.09886	0.00194265	0.0065441			LOC121137568	56.8468094343982	-3.4324	0.50703491722362	-6.76954668482617	1.29186523881242e-11	4.95476e-10			LOC121133034	19.3185583769909	-2.16006	0.796640347884292	-2.71146598691184	0.00669864131578088	0.0243482
Sorcs3	4.57774	-3.07597	1.02333	-3.00584	0.00264848	0.00848508			LOC106021240	41.4524366212322	-3.42516	0.598052909192416	-5.72717985417606	1.02113894112019e-08	1.91564e-07			Csrp3	17.8653777833567	-2.15864	0.663058688669275	-3.25558365290822	0.00113159555773225	0.00598388
LOC121136473	89.0209	-3.07548	0.963385	-3.19237	0.00141112	0.00499273			LOC121143750	3.99810512256768	-3.42123	1.17710013281079	-2.90648609786241	0.00365513140460156	0.0117336			LOC101841800	23.407093211688	-2.14588	0.526688197574882	-4.07428451982564	4.61560259777701e-05	0.000477658
LOC121136503	16.5737	-3.06837	0.630375	-4.86753	1.13e-06	1.21e-05			LOC121137939	235.01770032862	-3.41422	1.36619864925565	-2.4990634560212	0.0124522011611528	0.0326211			LOC121136061	19.8783063016493	-2.14378	0.646558031056326	-3.31568307137425	0.000914194407875236	0.00504742
Upk3b	58.8871	-3.06376	0.735499	-4.16555	3.11e-05	0.000196726			Rdh16	1273.52931076001	-3.40619	0.387797255036592	-8.78342725600366	1.58567449545977e-18	3.58381e-16			LOC110342747	19.2673095112345	-2.14315	0.475939218942345	-4.50299049851872	6.70038805408772e-06	0.000105141
LOC121139821	11.6915	-3.05558	0.930496	-3.28381	0.00102413	0.00381962			LOC121139851	2.75188025971628	-3.39331	1.33832588204514	-2.53548939679169	0.011229032781421	0.0299709			LOC121141383	17.0778058492976	-2.12946	0.825970072653811	-2.57813718044004	0.00993345543519848	0.0333357
LOC121136883	6.60149	-3.03751	0.957285	-3.17304	0.0015085	0.00528257			LOC121133577	5.98882175330054	-3.39145	1.22558662426522	-2.76720921760644	0.00565384581603975	0.0168718			Josd2	317.184298788682	-2.12829	0.472866738715668	-4.50082088834899	6.76915292752791e-06	0.000105881
Slc22a11	21.0454	-3.03394	0.714241	-4.24778	2.16e-05	0.000146259			Gjc3	4.9952821075362	-3.38989	1.08333565834357	-3.12911951577895	0.00175330978106563	0.00630667			LOC121142401	9.18501607902011	-2.11772	0.776655397344287	-2.72671928418999	0.00639674331359721	0.023476
LOC121136471	89.4247	-3.02962	0.869253	-3.48531	0.000491559	0.00204716			LOC121133849	10.8472123241136	-3.37959	0.78645344840926	-4.29725039258601	1.72929817084537e-05	0.000123703			Slc4a5	295.341176436291	-2.11043	0.758267836508662	-2.78322015821453	0.00538222704591565	0.0204999
Fabp3	371.059	-3.02896	0.705237	-4.29495	1.75e-05	0.000122275			Rspo1	16.5844281744864	-3.36561	0.73279459491471	-4.59284575224255	4.37242247364647e-06	3.74934e-05			Mia	29.3604786534527	-2.10116	0.502858055209762	-4.17843351433203	2.93523773116922e-05	0.000332926
Col27a1	7449.6	-3.02667	0.404176	-7.48849	6.97e-14	1.04e-11			LOC110343760	6.790517434973	-3.36554	0.982912342240751	-3.42405352442517	0.000616944684219299	0.00261335			LOC101830901	43.3986024080322	-2.09886	0.50991958769403	-4.11605726346603	3.85408589382639e-05	0.000412486
Chrna9	6.93163	-3.02128	0.853164	-3.54127	0.000398202	0.00170982			Opn5	2.52625058825345	-3.35657	1.41944683593494	-2.36470530399046	0.0180444229262876	0.0443863			LOC110342848	56.2571397602467	-2.09521	0.580291821538788	-3.61060581389702	0.000305482640595792	0.00212593
A1bg	50.5265	-3.01977	0.816542	-3.69824	0.000217101	0.00102468			LOC110343551	30.3859058108529	-3.34997	0.568225606152119	-5.89549493574036	3.73559966699748e-09	7.84517e-08			Klk1	6.10400918986	-2.09362	0.82537550422869	-2.53656553065944	0.0111945789087141	0.0365938
Fam189a1	63.3748	-3.01706	0.584632	-5.16061	2.46e-07	3.33e-06			Best2	3.95699127118161	-3.34233	1.16987329089733	-2.85700264799887	0.00427662270309997	0.0133715			LOC110341695	32.0295625994204	-2.07375	0.572200390910742	-3.62416031865972	0.000289901749042164	0.00203885
Inmt	3276.29	-2.99162	0.709765	-4.21494	2.5e-05	0.000164413			LOC121137623	6.7898283570202	-3.33389	0.948913137242628	-3.5133724242576	0.000442456831981745	0.00197121			LOC110343071	46.1995582203609	-2.06763	0.42270954110245	-4.89137996530312	1.00131451617578e-06	2.30204e-05
Rnf212b	5.96364	-2.98993	1.02077	-2.9291	0.00339944	0.010452			LOC101844474	11.579648308676	-3.33312	0.809191979547442	-4.11907655080889	3.80393770596672e-05	0.000242994			LOC121136117	78.9230233235412	-2.0554	0.424467399594978	-4.84230953392166	1.28338633504744e-06	2.7965e-05
LOC101828386	39.9227	-2.98783	0.447872	-6.67117	2.54e-11	1.37e-09			Tenm1	48.4989934916251	-3.32315	0.455367530534568	-7.29773099935226	2.92661001962733e-13	1.80395e-11			LOC101824953	15.0899990460748	-2.05221	0.614335456179161	-3.34053462366118	0.000836172538207071	0.00470798
Fam163a	7.705	-2.98308	1.09848	-2.71565	0.00661461	0.0182245			Pgr	86.2966563170068	-3.3159	0.941099135048532	-3.52342986481651	0.00042599982582465	0.00190998			LOC101841840	65.9481900212088	-2.05079	0.433705926669951	-4.72852207466509	2.26160040687835e-06	4.41536e-05
Bnc1	6.77118	-2.97369	1.20041	-2.47722	0.013241	0.0323653			LOC121139294	46.8585409566812	-3.3147	0.454607414156186	-7.29135544627175	3.06852011289111e-13	1.87922e-11			LOC121142585	19.7494433324024	-2.0446	0.538467188498046	-3.79706819776914	0.000146417517978733	0.00118746
LOC101842056	14.7129	-2.96426	0.528441	-5.60945	2.03e-08	4.03e-07			LOC101839356	3.05486303955643	-3.30548	1.32576520485664	-2.49326558972237	0.0126574129496665	0.0330583			LOC121141441	5.79440857479751	-2.04414	0.826834633775008	-2.47224709529845	0.0134266676990692	0.0421657
LOC121140357	12.7231	-2.94818	0.869923	-3.38901	0.000701442	0.00275995			LOC121139312	62.2893153174103	-3.29992	0.972487794086335	-3.39327323275668	0.000690627135195802	0.00287219			Fbp2	47.8416953443664	-2.039	0.497836114931667	-4.09573120758365	4.20837984998838e-05	0.000444328
Slc13a2	34.4128	-2.93368	0.745766	-3.93378	8.36e-05	0.000457322			LOC121137063	3.52009213324069	-3.29962	1.41102487724925	-2.33845390305777	0.0193637142968187	0.0470984			LOC101835036	9.37300312529615	-2.01692	0.736078576852663	-2.74008668031148	0.00614229829065627	0.0227511
LOC121140524	4.84297	-2.93299	0.943345	-3.10914	0.0018763	0.00635529			LOC121142051	4.32504359045262	-3.2927	1.05581914202909	-3.11862209302597	0.00181698844206822	0.00649884			Mylpf	14.184909033384	-2.0127	0.618647617870429	-3.25338948264342	0.00114037074757909	0.00601244
LOC110339357	38.713	-2.9235	0.598944	-4.88109	1.06e-06	1.14e-05			Rsph4a	181.198625825562	-3.28757	0.962019006292318	-3.41736058974195	0.000632314690400361	0.00266707			LOC121133033	25.4980546925797	-2.01075	0.772980016370601	-2.60129741960902	0.0092871898161163	0.0316705
LOC101844390	8805.84	-2.91766	0.569879	-5.11979	3.06e-07	4.02e-06			CUNH7orf61	10.7145088485969	-3.28499	0.873996645869837	-3.75858048906411	0.000170880069493615	0.000882044			LOC101827880	13.2913013667341	-2.0093	0.734718467150556	-2.7347826979328	0.0062421468997595	0.0230346
Tnnt3	15.6752	-2.90184	0.829363	-3.49888	0.000467208	0.00195744			Slc22a4	28.8671565584242	-3.28207	0.69814991447751	-4.70108991660639	2.58776525754646e-06	2.413e-05			Inmt	3320.73908328037	-1.99447	0.347499619137342	-5.73947755007372	9.49690711245216e-09	5.65909e-07
Prdm12	2.12454	-2.89868	1.20734	-2.40089	0.0163553	0.0385429			Spem2	8.20250332955338	-3.2725	0.917572307867456	-3.56648119155372	0.000361806764343336	0.0016664			LOC121143950	7.91849568722905	-1.97411	0.749643660788411	-2.63340278955969	0.00845340305472693	0.0293531
LOC121132726	26.6951	-2.89409	0.551756	-5.24523	1.56e-07	2.28e-06			LOC110343071	53.6426874448154	-3.27012	0.384637067352828	-8.50184089072935	1.86607469638062e-17	3.10767e-15			Ace2	74.5642212355749	-1.96562	0.580519000978675	-3.3859685701993	0.000709275065605489	0.0041324
Wscd2	38.6878	-2.8731	1.10403	-2.60237	0.00925819	0.0241439			LOC101831088	7481.43904796157	-3.26707	0.721439799606159	-4.52854692834	5.93906919422179e-06	4.87898e-05			LOC101840884	15.9755807974087	-1.96332	0.696027659125016	-2.82075505549472	0.00479107700314794	0.018713
Insrr	49.65	-2.86214	0.500897	-5.71403	1.1e-08	2.41e-07			LOC121143253	3754.50392030237	-3.24675	0.399273623522042	-8.13164878062037	4.23490330668719e-16	5.05658e-14			Efhd1	172.996504617062	-1.95961	0.43334952757325	-4.5220120250975	6.12545788593357e-06	9.78354e-05
Minar1	19.1854	-2.86139	1.08437	-2.63877	0.00832085	0.0220791			LOC110341240	33.05883858877	-3.24617	0.49079942069074	-6.61405468677787	3.73933497003216e-11	1.29546e-09			LOC121141276	9638.1600059012	-1.95792	0.292240262149417	-6.69970822761418	2.08836091698379e-11	4.26366e-09
Nlrc3	180.123	-2.84734	0.548464	-5.19148	2.09e-07	2.91e-06			Gad1	11.647738514908	-3.24397	0.821313731026162	-3.94973516945066	7.82377090067681e-05	0.000451747			Atp2a1	41.3255064243449	-1.95761	0.42829439473573	-4.57072096124728	4.86049124262163e-06	8.26196e-05
LOC121136549	22.1661	-2.83687	1.04035	-2.72685	0.00639422	0.0177457			LOC121134235	3.38977795836619	-3.22995	1.15744182020092	-2.79059040511318	0.00526120049825722	0.0159076			Nlrp8	20.5763667108487	-1.95646	0.639936684596506	-3.05727065642681	0.00223362493382696	0.0101979
LOC121132770	3.03079	-2.82982	1.20723	-2.34407	0.0190748	0.0439619			Ldb3	89.8018696540529	-3.22192	0.359886885805679	-8.9525885301809	3.47242210362925e-19	9.03068e-17			B3gnt8	15.5001493186751	-1.94091	0.608845644904512	-3.18784520964493	0.00143337245985104	0.00718714
Rdh5	242.751	-2.82595	0.600493	-4.70606	2.53e-06	2.39e-05			LOC101830901	36.6236749378075	-3.21385	0.592407654298819	-5.42505685285562	5.79360964093739e-08	8.61329e-07			LOC101826941	76088.4687041548	-1.93784	0.281997177739621	-6.87183148107087	6.33828054330075e-12	1.54613e-09
Oat	1688.4	-2.82305	0.679017	-4.15755	3.22e-05	0.000202517			Ripply1	22.8931087848167	-3.20782	0.576418716871977	-5.56508856683766	2.62019296826572e-08	4.33313e-07			LOC121141888	11.6735196443194	-1.93765	0.719473993567347	-2.69314311226539	0.0070781879249391	0.0254254
LOC106022119	1864.87	-2.81597	0.567815	-4.9593	7.07e-07	8.25e-06			Ren	21.6523431661405	-3.19858	0.609096473941589	-5.25134859456143	1.50989616626487e-07	1.97148e-06			LOC121141375	9.59305134654734	-1.93675	0.690096059601158	-2.80648785751889	0.00500848000670369	0.0194449
LOC121140760	11.0688	-2.81547	0.754826	-3.72996	0.000191513	0.000924497			LOC110340325	98.0835426760957	-3.18418	0.35015016380395	-9.09376008618784	9.56718320083924e-20	2.79435e-17			LOC121134380	16.2513237313565	-1.92869	0.706411761501547	-2.73025825380775	0.00632847283617717	0.0232891
Adra1b	924.093	-2.81395	0.585832	-4.80334	1.56e-06	1.59e-05			Vsig1	56.659256077095	-3.17714	0.421220058977433	-7.54270346681604	4.60327092162932e-14	3.49572e-12			LOC121141274	7716.68344204442	-1.9249	0.283147763544925	-6.79822427238088	1.05916486796358e-11	2.36837e-09
LOC121138580	254.375	-2.81256	0.77979	-3.60681	0.000309979	0.00137836			Bsn	110.647917007997	-3.16113	0.859621485702109	-3.6773520740564	0.000235667660524685	0.00115701			LOC121134266	44.9299063148265	-1.91874	0.589390788340531	-3.25546550357319	0.00113206648005831	0.00598469
Cldn10	78.4408	-2.78952	1.01234	-2.75552	0.00585987	0.0165024			LOC121139546	51.5215598372189	-3.16083	0.459025181726346	-6.88595802170288	5.73999166329691e-12	2.42164e-10			Npas1	50.4981828714798	-1.91173	0.523446728534972	-3.65218982769542	0.000260013560857084	0.0018784
Gsdme	7.39503	-2.78347	0.905206	-3.07496	0.00210533	0.00699244			LOC106020814	42.8345733764576	-3.15035	0.480490231511861	-6.55653128037047	5.50737715349294e-11	1.8237e-09			LOC106022119	1943.62731928742	-1.90699	0.398197269933553	-4.78906715599017	1.67558403791884e-06	3.4693e-05
Tppp2	3.91324	-2.78126	1.08527	-2.56275	0.0103848	0.0265381			LOC121138456	27.6758794687434	-3.14716	0.428132682994442	-7.35088856583185	1.96893520404469e-13	1.26285e-11			Atg9b	101.104314967848	-1.90617	0.418972323788133	-4.54962639349563	5.37412463202384e-06	8.83134e-05
Trnar-ccu	3.2165	-2.77763	1.13396	-2.4495	0.0143053	0.0344835			LOC110339485	24.7725170516173	-3.1424	0.54216788272151	-5.79599133080795	6.79187721232321e-09	1.34316e-07			LOC106022675	12.8328049374186	-1.90491	0.703455629006862	-2.70793695442709	0.00677028821934676	0.0245542
Cib2	925.4	-2.77329	0.573838	-4.83288	1.35e-06	1.4e-05			P2ry4	11.7085166555896	-3.11395	0.99464609318722	-3.13071389605554	0.00174381957160158	0.00628324			Pld6	12.5108561097089	-1.89966	0.790520811218362	-2.40304831766792	0.0162590389879201	0.0487927
LOC101840984	15282.9	-2.77023	0.572109	-4.84214	1.28e-06	1.35e-05			LOC101844197	22.2071752752574	-3.11278	0.838618854519545	-3.71179871644435	0.000205791612807587	0.00103113			Pdilt	17.0852001607467	-1.89014	0.532102628771643	-3.55221014180093	0.00038200964397683	0.00251853
LOC101837934	4.83152	-2.76504	1.00979	-2.73822	0.00617722	0.0172177			Hapln4	105.082366089279	-3.11207	0.953318689734894	-3.26445971705371	0.00109673057137059	0.00426232			Mfsd2a	1721.34434259933	-1.88996	0.608745669391368	-3.10468571478667	0.00190481305052183	0.00901893
Lipg	505.689	-2.76396	0.438445	-6.30401	2.9e-10	1.07e-08			LOC101832060	8.39642386930608	-3.10929	0.884620499029446	-3.51483057727706	0.000440034620804462	0.00196197			Ccer2	14.4061587410544	-1.88323	0.669196882989712	-2.81415703975138	0.00489053308715991	0.0190579
Esr1	106.611	-2.75813	0.530923	-5.19497	2.05e-07	2.86e-06			Dner	289.074207193809	-3.10871	0.397455480567383	-7.82152228545908	5.21883297601146e-15	5.10719e-13			LOC106020840	173.582840682507	-1.8816	0.558244973526428	-3.37055677519517	0.000750164461394897	0.00431425
LOC101823644	3.15285	-2.75761	0.958199	-2.87791	0.00400315	0.011973			LOC121138973	5.66990597462111	-3.0914	0.855211869405861	-3.61477808995819	0.000300604994223225	0.00141788			LOC101844474	10.3324038641775	-1.87789	0.656251886601287	-2.86154430573541	0.00421582574411229	0.0169672
LOC101837070	20.8438	-2.72584	0.771711	-3.5322	0.000412119	0.00175875			LOC101828386	33.1936251932092	-3.08724	0.484298660542083	-6.37466351822943	1.83365082978025e-10	5.3805e-09			Slc5a10	40.0937317786771	-1.87209	0.436413572408111	-4.28971633984899	1.78901469363869e-05	0.000225827
LOC106021165	39.2502	-2.71784	0.754895	-3.6003	0.000317855	0.00140927			LOC101843469	105.312105920577	-3.08467	0.527564106544742	-5.84700854170476	5.00491814622734e-09	1.02501e-07			Mpv17l	720.141887010478	-1.86895	0.425351994387122	-4.39389933801282	1.11335384235348e-05	0.000156645
Apoa4	26053.6	-2.70416	0.384057	-7.04104	1.91e-12	1.57e-10			Ogn	28.9140838618911	-3.08379	1.28256408052337	-2.40439346056883	0.0161993273176264	0.0405945			LOC101827556	123.55725820779	-1.8631	0.49069660987875	-3.79684196430887	0.00014655115101224	0.00118754
Trpv1	183.704	-2.68033	0.277858	-9.64643	5.09e-22	2.84e-18			Hcn3	403.581854086866	-3.08309	0.457908198748014	-6.73298450148828	1.66217774136063e-11	6.2488e-10			Kiss1r	222.763761240333	-1.85548	0.399402792497896	-4.64563057780641	3.39039240539804e-06	6.1767e-05
Nlrp6	112.247	-2.6774	0.562015	-4.76393	1.9e-06	1.87e-05			LOC121143302	17.4133069478482	-3.07298	0.573093089994428	-5.36209161009719	8.22637987492279e-08	1.16638e-06			Tmem25	893.665986862469	-1.84606	0.307400435640582	-6.0053805651076	1.90883636367032e-09	1.59191e-07
LOC121138099	22.9485	-2.67507	0.533201	-5.017	5.25e-07	6.38e-06			LOC101841490	11.5657300738775	-3.07123	0.654921307534684	-4.6894628907923	2.73923103290807e-06	2.52693e-05			LOC101830034	8.55020487700107	-1.84398	0.641101853653306	-2.87626872567534	0.00402406963837767	0.016339
CUNH19orf18	3.03992	-2.67194	1.05941	-2.52209	0.011666	0.0291494			LOC110340674	7.52678747852044	-3.06918	0.888934057615657	-3.45265300264154	0.000555102569392551	0.00238863			Col27a1	5603.6570516936	-1.83068	0.42568125829636	-4.30059672555101	1.70338800244206e-05	0.000218842
Ccdc154	6.39509	-2.67033	0.949639	-2.81194	0.0049244	0.0142179			LOC106021327	7.12014616972755	-3.06056	0.899720109666387	-3.40168552105107	0.000669716550331157	0.00279933			LOC101829860	9.49137706577218	-1.82897	0.702782426954829	-2.60247349345677	0.00925539694971525	0.0315851
LOC101837764	8.0214	-2.67027	0.673363	-3.96558	7.32e-05	0.000407755			Kiss1	4.6785548378539	-3.05953	1.01661264323704	-3.00953120622601	0.00261651198180682	0.0088373			LOC121143525	23.8825521267554	-1.82259	0.538635683645533	-3.38371121547137	0.000715131782852685	0.00415219
Trpv3	6.94164	-2.66748	0.90633	-2.94317	0.00324867	0.0100633			Sorcs3	5.37499787191434	-3.04281	0.998892568429516	-3.04617959720447	0.00231769349895681	0.00799613			Npb	12.5790942442583	-1.82136	0.532764080373469	-3.41869927507545	0.000629212251784329	0.00376467
Paqr9	797.023	-2.66059	0.598501	-4.44543	8.77e-06	6.85e-05			LOC121136473	122.127940433669	-3.04076	1.00353410068336	-3.03005417531926	0.00244509875672014	0.00836702			LOC121137941	1856.15107866805	-1.81873	0.280470145598444	-6.48456799387556	8.89863875023422e-11	1.37003e-08
LOC101837099	16802.7	-2.65479	0.637223	-4.16618	3.1e-05	0.000196399			LOC121136559	5.44445348644405	-3.03665	1.13070374923401	-2.68563190762135	0.00723927931547099	0.0207422			Carns1	49.8914025296702	-1.80979	0.355680104639751	-5.08826557658051	3.61353098433633e-07	1.01911e-05
LOC121140104	20.1508	-2.64157	0.663386	-3.98196	6.84e-05	0.000383657			LOC121133033	44.9107953450954	-3.03141	0.680823576131477	-4.45256083600258	8.48521882756096e-06	6.65119e-05			LOC121140521	9.55134476121772	-1.80926	0.633989588990221	-2.85376365986539	0.0043204659872432	0.0172809
LOC121142581	48.1172	-2.64106	0.435054	-6.07065	1.27e-09	3.89e-08			LOC121136503	20.2578715917278	-3.02319	0.646688244589577	-4.67488676936388	2.9411584920128e-06	2.68969e-05			CUNH7orf61	14.7055148810354	-1.80202	0.732579456095708	-2.45982933609235	0.0139003097999442	0.0431989
LOC101838802	282.816	-2.62597	0.509409	-5.15494	2.54e-07	3.42e-06			LOC121139821	8.88172308541419	-3.01988	0.857550340326427	-3.52151848512613	0.000429082750876534	0.00192081			Tlcd2	17.1946478235697	-1.79379	0.529640912447925	-3.38680122990148	0.000707126001082188	0.00412355
Fut2	6.96601	-2.62382	1.12829	-2.32548	0.0200464	0.045829			Upk3b	69.9332529269083	-3.0194	0.581778793374936	-5.18994154239951	2.10360111494221e-07	2.63631e-06			LOC121141272	3332.90855552691	-1.79054	0.291481142191338	-6.14289526673172	8.10307150577302e-10	8.31694e-08
Gdf9	134.353	-2.62322	0.318874	-8.22653	1.93e-16	8.96e-14			LOC121139990	59.1914901110423	-3.00946	0.449975288724065	-6.68804540562543	2.26170970789318e-11	8.16822e-10			LOC121144289	16.4959010107367	-1.76622	0.523416193738206	-3.37440133864112	0.000739764283838277	0.00426619
Esyt3	68.6958	-2.61858	0.348708	-7.50938	5.94e-14	9.36e-12			Slc22a11	21.6798943217555	-3.00304	0.719053884938243	-4.1763714441784	2.96196011866948e-05	0.000196207			LOC121144049	15888.2647196917	-1.7637	0.296612816252958	-5.94613112312285	2.74554244449344e-09	2.07942e-07
Spem3	14.5243	-2.61616	0.629237	-4.15766	3.22e-05	0.00020251			LOC121136883	6.88809504589893	-3.00258	0.968346892587238	-3.10072374933046	0.00193048301140252	0.00683136			LOC121142317	45.1672548529963	-1.75812	0.48561184037326	-3.62042925345659	0.000294114664722035	0.0020621
LOC121140874	22.8186	-2.61008	0.5767	-4.52589	6.01e-06	4.98e-05			LOC106021352	96.7130171347255	-3.00005	0.561335309572311	-5.34449173783115	9.06711116395479e-08	1.26573e-06			LOC121138385	65.1540595569288	-1.7547	0.645954173828757	-2.71644846185371	0.00659864679956044	0.0240618
LOC121143723	2.92534	-2.60377	1.02226	-2.54707	0.0108631	0.0275167			LOC121136471	120.558468348388	-2.99586	0.920685164303383	-3.25394354486485	0.00113814895825716	0.00439271			Akap6	42.8798059335139	-1.7483	0.463540660468843	-3.77161157882873	0.000162196600530343	0.00128221
LOC101831686	613.2	-2.59686	0.467566	-5.554	2.79e-08	5.34e-07			A1bg	34.8030873674042	-2.99438	0.786516337518717	-3.8071411907315	0.00014058249246177	0.000750762			LOC121136530	10.8908489725628	-1.74403	0.629458529821022	-2.77068911088756	0.00559378070365565	0.0211532
Hes7	3.49215	-2.59281	1.11359	-2.32834	0.0198942	0.0455494			Fabp3	614.101845573694	-2.9899	0.723273536608801	-4.13384798005803	3.56739488174328e-05	0.000230286			LOC110340535	9.35279147022077	-1.74087	0.672368597028662	-2.58916735949772	0.00962083235860597	0.0325575
Armh1	454.876	-2.58698	0.395319	-6.54403	5.99e-11	2.83e-09			Col27a1	9321.92313470316	-2.98871	0.299735933476644	-9.97112884953894	2.03898046346928e-23	1.75955e-20			LOC121133294	17.2481612635961	-1.74014	0.661466506744296	-2.63073770196511	0.00851997649590585	0.0295423
LOC110340720	8.60229	-2.54257	0.827269	-3.07345	0.00211598	0.0070184			Fam189a1	51.4132718807453	-2.98041	0.49111180442544	-6.06869202249466	1.28956166484662e-09	3.03751e-08			Slc22a14	19.0961843586082	-1.73951	0.570842565553846	-3.04725875931426	0.00230938814494575	0.0104796
LOC101844655	14.1769	-2.53087	0.545294	-4.6413	3.46e-06	3.14e-05			LOC106022310	196.594580040359	-2.97786	0.856682816767953	-3.47603001705734	0.000508895323747949	0.00221337			LOC110341240	40.4490751285454	-1.73815	0.482549095407763	-3.60201829386141	0.00031575613779	0.00218126
LOC110340860	57.0728	-2.52729	0.656676	-3.84862	0.000118787	0.000616427			LOC121137868	5.34090170909697	-2.97383	1.05296009653659	-2.8242578497042	0.00473902427821427	0.0145512			LOC121139157	13.7055772959129	-1.73514	0.552808484911413	-3.13877424254724	0.00169656099395925	0.00821513
LOC101830355	25357.6	-2.52179	0.354299	-7.11768	1.1e-12	1.02e-10			Inmt	3196.19672664671	-2.96576	0.923097706762214	-3.2128313482285	0.00131433443411598	0.00495387			Mfsd3	1355.4233609297	-1.73128	0.273639736291795	-6.32687349641781	2.50178287953749e-10	3.30922e-08
Lrg1	3513.93	-2.50973	0.536617	-4.67695	2.91e-06	2.7e-05			Rnf212b	7.43051055067565	-2.95899	0.895127843391125	-3.30566439260264	0.000947515031431484	0.00376173			LOC101842056	11.3563243156693	-1.7266	0.65920410895074	-2.61921787109615	0.00881316397970948	0.0303572
LOC121142580	62541.8	-2.50929	0.337409	-7.43693	1.03e-13	1.45e-11			LOC110342378	15.7150501763936	-2.95814	0.803468441197624	-3.68171573954365	0.00023166963187796	0.00114233			Clvs1	17.2107707556761	-1.72408	0.50931045223836	-3.38512630669019	0.000711455090179199	0.00413788
Fn3k	77.729	-2.50457	0.453394	-5.52404	3.31e-08	6.14e-07			LOC121141383	23.3108499019967	-2.95625	0.602776569966674	-4.90439210572272	9.37171169170051e-07	9.90105e-06			Ripply1	20.8905200337048	-1.71849	0.665422357917504	-2.58255744740463	0.00980710332991511	0.0330297
Recql4	178.91	-2.49403	0.425762	-5.8578	4.69e-09	1.2e-07			Fam163a	6.92523501001996	-2.94558	1.04047241795283	-2.83100726824249	0.00464016665961934	0.0143055			LOC121142522	40.3911220878292	-1.71801	0.474907600573168	-3.61757621977165	0.000297374773311229	0.00207952
LOC106022288	3.22969	-2.49264	0.938252	-2.65669	0.0078912	0.0211363			LOC110340738	20.3427775159523	-2.93187	0.483558035309222	-6.06312851706087	1.3349890595872e-09	3.13482e-08			LOC101843187	535.245280651406	-1.71551	0.45233692296923	-3.79255543734524	0.000149104949642226	0.00120324
Gabre	6.08681	-2.48587	0.762543	-3.25997	0.00111425	0.00409405			Bnc1	6.46450308267891	-2.92898	1.22818901346507	-2.38479304583437	0.0170887316999729	0.0425091			LOC101841816	9.21071281553489	-1.71548	0.648696367801025	-2.64449845298546	0.00818120806624594	0.0286159
LOC110340366	3118.98	-2.48194	0.334162	-7.42735	1.11e-13	1.54e-11			LOC101842056	18.1085617977792	-2.92823	0.519160209308739	-5.64032405926014	1.69730421493193e-08	2.98641e-07			CUNH16orf96	30.5956643989007	-1.71463	0.506354581920672	-3.38623260367703	0.000708592948556647	0.00413082
Sycp1	6.07786	-2.47301	0.752999	-3.28422	0.00102265	0.00381665			LOC106021617	42.3939191493041	-2.91514	0.515308303614869	-5.65707850450429	1.53971347918996e-08	2.75509e-07			Slc12a3	92.4811622069393	-1.7056	0.512498922450454	-3.32800939307849	0.000874689172328273	0.00487082
F11	3946.23	-2.4688	0.285686	-8.64166	5.54e-18	7.14e-15			LOC121140357	17.8666995073222	-2.9097	0.660014588076305	-4.40853378337256	1.04072788097861e-05	7.9574e-05			Sebox	16.4646648533341	-1.70098	0.6072780790643	-2.8009953416058	0.00509452544374492	0.0196658
Pkd1l3	4.83545	-2.46696	1.00455	-2.45579	0.0140577	0.0339794			Slc13a2	45.8953910185747	-2.9082	0.982260770660717	-2.96072537554198	0.00306915474085357	0.0101195			LOC121136986	10.4365222625152	-1.69929	0.643832030363035	-2.63933824619075	0.0083068053883534	0.0289962
Gp5	84.856	-2.46301	0.51186	-4.81187	1.5e-06	1.54e-05			LOC121140524	6.22365987162668	-2.89476	0.987023818195065	-2.93281756183547	0.00335901209308322	0.0109197			LOC121136617	52.903542714919	-1.69652	0.582911753671522	-2.91042853128952	0.0036093350297912	0.0149656
Ca3	13911.4	-2.45789	0.600461	-4.09334	4.25e-05	0.000257711			LOC110339357	34.0683035913834	-2.89369	0.574730742924348	-5.03485356053348	4.78214267994438e-07	5.45279e-06			LOC106021237	59.8412892947813	-1.69509	0.461535344895912	-3.67271253711823	0.000239989402182536	0.00175945
Nlrp8	20.1012	-2.45723	0.623981	-3.93798	8.22e-05	0.000450704			LOC101844390	8059.58853159025	-2.88906	0.648376269661776	-4.4558347733589	8.35673771329148e-06	6.5831e-05			Plag1	25.7383773490029	-1.68936	0.503396819782072	-3.35591302274811	0.000791034422783371	0.00450242
Tmed6	18.8722	-2.45107	0.565472	-4.33456	1.46e-05	0.000105156			LOC110340957	26.2749564116558	-2.88186	0.658405942909827	-4.37703221791051	1.20306196822922e-05	9.02059e-05			LOC121135086	13.5483230884797	-1.68804	0.550051682256987	-3.06887692215898	0.00214865091439161	0.00988685
Extl1	420.871	-2.44852	0.36607	-6.68868	2.25e-11	1.23e-09			Tnnt3	6.76727811053834	-2.86677	0.784347479520716	-3.65498069951344	0.000257201326474382	0.00124375			LOC121133781	25.6533039345322	-1.66586	0.506309553290789	-3.29020015855094	0.00100116138843634	0.00542864
Apoa5	53214.8	-2.43403	0.332334	-7.32406	2.41e-13	2.9e-11			LOC121143971	2.97582201526449	-2.85718	1.22612846682019	-2.33024590409774	0.0197931580788933	0.0479425			LOC121138432	1076.81660543803	-1.66533	0.318747195568735	-5.22462065996919	1.74512500748021e-07	5.78107e-06
Slc26a7	220.121	-2.42975	0.362085	-6.71044	1.94e-11	1.1e-09			LOC121141763	16.8110726000405	-2.85087	0.569596572550458	-5.00506334674935	5.58436634598081e-07	6.25482e-06			LOC101831686	762.811912824355	-1.66144	0.413554908015626	-4.01745971251442	5.88288889768584e-05	0.000580348
LOC106022335	68.0881	-2.4248	0.555062	-4.36852	1.25e-05	9.26e-05			LOC121132726	25.1247558214275	-2.84807	0.577464700467113	-4.9320296193672	8.13795727473742e-07	8.69927e-06			Kcnu1	34.3828796767558	-1.65618	0.370018139807558	-4.47594845797609	7.6072836970416e-06	0.000115511
LOC110343483	3.11474	-2.41891	0.965629	-2.50501	0.0122449	0.0303332			Wscd2	19.1061202170477	-2.83724	0.880631558437421	-3.22182593409977	0.00127376493697913	0.00483359			Dqx1	267.233786121391	-1.65218	0.369468209964403	-4.47178865590679	7.75680673434859e-06	0.000117402
Fibcd1	18.8359	-2.41768	0.668751	-3.61522	0.000300093	0.00134332			Minar1	14.1614288187054	-2.83221	0.999988629980084	-2.8322448477626	0.0046222439468178	0.0142665			Ca11	29.201859844506	-1.64652	0.414870869944564	-3.9687468423506	7.22515892740474e-05	0.000681618
Wnt10b	24.6072	-2.4141	0.527358	-4.57772	4.7e-06	4.07e-05			LOC121141441	7.73276240976863	-2.83036	0.89848104215244	-3.15016662603201	0.00163177367761291	0.00593472			Vmo1	26.667342533925	-1.64371	0.527123736872743	-3.11826072737149	0.00181921790477864	0.00870139
Osm	22.209	-2.40135	0.577667	-4.15698	3.22e-05	0.000202942			Insrr	45.1729851005933	-2.82557	0.507176337145947	-5.57118336829435	2.53014856291685e-08	4.21359e-07			Fam229a	21.9800583528489	-1.64332	0.475935699500774	-3.45280923778246	0.000554781181099043	0.00341542
Pklr	4239.26	-2.39743	0.531664	-4.5093	6.5e-06	5.32e-05			Nlrc3	174.693915837087	-2.81934	0.501940436018453	-5.61687589889866	1.94440970420563e-08	3.37428e-07			Fam71e1	11.9443185113621	-1.63953	0.539667419109232	-3.03804236030156	0.0023812047944413	0.0107283
LOC110339251	11.3299	-2.39544	0.568056	-4.21691	2.48e-05	0.000163287			LOC121142193	4.38515266264051	-2.80571	1.19621112356782	-2.34549399820692	0.0190018845165788	0.0463511			LOC106021240	45.286873203767	-1.63929	0.652271091080569	-2.51319979022918	0.0119641557700781	0.0384997
Capn8	10.6386	-2.3945	0.917515	-2.60976	0.00906055	0.0237075			LOC121135880	39.4609780147961	-2.79952	0.520362214877942	-5.37995434677636	7.45047302961436e-08	1.07076e-06			LOC101844655	11.3780527079582	-1.63648	0.667296930020128	-2.45240192940711	0.0141906055578489	0.0439204
Hsd17b2	758.331	-2.38387	0.314812	-7.57238	3.66e-14	6.39e-12			Rdh5	228.777363285217	-2.79787	0.668625504824766	-4.18450376904817	2.85789705815084e-05	0.000190711			Trnp1	73.8255650590958	-1.63147	0.243909512586163	-6.68882560036282	2.24968637326979e-11	4.54364e-09
LOC121144052	30.7672	-2.38346	0.440108	-5.41562	6.11e-08	1.03e-06			LOC121136549	24.9699281079086	-2.78834	0.810391442773803	-3.44073140497529	0.000580144119864144	0.00247785			Fabp3	148.849388772046	-1.63137	0.556276239158282	-2.93266322396593	0.00336068217003802	0.0141406
LOC110339777	164.29	-2.37275	0.281656	-8.42428	3.63e-17	2.89e-14			Oat	1580.28248379313	-2.78772	0.762952769777168	-3.65385725363218	0.000258329924514066	0.00124794			Fam189a1	73.8150852459507	-1.62973	0.579098796554203	-2.81425029133962	0.00488911453236291	0.0190563
LOC101841840	75.5164	-2.37179	0.352836	-6.72209	1.79e-11	1.03e-09			LOC106022119	1758.10573425116	-2.78367	0.621278922174141	-4.48054303092787	7.44533666718715e-06	5.93906e-05			LOC101825889	8967.7297593253	-1.62643	0.297264931165262	-5.47130503776279	4.46733610361177e-08	1.97901e-06
LOC101825565	35395.6	-2.37008	0.359926	-6.58491	4.55e-11	2.23e-09			LOC121138580	202.490521409587	-2.78317	0.845549032088324	-3.2915575834903	0.000996342167482465	0.00393091			LOC110340910	13.691018009051	-1.62546	0.521132763976597	-3.11908984330997	0.0018141063627356	0.00868358
LOC121136115	4.25574	-2.36998	0.956759	-2.4771	0.0132457	0.0323718			LOC121136946	20.8308340737617	-2.78274	0.670530966482266	-4.15005396394714	3.32396899732171e-05	0.000216783			LOC106022138	249.600143922263	-1.62429	0.473961907046415	-3.42704472534304	0.0006101885593859	0.00367228
Synpo2l	49.2062	-2.36719	0.348746	-6.78772	1.14e-11	7.06e-10			Adra1b	835.311762409067	-2.78257	0.652214519788812	-4.26633882063285	1.98706932348794e-05	0.000139669			LOC121143251	15816.7604260112	-1.61972	0.375965263564691	-4.30817142363834	1.64609787126267e-05	0.000212938
Znf750	5.26039	-2.35703	0.918459	-2.56629	0.0102793	0.0263127			LOC106022169	7.97490720701438	-2.77931	0.874071300511465	-3.17973481415417	0.00147409884556577	0.00545213			Sds	4209.80249221942	-1.61942	0.568640957705449	-2.84787951376074	0.00440115835389068	0.0175402
LOC121141595	56.3634	-2.35292	0.662593	-3.55108	0.000383658	0.00165366			LOC121140760	15.2448127790093	-2.77638	0.708663740017161	-3.91776880906035	8.93723588114639e-05	0.000506035			LOC121142579	14048.3744795332	-1.60669	0.268241105837227	-5.98973607660967	2.10181835185236e-09	1.70166e-07
LOC121138100	118.686	-2.35171	0.342035	-6.87564	6.17e-12	4.22e-10			LOC121138875	10.2650829243236	-2.75783	0.90251612672665	-3.05570893825327	0.00224529102498085	0.00778715			LOC101831527	47.4720843444631	-1.60574	0.346594499701278	-4.63291300993514	3.60556069194478e-06	6.46831e-05
LOC121144053	30.8028	-2.34654	0.441421	-5.31588	1.06e-07	1.64e-06			Gsdme	7.50298390450081	-2.74701	0.850512264563883	-3.22982650544365	0.00123865358244055	0.0047249			LOC101833678	479.067667285836	-1.60328	0.322601107412275	-4.96986122567603	6.70008381935461e-07	1.67128e-05
Cpe	1911.44	-2.33885	0.533652	-4.38271	1.17e-05	8.76e-05			LOC121142840	24.6903548166047	-2.74553	0.401728971288631	-6.83428930247967	8.24125625270809e-12	3.33604e-10			LOC101828506	237.253043548882	-1.59766	0.372262433090201	-4.29176231785376	1.77260633181722e-05	0.000224813
Leap2	809.234	-2.33614	0.549996	-4.24756	2.16e-05	0.000146284			Tppp2	3.66252203840628	-2.74422	1.1080064213529	-2.47672140341832	0.0132595357224894	0.0343349			Mogat2	43.3862314760779	-1.59635	0.48893950571234	-3.26491859090073	0.00109495541870996	0.00583117
Npas1	57.6286	-2.33118	0.491374	-4.74421	2.09e-06	2.03e-05			LOC101840984	14410.4837506256	-2.7382	0.597151585262528	-4.58543069135054	4.53051548513298e-06	3.86223e-05			LOC121140432	92.7224475895894	-1.59556	0.479263265826654	-3.32920145756894	0.000870953812497053	0.00485722
LOC121134404	5.34507	-2.32428	0.819548	-2.83605	0.00456747	0.0133789			Cib2	824.0869403017	-2.73763	0.603973640128059	-4.5327044520109	5.8233266449399e-06	4.79843e-05			LOC110339499	435.967441941366	-1.58851	0.180131273262884	-8.81860530693504	1.15894177964192e-18	1.97895e-15
Srcin1	426.751	-2.32384	0.424252	-5.47749	4.31e-08	7.67e-07			LOC101837934	3.72943108916734	-2.73165	1.09406147810153	-2.49679384555373	0.0125321789930705	0.0327899			LOC101835350	1312.99498725978	-1.58257	0.309886452251438	-5.10694644595506	3.27406490770934e-07	9.40317e-06
LOC101835871	7.15346	-2.32131	0.790571	-2.93624	0.00332214	0.0102492			LOC121144012	864.289556216059	-2.72858	0.320507701080573	-8.5132921028867	1.69063472653954e-17	2.89619e-15			Dnm3	168.472649886057	-1.58162	0.417062301956024	-3.79228096040393	0.000149269894846869	0.00120332
LOC101844759	26465.5	-2.31592	0.381863	-6.06479	1.32e-09	3.99e-08			Esr1	114.968721570264	-2.72501	0.478892736149873	-5.69023210135777	1.26866807862903e-08	2.32263e-07			Crtac1	62.7758958825599	-1.5784	0.305410266375923	-5.16813564678894	2.36440685245776e-07	7.31642e-06
LOC101842674	5.9384	-2.30992	0.819262	-2.81951	0.00480971	0.013959			Lipg	541.677789698689	-2.72265	0.403772426557357	-6.7430399110559	1.55106579367731e-11	5.85427e-10			Tmem91	113.734048186347	-1.57713	0.279455296548871	-5.6435932281054	1.66537280287439e-08	8.96295e-07
Dcst2	11.2096	-2.30854	0.514829	-4.48409	7.32e-06	5.86e-05			LOC101823644	4.5127562840775	-2.72081	0.952986066337523	-2.85504099614755	0.00430312739179812	0.0134344			Tldc2	11.9098479798073	-1.57201	0.641010346163052	-2.45238748552303	0.0141911752608099	0.0439204
Mfsd3	1513.28	-2.30372	0.268123	-8.59205	8.54e-18	8.42e-15			LOC121132991	4.42238033255041	-2.71919	1.07263336608559	-2.53505550514057	0.0112429510232391	0.0299954			LOC110343418	15.4198034985899	-1.57127	0.593997358315248	-2.64524076599938	0.00816328099079132	0.028577
Ccer2	17.1006	-2.29681	0.583132	-3.93875	8.19e-05	0.00044941			LOC121134274	4.49690435952931	-2.70038	0.955053061954147	-2.82746337294577	0.00469183823497725	0.0144297			Mdk	30.3253112181462	-1.56161	0.542170189777404	-2.88030063357623	0.00397296132356588	0.0161804
Tsnaxip1	19.0464	-2.29385	0.439914	-5.2143	1.85e-07	2.62e-06			LOC106021200	53.5891933423399	-2.69599	0.702990871878172	-3.835028624296	0.000125549672083176	0.000680434			LOC101844390	9409.94653458431	-1.56038	0.395172149884145	-3.94860704499566	7.86072642516251e-05	0.000727514
LOC110341163	4.78358	-2.28037	0.948847	-2.40331	0.0162474	0.038321			Fam133a	22.1108057612214	-2.68821	0.744600044410745	-3.61026769407639	0.000305881152566802	0.00143706			Fn3k	83.0343465375841	-1.5603	0.465075341539245	-3.35493615251603	0.000793833040979528	0.00451562
LOC101844487	27344.4	-2.27831	0.411521	-5.53631	3.09e-08	5.79e-07			LOC101837070	29.0886372650129	-2.68619	0.779094736600087	-3.44783321388744	0.000565102876746251	0.00242671			LOC101822511	61.169131621287	-1.55866	0.598375907762688	-2.60481711450729	0.00919233118885317	0.0314212
LOC121144051	6.75801	-2.27492	0.732586	-3.10533	0.00190065	0.00642019			LOC121136049	3.63802394777515	-2.68397	1.14831608041335	-2.33730886936908	0.0194231297021233	0.0472152			LOC121139364	31.415459484248	-1.55693	0.427403214628633	-3.64275560355051	0.00026973491470797	0.00193375
LOC121136530	14.0603	-2.26624	0.619906	-3.65577	0.000256409	0.00117446			LOC110340563	31.6588508048558	-2.68231	0.75151217208272	-3.5692151811585	0.000358052249120526	0.00165231			LOC121133971	43.7457899063858	-1.54968	0.394093300171814	-3.93226027847015	8.41508805744573e-05	0.000769151
LOC106022061	8.74588	-2.25661	0.656265	-3.43856	0.000584819	0.0023707			LOC106021165	54.1927155936139	-2.67958	0.906683418847818	-2.95536310682306	0.00312301255481016	0.010265			LOC121134468	41.9072188617803	-1.54097	0.420281221216929	-3.66651973050924	0.00024587395620501	0.00179044
LOC110342177	9.40988	-2.25268	0.758203	-2.97108	0.00296757	0.00933764			Apoa4	25813.5907565296	-2.66966	0.382825167094099	-6.97357850474082	3.08978888410883e-12	1.40671e-10			Hpdl	36.4585922428681	-1.53614	0.376310136240739	-4.0821186545979	4.46270010264315e-05	0.000465166
Acss2	11805.2	-2.25193	0.654724	-3.43951	0.000582758	0.00236292			Trpv1	223.299445021775	-2.64696	0.248584359153762	-10.6481256919038	1.77911065644979e-26	3.184e-23			Cpe	2083.80134246506	-1.53141	0.56441082479185	-2.71329703144238	0.00666173640319986	0.0242448
LOC121142579	14512.3	-2.24708	0.255994	-8.77786	1.67e-18	3.61e-15			LOC121138099	25.303172387497	-2.64689	0.428773902301486	-6.173168771799	6.69346938374614e-10	1.69208e-08			LOC121137032	19.0502788323808	-1.53062	0.472304560550074	-3.24075628836856	0.00119213056084005	0.00620787
LOC101844736	18.5257	-2.23748	0.457976	-4.88559	1.03e-06	1.12e-05			Nlrp6	107.483960422845	-2.64508	0.531671775151541	-4.97502364299073	6.5239676723086e-07	7.12234e-06			LOC106020897	70.8149800357117	-1.53015	0.465100910667743	-3.28992353650193	0.00100214611362685	0.00543241
Eri2	52.2937	-2.23685	0.481682	-4.64383	3.42e-06	3.11e-05			Ccdc154	7.4751803483417	-2.64464	1.05873488119548	-2.4979202299789	0.0124924301396715	0.0326994			LOC106022309	31.7436786418843	-1.52695	0.524254378281913	-2.91261633709046	0.003584146641674	0.0148743
Pdilt	15.7211	-2.23399	0.664202	-3.36341	0.00076985	0.00298839			Trpv3	7.51664616112672	-2.64029	0.987294018933142	-2.67427051340015	0.0074892013649	0.0213428			Pcbp3	15.9120900534282	-1.52668	0.5211135666743	-2.92965304620005	0.00339340660094827	0.0142496
Ovol3	18.0626	-2.2273	0.563272	-3.95421	7.68e-05	0.00042522			CUNH19orf18	3.22841928488575	-2.63604	1.13196084009203	-2.32873447307707	0.0198731366690779	0.0480932			Aspg	3344.2973827115	-1.52311	0.287284810284116	-5.3017349735758	1.14707283934601e-07	4.17548e-06
Slc22a7	37.4037	-2.22324	0.530593	-4.19011	2.79e-05	0.000180277			LOC101837764	9.79987819263964	-2.63288	0.64513837072604	-4.08110646308345	4.48218173394403e-05	0.000278632			Flrt1	90.6956400426854	-1.52287	0.49722155368512	-3.06275491842053	0.00219309593197544	0.0100471
LOC110339393	5.74498	-2.21843	0.917841	-2.41701	0.0156487	0.0372023			Paqr9	812.705292520789	-2.62829	0.691300536438749	-3.80194358668701	0.000143565420730599	0.000763043			Fxyd7	27.0520523326141	-1.52278	0.5834163104837	-2.61011132235158	0.00905127628032275	0.0310083
LOC101841752	36995.4	-2.21091	0.49528	-4.46396	8.05e-06	6.34e-05			LOC110342024	233.86391846256	-2.627	0.316782175250239	-8.29274959742268	1.10660138424404e-16	1.54477e-14			Lcn12	181.940354729947	-1.52189	0.313538376757691	-4.85391113390468	1.21049997454708e-06	2.66551e-05
Hsbp1l1	137.422	-2.20884	0.256913	-8.59761	8.14e-18	8.42e-15			LOC101837099	14637.1760714082	-2.62383	0.620680630494778	-4.22734065301566	2.36469525759608e-05	0.000162306			Mt2a	17590.0631242945	-1.52077	0.385109159489614	-3.94894163327682	7.84974867759789e-05	0.000727031
LOC101826362	11.6252	-2.20485	0.681002	-3.23765	0.00120517	0.00437594			LOC101833297	4.4124756636095	-2.61164	1.01900632876112	-2.56292782375571	0.0103793623022933	0.0280701			LOC101844197	11.5989148047832	-1.51433	0.58847695569788	-2.57331141627156	0.0100730525694866	0.0337023
LOC101836689	3395.4	-2.20029	0.334463	-6.57858	4.75e-11	2.3e-09			LOC121140104	19.6524589074925	-2.60811	0.611878384183945	-4.26245664056886	2.02191739398285e-05	0.000141856			CUNH9orf131	13.4078822356787	-1.51223	0.568547378348887	-2.65981855672282	0.00781827569874997	0.0275884
Carns1	58.4921	-2.19493	0.309907	-7.08254	1.42e-12	1.23e-10			LOC121142581	52.3011929346031	-2.60351	0.353719429031985	-7.36037823207629	1.83389855657337e-13	1.18424e-11			Gtse1	268.729960553374	-1.50606	0.255113450447957	-5.90349145268038	3.55888071336054e-09	2.52251e-07
Gnmt	46529.2	-2.19004	0.305874	-7.15994	8.07e-13	7.95e-11			Fut2	6.29733593665757	-2.59609	0.931518450596378	-2.78694644044428	0.00532072721910874	0.0160544			LOC110341381	36.652602164713	-1.49607	0.505286111738154	-2.96083501242704	0.00306806245476034	0.0131901
LOC101826334	17.4306	-2.1895	0.486179	-4.50347	6.69e-06	5.44e-05			LOC121141526	8.92366857535729	-2.59545	0.687417015092627	-3.77566095594867	0.000159583935708666	0.000832107			LOC121139546	59.0371469301579	-1.49594	0.360188756870598	-4.15321639131007	3.27834456181052e-05	0.000364362
Trnat-agu	7.30175	-2.18505	0.881872	-2.47774	0.0132219	0.0323326			LOC101838802	231.368094791488	-2.59539	0.447377536893193	-5.80133560578759	6.57887763310075e-09	1.30922e-07			Slc22a7	33.0803384648286	-1.49189	0.560241915098203	-2.66294260047071	0.00774606260786966	0.0273794
LOC121136248	35.2819	-2.18374	0.510853	-4.27469	1.91e-05	0.000132394			LOC110341536	11.7966867213985	-2.59436	0.827810414351251	-3.13399689838763	0.00172442678707712	0.00622045			Jph1	61.9645684296018	-1.4891	0.440395090373855	-3.38128549284931	0.000721475395325077	0.00417997
LOC101832950	7.90002	-2.18286	0.70876	-3.07983	0.00207121	0.00689689			LOC121137062	5.79601649307724	-2.59236	1.04946801088612	-2.47016368861307	0.0135051239525364	0.0348884			LOC121134377	38.9663947030196	-1.48882	0.49679127885971	-2.99687116529252	0.00272765962630889	0.0119566
Slc6a20	19.9893	-2.18005	0.494901	-4.40502	1.06e-05	8.03e-05			LOC110341284	243.703391168888	-2.59221	0.643962770934218	-4.02540561920643	5.68771897127621e-05	0.000342868			Chchd10	3373.05816855876	-1.48481	0.281181207434667	-5.28061998399026	1.28747478999688e-07	4.57139e-06
Nkain4	10.4209	-2.17862	0.843908	-2.58158	0.00983498	0.0254104			Gdf9	143.397424129011	-2.5903	0.269994799330308	-9.59388150617017	8.48321769571998e-22	4.88042e-19			LOC101843254	150.036837932515	-1.47724	0.342546557409852	-4.31251080380337	1.61410992459729e-05	0.000210757
LOC101843187	532.521	-2.17462	0.568639	-3.82426	0.000131165	0.00067041			Spem3	16.3251073337721	-2.57826	0.611217395130377	-4.2182408052541	2.46215789511146e-05	0.000168084			LOC110341100	87.6914631406592	-1.47592	0.333515340118869	-4.42535250121156	9.62849272137318e-06	0.000139439
LOC101837339	11.8519	-2.16954	0.736025	-2.94765	0.00320199	0.00995738			LOC121140874	20.3573529979127	-2.57694	0.633360482574457	-4.06868387663127	4.72794418658778e-05	0.000292092			LOC121139414	36.5274009871497	-1.47475	0.349080669494161	-4.22467899417101	2.39281604669969e-05	0.000284473
Gabrg1	56.6473	-2.1684	0.764841	-2.8351	0.00458117	0.0134119			LOC121137129	20.3773486698803	-2.57174	0.786979478343999	-3.26786490672312	0.00108362075730974	0.00422174			Gp1ba	36.5184733932037	-1.47225	0.346981871868798	-4.2430209166541	2.20530872049745e-05	0.000266037
Twist2	30.9906	-2.16489	0.427841	-5.06004	4.19e-07	5.25e-06			LOC121143723	4.00723864267117	-2.56523	1.00033185710354	-2.56437442723036	0.0103361973341805	0.0279773			Coq10a	574.831069777897	-1.46669	0.211500049986587	-6.93470806050217	4.07060900027418e-12	1.04737e-09
LOC121136636	94.4334	-2.1596	0.316898	-6.81482	9.44e-12	6.1e-10			LOC101831686	442.168738419045	-2.56447	0.444122109518465	-5.77424604291203	7.72984166535595e-09	1.5036e-07			LOC121135507	50.2918331132467	-1.46647	0.46300441130493	-3.16729339065596	0.00153865000384314	0.0076134
LOC121135543	94.9914	-2.15775	0.326525	-6.60823	3.89e-11	1.99e-09			Esyt3	59.708252192424	-2.56067	0.318068792043548	-8.05066832574589	8.23431403011982e-16	9.47445e-14			Alas2	210.765018675588	-1.46405	0.290745021066636	-5.03549745340128	4.76609465789854e-07	1.28071e-05
Odad2	5.45476	-2.15713	0.785403	-2.74653	0.00602297	0.016872			LOC121142427	26.6004238226013	-2.55704	0.769704730663056	-3.32210227465757	0.000893419397406614	0.00358293			LOC121136825	122.141597627856	-1.46107	0.458115556319346	-3.18930038951349	0.0014261759511914	0.00716253
LOC106022628	1005.17	-2.15611	0.37393	-5.76607	8.11e-09	1.89e-07			LOC121143503	10.9957632719485	-2.5564	0.642182998485892	-3.98079872698114	6.86840888465973e-05	0.000403081			Tle6	758.862950790309	-1.45971	0.223709891813685	-6.52502627731531	6.79896133916432e-11	1.15049e-08
LOC121140879	10.4048	-2.15531	0.604134	-3.56761	0.000360257	0.00156779			Armh1	393.334353520217	-2.5561	0.244616330792144	-10.4494056202626	1.47446381929065e-25	2.33272e-22			Gdf9	124.641542077932	-1.45938	0.35210309616725	-4.14474065897774	3.40198507942248e-05	0.000375217
LOC110339371	8584.31	-2.15153	0.256967	-8.37275	5.63e-17	3.77e-14			Hes7	4.31080873403318	-2.55604	1.09027961139427	-2.34438709534686	0.0190583797895994	0.0464591			Peli3	14.8185295929379	-1.45829	0.597380756457493	-2.44114586591237	0.0146407398472174	0.0449856
Slc26a6	682.162	-2.15035	0.420925	-5.10863	3.24e-07	4.21e-06			LOC121141545	10.9242228828841	-2.54553	0.648262134300639	-3.92669848111896	8.61198293059955e-05	0.00048981			LOC121142578	52857.9347395543	-1.45804	0.289614297853661	-5.0344259182153	4.79282978300676e-07	1.28605e-05
Mpped2	25.4572	-2.14962	0.447171	-4.80716	1.53e-06	1.57e-05			LOC121139456	23.2987935146356	-2.54016	0.494719818742475	-5.13454531677817	2.82826942405084e-07	3.43536e-06			Mpped2	21.6028434930154	-1.45574	0.497027864716894	-2.92888756376055	0.00340177450003264	0.0142815
LOC101828506	219.008	-2.14679	0.43062	-4.98535	6.18e-07	7.35e-06			LOC110341192	12.9538522502792	-2.53631	0.727626814651969	-3.4857346331859	0.0004907876044141	0.00214889			Prrt3	18.5033800653908	-1.45513	0.513423190535448	-2.83417156943038	0.00459446577356478	0.0181298
LOC101841555	6.92317	-2.14629	0.722615	-2.97018	0.0029763	0.00935983			LOC121140812	41.9444663712458	-2.53413	0.385482646291167	-6.57390504239628	4.90124956331873e-11	1.644e-09			LOC121136742	108.696772901678	-1.45458	0.567381830918294	-2.56366528343735	0.010357337359367	0.0344688
Nxph4	44.1178	-2.13896	0.505952	-4.22758	2.36e-05	0.000157282			LOC121141436	4.02854837118614	-2.53221	1.06068626288767	-2.38733450056362	0.0169710419799834	0.0422773			Fsd2	119.700159638549	-1.45438	0.366635170927699	-3.96682912739692	7.28351713288496e-05	0.000684716
LOC121139773	8.01581	-2.13692	0.820752	-2.60361	0.00922465	0.0240692			LOC110341482	4.47858921888206	-2.5287	1.01011979187969	-2.50336422626855	0.0123018871112385	0.0323299			LOC106022256	86.4722848987899	-1.45276	0.379991373929906	-3.82313509082044	0.000131765539967087	0.0010956
Atg9b	133.681	-2.13113	0.387626	-5.49789	3.84e-08	6.97e-07			LOC121132733	5.56184015499282	-2.51936	1.00948385030254	-2.49568824307366	0.01257130333912	0.0328741			LOC106021395	30.8329577025289	-1.45268	0.355613252840831	-4.08499331609932	4.40780853753888e-05	0.000460466
Adh7	1911.16	-2.13071	0.584876	-3.64301	0.000269473	0.00122326			LOC121133629	31.6906367098697	-2.51909	0.673083066428588	-3.742616107327	0.000182114340123115	0.000930492			Rhbdl1	33.1637311826596	-1.45201	0.535750289732613	-2.71024077209546	0.00672343818712624	0.024422
Wdr64	79.5322	-2.13059	0.304898	-6.98787	2.79e-12	2.13e-10			LOC110340720	9.8402701540404	-2.51653	0.766108843819404	-3.28481588838818	0.00102049032044136	0.00401451			Rdh5	253.041465164805	-1.45034	0.43877076268075	-3.30546827427477	0.000948178378105579	0.00519989
LOC110339461	4.63981	-2.12427	0.884658	-2.40123	0.0163402	0.0385181			LOC121136319	9.98190774910404	-2.51412	0.784718463245882	-3.20384515939419	0.00135605385898044	0.00508587			LOC121137334	19.6851897884043	-1.44381	0.580078657174433	-2.48899576152554	0.0128104492959834	0.0406382
LOC101835835	67901.7	-2.12315	0.310499	-6.83786	8.04e-12	5.32e-10			LOC121133308	11.8329401801335	-2.50677	0.588321368063579	-4.26088414896316	2.03619767984531e-05	0.000142647			LOC110340304	14.7069566077349	-1.43921	0.556278867275216	-2.58720995689606	0.00967566156207555	0.0326926
Dio3	18.1297	-2.12312	0.633052	-3.35379	0.000797124	0.00307502			LOC110340860	62.8853889074266	-2.50248	0.652254884547446	-3.83666005883003	0.000124718921565976	0.000677091			LOC121142581	43.8365221418781	-1.43628	0.506474452082599	-2.83583477067544	0.00457060854021397	0.0180622
Atf5	13441.2	-2.12233	0.401216	-5.28974	1.22e-07	1.85e-06			LOC121134268	4.28400936779951	-2.50229	1.00150380848193	-2.49853096322572	0.0124709247530925	0.0326611			Tnfrsf25	33.1454252029485	-1.4348	0.511702023092603	-2.80397588808904	0.00504766797941703	0.0195445
ATP8	1303.57	-2.11892	0.565254	-3.74862	0.00017781	0.000867095			LOC121139296	3.73247805606854	-2.49779	1.01161401994209	-2.46911208156226	0.0135448786511509	0.0349625			Znf483	54.5768507287999	-1.43107	0.52504543026557	-2.72560745399946	0.00641832809232904	0.0235184
Zcwpw2	6.94147	-2.11556	0.632083	-3.34697	0.000817015	0.00314161			LOC121140750	3.65508951382688	-2.49681	1.0142354788934	-2.46176975485449	0.0138253388035105	0.0355511			LOC101825350	167.367902019229	-1.42808	0.214363514932913	-6.66193461567208	2.70246261987398e-11	5.23303e-09
Cwh43	78.9667	-2.1079	0.469947	-4.4854	7.28e-06	5.83e-05			LOC101844655	17.0022977821452	-2.49518	0.521181650389037	-4.78754239913297	1.68836076050635e-06	1.66685e-05			Kctd14	423.925211397008	-1.42615	0.274979825722619	-5.18637482384311	2.14427032801069e-07	6.80335e-06
LOC121142578	54240.4	-2.10301	0.269775	-7.7954	6.42e-15	1.49e-12			LOC101830355	23360.3350931135	-2.49086	0.34196107315513	-7.28403697226986	3.23976163396467e-13	1.95882e-11			LOC121136918	20.6459598540357	-1.42612	0.508663043034068	-2.80366727648683	0.00505250154531991	0.0195551
LOC121141426	13.5114	-2.10127	0.805965	-2.60715	0.00913007	0.0238707			LOC121133883	13.02564960883	-2.4868	0.646955954931469	-3.84385279061892	0.000121117675555909	0.000661133			LOC121142580	60732.7982946951	-1.42341	0.337414834428934	-4.21858851645425	2.45836458111234e-05	0.000290047
LOC101829018	21.6419	-2.09927	0.516069	-4.06782	4.75e-05	0.000283921			LOC121133771	5.70886764957576	-2.48614	0.985002651364374	-2.5239957780064	0.0116029322126675	0.0308043			Ovgp1	18.0551973488082	-1.42242	0.495655770050177	-2.86976830185947	0.00410772674541444	0.0166283
Chrne	16.2987	-2.09584	0.516776	-4.0556	5e-05	0.000296628			LOC110339502	16.9064038858355	-2.48591	0.584893582756652	-4.25019967139801	2.13580035395031e-05	0.000148684			LOC110340325	63.2954919547368	-1.42172	0.574509395126427	-2.47466896106852	0.0133359723487844	0.0419159
Tmem44	60.9254	-2.0928	0.360013	-5.81311	6.13e-09	1.49e-07			LOC110341294	5.28091804991598	-2.47782	0.927375094901068	-2.67186525306364	0.00754309312536844	0.0214669			LOC106022027	100.608995936683	-1.41944	0.540148324179979	-2.62787616578105	0.00859197872480748	0.0297535
Znf483	48.2365	-2.08881	0.537877	-3.88343	0.000102994	0.000545803			Lrg1	3446.14487069068	-2.47756	0.641309597350469	-3.86327767587803	0.000111875714056498	0.000617072			LOC101843469	111.591267107185	-1.41744	0.431980532263348	-3.28125176083052	0.00103347451552083	0.00556866
Neil2	17.6505	-2.08456	0.516079	-4.03923	5.36e-05	0.000314329			LOC121142580	63673.1797783262	-2.47681	0.295855065104672	-8.37170654472973	5.67897252690404e-17	8.76547e-15			Ntrk1	1556.37957770661	-1.4136	0.353821092128691	-3.99523450691399	6.4630247512809e-05	0.000621582
Dnm3	137.209	-2.0843	0.405389	-5.14147	2.73e-07	3.64e-06			Fn3k	71.1049812565115	-2.47275	0.386017393495207	-6.40579641551738	1.49586458489734e-10	4.47228e-09			Gaa	2091.65950409467	-1.41194	0.250923226648056	-5.62698289745684	1.83388902035505e-08	9.60898e-07
LOC101837324	186.095	-2.08335	0.36345	-5.73216	9.92e-09	2.22e-07			LOC110343334	19.9863073531008	-2.46711	0.750520546823544	-3.2872009050599	0.00101188615214524	0.00398396			LOC121137028	113.998557287538	-1.41152	0.380574591968147	-3.70892414747052	0.000208141764990843	0.00156632
Fabp7	4866.75	-2.08171	0.353206	-5.89374	3.78e-09	9.94e-08			LOC106021999	14.1557710221039	-2.46359	0.66157241383286	-3.72383690226052	0.000196217714539957	0.000991006			Lrg1	3544.76721545055	-1.40785	0.333126441468427	-4.22618263669396	2.37689099536216e-05	0.000283102
Fam133a	26.0164	-2.08034	0.534611	-3.89132	9.97e-05	0.000530862			LOC121133929	4.61778342002706	-2.4628	1.01552589054813	-2.42514395827112	0.0153023174438454	0.0387146			LOC106022232	211.96932339529	-1.40406	0.326823797927057	-4.29607674736056	1.73847416442827e-05	0.000221934
Scgb3a1	51.3439	-2.08003	0.749274	-2.77607	0.00550211	0.0156352			LOC106022288	3.47107723405274	-2.46256	1.02542817725745	-2.40149157965792	0.0163283848562392	0.0408856			LOC101844088	27.8162688549334	-1.40095	0.580966773991083	-2.41141715057297	0.0158906617053891	0.0479554
Vmo1	23.8391	-2.07899	0.563416	-3.68997	0.000224279	0.00105251			Recql4	191.434740923457	-2.4564	0.342212279810433	-7.17799119333686	7.07431160440476e-13	3.77263e-11			Ctrl	20.852002825878	-1.39902	0.500529368657566	-2.79507965528535	0.00518869288464249	0.0199507
Plin5	708.302	-2.07418	0.342086	-6.06331	1.33e-09	4.02e-08			LOC110340304	10.2311522011834	-2.4558	0.683646698857877	-3.59220968363764	0.000327885848294748	0.00152909			Tsacc	19.7441335852457	-1.3984	0.447722311533384	-3.12337346794007	0.00178790722200929	0.00858004
LOC106020921	5.07473	-2.07325	0.812744	-2.55093	0.0107437	0.0272844			LOC121142317	38.0225066056457	-2.45175	0.363935251981391	-6.73676487422367	1.61951930044397e-11	6.10051e-10			Phospho1	326.34557235765	-1.38899	0.300189173715898	-4.6270460631768	3.70918040750168e-06	6.62888e-05
Znf862	58.8088	-2.06643	0.360984	-5.72445	1.04e-08	2.29e-07			LOC110340366	3283.23261284167	-2.44895	0.300670326773124	-8.14497794687274	3.79351042560373e-16	4.55821e-14			LOC106022969	145.268716488952	-1.38576	0.273621914905916	-5.06450770116189	4.09457086120111e-07	1.12769e-05
Abra	6.31873	-2.06147	0.752807	-2.73838	0.00617422	0.017215			Gabre	8.39224964045174	-2.44629	0.772718220335701	-3.16582288243412	0.00154644925398798	0.00567221			LOC101828730	190.215546096968	-1.38499	0.26098693004004	-5.3067441954623	1.11600620247213e-07	4.09413e-06
Dipk2b	33.1076	-2.05731	0.556403	-3.69752	0.000217714	0.00102671			Sycp1	6.60077784332886	-2.44058	0.774478853388118	-3.15125217158919	0.00162572062817078	0.00591724			Ren	28.5451192800514	-1.38146	0.480542608391891	-2.87479841722953	0.00404285522913067	0.0163975
LOC121133088	6.58912	-2.04981	0.711548	-2.88077	0.00396705	0.011882			LOC110342388	28.9009733106472	-2.43783	0.455745294773845	-5.34911367944273	8.8386013351319e-08	1.23747e-06			Apoa5	57275.2570340292	-1.38027	0.26998312095548	-5.11244315291887	3.18018704398539e-07	9.18976e-06
LOC121140631	11.3696	-2.04854	0.847907	-2.416	0.015692	0.0373			F11	4708.88193589514	-2.43353	0.180364596343831	-13.4922863014768	1.73631444161288e-41	3.29639e-37			Mlxipl	3462.02982316599	-1.37741	0.253318086004048	-5.43746327051979	5.40444864993434e-08	2.30709e-06
Trnas-cga	6.50628	-2.04838	0.894166	-2.29083	0.0219732	0.0493514			LOC121133924	17.5867594653549	-2.43327	0.634951986222594	-3.83221399813525	0.000126995195841981	0.000685723			CUNH6orf118	12.3344480974469	-1.37372	0.528392414733358	-2.59981930772049	0.00932728587598566	0.0317842
LOC106021987	6.43622	-2.04785	0.792298	-2.5847	0.00974627	0.0252492			Gp5	91.1178780525538	-2.43089	0.514039651494015	-4.72900077385259	2.25627523906363e-06	2.14201e-05			Sap25	193.200280624057	-1.37162	0.40149500054807	-3.41628163639377	0.000634825543646173	0.00379019
LOC121136363	149.716	-2.04357	0.398953	-5.12233	3.02e-07	3.98e-06			Nlrp8	19.3488143289755	-2.42923	0.66383326137645	-3.65939881967904	0.000252807634693276	0.00122688			Atf5	12511.123956824	-1.36901	0.315689856924004	-4.33655632928144	1.44732349002831e-05	0.000192939
LOC101831953	1056.05	-2.04152	0.27171	-7.51362	5.75e-14	9.17e-12			Pkd1l3	4.56431269574002	-2.42882	1.04140119720157	-2.33226461016764	0.0196867750683182	0.0477274			Pygm	20.5214043214545	-1.36895	0.48172878880245	-2.84174778218311	0.00448669713712926	0.0178018
LOC121137942	607397	-2.03675	0.729297	-2.79275	0.00522618	0.0149399			Ca3	14542.0850109905	-2.42786	0.640165719799417	-3.7925449622904	0.000149111241410263	0.000787681			LOC121139023	22.5772285356761	-1.36387	0.434480264724705	-3.13909485284815	0.00169470581714783	0.00820827
LOC101841267	172.853	-2.03529	0.313518	-6.49177	8.48e-11	3.82e-09			LOC110341490	54.0582781236747	-2.42618	0.411438139335062	-5.8968271466463	3.70557679873426e-09	7.79074e-08			Cdpf1	524.728754336611	-1.3634	0.23804048174114	-5.72760087712118	1.01860868259696e-08	5.96029e-07
LOC101836296	2778.99	-2.03309	0.41045	-4.95331	7.3e-07	8.46e-06			LOC121138297	4.58034891991253	-2.41978	0.939685516959757	-2.57509432592765	0.0100212753057572	0.0272336			LOC121135505	34.883111157175	-1.36298	0.365655268197999	-3.72750609752423	0.000193383883691212	0.00148017
Igfals	2533.73	-2.02839	0.520348	-3.89814	9.69e-05	0.000518109			Tmed6	21.2988953808895	-2.41385	0.52775174817782	-4.57382667559668	4.78896052152437e-06	4.04621e-05			Extl1	376.042181364154	-1.35988	0.351827111205556	-3.86520445553563	0.000110996180346856	0.000951982
LOC101842750	4369.29	-2.02661	0.407534	-4.97288	6.6e-07	7.75e-06			Extl1	465.490948659412	-2.41334	0.339113332278854	-7.11661386991742	1.10610797929321e-12	5.73756e-11			LOC101842405	129.415132080139	-1.3589	0.402227437055421	-3.37844357146804	0.000728973915359371	0.00421302
Clvs1	16.0689	-2.02651	0.541992	-3.739	0.000184756	0.000896272			LOC121142434	1000.19927194884	-2.40405	0.650655677956436	-3.69481244918651	0.000220049152456171	0.00109297			Slc45a2	15.2522768601435	-1.35817	0.55791612314645	-2.43435624821364	0.0149183042388931	0.0456518
Kcnip2	34.6749	-2.01633	0.377066	-5.34742	8.92e-08	1.43e-06			Apoa5	48209.927996395	-2.40152	0.344646793757683	-6.96805811604077	3.21345489985400e-12	1.45602e-10			Plin5	751.804572502016	-1.35665	0.278543526048361	-4.87052029038661	1.11304770101926e-06	2.50049e-05
Rgs16	5524.44	-2.01573	0.423433	-4.76045	1.93e-06	1.9e-05			LOC106022335	53.8802910944735	-2.39368	0.577262171968416	-4.14660662820778	3.3743907003959e-05	0.000219393			Klhl41	14.6868668587951	-1.35635	0.539348550413898	-2.51478775707975	0.0119104061485317	0.0383596
LOC121138736	7202.3	-2.01024	0.405759	-4.95427	7.26e-07	8.44e-06			Slc26a7	215.465523851712	-2.39347	0.331956376951563	-7.210197192277	5.5870908263837e-13	3.0568e-11			LOC101837324	176.498952999038	-1.35441	0.373446526170508	-3.62678607859303	0.000286970848258152	0.00202823
LOC101843254	143.183	-2.00892	0.299357	-6.71078	1.94e-11	1.1e-09			LOC121136741	25.4322759531402	-2.38784	0.649945742733203	-3.67390834973034	0.000238868441770907	0.00116909			LOC110340366	2931.59867301508	-1.35402	0.327328866056871	-4.1365650476184	3.52543450321807e-05	0.000385126
LOC121136304	9296.42	-2.00397	0.330303	-6.06707	1.3e-09	3.94e-08			LOC106022578	260.974706218667	-2.38434	0.202960362638949	-11.7478042739742	7.24776848902224e-32	3.12636e-28			Cnbd2	36.0848711940949	-1.35266	0.355677380428839	-3.8030557545232	0.00014292217350197	0.00116414
CUNH4orf17	58.2194	-1.99851	0.425189	-4.70028	2.6e-06	2.45e-05			LOC110343483	4.78459701465683	-2.38316	0.88443304961471	-2.69456117371015	0.0070481387403462	0.0202956			Phf7	120.34119221809	-1.347	0.202475649797949	-6.65266920575635	2.87824616061759e-11	5.51654e-09
LOC106020933	31.9178	-1.99408	0.405851	-4.91334	8.95e-07	9.92e-06			Wnt10b	31.9978904520255	-2.38302	0.603711897583277	-3.94727752493432	7.90449119118223e-05	0.000455714			LOC106022276	438.754163476593	-1.34563	0.242544844523076	-5.54795683588586	2.89027204420013e-08	1.38035e-06
Kyat1	821.639	-1.99309	0.26878	-7.41532	1.21e-13	1.67e-11			Fibcd1	12.7867577096454	-2.38296	0.793985620540736	-3.00126708239377	0.00268858635101473	0.00904854			LOC121143253	4202.81071952552	-1.34357	0.365851683096618	-3.67243388279808	0.000240251322151011	0.00176069
LOC101841800	24.0945	-1.99087	0.452184	-4.40278	1.07e-05	8.1e-05			LOC121133032	4.01619473835977	-2.38279	0.981125555396256	-2.42863170064308	0.015155919467538	0.0383749			LOC121138100	123.30446355984	-1.34212	0.400502927700468	-3.35108455412148	0.000804957200453834	0.00456369
LOC101824023	14.9277	-1.98982	0.615375	-3.23351	0.0012228	0.00442649			Muc2	4.51535770375189	-2.38183	0.945894252992649	-2.51807108883024	0.0117999502331414	0.0312444			Cpt1b	45.4222536542746	-1.34086	0.411264050641378	-3.26033544124796	0.00111280520085593	0.00590447
LOC121135526	50.3068	-1.9889	0.493469	-4.03044	5.57e-05	0.000324165			Osm	20.5582742322081	-2.38135	0.692473685763765	-3.43890517196548	0.000584071787934742	0.00249182			Dzip1l	82.0872688860264	-1.3351	0.391595168695149	-3.40939580757425	0.000651069426460484	0.00386628
Prr18	171.057	-1.98525	0.481948	-4.11922	3.8e-05	0.000234478			LOC121136007	20.8948952510838	-2.38115	0.682282192479513	-3.48997385481334	0.000483067805263507	0.00212346			Hsd17b2	732.755371013361	-1.33478	0.339280426864002	-3.93413756892619	8.34959534730314e-05	0.000764281
LOC121136653	11.5587	-1.98188	0.624012	-3.17603	0.00149304	0.00523503			CUNH11orf65	4.17806106938023	-2.37617	1.01327120521171	-2.3450486647423	0.0190245962852923	0.0464006			LOC121139370	37.884593851915	-1.33313	0.474529936905022	-2.80936107895386	0.004963993752985	0.0193001
B3gnt8	19.6088	-1.9788	0.450698	-4.39053	1.13e-05	8.5e-05			Pklr	4952.50582880185	-2.36877	0.548478149509713	-4.31880533499799	1.56876074369189e-05	0.000113416			LOC121142048	373.313802995654	-1.33294	0.245272185443724	-5.43451524405851	5.49455999538978e-08	2.33494e-06
Tmc3	29.6737	-1.97314	0.435883	-4.52676	5.99e-06	4.97e-05			LOC121142856	3.96062565785661	-2.3655	0.951819962818961	-2.48524404747493	0.0129462647588558	0.03366			LOC121144264	24.0722927315699	-1.3321	0.368928442502997	-3.61072048366347	0.000305347599904862	0.00212578
LOC101827118	287.105	-1.97205	0.289779	-6.80536	1.01e-11	6.42e-10			LOC110339251	15.7108126460753	-2.36487	0.630362611459256	-3.75160059230866	0.000175709227664819	0.000901822			Hapln4	135.345170394403	-1.3312	0.452087104093111	-2.94455883605493	0.00323415448327981	0.0137281
LOC121136129	9.62468	-1.97074	0.763958	-2.57964	0.00989037	0.0255081			LOC121135525	17.4783061449929	-2.36436	0.575521841807948	-4.10819736446272	3.987592812032e-05	0.000252601			Fsd1	25.7666071279391	-1.33072	0.426543198778383	-3.11977749273194	0.00180987698547815	0.00866686
Aknad1	206.026	-1.96723	0.324176	-6.06841	1.29e-09	3.93e-08			LOC110341596	41.5547393957678	-2.35668	0.435709284375318	-5.40883142002163	6.34373068058346e-08	9.3458e-07			CUNH20orf173	185.137816038016	-1.33061	0.217521122877966	-6.11716352316145	9.52556080885056e-10	9.41677e-08
Ntrk1	1494.42	-1.96406	0.377214	-5.20676	1.92e-07	2.71e-06			LOC121142585	26.8526536818524	-2.35637	0.407414939471955	-5.78370319352426	7.3073826133501e-09	1.42727e-07			Capn11	527.446908335393	-1.32911	0.336572111913755	-3.94894871986202	7.84951632554348e-05	0.000727031
Flrt1	113.611	-1.96389	0.513437	-3.82498	0.000130782	0.00066893			Hsd17b2	775.646076489665	-2.34994	0.249554975389763	-9.41651992642171	4.66286542573084e-21	2.15913e-18			Spaca6	197.73303509495	-1.3273	0.240028504680234	-5.52974391343182	3.20698605136435e-08	1.50217e-06
LOC121143979	76.5962	-1.95917	0.309057	-6.33917	2.31e-10	9.02e-09			LOC121142295	4.03669521456585	-2.34971	0.930376388452355	-2.52554953491281	0.0115517495020183	0.0306942			LOC110340230	102.548374297647	-1.32443	0.373917075165871	-3.54204551029009	0.000397036966939078	0.00259935
LOC121141250	7.48311	-1.95882	0.836148	-2.34267	0.0191464	0.0441085			LOC121144052	29.2375552189324	-2.34915	0.512399780007652	-4.58459755858401	4.54861672171505e-06	3.87418e-05			Ceacam16	112.052845199595	-1.32225	0.412177863200962	-3.20796422200636	0.00133678127323472	0.00679533
Gjb2	3704.05	-1.95844	0.406509	-4.81771	1.45e-06	1.5e-05			Capn8	9.03659657725438	-2.34615	0.72312389529539	-3.24446801135328	0.00117670233318836	0.00451855			LOC121142285	41.898460504913	-1.32105	0.42836114055267	-3.08395437868578	0.00204268916705584	0.00952452
LOC101839877	6.91216	-1.95055	0.819709	-2.37957	0.017333	0.0405786			LOC110339777	166.67236148218	-2.3414	0.277835280937974	-8.42728826018739	3.53767625126659e-17	5.5969e-15			Pfkm	241.129666605299	-1.31473	0.210499116925832	-6.24575832556863	4.21748859063769e-10	5.17759e-08
Josd2	729.94	-1.95039	0.363958	-5.35884	8.38e-08	1.36e-06			LOC101825565	36626.8188430957	-2.33838	0.332822996634971	-7.02590190817921	2.12687848462029e-12	1.0171e-10			LOC121136864	555.457800995294	-1.31376	0.274888926868695	-4.77924496879997	1.75954705260128e-06	3.59625e-05
Tmem114	422.498	-1.95019	0.386551	-5.04509	4.53e-07	5.61e-06			LOC101841840	84.641264568787	-2.33586	0.262554554261712	-8.89665887751852	5.75530518801101e-19	1.43769e-16			LOC106021624	15.3551207181395	-1.31289	0.490444244355263	-2.67693767262718	0.00742984549218709	0.0264559
Dio1	2285.42	-1.94855	0.372765	-5.22729	1.72e-07	2.48e-06			Synpo2l	48.6798046580011	-2.33341	0.371700624710964	-6.27765152576918	3.43725223513157e-10	9.38939e-09			LOC106022578	237.150936454018	-1.31136	0.271418906976365	-4.83149184294682	1.35513771692933e-06	2.92461e-05
Fsd2	132.767	-1.94585	0.325273	-5.9822	2.2e-09	6.27e-08			LOC110342741	3.28681310169647	-2.3281	0.985656896054425	-2.36198077905466	0.0181775846365168	0.0446444			LOC101840984	15922.9482200688	-1.31036	0.547471603700062	-2.39347205548649	0.0166897526309775	0.0497988
Mogat2	42.1779	-1.94508	0.669828	-2.90385	0.00368601	0.0111964			LOC121141595	61.5110361598282	-2.32791	0.655154351587026	-3.55321803336903	0.000380548913968117	0.00173922			Smyd2	739.872151570466	-1.30984	0.269035400133559	-4.86866135094458	1.12356762759656e-06	2.50939e-05
LOC106021801	126.101	-1.94141	0.329604	-5.89012	3.86e-09	1.01e-07			LOC121138100	112.119735148442	-2.315	0.247312923818899	-9.36061095498282	7.92769386124567e-21	3.2719e-18			Adcy8	356.555032665275	-1.30962	0.287066161959231	-4.562089501056	5.06470477073153e-06	8.4888e-05
E2f8	193.675	-1.94047	0.338703	-5.7291	1.01e-08	2.25e-07			LOC121144053	29.3120332000259	-2.31231	0.514989124833851	-4.49001086309572	7.1219541364938e-06	5.70748e-05			LOC101838499	49.9364327003191	-1.30715	0.333971914486551	-3.9139607790837	9.07943896719041e-05	0.000813775
Pax4	33.721	-1.93819	0.435614	-4.44932	8.61e-06	6.74e-05			LOC110341775	5.77213115336791	-2.30926	0.864701657399679	-2.67058179568105	0.00757199204772112	0.021533			Snca	21.5479251733768	-1.30624	0.520740176514028	-2.50843305088626	0.0121267945868909	0.0389031
Ctrl	25.8867	-1.93445	0.42241	-4.57956	4.66e-06	4.05e-05			Leap2	894.584921269248	-2.30651	0.612139198074512	-3.76795814283081	0.000164588290985601	0.000855616			LOC121142840	20.2805440343987	-1.30588	0.540595244288066	-2.41563551887394	0.0157077760333939	0.0475256
LOC101844540	131.728	-1.93317	0.536334	-3.60441	0.000312864	0.00138898			Cpe	1705.33293404528	-2.30627	0.363960405405932	-6.33660503272711	2.34883081889504e-10	6.70565e-09			Tle2	218.979504259513	-1.30586	0.260098698333133	-5.02064634740179	5.14978976716975e-07	1.37204e-05
Fbp2	50.0522	-1.93189	0.749959	-2.576	0.00999511	0.0257267			Npas1	64.5638972222943	-2.29649	0.419054999117357	-5.48016660414712	4.24925514266683e-08	6.62333e-07			LOC101838830	41.2664725252021	-1.3028	0.415148920155559	-3.13815664654635	0.00170013991238175	0.0082261
Slc15a2	583.684	-1.93014	0.623143	-3.09742	0.0019521	0.0065657			LOC121133815	6.14197839328597	-2.29607	0.797331087495438	-2.87969010980855	0.00398066223980945	0.0126144			Alad	4332.8359346132	-1.3013	0.21736437525657	-5.98670919773533	2.14129126247402e-09	1.72415e-07
LOC101843311	6629.69	-1.9295	0.384288	-5.02096	5.14e-07	6.26e-06			Srcin1	433.909350900954	-2.29515	0.586488056739861	-3.91338560991683	9.10110236923006e-05	0.000513475			Prodh	2612.45682015387	-1.30111	0.219970532154681	-5.91492802362717	3.32020741591583e-09	2.3894e-07
LOC101828308	20.4847	-1.92875	0.51118	-3.77314	0.000161206	0.000798212			LOC101835871	10.4880835599262	-2.29421	0.795116595348099	-2.88538012800256	0.0039094130907495	0.0124218			LOC110339253	33.2029146133974	-1.29987	0.526737806733927	-2.46777403371998	0.0135956113403146	0.0425327
Khk	7666.17	-1.92828	0.287968	-6.69614	2.14e-11	1.18e-09			LOC106022113	136.503347219958	-2.28781	0.302648778366235	-7.55929925019533	4.05246605720135e-14	3.15312e-12			LOC106022403	130.78284426632	-1.29933	0.348743017921028	-3.72576553856103	0.00019472334107955	0.00148739
LOC101831558	473.102	-1.92701	0.300027	-6.42278	1.34e-10	5.57e-09			LOC121134404	5.44782206452629	-2.28777	0.810158016128451	-2.82385644092589	0.00474496327138748	0.0145624			LOC106022237	891.532995344361	-1.29897	0.283557011202841	-4.58096635311584	4.62832310268772e-06	7.93192e-05
Tmem25	1077.84	-1.92508	0.265949	-7.23854	4.54e-13	4.84e-11			LOC101844759	25424.7873180525	-2.28505	0.307789454710186	-7.42408124449471	1.13565438279905e-13	7.75554e-12			LOC106022773	27.9498945795894	-1.29741	0.456858745069662	-2.83985264531561	0.0045134377400427	0.0178887
LOC101827089	3.41133	-1.91981	0.837405	-2.29257	0.0218728	0.0491455			LOC121140920	5.52240289090002	-2.27421	0.873155920047136	-2.60458334505697	0.00919860455070589	0.0253794			LOC121138736	7290.87307466713	-1.29646	0.365520698700604	-3.54688715802674	0.00038981151685281	0.00256008
LOC106021440	8504.53	-1.91828	0.329935	-5.81411	6.1e-09	1.49e-07			LOC121136820	34.6800910497663	-2.27299	0.545704976584735	-4.16522962536899	3.11039344190652e-05	0.000204682			Syce2	62.7775114230214	-1.2952	0.44881086044075	-2.88585247718971	0.00390355082305143	0.01596
Hdc	2669.75	-1.91767	0.327061	-5.86335	4.54e-09	1.17e-07			Dcst2	14.4237621973601	-2.27138	0.547280176715779	-4.15029922296749	3.32040917414719e-05	0.000216691			LOC121137576	355.071460739927	-1.29445	0.369414618733943	-3.50404577066415	0.000458246588932105	0.00291771
Akap6	30.8974	-1.9164	0.576709	-3.323	0.00089056	0.00339093			LOC101842674	5.45950304877001	-2.271	0.922630444159549	-2.46143829480428	0.0138381199195628	0.0355744			LOC121142969	23.7681490461804	-1.29444	0.490382280617217	-2.63965837378173	0.00829896371188485	0.0289793
Dio2	169.275	-1.91511	0.330122	-5.80123	6.58e-09	1.59e-07			Mfsd3	1666.36132049639	-2.26764	0.240684367209615	-9.42164995641567	4.44054432737764e-21	2.10759e-18			LOC121132726	27.5981613437425	-1.29308	0.500497796457955	-2.58359003846747	0.00977779415992407	0.0329547
Ar	117.196	-1.91068	0.430384	-4.43947	9.02e-06	7e-05			LOC110341100	121.812157876423	-2.26309	0.427619464869841	-5.29229018074584	1.20794021407065e-07	1.62298e-06			Wdr54	40.3276717801524	-1.29276	0.330169175180177	-3.91544268739728	9.02384797088158e-05	0.000811711
LOC121142970	19.236	-1.90942	0.440479	-4.33486	1.46e-05	0.000105117			Ccer2	19.7736712561335	-2.25826	0.547433251609861	-4.12518394047108	3.7043857634312e-05	0.000238076			Tp53i13	299.656418442027	-1.28863	0.25319417557268	-5.0894810603676	3.59044715874597e-07	1.01413e-05
LOC101832868	7.983	-1.90768	0.649665	-2.93641	0.00332037	0.0102456			Tsnaxip1	23.0672474203881	-2.25741	0.444480599594766	-5.07875147531221	3.79923304509649e-07	4.46063e-06			Rdh16	1330.45542621734	-1.28484	0.39853018167866	-3.22394728275394	0.00126436673224688	0.00651182
Prkag3	67.8605	-1.90609	0.422698	-4.50934	6.5e-06	5.32e-05			LOC121134380	18.7925199232809	-2.25524	0.681568256019996	-3.30889397305081	0.000936653007255475	0.00372405			LOC121136296	50.2294303993201	-1.28342	0.3527301186211	-3.63852927291239	0.000274199465130984	0.00195754
LOC106021392	5.41313	-1.90571	0.70139	-2.71705	0.0065866	0.0181532			LOC121140924	7.94961581448755	-2.25155	0.78946624046614	-2.85198748211533	0.0043446811519341	0.0135464			LOC121143534	47.2372467483579	-1.28101	0.314352086649667	-4.07508445028049	4.59976515051911e-05	0.000476281
Ranbp3l	24.5486	-1.89802	0.416974	-4.55188	5.32e-06	4.49e-05			LOC121136620	8.2125802538827	-2.24764	0.700484366180992	-3.20868922748939	0.00133341533117526	0.00501384			Cacng5	215.029417795752	-1.2784	0.487804242157378	-2.62072677669148	0.00877425513440764	0.0302787
LOC121136303	507.769	-1.89656	0.335667	-5.65011	1.6e-08	3.32e-07			LOC106021875	660.456936178726	-2.24673	0.415629804573205	-5.40559589723225	6.45932796357797e-08	9.49886e-07			Polr2h	572.707512190746	-1.27832	0.236648948426511	-5.40176607926997	6.59879660546483e-08	2.68586e-06
Tsc22d3	3944.49	-1.89452	0.379248	-4.99545	5.87e-07	7.02e-06			LOC121142050	25.4561117119855	-2.24554	0.504652757891904	-4.44966520545886	8.60042520514311e-06	6.72761e-05			Ikzf4	88.5290613025926	-1.27277	0.333845056125288	-3.8124464487996	0.00013759804770677	0.00113256
Fahd1	3060.03	-1.892	0.273506	-6.91758	4.59e-12	3.26e-10			LOC101844487	26242.6150736919	-2.24318	0.332307844878877	-6.75030680467321	1.4753284890463e-11	5.59064e-10			LOC110342644	44.7433623438584	-1.2714	0.379619450976732	-3.34914142836344	0.000810624058907503	0.00458337
Ano9	16.6914	-1.89055	0.601934	-3.14079	0.00168491	0.00581402			LOC121133448	4.15132392859265	-2.24207	0.94128905838481	-2.38191164989056	0.0172230290293513	0.0427759			LOC110342842	72.2309565060866	-1.26904	0.337458347039681	-3.76059104543255	0.000169512363263705	0.00133053
LOC121142314	18244.5	-1.88399	0.320921	-5.87057	4.34e-09	1.12e-07			LOC121135862	74.4504363581173	-2.24015	0.372010817408902	-6.02172087940188	1.72572311211056e-09	3.93784e-08			Emc9	488.883596956729	-1.26774	0.230573473799562	-5.49822509321179	3.8363303255765e-08	1.72387e-06
Rbm12b	322.128	-1.87988	0.287201	-6.5455	5.93e-11	2.81e-09			LOC121133419	6.27601578886227	-2.23859	0.824874865893371	-2.71385372239997	0.00665055252473452	0.0193266			Camk2n2	80.446375867929	-1.26749	0.356967650529507	-3.55071748345614	0.000384182573032258	0.0025293
Slc46a2	15.3108	-1.87966	0.668246	-2.81283	0.00491081	0.0141849			LOC121136986	11.1108127324867	-2.23717	0.66418966040158	-3.3682638691493	0.00075643162115608	0.00310706			Syn1	22.9874167912439	-1.26284	0.493563781338986	-2.55862128229578	0.0105088156027395	0.0348556
Nmb	15.8523	-1.87814	0.563884	-3.33073	0.000866186	0.0033064			LOC121142892	10.8033595235455	-2.23415	0.71993910542157	-3.10325476018995	0.00191404796005138	0.00678331			LOC121135499	49.5511755080273	-1.26213	0.335826577138867	-3.75827078130901	0.000171091672409179	0.0013418
Acot12	8972.8	-1.8776	0.381045	-4.92751	8.33e-07	9.38e-06			LOC121144051	7.04571907859368	-2.23345	0.837822728323897	-2.66578079608701	0.00768097573732079	0.0217874			LOC101825629	16814.2020752991	-1.25905	0.266538586739904	-4.7237164198136	2.31573273042872e-06	4.51208e-05
Stard5	4100.39	-1.87561	0.358166	-5.23671	1.63e-07	2.37e-06			LOC121135552	5.09664324852964	-2.23195	0.9464788322815	-2.35816535579894	0.0183655101839707	0.0450419			LOC121139746	15.7917888530449	-1.25826	0.513311984686868	-2.45125184106503	0.0142360311397149	0.0440236
Trim2	163.001	-1.87539	0.515072	-3.64103	0.000271549	0.00123113			LOC121138847	8.64069431762199	-2.23134	0.713645254494416	-3.12667827413003	0.00176793280314251	0.00635445			Lrrc39	13.9016691078196	-1.25594	0.518674879098845	-2.42144810757004	0.0154588079940429	0.0469387
LOC121140270	14.2191	-1.87273	0.544245	-3.44097	0.000579637	0.00235083			LOC121136530	17.2683201829131	-2.22831	0.694425127607225	-3.20885047841303	0.00133266776439795	0.00501302			LOC121143172	54.7782389224596	-1.25549	0.349330338776971	-3.5939989227254	0.000325641182402336	0.00223312
Rab38	469.915	-1.86803	0.327528	-5.70341	1.17e-08	2.54e-07			LOC121134022	12.5494169101302	-2.22622	0.864953054439092	-2.57381003808979	0.010058548210464	0.0273192			Atp6v0e2	58.0812899329463	-1.25407	0.297559571001459	-4.21452224572388	2.50307481083523e-05	0.000293845
LOC121133808	9.29025	-1.86667	0.732884	-2.54701	0.0108649	0.0275172			LOC121133789	6.91523067969932	-2.22375	0.78170633067539	-2.84474133871506	0.0044447500534178	0.0137837			LOC101827118	268.675742186404	-1.25146	0.315498325791989	-3.96662370739526	7.28979466103192e-05	0.000684964
LOC101835916	50.087	-1.86508	0.431041	-4.32691	1.51e-05	0.000108218			Acss2	12502.4409668708	-2.22321	0.775749893888456	-2.86588393179673	0.00415846681749037	0.0130753			Cfap53	105.210830428544	-1.25125	0.27455607280167	-4.55736919443517	5.17983287703833e-06	8.60237e-05
Serpina5	1179.9	-1.86448	0.671343	-2.77724	0.00548223	0.0155893			LOC106022061	11.0615812239389	-2.21966	0.620193471836165	-3.57897952576818	0.000344938487298648	0.00159997			Wnt5b	393.816247867337	-1.2497	0.33357688868063	-3.74634833898465	0.000179427396687222	0.00139437
LOC101824864	52.4371	-1.86411	0.472008	-3.94932	7.84e-05	0.00043244			LOC110342177	12.8762050877885	-2.216	0.686552353963852	-3.22771526482291	0.00124783113633693	0.00475227			LOC121142731	23.657333306527	-1.24688	0.496371843587632	-2.51198830149136	0.0120053068346283	0.0386057
LOC101830034	10.4801	-1.86385	0.548951	-3.39528	0.000685572	0.0027128			LOC106021173	704.004017735755	-2.21553	0.312477198292446	-7.09022560535468	1.33893544859935e-12	6.76056e-11			LOC121136199	27.0925643541978	-1.24687	0.376128080024423	-3.31502164443676	0.00091636029000488	0.00505789
LOC121143355	57.1176	-1.86095	0.583917	-3.18701	0.00143752	0.00507333			LOC121142579	14850.2062404557	-2.21333	0.226271135719062	-9.78176296928695	1.34841028276641e-22	1.05344e-19			LOC121141255	23.8447216233077	-1.24461	0.502523494378649	-2.47671712168257	0.0132596947779977	0.041753
Kiss1r	272.653	-1.86029	0.375675	-4.95187	7.35e-07	8.51e-06			LOC106021237	57.5334516469257	-2.20679	0.415643065724895	-5.3093295731366	1.10029214513091e-07	1.49528e-06			Nlrp6	115.841503463587	-1.23863	0.506009718006117	-2.44784176226377	0.0143714756424124	0.0443396
LOC101826941	70911.7	-1.86005	0.388906	-4.78276	1.73e-06	1.73e-05			LOC101844736	19.8569070500824	-2.20336	0.447951115666572	-4.91875041895627	8.70984386268603e-07	9.25848e-06			Rnaseh2c	323.013308226996	-1.23622	0.256780677650545	-4.81431759180215	1.47703747370208e-06	3.12072e-05
Fsd1	30.7483	-1.85972	0.377166	-4.93078	8.19e-07	9.26e-06			Eri2	55.8647202129402	-2.19952	0.539153498334807	-4.07957338217018	4.51184258654937e-05	0.000280201			LOC101832484	17580.6009071007	-1.23306	0.309857832570344	-3.97944097755101	6.90775065178825e-05	0.000655625
Cfap92	14.973	-1.85498	0.488562	-3.79682	0.000146566	0.000737054			Pdilt	14.0710095075101	-2.19671	0.774314538216106	-2.83696792708712	0.00455441868182678	0.0140778			Mettl7b	28385.0518170586	-1.23214	0.218803918270596	-5.63125970644432	1.78898098991413e-08	9.49221e-07
Gja10	124.454	-1.8521	0.324861	-5.7012	1.19e-08	2.56e-07			Ovol3	17.1758874984405	-2.19531	0.535427282929067	-4.10011429262332	4.12946147071002e-05	0.000259728			Itpka	51.5899847187284	-1.23094	0.332480876834437	-3.70227364288445	0.000213675973354514	0.00160027
Gpt2	5299.78	-1.84793	0.491597	-3.75903	0.000170574	0.000837909			Slc22a7	41.5652115579996	-2.194	0.479853521182341	-4.57223476871343	4.82549837885795e-06	4.06984e-05			LOC101831558	391.465502128274	-1.2258	0.296507821302097	-4.13413181089561	3.56298952572389e-05	0.000388639
LOC101839568	509.97	-1.84784	0.403778	-4.57636	4.73e-06	4.09e-05			LOC121138816	12.8152418015161	-2.19197	0.570837258340172	-3.83992381247079	0.000123072497857447	0.000670261			Rapsn	16.2390932111258	-1.22566	0.49728264775483	-2.46471868806299	0.0137120859233448	0.0427618
LOC101838234	6.75581	-1.84528	0.672003	-2.74595	0.00603364	0.016899			LOC106022139	5.57394300855901	-2.18584	0.844584266966004	-2.58806783473957	0.00965159717554454	0.0263535			LOC121135787	148.956130623711	-1.22394	0.261427731484312	-4.68176927692588	2.84409484288864e-06	5.36352e-05
LOC121139364	37.7924	-1.8451	0.355243	-5.19391	2.06e-07	2.87e-06			LOC121141315	9.9706647403715	-2.18065	0.629964696325659	-3.46154078150229	0.000537092740074176	0.00232536			LOC101835612	768.479531160303	-1.2231	0.340100496181604	-3.59630309833237	0.000322771692933976	0.00222301
Nkx2-3	9.62659	-1.83977	0.758506	-2.42552	0.0152866	0.0364934			LOC101841752	33579.8344898153	-2.17998	0.514192529508329	-4.23962491942667	2.23893573276371e-05	0.000155019			Naprt	1592.32997627683	-1.21576	0.177282381343286	-6.8577786771681	6.99395002580204e-12	1.68097e-09
Islr2	13.6185	-1.83837	0.513205	-3.58214	0.000340788	0.00149433			Cwh43	69.0466462092397	-2.17575	0.4219602716646	-5.15629475224857	2.51884295356425e-07	3.08916e-06			LOC106022338	72.4436220128206	-1.21464	0.31397360622713	-3.86860207945315	0.00010946110949575	0.000941827
Kcnt2	175.652	-1.83822	0.262737	-6.99642	2.63e-12	2.05e-10			LOC121140446	13.0171869611368	-2.17248	0.63417199564142	-3.42569037094263	0.000613239019215993	0.00260048			LOC106021617	41.6421926727689	-1.21447	0.435991097826589	-2.78554344043051	0.00534380792112705	0.0203968
Lmod2	368.586	-1.83653	0.28644	-6.41156	1.44e-10	5.96e-09			LOC101826362	7.3162779839928	-2.17238	0.748367071382172	-2.90282888358162	0.00369808636928589	0.0118535			Agt	22516.1474225142	-1.21357	0.236852478247931	-5.12374377663261	2.99527950351254e-07	8.72253e-06
CUNH12orf56	83.1982	-1.82538	0.456807	-3.99595	6.44e-05	0.000364778			Hsbp1l1	149.443984810356	-2.17083	0.277105858890356	-7.83395182255441	4.72769997272724e-15	4.65054e-13			LOC101835835	66393.6178375397	-1.21272	0.289281125898809	-4.19219091676801	2.76273342002081e-05	0.00031661
LOC101844088	31.5383	-1.82357	0.498223	-3.66015	0.000252065	0.00115964			LOC110341541	47.056876041544	-2.16912	0.330987256064261	-6.55347914682709	5.6211785909829e-11	1.84459e-09			LOC121138229	19.915348054511	-1.20469	0.453061996487457	-2.6589884769464	0.00783756435379092	0.0276404
Prr22	22.0735	-1.8161	0.437258	-4.15339	3.28e-05	0.000205808			LOC101836689	3393.81169945044	-2.16744	0.311316095855197	-6.96218595653265	3.35032851623487e-12	1.50294e-10			Sltm	1753.87474843976	-1.20152	0.154749769013081	-7.76426479724371	8.21201715698227e-15	5.71283e-12
Npb	14.0677	-1.81153	0.465043	-3.89541	9.8e-05	0.000523316			LOC110342483	14.1776364296457	-2.16369	0.892851559380426	-2.42334937725093	0.0153781289598625	0.0388576			LOC121140873	51.3364446337848	-1.19849	0.332594606654547	-3.60344335114684	0.000314029212974424	0.00217253
Ryr3	178.764	-1.81038	0.247103	-7.3264	2.36e-13	2.87e-11			LOC121133303	13.7884124170887	-2.16137	0.66665813176789	-3.24209313917005	0.00118655237142228	0.00454442			LOC110342649	67.4463519202116	-1.19525	0.311047147259673	-3.84266493191047	0.000121705573259431	0.00102465
Acsm1	12913.4	-1.80947	0.334813	-5.40441	6.5e-08	1.09e-06			Gnmt	39914.2133309298	-2.15978	0.253867818480804	-8.50749608033965	1.77729740492578e-17	3.01268e-15			Itga7	1073.87843481627	-1.1917	0.32379523072273	-3.68042490188538	0.000232845629467522	0.00171848
LOC101834781	16568.7	-1.80908	0.244716	-7.39256	1.44e-13	1.89e-11			Carns1	66.854614394649	-2.15732	0.306517111464186	-7.03817146061101	1.94778920287245e-12	9.40936e-11			Mapk15	23.1256773703833	-1.19081	0.493716848620432	-2.41193665065988	0.0158680383466993	0.0478948
LOC110342431	15.1406	-1.80844	0.618279	-2.92496	0.00344502	0.0105679			LOC101826334	20.5348653855332	-2.15429	0.485636946752117	-4.43601299208139	9.16403195508457e-06	7.10409e-05			LOC121142380	63.8575066096848	-1.18934	0.283610262872098	-4.19355794696608	2.74612884848945e-05	0.0003149
Cdpf1	536.979	-1.80773	0.254116	-7.11383	1.13e-12	1.04e-10			LOC121136248	37.9232299789408	-2.15069	0.428850828905545	-5.01501289017906	5.30299103818228e-07	5.97846e-06			LOC101826815	40.3528753373725	-1.18866	0.325191505831955	-3.65526325143243	0.000256918207289386	0.00185961
LOC121138454	471.857	-1.80724	0.312332	-5.78629	7.2e-09	1.7e-07			LOC106021487	199.903885565599	-2.1465	0.32726652075258	-6.55887769911024	5.42142416993977e-11	1.80226e-09			LOC101836622	104.359419255227	-1.18853	0.366044831095996	-3.24696506641276	0.00116642705803031	0.006113
LOC101833813	13.3422	-1.80298	0.604188	-2.98413	0.00284387	0.00900828			LOC101843187	525.838183858103	-2.14399	0.588131312957415	-3.64543583900702	0.000266939010854944	0.00128235			LOC101838101	50.9443097785812	-1.18728	0.398675620789382	-2.97805303006959	0.00290085789608257	0.0125959
LOC101840871	243.211	-1.80233	0.271569	-6.63674	3.21e-11	1.7e-09			LOC101832950	7.5839239552707	-2.13919	0.834446302942255	-2.56360106811053	0.0103592535574083	0.0280197			Lrrc24	23.1755002838275	-1.18293	0.468362378015317	-2.52566897825754	0.0115478231932164	0.037481
B4galnt2	10.2627	-1.79757	0.595352	-3.01935	0.00253319	0.00815942			LOC110342649	66.2195626189897	-2.13498	0.308334332834232	-6.92423942196606	4.38324052762614e-12	1.90594e-10			Mamdc4	59.8496900753936	-1.17994	0.431759060051313	-2.73286426184121	0.00627862017575781	0.0231238
Ppp1r3c	9929.7	-1.79392	0.527945	-3.39794	0.000678955	0.00269044			Nkain4	13.6531381837377	-2.13351	0.744025280586186	-2.86752315216813	0.00413698534366417	0.013025			LOC121137586	553.664114397849	-1.17948	0.326980424632923	-3.60717499305973	0.00030954890359216	0.00214627
LOC121141272	3539.51	-1.79132	0.301504	-5.94128	2.83e-09	7.74e-08			LOC101837339	13.150992736772	-2.13165	0.740063291190819	-2.88036258119127	0.00397218069616814	0.0126022			Cib2	1010.67821517826	-1.17763	0.43630436056611	-2.6990938819328	0.00695285591845979	0.0250663
LOC121142394	104.147	-1.78972	0.318431	-5.62042	1.9e-08	3.83e-07			LOC121136636	85.901243474179	-2.12833	0.360636204965033	-5.90159088075526	3.60013018562704e-09	7.58585e-08			Atp6v1c2	21.1034180509783	-1.17745	0.450833626998096	-2.61170686889047	0.00900914637934009	0.0309075
Gamt	5858.3	-1.78478	0.319409	-5.58776	2.3e-08	4.49e-07			LOC121135543	92.9637021155322	-2.12704	0.321806024907041	-6.60969809669295	3.85104577157033e-11	1.32931e-09			Nrtn	73.1808251816644	-1.17688	0.374065594574422	-3.14619909700059	0.00165407365349394	0.00805584
Samd11	88.0838	-1.78309	0.314686	-5.66625	1.46e-08	3.07e-07			LOC106022628	1197.45207048701	-2.12325	0.266268801027795	-7.97407422108832	1.53527260864024e-15	1.66555e-13			Calr3	161.710772960008	-1.17548	0.264729022276253	-4.44029942138508	8.98337999319896e-06	0.000131618
LOC101839242	9.13321	-1.77799	0.652336	-2.72557	0.0064191	0.0177941			Slc26a6	792.979720930985	-2.1232	0.420239765185577	-5.05236392981089	4.3637522117533e-07	5.03928e-06			Hcn3	269.77277613195	-1.17363	0.483139707031483	-2.42917922109023	0.0151330496587532	0.046211
LOC101832386	63674.5	-1.77729	0.32128	-5.53192	3.17e-08	5.91e-07			LOC121140879	14.8934519751629	-2.12291	0.514999974411004	-4.12216152940185	3.75333856848477e-05	0.000240328			LOC101843389	23.6588500190262	-1.17339	0.413868342792805	-2.83516893970118	0.00458014582887806	0.0180885
LOC101830905	4026.05	-1.77698	0.231027	-7.69167	1.45e-14	2.77e-12			LOC110339371	8602.73585185143	-2.12012	0.25575418527235	-8.28968305246383	1.13550637042586e-16	1.55672e-14			LOC101830355	26940.0532427796	-1.17128	0.321491265099705	-3.64327243466158	0.000269193652063149	0.00193061
LOC121142969	22.991	-1.77577	0.424121	-4.18695	2.83e-05	0.000182564			LOC101828506	196.46368758852	-2.11881	0.432467029957576	-4.89936227549826	9.61482188433711e-07	1.01185e-05			Magix	749.212683220925	-1.16933	0.228333573668091	-5.12116735454717	3.03650007403294e-07	8.81524e-06
Aldh3a1	41.7581	-1.77568	0.515486	-3.44467	0.000571764	0.00232284			LOC121133128	7.97002545351357	-2.11777	0.759488418601668	-2.78841883248516	0.00529660180977891	0.0159943			Synpo2l	49.2618589361134	-1.16849	0.333035388067969	-3.50859281575419	0.000450484016684997	0.00287804
LOC106021809	158.668	-1.77399	0.464566	-3.8186	0.000134213	0.000684235			LOC121142040	12.2321447735082	-2.11556	0.590711328300484	-3.58137683353155	0.000341788258137894	0.00158807			Akap8l	597.498324639133	-1.16534	0.239289369807518	-4.86998699674988	1.11605592872983e-06	2.50154e-05
Asb15	14.2327	-1.77255	0.637885	-2.7788	0.00545606	0.0155281			LOC121143319	183.026474555832	-2.1145	0.300133208852364	-7.04521751588994	1.8517201188118e-12	9.01408e-11			Tmem86b	813.441252369217	-1.16484	0.367538633546077	-3.16930791721944	0.00152802420231949	0.00757479
Pld6	13.8572	-1.77102	0.65439	-2.70637	0.0068023	0.0186771			LOC101841555	7.09952113770966	-2.11344	0.774219708942924	-2.72976442698321	0.00633795974331216	0.0185468			LOC121141464	25.3290827829759	-1.1641	0.455758639259627	-2.55420029289268	0.0106432012853946	0.0351585
LOC101830574	20.2927	-1.77032	0.495234	-3.57472	0.000350608	0.00153057			LOC110340931	9.51803381073492	-2.10713	0.671827281750207	-3.1364090319404	0.00171030485722255	0.00617773			Letm2	120.704574696079	-1.16368	0.1970393112959	-5.90582267153654	3.50891255912692e-09	2.49651e-07
Rgcc	271.572	-1.77032	0.342458	-5.16945	2.35e-07	3.2e-06			Nxph4	39.2142289359755	-2.10508	0.474499518361179	-4.43641982944107	9.14673778368321e-06	7.09938e-05			Srcin1	399.495485363804	-1.16228	0.297941354761631	-3.90103694816626	9.5781529199057e-05	0.000846688
Kcnu1	39.5662	-1.7693	0.379974	-4.65636	3.22e-06	2.94e-05			Adh7	1476.83796302901	-2.10487	0.606888775064688	-3.46829222776937	0.00052377737841929	0.00227289			Rad21l1	46.9543580648531	-1.16222	0.336672331856606	-3.45208382136929	0.000556274888502756	0.00342238
Rnase12	15.2648	-1.76793	0.482978	-3.66048	0.000251747	0.00115881			Mpped2	28.7654828866908	-2.09759	0.44742061514468	-4.68818650038074	2.75636766192141e-06	2.53658e-05			Haghl	46.1246186738784	-1.16151	0.322305558631793	-3.60375919932761	0.000313647658146062	0.00217069
LOC121137982	201.806	-1.76766	0.436467	-4.04992	5.12e-05	0.000302959			LOC121137184	31.8660885879684	-2.09602	0.374257562029442	-5.60047195463411	2.13768992419213e-08	3.65307e-07			Slc25a25	2944.65376211744	-1.16138	0.403180854473241	-2.88054465921271	0.00396988706227492	0.0161714
LOC101823105	12.2368	-1.76733	0.681235	-2.59431	0.00947815	0.0246461			Atg9b	166.796227080123	-2.09329	0.331332773675806	-6.31779137699174	2.65327859999107e-10	7.49591e-09			Polg2	208.178157448607	-1.16091	0.272599470462061	-4.25866709774602	2.0564946470388e-05	0.000251807
Serpini2	5.41266	-1.76552	0.764157	-2.31042	0.0208652	0.0473004			Wdr64	98.6484576950685	-2.09313	0.29060786941351	-7.20258182545838	5.90829635827638e-13	3.21652e-11			Uroc1	8706.85025010089	-1.15583	0.285316110504934	-4.05104642112095	5.09890894274425e-05	0.000515902
LOC121139387	5.95405	-1.75985	0.707798	-2.48637	0.0129053	0.0317065			LOC121140327	19.2954148136836	-2.09302	0.487679753784614	-4.291792009508	1.77236926915451e-05	0.000126355			Gja10	127.793023392757	-1.15228	0.29563158721744	-3.89769159412762	9.71139830190998e-05	0.000855979
LOC121139157	16.4214	-1.75917	0.50881	-3.45743	0.000545359	0.00223072			Dio3	12.9516801842343	-2.09273	0.622774240914464	-3.36033819545455	0.000778471148533966	0.00317971			LOC121143259	304.873749567811	-1.15137	0.290767802790403	-3.95976117551137	7.50247542055595e-05	0.0007016
Enox1	186.656	-1.75848	0.349877	-5.02601	5.01e-07	6.11e-06			LOC101835835	68673.6069300736	-2.09139	0.300471663805424	-6.96034925203204	3.39430196605195e-12	1.51625e-10			Safb2	1610.44441698431	-1.15113	0.193902967166916	-5.93661752947352	2.90962358677268e-09	2.17956e-07
Ntrk2	94.0932	-1.75339	0.470262	-3.72853	0.000192598	0.000928929			ATP8	1353.35386809958	-2.0902	0.415781107492075	-5.02717539284199	4.97757060085106e-07	5.65186e-06			Bdnf	69.8836847699588	-1.1499	0.319828295080702	-3.59535840937587	0.000323945280569808	0.00222514
Nrsn2	9.76039	-1.75191	0.564114	-3.10559	0.001899	0.00641788			Atf5	14305.2142940082	-2.08668	0.408041422091376	-5.11390281202717	3.15569764138214e-07	3.77987e-06			LOC101828737	19590.804663021	-1.1455	0.306833542510078	-3.73329547801063	0.000188990664612148	0.00145187
Plcl2	383.531	-1.75001	0.288883	-6.05786	1.38e-09	4.13e-08			LOC110340640	11.2601114761901	-2.07997	0.720454725002519	-2.88702453973034	0.0038890389700124	0.0123674			Grin3b	27.5380431988228	-1.14513	0.424253897712428	-2.69917271939861	0.00695120894934298	0.0250652
Adcy10	25.5359	-1.74868	0.374195	-4.67318	2.97e-06	2.74e-05			LOC110339333	12.9456365287756	-2.07752	0.54234795023394	-3.830610613645	0.000127825653748571	0.000689619			Khk	8177.65948241854	-1.14399	0.303723890260907	-3.76656171954813	0.000165511181632804	0.00130457
LOC101824953	15.9565	-1.74817	0.495276	-3.52969	0.00041605	0.00177417			Zcwpw2	7.36440789027614	-2.07552	0.681354709902808	-3.04617078498536	0.00231776143125352	0.00799613			Tmprss9	87.4094105974925	-1.14304	0.337621294098389	-3.38557601815293	0.000710290331792344	0.00413302
Abcc5	6266.9	-1.74757	0.298619	-5.85218	4.85e-09	1.23e-07			LOC121137949	12.8524569305096	-2.07309	0.593198759290532	-3.4947581028412	0.000474491584035416	0.00209056			F12	16052.4436105845	-1.14286	0.153823662980286	-7.42966703070649	1.08871388805891e-13	5.58472e-11
LOC101825889	12164	-1.74027	0.342992	-5.0738	3.9e-07	4.94e-06			LOC121142578	55063.9857274121	-2.06929	0.22516385908386	-9.19013094226646	3.92363448132636e-20	1.35437e-17			LOC121144012	747.107288227991	-1.1425	0.404888536742856	-2.82177466210538	0.0047758721691552	0.0186808
Fam228a	40.5865	-1.73912	0.408042	-4.26211	2.03e-05	0.000138928			LOC101829018	27.3643041852146	-2.06389	0.491976965664337	-4.19508565229885	2.72768492670708e-05	0.00018293			Reep2	93.4633856858651	-1.14196	0.365429990913733	-3.12498647809332	0.00177813233332596	0.00854623
Larp1b	51.7876	-1.73907	0.264823	-6.56693	5.14e-11	2.46e-09			LOC121141426	19.1539681329513	-2.06276	0.734182931025022	-2.80959377735211	0.00496040655949103	0.0151161			Kcnc3	165.099818638218	-1.13975	0.283174435027314	-4.02489074966223	5.70017722813088e-05	0.000565591
Fabp1	80458	-1.73797	0.337961	-5.1425	2.71e-07	3.63e-06			Chrne	19.5316903562133	-2.06103	0.53109431759562	-3.88071766338317	0.000104148688716093	0.000579842			F11	3191.40302859653	-1.13892	0.332491628933132	-3.4254144050261	0.000613862324702562	0.00368848
LOC121142134	25254.3	-1.73445	0.396364	-4.3759	1.21e-05	9e-05			LOC121132777	54.121124707931	-2.06083	0.427025467839363	-4.82600320461898	1.39300267481408e-06	1.40746e-05			Nrn1	1725.27059701286	-1.13626	0.228714687679786	-4.96801695675428	6.76410492215357e-07	1.68502e-05
Plppr2	70.5696	-1.72602	0.519114	-3.32494	0.000884372	0.00336967			LOC121141464	25.9734401518882	-2.0565	0.440136500789753	-4.67240919381618	2.97687140346058e-06	2.71573e-05			Dgat2	24805.6337324232	-1.13606	0.353882607076594	-3.21028631608275	0.00132602818579613	0.00675136
Akr1d1	8666.42	-1.72478	0.403928	-4.27001	1.95e-05	0.000134905			Znf483	40.8294654810942	-2.05639	0.492076918631317	-4.17899781099346	2.92796503659575e-05	0.000194634			Rab38	477.24557154102	-1.13588	0.354997662305605	-3.19968938092087	0.00137575769870122	0.0069502
Abcc12	13.9495	-1.72358	0.739987	-2.3292	0.0198483	0.0454629			Tmem44	71.5174351334442	-2.05399	0.33223770893044	-6.1822901066748	6.31782832478856e-10	1.60999e-08			Rrp36	630.430300850042	-1.134	0.198053677557799	-5.72572786860435	1.02991201505172e-08	6.00771e-07
LOC101827880	13.0336	-1.72198	0.690798	-2.49274	0.0126761	0.0312215			Neil2	20.007587892823	-2.05102	0.511490164926221	-4.00988376766705	6.07486442522029e-05	0.000362677			Snrnp25	390.547387498278	-1.13331	0.257046565084584	-4.40898577914018	1.03855843808835e-05	0.000147782
Elovl5	9817.75	-1.71489	0.34068	-5.03374	4.81e-07	5.91e-06			Dnm3	101.523603528135	-2.0508	0.345516825757934	-5.93546084932936	2.93021243788271e-09	6.31442e-08			LOC121140417	1260.89958188538	-1.13283	0.292928028845543	-3.8672496229609	0.000110069743821441	0.000945764
Fgf21	1351.72	-1.71302	0.624387	-2.74353	0.0060783	0.0169985			LOC101837324	194.057686329066	-2.05079	0.329866934462628	-6.21701511234371	5.06700979447716e-10	1.32321e-08			Chpf	702.70390105527	-1.13222	0.219130403179231	-5.16688316038314	2.3802995536696e-07	7.35348e-06
Kif4a	284.139	-1.71232	0.315819	-5.42183	5.9e-08	1e-06			Fabp7	5071.30823389083	-2.04793	0.33869334855339	-6.04655645276477	1.47974398789457e-09	3.44699e-08			Lmf1	654.859183748125	-1.13159	0.178717324726705	-6.33173437528392	2.42420571333918e-10	3.25242e-08
Col24a1	13.8134	-1.71029	0.608835	-2.80911	0.00496787	0.0143212			Scgb3a1	51.541314590356	-2.04703	0.534212704818068	-3.83187092243217	0.000127172459889749	0.000686485			Rundc3a	21.1295553235426	-1.13142	0.412203870729634	-2.74479966612132	0.00605478468106202	0.0225113
Gck	244.602	-1.70872	0.729282	-2.34302	0.0191284	0.0440732			Vmo1	20.4243055320821	-2.04216	0.589832632835521	-3.46227127386864	0.000535636975853132	0.00231959			Apoe	536238.376640483	-1.13141	0.179493191347183	-6.30336162746673	2.91258243748875e-10	3.7729e-08
Rapsn	17.4751	-1.70558	0.531837	-3.20697	0.00134142	0.00478454			Plin5	652.699033433896	-2.04034	0.355077670607677	-5.74617908266062	9.12826288127513e-09	1.73647e-07			LOC121141770	20.2515382913471	-1.13012	0.413007607929786	-2.73630960869274	0.00621325374346096	0.0229641
LOC101844464	14.3755	-1.70376	0.597635	-2.85083	0.00436049	0.0128694			LOC106020921	5.72428431505998	-2.0377	0.801201871068617	-2.54329999645569	0.0109810902959923	0.0294208			Tssk3	34.4803153752125	-1.1284	0.35818085938175	-3.15036001700781	0.00163069380499809	0.00796394
LOC101839119	6.50479	-1.69841	0.670098	-2.53456	0.0112587	0.0283261			LOC121139490	12.7234239600801	-2.03583	0.7156112240973	-2.84487579551961	0.0044428743499862	0.0137835			Rdm1	123.181767051168	-1.128	0.284382861562064	-3.96648877415877	7.29392093474277e-05	0.000685009
Dgat2	22251.8	-1.69418	0.389344	-4.35138	1.35e-05	9.92e-05			LOC106022138	507.695070860209	-2.02883	0.312479799167052	-6.49266270858969	8.43323577676539e-11	2.66398e-09			LOC101837507	335.679720590385	-1.12703	0.293113748738074	-3.8450216774162	0.000120541781906498	0.00101697
Tmem91	118.214	-1.69347	0.280207	-6.04363	1.51e-09	4.46e-08			CUNH4orf17	38.472634508188	-2.02818	0.430273624267454	-4.71370282118962	2.43255361305281e-06	2.28624e-05			Polr2i	1228.74630002375	-1.12562	0.229012367014562	-4.9151134263479	8.87310719609665e-07	2.0859e-05
LOC101831210	14.7528	-1.69146	0.482795	-3.50347	0.000459247	0.00192891			LOC121137045	14.2808258579642	-2.02566	0.777322185940771	-2.60594129990748	0.00916221621527566	0.02529			Slc27a5	27252.2360262247	-1.12493	0.187433492776053	-6.00173737096017	1.95217283318814e-09	1.60121e-07
LOC106020811	768.974	-1.68856	0.36374	-4.64222	3.45e-06	3.13e-05			Znf862	68.3562074316551	-2.02464	0.343981028095068	-5.88591611523571	3.95855066097933e-09	8.27677e-08			LOC106021618	45.1910072228448	-1.12442	0.374003036788375	-3.00644745611786	0.00264319730259224	0.011657
LOC121137023	8.38269	-1.68574	0.655956	-2.5699	0.0101728	0.0260877			Dipk2b	36.4876786492935	-2.02456	0.387791847141036	-5.22073194443771	1.78217343398724e-07	2.27996e-06			LOC106021249	320.549924618462	-1.12255	0.278035126931201	-4.03742752575729	5.40405319550185e-05	0.000539343
Dqx1	347.086	-1.68404	0.352466	-4.77788	1.77e-06	1.77e-05			LOC121134363	8.14396687962248	-2.02323	0.635662691446646	-3.1828682114806	0.00145823970821029	0.00540505			LOC101842750	4355.88656349867	-1.1197	0.288893355980402	-3.87583265046059	0.000106260700027915	0.000920616
Rad51ap2	20.7999	-1.6835	0.540767	-3.11316	0.00185094	0.00628336			Abra	7.90114884006971	-2.02146	0.757476695846988	-2.66867731646763	0.00761505712778446	0.0216231			LOC101830905	3938.04336469658	-1.11842	0.265152383538741	-4.21800887337212	2.46469122350161e-05	0.000290611
Hrc	6.17631	-1.68245	0.685288	-2.4551	0.0140844	0.0340293			LOC121136129	10.4318764753564	-2.01773	0.733266204390567	-2.7517020715886	0.00592864303068651	0.0175496			LOC101837025	189.241882778695	-1.11819	0.219349352255464	-5.09776271482583	3.43691249274042e-07	9.81087e-06
CUNH16orf96	34.4138	-1.68093	0.429163	-3.91676	8.97e-05	0.000485284			LOC121134683	11.6209865936237	-2.01151	0.617666216352409	-3.25662598746533	0.0011274488362204	0.00435927			LOC106022574	47.0224179084826	-1.11746	0.317937206555324	-3.51470913652997	0.000440235878635077	0.00282603
Gprasp2	9.79792	-1.67587	0.633209	-2.64663	0.00812977	0.0216475			LOC121133088	6.798897942055	-2.01024	0.808053499777818	-2.48775521770758	0.0128552179325203	0.0334782			LOC121142416	103.693922253557	-1.11552	0.295592110163535	-3.77385388582801	0.000160744928799436	0.00127342
LOC101826123	14.9191	-1.67463	0.517361	-3.23688	0.00120846	0.0043813			LOC121136363	152.308006727328	-2.00764	0.430067438655755	-4.66820929365483	3.03836303168023e-06	2.75997e-05			LOC121143607	56.7279743114039	-1.11517	0.312005138010554	-3.57421786159793	0.000351276360034264	0.00236573
LOC121132747	108.628	-1.6733	0.31796	-5.26261	1.42e-07	2.1e-06			LOC121140631	12.120289789303	-2.00704	0.687763133652071	-2.91820753607407	0.00352049952231575	0.0113629			Itga2b	554.092143697553	-1.11386	0.183541481781432	-6.06872385455399	1.28930613469798e-09	1.19296e-07
Tle6	833.534	-1.66879	0.199557	-8.3625	6.14e-17	3.77e-14			LOC121137942	477153.501074957	-2.00607	0.510243585217362	-3.93160075618039	8.43821171126387e-05	0.000481658			Hsf4	57.4053462053939	-1.1133	0.296310792436061	-3.75721734507959	0.000171813262336677	0.00134521
LOC101842874	5326.85	-1.66809	0.530364	-3.14518	0.00165987	0.00573826			LOC121142808	8.33049210094364	-2.00274	0.6707777809677	-2.98569156703027	0.00282937858897156	0.00943209			LOC106022005	64.8983199104449	-1.11243	0.353580031104475	-3.14618068709293	0.00165417777905488	0.00805584
Pkhd1l1	111.408	-1.66639	0.412113	-4.04352	5.27e-05	0.000309496			LOC121138583	6.28340474822306	-2.00112	0.845331859782845	-2.36726267374563	0.0179202091166009	0.0441608			Shmt2	6069.79722394987	-1.11006	0.300686631699756	-3.69174001078414	0.000222725079173759	0.00165812
Tmem86b	844.269	-1.66547	0.370142	-4.49955	6.81e-06	5.53e-05			LOC121143259	419.75046554789	-1.99965	0.364101762799786	-5.49201767019197	3.97367623129723e-08	6.25541e-07			LOC106020814	45.8564037656332	-1.10877	0.449386281959402	-2.46729107143232	0.0136139642626841	0.0425547
Rab40b	78.5724	-1.6634	0.377221	-4.40962	1.04e-05	7.89e-05			Igfals	2679.16020193126	-1.99861	0.571415134378319	-3.4976534519346	0.000469370602553383	0.00207184			G0s2	313.978307108125	-1.10848	0.342551230353401	-3.23594419259809	0.00121241085411737	0.0062804
CUNH9orf24	6.87259	-1.66313	0.716223	-2.32208	0.0202287	0.0461574			LOC101841267	168.789471057573	-1.99843	0.332720902644105	-6.00632003135758	1.89781414089147e-09	4.27402e-08			LOC121139817	72.7446829879785	-1.10578	0.321426422907985	-3.4402217036692	0.000581237850204567	0.00354148
LOC121140417	1239.99	-1.66161	0.270589	-6.14073	8.21e-10	2.72e-08			LOC101836296	3370.44442604929	-1.99775	0.520635279971788	-3.83714777512481	0.00012447157706593	0.000676344			Notch4	552.866794944442	-1.10462	0.241522144663388	-4.57359547685977	4.79425055799398e-06	8.16541e-05
Cad	399.805	-1.66094	0.246985	-6.72489	1.76e-11	1.01e-09			LOC121142001	457.52331571967	-1.99748	0.282477722606691	-7.07129917089564	1.53489820648544e-12	7.64831e-11			Eri2	48.2724875411098	-1.10404	0.385369825489475	-2.86489106187755	0.00417152723180995	0.0168233
Polr2h	629.48	-1.65582	0.210442	-7.86832	3.59e-15	8.98e-13			Clvs1	14.6413534843967	-1.99397	0.593802383692186	-3.35797339033627	0.000785161712151019	0.00320428			LOC121133671	117.960985252384	-1.10399	0.283431192034191	-3.89508055347872	9.81661003030366e-05	0.000862017
Cdrt1	23.2258	-1.65445	0.541278	-3.05656	0.0022389	0.00736885			LOC110342747	33.2809440191958	-1.99328	0.359450513827328	-5.54535345236208	2.93360953537703e-08	4.78476e-07			Cbs	5361.31773115338	-1.10378	0.220479208052911	-5.00629796376982	5.54868431486131e-07	1.44979e-05
Adcy8	374.062	-1.65358	0.277053	-5.96848	2.39e-09	6.74e-08			LOC101842750	4339.51193802245	-1.98944	0.548899422867071	-3.624413696543	0.000289617708271573	0.00137497			Tmem74b	18.1175127962599	-1.10325	0.437013522559992	-2.52452371038079	0.0115855189301452	0.0375774
LOC121142393	140.894	-1.65271	0.288966	-5.7194	1.07e-08	2.35e-07			Kcnip2	39.3595515994269	-1.98346	0.385433438246162	-5.14605965481881	2.66014859274345e-07	3.24987e-06			Wfikkn1	186.438702659003	-1.10208	0.214719353689123	-5.13264255948017	2.85702175400593e-07	8.39803e-06
Txndc2	16.3611	-1.65234	0.531187	-3.11066	0.00186672	0.00632712			LOC101843254	131.400627110581	-1.9833	0.239500373188917	-8.28097517675286	1.22170656665114e-16	1.64497e-14			Ndufaf2	349.816865677932	-1.09844	0.231164289342359	-4.75176691072362	2.01646748982629e-06	4.03788e-05
CUNH17orf107	8.34691	-1.65197	0.646905	-2.55365	0.0106601	0.0271008			Rgs16	7340.08367544975	-1.98312	0.335763336563433	-5.90631551882079	3.49843649730936e-09	7.4127e-08			Scarf1	845.337580336697	-1.09815	0.273358930760799	-4.01724681614709	5.88820436401194e-05	0.000580568
Piwil2	6.80059	-1.65041	0.617169	-2.67416	0.00749158	0.020277			LOC106022446	133.373245314637	-1.97827	0.414901882420627	-4.76804880957019	1.86018722271235e-06	1.81946e-05			Znf423	72.1099257816757	-1.09747	0.262586917529333	-4.17943729610292	2.92231278984099e-05	0.000332062
LOC106021986	446.953	-1.64973	0.219715	-7.50847	5.98e-14	9.36e-12			LOC121138736	7028.4179484595	-1.97768	0.381996812240785	-5.17722617280786	2.2520913542292e-07	2.79451e-06			LOC121144155	64.4601023911545	-1.09733	0.420140117727934	-2.61181100741712	0.00900640273174455	0.0309038
LOC121136579	3567.51	-1.64642	0.264673	-6.22059	4.95e-10	1.73e-08			LOC121136196	272.020195328036	-1.97599	0.294581513703604	-6.70778606888718	1.97599328929098e-11	7.28432e-10			Rilpl1	747.000894880045	-1.09665	0.220495824904924	-4.9735745461084	6.57294811831446e-07	1.64833e-05
Hao2	2211.73	-1.64535	0.287425	-5.72446	1.04e-08	2.29e-07			LOC121133006	7.66962703509665	-1.97555	0.736768150385598	-2.68137061304828	0.00733212623548327	0.0209576			CUNH2orf76	93.9292381733362	-1.09433	0.284676244572803	-3.84413584436274	0.00012097798151584	0.0010199
Wnt5b	385.646	-1.64326	0.319701	-5.13998	2.75e-07	3.67e-06			Josd2	386.593491565413	-1.97488	0.280822119720778	-7.03251212845823	2.02847667219964e-12	9.77427e-11			Prlr	193.378470688778	-1.0943	0.438558329544406	-2.4952154433074	0.0125880674562482	0.0401293
LOC121135086	13.0586	-1.64049	0.515572	-3.18188	0.00146325	0.00514996			LOC121136304	9890.95193056866	-1.97067	0.290935691543634	-6.77355210634232	1.2565828877916e-11	4.84883e-10			Dio1	2213.29491896315	-1.09359	0.3177662257507	-3.44150174287182	0.000578494744707913	0.00352788
LOC101835350	1783.09	-1.63753	0.357377	-4.58208	4.6e-06	4.01e-05			LOC110343655	23.8076783297109	-1.96936	0.428056096393382	-4.60070587568276	4.21061626211916e-06	3.62986e-05			Prdx5	3597.51719148014	-1.09312	0.240025152555815	-4.55418144447724	5.25899504556895e-06	8.66489e-05
LOC110343144	5564.67	-1.63724	0.389345	-4.20511	2.61e-05	0.0001703			Prr18	170.679189136427	-1.9691	0.424327440870705	-4.64053005369303	3.47516627740907e-06	3.08443e-05			Mroh2a	22.2999198888355	-1.09127	0.414121689293283	-2.63513391382275	0.00841040947249718	0.0292434
LOC101822455	8852.47	-1.63631	0.320678	-5.10267	3.35e-07	4.31e-06			LOC110342006	17.3040451979795	-1.96811	0.552340113596386	-3.56322202921577	0.000366330580033735	0.00168397			Gpt	9428.08687446341	-1.08844	0.217593458074869	-5.00218584488625	5.6683906047456e-07	1.4645e-05
LOC121141811	13.9749	-1.62859	0.567561	-2.86945	0.00411187	0.0122478			LOC106022232	359.335621997292	-1.96671	0.344350363314257	-5.71135378199625	1.120809719789e-08	2.07799e-07			LOC121138862	35.1134060388566	-1.08834	0.328041365160281	-3.31768823004553	0.000907657351659014	0.00501722
LOC121140022	97.113	-1.62722	0.289273	-5.62521	1.85e-08	3.73e-07			LOC110342842	83.2026473610982	-1.96379	0.26509131460092	-7.40797650543067	1.28241015075916e-13	8.66426e-12			Ftcd	12186.7802869048	-1.08515	0.127561203469274	-8.50687126549725	1.78689746581941e-17	2.09771e-14
LOC101838554	12.24	-1.62661	0.633821	-2.56636	0.0102774	0.0263127			Kyat1	817.382695103581	-1.96083	0.263118012476536	-7.4522941223929	9.17309373681665e-14	6.47402e-12			LOC101839073	4624.37710330302	-1.08324	0.22971094682721	-4.71567399294146	2.40911915705044e-06	4.65062e-05
Pdzk1	2397.59	-1.62352	0.270759	-5.99619	2.02e-09	5.8e-08			LOC110340886	5.35244405062422	-1.95921	0.793207001740904	-2.46999186725903	0.0135116123906212	0.0348957			Tm6sf2	897.627828115093	-1.08186	0.266828852232827	-4.05450406649114	5.02407765849024e-05	0.000509818
Stac3	12.7745	-1.62348	0.569388	-2.85128	0.0043544	0.0128537			LOC121135526	47.4151819548327	-1.95905	0.501647981940124	-3.90522755119454	9.41367628994453e-05	0.000528395			LOC121140516	90.1932747356959	-1.0809	0.276102261357128	-3.91485571163911	9.04582869588109e-05	0.000812483
Dzip1l	74.515	-1.62292	0.4156	-3.90501	9.42e-05	0.000506373			LOC106020933	34.2727871905594	-1.95696	0.369132717577529	-5.30150809579012	1.1484995408116e-07	1.55412e-06			Tmem198	35.2400544071674	-1.07966	0.393881718247962	-2.74107408376934	0.00612386981193919	0.0226918
Fam229a	22.9756	-1.62282	0.413867	-3.92111	8.81e-05	0.000478151			Ca9	14.5037978462079	-1.95664	0.753677138257376	-2.59613143968065	0.00942799915794851	0.0258657			LOC101831416	137.505838573651	-1.07867	0.269970439805253	-3.99552819004097	6.45501752664268e-05	0.00062113
Csmd2	14.6479	-1.62243	0.611188	-2.65455	0.0079415	0.0212407			LOC121133342	5.52859287462358	-1.95651	0.820050507247857	-2.38583828228976	0.0170402424625685	0.0424163			LOC110340189	38.2021569017949	-1.07646	0.352139924855117	-3.05689809947585	0.00223640289193208	0.0102056
Ccdc138	261.715	-1.62161	0.339217	-4.78045	1.75e-06	1.75e-05			LOC101841800	24.5787247017132	-1.95426	0.470649454089461	-4.15225664443071	3.29212760036243e-05	0.000215002			Vegfa	3510.20959809523	-1.07577	0.209360332094437	-5.13836440645225	2.7714005853658e-07	8.18478e-06
LOC121133671	118.451	-1.61558	0.288786	-5.5944	2.21e-08	4.34e-07			LOC110341960	6.4443197272806	-1.95396	0.83240559100336	-2.34736890320087	0.0189065251750572	0.0461541			LOC106022113	154.703935449845	-1.07467	0.390492407407847	-2.75210073159662	0.00592143037676711	0.0221426
Nrtn	66.9776	-1.61488	0.329301	-4.90395	9.39e-07	1.03e-05			LOC110343418	14.957354419451	-1.95213	0.626434919615878	-3.11625130016444	0.00183166108345275	0.0065414			Prss36	94.8572900890717	-1.07441	0.330201396401763	-3.25379892599968	0.00113872849362469	0.00600639
LOC110343779	19.65	-1.61323	0.47689	-3.38281	0.00071748	0.00281392			LOC101824023	15.2049908629353	-1.95051	0.667801640868843	-2.92079505392787	0.00349139419641764	0.0112862			LOC121142394	103.530497239942	-1.07419	0.281990005713171	-3.80931806351679	0.000139350602566104	0.00114191
Mme	2107.39	-1.61085	0.401593	-4.01114	6.04e-05	0.000345824			LOC121140052	13.9428855521427	-1.94765	0.677542807383301	-2.87457455021373	0.00404572246848319	0.0127765			Ppfia4	159.646982102311	-1.07416	0.337344760179083	-3.18414727994583	0.00145181124300499	0.00725635
Mpv17l	683.007	-1.61032	0.39975	-4.02832	5.62e-05	0.000326425			LOC121141178	13.690213086097	-1.94662	0.66417358393307	-2.9308969657519	0.00337984861241272	0.0109826			Gpt2	5384.96988491106	-1.07368	0.394703037457731	-2.72023472116115	0.00652355917339833	0.0238343
Slc5a10	44.4505	-1.60895	0.5476	-2.93818	0.00330147	0.0102042			LOC121137203	7.20371273950722	-1.94575	0.766936738584487	-2.53704664922977	0.0111792056449948	0.0298547			LOC121142134	25439.5485916547	-1.07171	0.353302626036811	-3.03339352169385	0.00241820032250969	0.0108559
LOC121132739	177.914	-1.60579	0.28637	-5.6074	2.05e-08	4.06e-07			LOC121136653	15.8138616476317	-1.9449	0.570707038481558	-3.40787128949302	0.000654717692395356	0.00274268			LOC101836955	2250.71282344353	-1.07135	0.158710498514443	-6.75031978054616	1.47519654583631e-11	3.1849e-09
Ikzf4	96.0878	-1.59964	0.315448	-5.071	3.96e-07	5.01e-06			Tmc3	32.1401876041334	-1.94358	0.472896013978851	-4.10994384935185	3.95755338846143e-05	0.000250955			LOC121135752	53.0417726610464	-1.06686	0.349019891539118	-3.05673683768007	0.00223760631643311	0.0102086
LOC121134377	47.8649	-1.59948	0.416648	-3.83891	0.00012358	0.000637545			LOC121140932	18.7764696074711	-1.94198	0.720090368977878	-2.69685748239207	0.00699972208732059	0.02019			Tekt2	264.420849548601	-1.06589	0.218082737026282	-4.88754303577528	1.02102181013047e-06	2.34448e-05
CUNH20orf173	209.323	-1.59828	0.181715	-8.79551	1.42e-18	3.61e-15			B3gnt8	23.7647052714195	-1.94197	0.418511451330154	-4.64019396062517	3.48082315656065e-06	3.08513e-05			Ldhd	1835.44768641975	-1.06565	0.242807595359941	-4.38887077534322	1.13940744901873e-05	0.000159832
LOC101836863	3389.68	-1.59808	0.274454	-5.82277	5.79e-09	1.42e-07			LOC101827118	302.822062816452	-1.93933	0.243273276337258	-7.97183481516378	1.5633568007747e-15	1.68638e-13			LOC101825565	33921.5811474741	-1.0645	0.339248809580045	-3.1378108529598	0.00170214678923831	0.00823205
LOC101842326	26.5855	-1.59331	0.50835	-3.13428	0.00172275	0.00591536			Aknad1	206.514679529297	-1.93258	0.302183859393726	-6.3953832851147	1.6014512913905e-10	4.75799e-09			Tex264	4770.47240571139	-1.06438	0.216094718853595	-4.92554670900724	8.41248115243133e-07	1.9951e-05
LOC121136362	3261.1	-1.59296	0.244304	-6.52039	7.01e-11	3.25e-09			LOC121135369	24.7415462334884	-1.92962	0.610640959655255	-3.15998803443605	0.00157775618292473	0.00576712			LOC121137880	45.2560570052948	-1.06362	0.425840949165424	-2.49769783142359	0.0125002694804594	0.0398832
Gkap1	1740.83	-1.59259	0.184186	-8.64665	5.3e-18	7.14e-15			Ntrk1	1412.50751399277	-1.92884	0.348949082678812	-5.52756112851769	3.24713103359661e-08	5.24207e-07			Kyat1	813.008761794839	-1.05906	0.260787775757457	-4.0610057557402	4.88617667453677e-05	0.000499331
Letm2	143.606	-1.59239	0.185223	-8.59719	8.17e-18	8.42e-15			LOC106022404	33.1776101311043	-1.9285	0.681673557098955	-2.82906648722281	0.00466839993163653	0.0143739			Fam98c	172.226624775917	-1.05902	0.223811415762122	-4.73175196305619	2.22590300283363e-06	4.35966e-05
LOC106021991	5.35331	-1.59125	0.695419	-2.28819	0.0221267	0.0496162			Flrt1	136.380142118771	-1.92814	0.46292208037151	-4.1651471633132	3.11151792101706e-05	0.000204685			LOC121141249	26.8708202819214	-1.059	0.422901413407523	-2.50414115375277	0.0122749051907112	0.0392575
LOC101836543	332.715	-1.58955	0.661166	-2.40417	0.0162094	0.0382475			LOC121144493	104.271465479093	-1.928	0.260408851002791	-7.40375590730212	1.32385669655379e-13	8.91256e-12			Ndufb9	5485.64316692129	-1.05754	0.234705347164375	-4.50581368014108	6.61190854371172e-06	0.000104013
Znf446	1495.89	-1.58835	0.224294	-7.08154	1.43e-12	1.24e-10			LOC121133002	19.9001658055922	-1.92735	0.625833043639754	-3.07965662488108	0.00207239372220056	0.00726716			Fkbpl	896.941983402185	-1.05682	0.233483305646138	-4.52633564504566	6.00152341986731e-06	9.65396e-05
LOC121139023	25.1592	-1.58525	0.436454	-3.63212	0.000281105	0.00126713			LOC121143979	77.019366453763	-1.92719	0.230453311998488	-8.36261845056751	6.13413470763405e-17	9.39166e-15			Wdr97	63.1308096333585	-1.05675	0.363800843832431	-2.90473845600836	0.00367560100521781	0.0151867
Crtac1	71.4126	-1.58376	0.342656	-4.62202	3.8e-06	3.41e-05			Gjb2	3131.523924719	-1.92278	0.399017948399129	-4.81878249898891	1.44436905239171e-06	1.45394e-05			Igfals	2373.2513690884	-1.05587	0.375556336125432	-2.81147712754106	0.00493145968060882	0.0191935
Acot13	414.444	-1.58374	0.243535	-6.50313	7.87e-11	3.57e-09			Mogat2	40.5408295694858	-1.92028	0.740644594480498	-2.59271528119354	0.00952215648703568	0.0260825			Aldh1l1	18829.8997951298	-1.05547	0.227753813491923	-4.63427031374228	3.58198690977332e-06	6.43217e-05
LOC101835227	83.9345	-1.58107	0.476363	-3.31905	0.000903257	0.00343381			LOC121141250	7.71317414978736	-1.92018	0.753065026821344	-2.54982133407851	0.010777813709554	0.0289416			Bckdha	7013.40624680782	-1.05534	0.187481814156871	-5.62901691352278	1.8123962759795e-08	9.58936e-07
Ccdc160	137.407	-1.58086	0.306367	-5.16001	2.47e-07	3.34e-06			Tmem114	379.293321121434	-1.91629	0.330004612034128	-5.80685357575943	6.36577604785683e-09	1.26948e-07			Znf862	48.9858250278808	-1.05528	0.399947800699128	-2.63853464882308	0.00832651909924676	0.0290323
Tcim	1590.94	-1.57892	0.35581	-4.43754	9.1e-06	7.05e-05			LOC121141897	55.2634563409954	-1.91466	0.313370307232459	-6.10990132860223	9.96927569709007e-10	2.40491e-08			LOC101823268	33.0272660893051	-1.05521	0.358999879533111	-2.93931738850151	0.00328936041860869	0.0139028
Ak7	55.6997	-1.57526	0.58246	-2.7045	0.00684081	0.0187766			LOC110340175	20.7412578127071	-1.91424	0.462926048368125	-4.1350985634682	3.5480232306367e-05	0.000229347			Tmem114	457.412057184809	-1.05502	0.38944903955927	-2.70900983426228	0.00674843394260947	0.0244844
LOC121140690	25.6094	-1.57515	0.425423	-3.70255	0.000213442	0.00101055			LOC121144169	20.9917356890022	-1.9141	0.513467075050785	-3.7277860473295	0.000193169256684719	0.00097691			Gckr	2278.45997972505	-1.0536	0.189017325911307	-5.57407484330739	2.48848741280335e-08	1.2268e-06
Fut1	83.0398	-1.57399	0.617259	-2.54997	0.0107732	0.0273387			LOC121140521	9.2732970938861	-1.91406	0.661313841106108	-2.89433617356826	0.00379961125855875	0.0121297			Chchd7	268.674957141248	-1.05253	0.213077473721672	-4.93963940644598	7.82671715887079e-07	1.88232e-05
Hagh	11234.7	-1.57049	0.277116	-5.66729	1.45e-08	3.06e-07			Dio1	2341.91388290573	-1.91386	0.371126187307161	-5.15689352676691	2.5108047715587e-07	3.08329e-06			LOC110343796	60.7984903530989	-1.05204	0.354556351829188	-2.96719905243868	0.00300526327716198	0.0129646
Capn11	948.242	-1.56757	0.263553	-5.94784	2.72e-09	7.5e-08			Fsd2	144.896672606871	-1.91169	0.264580487885384	-7.22535198819621	4.99805571444911e-13	2.81567e-11			Hmgn5	1073.89762145134	-1.05088	0.166923677132931	-6.29559067249052	3.06231489558603e-10	3.93969e-08
Acly	682.538	-1.56661	0.45825	-3.41869	0.000629237	0.00252267			Pax4	25.2390487890419	-1.90761	0.490714175570876	-3.88742317015091	0.000101314040313026	0.000564723			LOC121132739	139.654402998667	-1.05038	0.325736868647394	-3.2246168061791	0.00126141386210955	0.00649839
Npas2	558.513	-1.56281	0.332556	-4.69939	2.61e-06	2.46e-05			LOC110340730	11.4176156261497	-1.90716	0.638719622997608	-2.98590657319998	0.00282739009541945	0.00942877			LOC106023278	9922.2769931368	-1.04991	0.21145988370145	-4.96504374855177	6.86855849734613e-07	1.7035e-05
Mia	30.3138	-1.56117	0.47258	-3.30349	0.000954885	0.00359741			LOC110341661	20.5711582659286	-1.90682	0.423918798500989	-4.49807961911233	6.85700197539129e-06	5.53815e-05			LOC121138425	441.577820667364	-1.04979	0.414801393650416	-2.53081879032443	0.0113796622464033	0.0370762
Spag4	145.182	-1.55795	0.294125	-5.29688	1.18e-07	1.8e-06			LOC106021801	137.555399404506	-1.90449	0.339344965462839	-5.61225495617925	1.99706900173211e-08	3.4499e-07			Aldh16a1	1293.04083258671	-1.04826	0.137482733740127	-7.62464076017619	2.44714909921033e-14	1.48274e-11
Vwce	952.206	-1.55704	0.212498	-7.32733	2.35e-13	2.87e-11			LOC101844540	134.168140005981	-1.90339	0.472925147354925	-4.02470959459501	5.70456676634335e-05	0.000343595			Nfkbil1	613.932227692654	-1.0478	0.191422787910109	-5.4737300438327	4.40660193831303e-08	1.96136e-06
LOC101844186	2930.77	-1.55539	0.296909	-5.23862	1.62e-07	2.35e-06			LOC121142178	27.0902603787202	-1.90274	0.38864280371473	-4.89586272574363	9.78753747267057e-07	1.02718e-05			Tmem238	961.143444310357	-1.0462	0.220741046422139	-4.73950319714626	2.1424285507237e-06	4.24038e-05
Ankrd24	319.41	-1.55324	0.216901	-7.16108	8e-13	7.95e-11			LOC101843311	6224.38952147934	-1.90062	0.518828053914113	-3.6633007529653	0.000248985906175171	0.00121143			LOC101844372	18.2066440683487	-1.04257	0.432149577084355	-2.41252483919825	0.0158424579149751	0.0478483
LOC106021180	1129.8	-1.55186	0.312079	-4.97264	6.6e-07	7.75e-06			Ctrl	30.9772933874339	-1.89878	0.423835364458411	-4.48000178796355	7.46424139440246e-06	5.95164e-05			Proca1	102.788879095729	-1.04209	0.289338535703047	-3.60163491262091	0.000316222245367202	0.00218368
Atp8b4	226.944	-1.55035	0.231127	-6.70779	1.98e-11	1.11e-09			LOC101831953	826.103860276483	-1.89795	0.288064691630092	-6.58861100830487	4.43960254055149e-11	1.50242e-09			Spata25	48.6073209567109	-1.04164	0.322132829593487	-3.23358103800086	0.0012224864772967	0.00632735
Slc66a2	2376.59	-1.54799	0.189713	-8.15964	3.36e-16	1.42e-13			Slc15a2	571.787361395024	-1.89735	0.666517063698252	-2.84667118824103	0.00441789685346127	0.0137291			Ctc1	139.736334780509	-1.04118	0.26464368474688	-3.93425884607012	8.34538098011668e-05	0.000764268
LOC101842851	17885.2	-1.54629	0.319931	-4.83321	1.34e-06	1.4e-05			LOC101828308	19.5926569545246	-1.89734	0.498571805564737	-3.80554627450202	0.00014149155650262	0.000754555			Mcts1	345.925177239515	-1.03842	0.20799670496027	-4.99249195856044	5.96051961631592e-07	1.5269e-05
Ppfia4	218.383	-1.54612	0.340773	-4.5371	5.7e-06	4.78e-05			Khk	7021.89139608182	-1.89616	0.244847402303779	-7.74427153668039	9.61313756187148e-15	8.85949e-13			LOC121143979	75.3178261938221	-1.03605	0.38270703860546	-2.70716962632564	0.00678595748003033	0.0245873
Alkbh2	335.854	-1.54527	0.264284	-5.84703	5e-09	1.26e-07			LOC101831558	554.495116134816	-1.89008	0.274975320697326	-6.87364844608154	6.25803218116631e-12	2.58843e-10			LOC110340875	192.858621965956	-1.03563	0.292432608405797	-3.54141807045024	0.0003979824347773	0.00260192
Fam193b	1203.88	-1.54381	0.293285	-5.26385	1.41e-07	2.09e-06			Tmem25	1262.75816766264	-1.88989	0.184709028434675	-10.2317408470449	1.4292668951748e-24	1.69591e-21			Lin37	316.331147452722	-1.03556	0.214803591370525	-4.8209452337962	1.42879582529622e-06	3.03587e-05
LOC121132735	45.451	-1.54221	0.270843	-5.6941	1.24e-08	2.66e-07			LOC106022675	20.3983121626148	-1.88778	0.472068092643496	-3.99894807274517	6.36246361297067e-05	0.000377762			Bola1	1206.75916180962	-1.03522	0.23035359457749	-4.49406670776437	6.98757232411814e-06	0.000108469
Herpud1	8140.66	-1.5419	0.275371	-5.59936	2.15e-08	4.23e-07			LOC121137173	5.32557954646467	-1.88732	0.801677304024954	-2.35421894311863	0.0185616745954108	0.0454584			LOC121137235	504.60157245467	-1.03414	0.26955104438599	-3.83652462064863	0.000124787690964462	0.00104638
LOC101840543	74243.9	-1.54111	0.281727	-5.47022	4.49e-08	7.93e-07			LOC106021440	7569.76497060413	-1.88571	0.290556563222088	-6.48997896285646	8.58483606885334e-11	2.70287e-09			Gstk1	6714.24993033522	-1.03107	0.204236045445082	-5.04840105487391	4.45523111961461e-07	1.20754e-05
LOC106022260	9.5537	-1.5411	0.584119	-2.63832	0.00833168	0.0221043			Hdc	2555.00511126446	-1.88336	0.35908261777329	-5.24492465003977	1.56346209857013e-07	2.03722e-06			Acp6	633.091564216988	-1.03096	0.19909534465303	-5.17824706218586	2.23980485094928e-07	6.99486e-06
LOC101831002	37.5925	-1.53795	0.369168	-4.16599	3.1e-05	0.000196421			Dio2	144.533428886273	-1.88285	0.32614512263555	-5.77303474049079	7.78563815382186e-09	1.5129e-07			LOC110339254	54.3882841122716	-1.03064	0.341350027360319	-3.01929579926294	0.00253363025960131	0.0112851
Tkfc	3650.69	-1.53709	0.517524	-2.9701	0.00297707	0.0093605			LOC121133299	12.2196335276377	-1.88183	0.573730814805856	-3.2799920260651	0.00103810020651124	0.0040745			Hirip3	510.388850091996	-1.0293	0.171341167729784	-6.00734083583592	1.88590791914649e-09	1.58848e-07
Chchd10	3215.46	-1.53655	0.257691	-5.96275	2.48e-09	6.9e-08			Ar	72.5387197675432	-1.87924	0.43191199467521	-4.35098180549645	1.35529299364024e-05	0.000100196			Fbxl15	329.466470342446	-1.02857	0.293511364653722	-3.50437033464724	0.00045768839322594	0.00291519
LOC101829788	4953.13	-1.53618	0.237066	-6.47996	9.17e-11	4.09e-09			Akap6	17.5968071458876	-1.87865	0.622579317222087	-3.01753160857157	0.00254842462493517	0.00865662			Sigirr	985.530920362992	-1.02773	0.151389148613631	-6.78865269844895	1.13185542211664e-11	2.50113e-09
LOC101824443	15.5506	-1.53614	0.620353	-2.47623	0.0132777	0.0324312			LOC121142970	18.5690903611662	-1.8756	0.484350282892966	-3.87239727288545	0.000107770103145807	0.000596854			Dnlz	178.114567287735	-1.02718	0.264612091591639	-3.8818199957388	0.000103677610420853	0.000900801
LOC121137688	15.6279	-1.53008	0.575908	-2.65681	0.00788847	0.0211362			LOC106021392	7.01855762937247	-1.87339	0.71960105762145	-2.60337490008936	0.00923109496253091	0.0254431			LOC110340949	87.6238313711724	-1.02288	0.298824490623366	-3.42302280839453	0.000619288807228248	0.00371277
LOC121138355	958.357	-1.52977	0.241477	-6.33504	2.37e-10	9.2e-09			LOC121132905	12.2201265146968	-1.87031	0.69021826339667	-2.70973237901249	0.0067337516490996	0.0195206			Tcea3	2186.53479289601	-1.02273	0.255926821845453	-3.99620006329511	6.43673430538143e-05	0.000620006
LOC110341562	39596.6	-1.52949	0.266715	-5.73455	9.78e-09	2.21e-07			Prkag3	90.8772729082737	-1.86952	0.481986962560335	-3.87878477378161	0.000104979583123527	0.000584297			Fam50a	539.746157049621	-1.02198	0.172671374154986	-5.91866957894289	3.24556255503376e-09	2.35372e-07
LOC101837427	14.7063	-1.52788	0.466454	-3.27552	0.00105467	0.00391001			LOC101832868	6.75444601892995	-1.86836	0.74835191051589	-2.49663296162492	0.0125378655383605	0.0328002			Snrnp70	1969.53707565915	-1.02162	0.2703558095555	-3.77880805941433	0.000157580824384981	0.00125897
Slc37a4	11742.9	-1.52774	0.226443	-6.74668	1.51e-11	8.92e-10			LOC121134572	11.7782029699253	-1.86742	0.545874921517875	-3.42097443131829	0.000623971982379853	0.00263716			LOC106021090	30.080119288032	-1.02012	0.402975648544592	-2.5314597645863	0.0113588848637637	0.0370342
Tspoap1	292.894	-1.52704	0.250671	-6.0918	1.12e-09	3.53e-08			LOC121136303	565.665464466044	-1.8647	0.332308613966559	-5.61134137943703	2.00764263226286e-08	3.46186e-07			Pigy	263.966925053067	-1.01988	0.28775078830857	-3.54432244244379	0.000393623532104047	0.0025797
LOC101844450	17775.3	-1.52632	0.343634	-4.4417	8.93e-06	6.94e-05			Tsc22d3	3668.77098882972	-1.86306	0.540268124356013	-3.44840793845738	0.000563901663648978	0.0024221			Atp5mc1	4964.94267936984	-1.01858	0.197205537398902	-5.16508387320064	2.4033113160311e-07	7.37605e-06
ND2	152794	-1.52496	0.217155	-7.02244	2.18e-12	1.76e-10			Ranbp3l	24.1569471400738	-1.86012	0.445083947416149	-4.1792613157996	2.92457483789113e-05	0.000194477			Acad10	3032.31173035733	-1.01816	0.283955206954582	-3.58563420808709	0.000336260017428537	0.00228674
LOC101828730	182.077	-1.5238	0.23238	-6.55737	5.48e-11	2.61e-09			Fahd1	2866.90667513161	-1.85891	0.244793930731441	-7.5937725783702	3.1072354945434e-14	2.49961e-12			LOC106020804	114.516752591019	-1.01802	0.30515665405688	-3.33605507828611	0.000849763265103641	0.00476878
Apoc3	60897	-1.51867	0.288877	-5.25714	1.46e-07	2.15e-06			Ano9	16.1305428309361	-1.85862	0.604778677955766	-3.07322238651242	0.0021176061494229	0.00741338			Gpank1	1940.47722682024	-1.0166	0.15627392821204	-6.50523952348777	7.75696831175828e-11	1.25603e-08
LOC101843389	22.8854	-1.51703	0.393584	-3.85439	0.000116017	0.000604301			Slc46a2	17.8503330400088	-1.85645	0.783422383973456	-2.36967267594146	0.0178038393066309	0.0439311			Ar	157.323178024967	-1.0159	0.379517135231653	-2.67682537432384	0.00743233608325391	0.0264597
Ndufaf2	358.769	-1.51548	0.21779	-6.95845	3.44e-12	2.55e-10			LOC121142314	15581.4806968813	-1.8526	0.299938446582119	-6.17661222708959	6.54916613297953e-10	1.66003e-08			Hsbp1l1	124.971115553651	-1.01505	0.240328890696158	-4.22359422465058	2.40436780237043e-05	0.000285109
CUNH17orf78	3335.3	-1.51397	0.379693	-3.98734	6.68e-05	0.000376116			Trim2	162.841747939627	-1.84927	0.452511688466659	-4.08668236755117	4.37585548736684e-05	0.000272916			Mrpl2	1707.13838606425	-1.01502	0.195706857126519	-5.18640791003662	2.14388959716833e-07	6.80335e-06
LOC101841850	14724.7	-1.51351	0.618236	-2.4481	0.014361	0.0346028			Slc6a20	13.7671458102736	-1.84849	0.550441848061275	-3.35819575108766	0.000784530337754651	0.00320239			Adcy10	20.8813311408054	-1.01043	0.420665767161441	-2.40196699595952	0.016307179628327	0.0489212
Ch25h	12.8278	-1.5126	0.575595	-2.62789	0.00859171	0.0226673			Rbm12b	323.927850364033	-1.84839	0.327005722944749	-5.65247456998377	1.58154203142566e-08	2.8193e-07			Lrmda	235.741215769932	-1.01024	0.311651194989756	-3.24155910847676	0.00118877778720588	0.00619556
LOC101831416	127.219	-1.50767	0.268914	-5.6065	2.06e-08	4.07e-07			LOC106021766	38.0012217592322	-1.84562	0.377895155301284	-4.88394604330241	1.03983540526616e-06	1.08827e-05			Tmem38a	42.9997385926913	-1.00823	0.321678410348275	-3.1342844923429	0.00172273744468457	0.00830762
Elovl2	16631.2	-1.50717	0.278077	-5.41998	5.96e-08	1.01e-06			Stard5	3944.98119859498	-1.84313	0.315923355068252	-5.83409541879142	5.40831663818611e-09	1.09464e-07			LOC121140553	96.9149848519632	-1.00745	0.295711476448851	-3.40686601572554	0.000657133765928667	0.0038949
LOC101838499	53.9714	-1.5052	0.343133	-4.38664	1.15e-05	8.63e-05			Acot12	8776.91812073304	-1.84307	0.382759203684785	-4.81520960429911	1.4704546054712e-06	1.47707e-05			Usf2	2531.92187230775	-1.00663	0.190446773870566	-5.28562569244287	1.25275819256554e-07	4.48013e-06
LOC121137199	52.3834	-1.50464	0.478642	-3.14356	0.00166905	0.00576288			Nmb	16.2028131955315	-1.84152	0.564675540779044	-3.26119460506655	0.00110943869863812	0.00430451			Adck5	1859.3606296633	-1.00146	0.183668612104516	-5.45255100924843	4.96523229257686e-08	2.15657e-06
CUNH17orf100	19.0805	-1.50457	0.397295	-3.78703	0.00015246	0.000762345			LOC121138440	41.8268591479867	-1.8413	0.340773062760084	-5.4033122084407	6.54214433323099e-08	9.59094e-07			Lrrcc1	223.644045376752	1.00115	0.20248704366659	4.9442637596307	7.64321637242268e-07	1.85481e-05
Gng14	78.4527	-1.50342	0.30576	-4.91698	8.79e-07	9.81e-06			LOC121140553	114.542830197098	-1.8377	0.298133483440088	-6.16402297159497	7.09196479079191e-10	1.78332e-08			Plcb2	76.9836120984422	1.00208	0.290442469210643	3.45017676466019	0.000560219602655153	0.00343904
LOC121141207	11.3437	-1.50308	0.610764	-2.46099	0.0138555	0.0336023			Rab38	456.212192708238	-1.83422	0.261701739285582	-7.00881117276822	2.40351569915411e-12	1.12947e-10			Sav1	341.343627216551	1.00299	0.289483571177851	3.46475392199591	0.000530716856564	0.00329863
LOC121140091	26.6295	-1.50299	0.437385	-3.4363	0.000589713	0.00238477			E2f8	220.353080092023	-1.8342	0.348058861107876	-5.26979539045479	1.36575915673982e-07	1.80438e-06			Ggta1	171.484669604087	1.00333	0.233593938809913	4.29517822966197	1.74553044487912e-05	0.000222431
LOC121136634	192.852	-1.49906	0.292969	-5.11681	3.11e-07	4.07e-06			LOC121140270	14.1758571272853	-1.83395	0.587854673237109	-3.11974042896045	0.0018101047143864	0.00648149			Ids	829.865816668128	1.00335	0.410515432538676	2.44412000040458	0.0145205958496166	0.0447042
LOC101831527	68.2883	-1.49655	0.382224	-3.91539	9.03e-05	0.000487577			LOC101835916	47.6990049023387	-1.83166	0.396407664350273	-4.62065901294514	3.82523030374329e-06	3.34664e-05			LOC101832004	111.947616344989	1.00425	0.325043096417947	3.08959116703677	0.00200432182605226	0.0093797
Znf260	402.747	-1.49562	0.367458	-4.07017	4.7e-05	0.000281465			LOC121133808	11.8253370530187	-1.83098	0.693411222555186	-2.64053480520864	0.00827752898617356	0.0231949			Ust	95.6188649861301	1.00762	0.279315020157033	3.60747700600525	0.000309188929011052	0.00214457
LOC101833969	31.6164	-1.49542	0.399168	-3.74635	0.000179427	0.000873455			LOC101826941	64400.4317138607	-1.82708	0.419295588226343	-4.35749706600636	1.31558261656849e-05	9.77547e-05			Lima1	967.093146416593	1.00829	0.179969410526862	5.6025747298016	2.1119093545957e-08	1.07793e-06
LOC101837550	12.2345	-1.49096	0.563745	-2.64475	0.00817515	0.0217545			Fsd1	35.7460558068826	-1.82545	0.394989218361054	-4.62152861468839	3.80922778885991e-06	3.33725e-05			Plk4	27.6590428465068	1.00923	0.396319636982781	2.54649498157023	0.010881077606816	0.0357666
Odad4	13.6719	-1.49002	0.613012	-2.43065	0.0150719	0.0360768			LOC101830034	12.4202222231486	-1.82513	0.612823824792863	-2.97822522444822	0.00289922855404821	0.00962995			Nkapl	1030.58251227814	1.01005	0.229182152950753	4.40719446715956	1.04718163261809e-05	0.000148784
Lrrc69	18.0085	-1.48984	0.557727	-2.67127	0.00755642	0.0204294			LOC101824864	46.9042517325816	-1.82504	0.568585395012299	-3.2097864655293	0.00132833611595956	0.0049987			Rgs2	63.8053741291303	1.0104	0.383596963050986	2.63401756436415	0.00843811227335852	0.029318
LOC106022160	14.0415	-1.48882	0.565644	-2.63209	0.00848623	0.0224503			Kiss1r	322.734107725061	-1.82334	0.30373405226288	-6.00306880270095	1.93622519849257e-09	4.34506e-08			LOC101835557	507.640721253888	1.0119	0.158810452065958	6.37172175533906	1.86917774889614e-10	2.58153e-08
Mapk15	24.1346	-1.4874	0.467956	-3.1785	0.0014804	0.00519832			Gja10	119.726631331601	-1.82014	0.343825197705254	-5.2937939683958	1.19804405541087e-07	1.61083e-06			C5ar1	150.894046811277	1.01234	0.270328765714095	3.74485685642042	0.000180496656193702	0.00140088
Lpin1	9233	-1.4872	0.412091	-3.60891	0.000307488	0.00137056			Cfap92	16.9690119451864	-1.8192	0.498402895978006	-3.65005274628699	0.000262186463760322	0.00126335			Maml2	106.258261095689	1.01244	0.302891415163281	3.34257418823657	0.000830051638442672	0.00468053
LOC121141276	9474.44	-1.48568	0.242216	-6.13372	8.59e-10	2.81e-08			LOC121143355	51.7731267906614	-1.81663	0.630781722491585	-2.87996192107191	0.00397723204288829	0.012613			Gimap8	70.4216173647825	1.01363	0.283647592212047	3.57355153729056	0.000352171889138661	0.00236837
ND3	18298.3	-1.48154	0.234875	-6.3078	2.83e-10	1.05e-08			LOC101839568	402.917232484991	-1.81524	0.32080626351713	-5.65837139105068	1.52816165792061e-08	2.737e-07			Tlr6	155.224609908489	1.01372	0.241447845233716	4.19848502736875	2.68706616265004e-05	0.00030926
Ripor3	185.69	-1.47728	0.248552	-5.94356	2.79e-09	7.64e-08			Gpt2	5172.36359412287	-1.81437	0.384558514962258	-4.7180709315087	2.38091487800316e-06	2.24437e-05			Tubb	1081.92926161395	1.0138	0.268602997669732	3.77435111855177	0.000160424680257517	0.00127249
Phospho1	352.29	-1.47701	0.34203	-4.31837	1.57e-05	0.000111723			LOC101838234	7.04636835780146	-1.81207	0.694903210227023	-2.60766111159182	0.00911631584535107	0.0251816			Fgr	163.602175545493	1.01445	0.288382317691473	3.5177101001123	0.000435287615754903	0.0028
Rhbdl1	32.6837	-1.47695	0.470541	-3.13885	0.00169614	0.00584676			LOC121139364	44.2052447978675	-1.80849	0.34744455387475	-5.20511080406138	1.93880885295421e-07	2.45716e-06			N4bp1	564.732147236929	1.015	0.249021599818692	4.07593816949015	4.58291961892565e-05	0.000475061
LOC110341285	793.895	-1.47444	0.300227	-4.91106	9.06e-07	1e-05			LOC110342810	51.3097768561091	-1.80797	0.466648402880921	-3.8743737407637	0.00010689924840145	0.000593594			Serpinb1	287.858892665066	1.01516	0.236887748963193	4.28540250162327	1.82408633077954e-05	0.000229483
Wnt1	59.0666	-1.47359	0.508286	-2.89914	0.00374182	0.0113392			Kcnt2	153.129132870861	-1.80583	0.257070182756421	-7.02465635282524	2.14593751368969e-12	1.02363e-10			Vav1	224.69004626476	1.01577	0.2244333494641	4.52591215865063	6.01355562327962e-06	9.65396e-05
Gnat3	29.3317	-1.47131	0.502397	-2.92857	0.00340521	0.010465			Lmod2	346.085230061563	-1.80512	0.306279007999773	-5.89371362996209	3.77611359429446e-09	7.91275e-08			Plekhg1	128.720828624397	1.01597	0.251124833928348	4.04566168920914	5.21755383719495e-05	0.000523511
Cnbd2	33.4092	-1.47106	0.342675	-4.29287	1.76e-05	0.000123222			LOC121134266	54.9586579212491	-1.80469	0.38635318130034	-4.6710945507047	2.99598984046565e-06	2.72931e-05			LOC101827211	132.385994234824	1.01638	0.251388750235633	4.04307867452236	5.27539094062445e-05	0.000528468
Gchfr	2203.53	-1.46728	0.31656	-4.6351	3.57e-06	3.23e-05			LOC121142048	370.686223722325	-1.80283	0.239855254524031	-7.51630476440039	5.63461204166578e-14	4.14624e-12			Rhoq	183.082435547866	1.01718	0.334009240452617	3.04535889215336	0.00232402804101113	0.0105262
Prlr	199.733	-1.46669	0.49182	-2.98216	0.00286222	0.00905721			Nkx2-3	8.19976138660342	-1.8014	0.773985822007133	-2.32743483565645	0.0199421334932333	0.0482418			Ctsh	413.092568230421	1.01731	0.279166716353642	3.64410396558975	0.000268324949385405	0.00192585
Arhgef9	46.8437	-1.46509	0.494693	-2.96161	0.00306038	0.00957569			Islr2	14.7030526110923	-1.79775	0.557822048499641	-3.22279586019399	0.00126945990255873	0.00482014			Ttc8	61.9008060483364	1.01732	0.327593066179258	3.10543290497951	0.00190000721001238	0.00900133
LOC101829442	213.098	-1.46285	0.339842	-4.3045	1.67e-05	0.000117757			LOC121137576	460.43333766183	-1.78967	0.243989872070416	-7.33501569308039	2.2169550755834e-13	1.40766e-11			LOC101827999	197.896694134174	1.01794	0.355616701514181	2.86245028429554	0.00420379205338697	0.0169296
LOC121135087	17.4613	-1.46278	0.452561	-3.23222	0.0012283	0.00444082			CUNH12orf56	80.5570451852106	-1.7872	0.463047294575411	-3.85964741937853	0.000113550739521979	0.000625221			Tiam1	292.850754609422	1.0185	0.175561805716952	5.8013777720587	6.57722318061407e-09	4.20204e-07
Sec61a2	354.849	-1.45881	0.210346	-6.9353	4.05e-12	2.94e-10			LOC101844088	35.0826381067708	-1.78657	0.422126025125076	-4.23232502287788	2.31287839298791e-05	0.00015949			Sema4d	156.053528748895	1.01981	0.284743278646059	3.58149944555259	0.000341627863152843	0.00231711
Cfap53	114.195	-1.45775	0.249512	-5.8424	5.15e-09	1.29e-07			LOC121143275	54.7473766317093	-1.78497	0.412144312412098	-4.33093207582547	1.48479482957128e-05	0.00010821			Slfn5	93.5202129635179	1.02009	0.292706749716259	3.48502936881268	0.000492083028034858	0.00309772
Acoxl	73.1324	-1.45704	0.368699	-3.95183	7.76e-05	0.000428905			Npb	15.5579497748218	-1.78471	0.51902109224812	-3.43860908474394	0.000584710908267138	0.00249343			Gpm6a	391.38652331383	1.02101	0.357335583459552	2.85729373051164	0.00427270240553248	0.0171418
Cpb2	16609.4	-1.45676	0.251702	-5.78766	7.14e-09	1.69e-07			LOC106021214	55.6425044252571	-1.78275	0.455731860771841	-3.91183033912402	9.15992546994438e-05	0.000516587			Bub1b	103.457640643302	1.02211	0.300523525499468	3.40110925785842	0.000671129982884766	0.00395788
Afm	3653.99	-1.45533	0.329023	-4.42317	9.73e-06	7.47e-05			LOC121133971	71.9843789234201	-1.78151	0.267169184864697	-6.66809318647528	2.59148230096168e-11	9.24799e-10			Shroom4	55.8013737636741	1.02226	0.299379615227059	3.4146015128976	0.000638753863852871	0.00380759
Slc16a13	3730.6	-1.45444	0.352761	-4.12302	3.74e-05	0.000231325			LOC121143525	34.7235789459077	-1.78101	0.381902131603304	-4.66351946679926	3.10846765159696e-06	2.8102e-05			Shcbp1	39.4371440017892	1.02268	0.355079055572921	2.88015753582461	0.00397476508981205	0.0161843
Bphl	3721.14	-1.45262	0.291766	-4.97872	6.4e-07	7.56e-06			LOC106020826	2310.75909279633	-1.78003	0.358412148776516	-4.96642997543498	6.81966616971119e-07	7.41956e-06			Tnfaip8	120.60857754711	1.0236	0.341787370602018	2.99484600465928	0.00274583431656678	0.0120193
LOC121136982	10.0494	-1.4519	0.627246	-2.31472	0.0206281	0.0469153			Acsm1	12650.1673050774	-1.77796	0.299943151529426	-5.92765153058491	3.07297740030785e-09	6.59214e-08			Sox7	49.9360869527709	1.02385	0.385540759841965	2.65561714289561	0.00791634333393285	0.0278703
Tectb	59.691	-1.45109	0.372644	-3.89405	9.86e-05	0.000525767			LOC101825889	9497.64577305574	-1.77704	0.318699419062681	-5.57589777036027	2.46256518348084e-08	4.11548e-07			Ccdc141	1486.81097894229	1.02466	0.21890847158016	4.68077546430271	2.85791817592481e-06	5.3734e-05
LOC101835438	43.894	-1.4503	0.550704	-2.63354	0.00845001	0.0223686			Prr22	26.8254004575569	-1.77598	0.382333889589937	-4.6451000604448	3.39911666301866e-06	3.02684e-05			Ehd2	141.279419584259	1.02475	0.334727193270184	3.06143430252713	0.00220279326640802	0.0100816
Gpd1	10735.2	-1.44751	0.281496	-5.14221	2.72e-07	3.63e-06			LOC101834781	17014.9571792812	-1.77591	0.242730324865471	-7.31637908269411	2.54751360377644e-13	1.61215e-11			Crk	1114.92206275816	1.02483	0.231390731154866	4.42902234607757	9.46612156700077e-06	0.000137299
LOC121138605	46.8774	-1.44623	0.391422	-3.6948	0.000220063	0.00103507			Ryr3	193.184562374863	-1.77568	0.241790450864686	-7.34389920564816	2.07459381697869e-13	1.32613e-11			Tspan15	147.444111119813	1.02568	0.276274344190848	3.71252462134455	0.000205202091364876	0.00155041
LOC121135524	270.223	-1.4458	0.435657	-3.31865	0.000904528	0.00343786			Cdpf1	543.706493701079	-1.77245	0.253418077474938	-6.99417298309155	2.66828176027243e-12	1.23446e-10			Jak3	181.543793556368	1.0259	0.283028147032084	3.62474453183109	0.00028924722891085	0.00203671
Kmo	3944	-1.44549	0.287197	-5.03309	4.83e-07	5.93e-06			LOC121138454	471.921225324477	-1.77139	0.346558154989578	-5.11137160997678	3.19828151773861e-07	3.82605e-06			Pdgfra	434.445025336153	1.02604	0.274087247887979	3.74349642157646	0.00018147718815703	0.00140481
Magix	955.979	-1.44402	0.208407	-6.92883	4.24e-12	3.06e-10			LOC110342431	18.4703064701188	-1.77049	0.513559894601082	-3.44747636302705	0.000565849917806431	0.00242882			Acer2	340.914540120352	1.02774	0.283525049650495	3.62486960394055	0.000289107285064982	0.00203671
Abhd15	1203.08	-1.44392	0.356109	-4.05471	5.02e-05	0.000297454			LOC121139370	52.3158039624012	-1.76978	0.291349779736913	-6.07442582366821	1.24432135837613e-09	2.94083e-08			Scml4	183.129396870435	1.02816	0.223645352721238	4.59726912652992	4.280645449334e-06	7.42413e-05
Hsph1	1022.16	-1.44277	0.374856	-3.84888	0.00011866	0.000616147			LOC121138341	1052.99647529395	-1.7667	0.236732471630073	-7.46286091128455	8.46637074872219e-14	6.04263e-12			LOC101836005	239.635479887522	1.02872	0.375095343239616	2.74256199043737	0.00609619419793483	0.0226368
LOC110343175	583.143	-1.44227	0.594507	-2.426	0.0152664	0.036454			LOC101840871	276.901311802549	-1.76487	0.296871142110502	-5.94488664036753	2.76648239319032e-09	5.97516e-08			Ksr1	167.178016846535	1.0295	0.290415858015539	3.54490705203038	0.000392751556463006	0.00257579
Spata25	48.5365	-1.44153	0.334959	-4.30359	1.68e-05	0.000118143			B4galnt2	10.595396860256	-1.76308	0.613627502154476	-2.87320529286842	0.00406329982236053	0.0128228			Hspa13	381.759082407693	1.02983	0.316370990136749	3.25512088479913	0.00113344110456546	0.00599027
Plk5	14.6903	-1.44046	0.595169	-2.42025	0.0155097	0.0369198			LOC121133426	22.8493867562489	-1.7614	0.405543595054304	-4.3432961532908	1.40360715673362e-05	0.000103325			Cdc25b	164.846963518481	1.02995	0.256115512839115	4.02142652747629	5.78467516516544e-05	0.000571948
LOC106022574	47.0157	-1.44036	0.311995	-4.6166	3.9e-06	3.49e-05			Pld6	11.2970655254444	-1.75989	0.635438468376445	-2.76956603829327	0.00561310241114319	0.0167686			Tapt1	573.700915042315	1.03014	0.418305893976336	2.46264342288625	0.0137917000546511	0.0429316
Acp6	687.224	-1.44013	0.225658	-6.3819	1.75e-10	7.04e-09			Ppp1r3c	8750.45730004239	-1.75793	0.543364626204601	-3.23527390671537	0.00121526088598406	0.004645			Ets1	1345.21851013536	1.03093	0.179802488290361	5.73366079616486	9.82857989455085e-09	5.78715e-07
B3galt1	730.245	-1.43994	0.295312	-4.87599	1.08e-06	1.17e-05			LOC121142394	103.38970308977	-1.75613	0.347502314918048	-5.05359154365754	4.33578350811142e-07	5.01683e-06			Ttc28	109.579736750195	1.03138	0.316109151344907	3.26273266734983	0.00110343554545837	0.00586635
LOC101831958	241446	-1.43861	0.26695	-5.38906	7.08e-08	1.17e-06			LOC121141272	3701.24798754779	-1.75547	0.27815610414357	-6.31110565767938	2.77048960128924e-10	7.75778e-09			Mpzl1	70.7090263787496	1.03141	0.32241933149169	3.19897256196685	0.00137918294306592	0.00696376
Cacng5	215.489	-1.43652	0.498784	-2.88004	0.00397629	0.0119054			LOC121137100	23.9885248861129	-1.75544	0.498110696266222	-3.52419007198622	0.000424779422298223	0.00190514			LOC121138358	240.055261008816	1.03146	0.199958683268935	5.15834422960316	2.49143258314476e-07	7.5775e-06
Znf473	125.238	-1.43649	0.285343	-5.03424	4.8e-07	5.9e-06			Gamt	5503.21231610967	-1.75339	0.251854238211101	-6.9619233946879	3.35658024870705e-12	1.50294e-10			Lepr	8672.6451242857	1.03161	0.345715485121127	2.98398145156536	0.0028452401920523	0.0123852
Slc27a5	26475.7	-1.43611	0.196321	-7.31514	2.57e-13	3.03e-11			Ttn	7.01616000338441	-1.75207	0.740250771425312	-2.36686650211629	0.017939402369783	0.0441928			Ap4e1	118.681074914599	1.03393	0.25118685972798	4.11618064456431	3.85202438295439e-05	0.000412486
Wdr97	89.1306	-1.43522	0.319035	-4.49862	6.84e-06	5.54e-05			LOC121140005	8.12353053763918	-1.7519	0.673281099938831	-2.60203296297189	0.00926729443920144	0.0255133			Lin9	49.7035884348605	1.03417	0.406412732053431	2.54463562172103	0.0109391822527234	0.0359197
Rad51b	500.366	-1.43519	0.269213	-5.33106	9.76e-08	1.55e-06			LOC106022256	83.198864735265	-1.75083	0.304418357512444	-5.75139063794079	8.85123299387349e-09	1.69225e-07			Itgb7	51.2731206398628	1.03458	0.293794483676326	3.52145284409688	0.000429188994440521	0.00276646
LOC121144049	15413	-1.43499	0.247419	-5.79983	6.64e-09	1.6e-07			Samd11	96.055192626978	-1.74829	0.305164470072017	-5.72899989946758	1.01024454706874e-08	1.89995e-07			Cd3e	54.102141387534	1.03473	0.340392084275947	3.03982717591174	0.00236713939463338	0.0106803
LOC106020992	18.5843	-1.43483	0.423339	-3.38931	0.00070069	0.00275764			Aldh3a1	40.9670118904964	-1.7452	0.465793273915833	-3.74673260770827	0.000179152876896343	0.000916523			Map10	49.3983882623394	1.0349	0.321604465178252	3.21794128381406	0.0012911424593274	0.0066197
Mettl7b	29480.5	-1.43472	0.213255	-6.72775	1.72e-11	1e-09			LOC101832386	60519.9104067256	-1.74448	0.303658140771299	-5.74488123159148	9.19855278775682e-09	1.74809e-07			Pde3a	78.734956024266	1.03527	0.383950778483061	2.69636126203598	0.00701015930199192	0.0252487
LOC101828983	27.7468	-1.43452	0.383142	-3.74409	0.000181049	0.00088007			LOC101839242	8.31899134869381	-1.74404	0.698057702820533	-2.49842037736691	0.0124748163147622	0.0326668			Efhd2	1696.21740365722	1.03545	0.368444283618806	2.81031865560061	0.00494924712216656	0.0192467
LOC101844064	46.6352	-1.43434	0.368411	-3.89331	9.89e-05	0.000527043			LOC101830905	4075.04178670834	-1.74347	0.178775596637903	-9.75227461913084	1.80380543411591e-22	1.31712e-19			LOC121140331	274.99237642459	1.03586	0.26522465738103	3.90558343669434	9.39983173622807e-05	0.000835249
Slc46a3	2036.04	-1.43307	0.298225	-4.80533	1.54e-06	1.58e-05			LOC121142969	21.8955022481359	-1.74199	0.434079255797454	-4.01307278273126	5.99334236647802e-05	0.000358148			Gpr75	23.0874363107838	1.03597	0.391841440136833	2.64385130133762	0.00819686570683811	0.02866
Mamdc4	74.5065	-1.43203	0.368614	-3.8849	0.000102372	0.000543023			LOC121133833	118.078164315084	-1.74088	0.275181291959106	-6.3263138267557	2.51086908925814e-10	7.12539e-09			Fas	39.5814580081395	1.03616	0.403422792947314	2.56842946661681	0.0102160500116192	0.0340529
LOC110342971	51.3219	-1.4313	0.331164	-4.32203	1.55e-05	0.000110137			Asb15	12.9867208583137	-1.74005	0.652191171164793	-2.66800445821305	0.00763032455940696	0.0216599			LOC121138357	239.464217312468	1.03825	0.200035909746398	5.19034008244636	2.09910336908002e-07	6.71677e-06
LOC121138604	46.8666	-1.4303	0.390878	-3.65921	0.000252994	0.00116295			LOC121136198	30.2114058967064	-1.73885	0.522772411889807	-3.3262142138727	0.000880342439593827	0.00353487			LOC101825779	79.5356886822424	1.03826	0.238950342343464	4.34506766569783	1.39232737532893e-05	0.00018747
LOC121138607	46.8666	-1.4303	0.390878	-3.65921	0.000252994	0.00116295			LOC106021809	162.833334941332	-1.73881	0.407897758903557	-4.26286713600607	2.01820528349098e-05	0.000141647			LOC121135238	239.385273344135	1.03826	0.200161164527859	5.18712581554751	2.13564455318078e-07	6.80335e-06
LOC110341932	22.481	-1.42948	0.495377	-2.88564	0.00390616	0.0117395			Rgcc	260.897647703665	-1.73718	0.32336399853813	-5.37221144470373	7.7776829756822e-08	1.10939e-06			Tfec	71.5729798210286	1.03867	0.352059603852643	2.95025487020965	0.00317511886804746	0.0135508
Tbx19	9.23864	-1.42808	0.605841	-2.35719	0.018414	0.0427033			LOC101830574	19.5848608590576	-1.73683	0.535033189975648	-3.24620724744534	0.00116953665325946	0.00449529			LOC121143300	72.6456693191342	1.03903	0.330687948584421	3.1420383489414	0.00167776059591501	0.00814931
Apoe	534924	-1.42731	0.17004	-8.39401	4.7e-17	3.5e-14			LOC101823105	16.8989685669861	-1.73259	0.533472133470742	-3.24775557258691	0.00116319147919609	0.00447753			Lck	82.647258361537	1.03909	0.248320245667249	4.18448588322621	2.85812206795316e-05	0.000326149
Akap5	13.5818	-1.42672	0.562541	-2.53621	0.0112058	0.0282227			LOC121134468	39.8201214097463	-1.73195	0.35730106787418	-4.84731059316819	1.25146418629838e-06	1.27874e-05			Agps	475.99121160652	1.03937	0.21746984078553	4.77938945213009	1.75828316599103e-06	3.59625e-05
Abcc6	6860.2	-1.42531	0.182504	-7.80971	5.73e-15	1.37e-12			LOC121137982	169.905017145883	-1.73191	0.427272646430012	-4.05341405189301	5.04755495712112e-05	0.000308823			LOC121138594	239.549480074956	1.03981	0.199708616104671	5.20661938730874	1.9231198182831e-07	6.31503e-06
Msantd1	13.5937	-1.4243	0.528933	-2.69277	0.00708604	0.019342			LOC121143307	11.4488036972037	-1.73137	0.710010200489799	-2.4385204175243	0.0147475255624479	0.037516			Ncaph	54.2389692624428	1.04109	0.413130501674979	2.52000968961487	0.0117351603808953	0.0379424
LOC110343449	21.5278	-1.42389	0.399986	-3.55985	0.000371066	0.00160648			Rnase12	14.478457810084	-1.73043	0.5301577880002	-3.26398816981895	0.00109855752343034	0.00426593			Anapc10	93.1864368552702	1.04211	0.241001012681329	4.32411005424612	1.53148833343676e-05	0.00020116
LOC101835612	726.054	-1.42375	0.318731	-4.46692	7.94e-06	6.27e-05			LOC121139366	13.1284459787732	-1.7302	0.604930945845908	-2.86016699984065	0.00423417972149339	0.0132738			Armcx2	74.1530568855987	1.04212	0.395809299559635	2.63288690134499	0.00846625342888692	0.0293832
LOC121142832	44.6246	-1.4237	0.408985	-3.48106	0.000499441	0.00207483			Enox1	187.308391370232	-1.72952	0.363922816192297	-4.75244669936097	2.00969758708248e-06	1.9407e-05			Helb	43.4426076358175	1.04479	0.355008496385185	2.94301008585972	0.00325037828646432	0.0137846
Mipol1	430.961	-1.42322	0.222504	-6.39637	1.59e-10	6.44e-09			LOC106020906	13.5542967110316	-1.72907	0.544248664672103	-3.17698274235231	0.00148815891110261	0.00549343			Tmem167b	320.117035356159	1.04509	0.284152009037809	3.67791620932851	0.00023514717518634	0.00173003
LOC121139544	8.45771	-1.42096	0.603729	-2.35364	0.0185906	0.0430295			LOC121139151	76.3195487379572	-1.7274	0.269537170633748	-6.40876472664806	1.46703375573898e-10	4.393e-09			Axl	462.702804768673	1.04566	0.280572034463208	3.72689783592534	0.000193850987688652	0.00148193
Shmt2	6131.27	-1.41448	0.34375	-4.11485	3.87e-05	0.00023791			LOC121139387	7.43296492329511	-1.72519	0.680494758116131	-2.53520644329864	0.0112381075390864	0.0299867			B3galt6	54.9737909114322	1.04595	0.375222766603768	2.78753124512604	0.00531113323281377	0.0202916
Smyd2	862.551	-1.4138	0.248169	-5.69692	1.22e-08	2.62e-07			Kcnu1	44.5629764319636	-1.72195	0.422427411172681	-4.07632088817495	4.57538684636803e-05	0.000283498			Arrdc3	2726.31169241318	1.04597	0.312641887627097	3.34559317084897	0.000821067686602317	0.00463544
Polg2	231.073	-1.41348	0.242818	-5.82115	5.84e-09	1.44e-07			LOC121139157	19.1063025216047	-1.72017	0.549048902652072	-3.13299744987406	0.00173030945498413	0.00623812			Rab37	41.9181645101929	1.04632	0.419954515523683	2.49150388729047	0.0127203575129004	0.0404138
Ca11	32.8445	-1.41341	0.360918	-3.91616	9e-05	0.000486329			Plcl2	397.493700468285	-1.7176	0.306582450871527	-5.60240965049671	2.11392230351439e-08	3.61883e-07			Podxl	389.721866459719	1.04714	0.243834954130007	4.29446362107364	1.75116191639193e-05	0.000222619
Oplah	3038.15	-1.41304	0.313094	-4.51315	6.39e-06	5.24e-05			LOC110342935	84.6066506058843	-1.71723	0.260917815049014	-6.58150793065988	4.65700662854834e-11	1.5704e-09			Chic1	1720.50532742707	1.04749	0.32332285028567	3.23976201965157	0.00119629498019452	0.00621733
Jph1	56.0407	-1.41097	0.456742	-3.0892	0.00200699	0.00672046			Adcy10	30.3998842379074	-1.7167	0.432551863950216	-3.9687760036203	7.22427494076823e-05	0.000421231			LOC101823628	701.039220364404	1.04786	0.258439541056988	4.05454985757951	5.02309365527362e-05	0.000509818
LOC101836622	140.396	-1.41014	0.367394	-3.83823	0.000123922	0.000639112			Ntrk2	82.3860718461786	-1.71586	0.502214736649869	-3.4165813496362	0.000634127146406596	0.00267294			Ednrb	1790.51543252119	1.04978	0.13990049235619	7.50377979778603	6.20034292491277e-14	3.63941e-11
Polr2i	1210.23	-1.40928	0.216249	-6.51692	7.18e-11	3.3e-09			LOC110343718	23.3327489929327	-1.71544	0.592370917973557	-2.89589186863746	0.00378082652474603	0.0120779			Sptbn1	6228.53127584671	1.04983	0.206917903520648	5.07363786831543	3.90281468943721e-07	1.08763e-05
Apoc2	9852.61	-1.40861	0.314887	-4.47339	7.7e-06	6.11e-05			Nrsn2	10.3297148354074	-1.71517	0.569626096187533	-3.01105074463135	0.00260345340125023	0.00880887			LOC101822443	103.085403964545	1.0502	0.204895938702928	5.12555079515571	2.96669167372883e-07	8.66615e-06
Sebox	17.9019	-1.40663	0.561279	-2.50611	0.0122068	0.0302568			Abcc5	6764.37991694939	-1.71153	0.215704420627649	-7.93462207219763	2.11137261691368e-15	2.23935e-13			Tmsb4x	5375.77824872194	1.0504	0.283055458169403	3.71094322783349	0.000206488413800055	0.00155762
CUNH19orf81	13.5952	-1.40596	0.489042	-2.87492	0.00404126	0.0120633			LOC101824953	16.7040111436932	-1.71001	0.494811703532444	-3.45588452862907	0.000548490234697568	0.00236715			LOC101826636	8216.83157106317	1.0513	0.131233858068017	8.01090152718765	1.13870599902412e-15	8.55533e-13
Traf3ip2	659.777	-1.40572	0.285153	-4.92971	8.24e-07	9.29e-06			LOC106022203	22.6349611006778	-1.70952	0.459501839617936	-3.72037842728176	0.00019892448261988	0.00100308			Gas1	205.570477608409	1.05144	0.436216492538234	2.41035250104018	0.0159371140527768	0.0480415
LOC106022351	185.208	-1.40536	0.252251	-5.57127	2.53e-08	4.87e-07			LOC121137254	51.7664541380493	-1.70516	0.42212507580791	-4.03945633749969	5.35752398057056e-05	0.00032548			Tmed3	290.896987817288	1.0524	0.343748912484443	3.06153917765894	0.00220202173003082	0.0100816
Pcolce	2632.11	-1.40396	0.335057	-4.19021	2.79e-05	0.000180262			Fam228a	52.1321004437256	-1.70372	0.413712803572119	-4.11813367852634	3.81953123800636e-05	0.000243908			Kif22	46.6203250179065	1.05304	0.424136246992307	2.48278631120553	0.0130359261480503	0.0412004
LOC101839703	11.8223	-1.4029	0.603428	-2.32489	0.0200779	0.0458744			Fabp1	89192.0887004844	-1.70323	0.34171011604451	-4.98443712241859	6.21424494640691e-07	6.83135e-06			LOC106021196	77.74065224631	1.05312	0.365278232759789	2.8830670032042	0.00393823662188255	0.0160634
Ddit3	279.637	-1.40268	0.214686	-6.53364	6.42e-11	3e-09			LOC101833813	12.8385016599716	-1.7021	0.561249097838101	-3.03270615813936	0.00242371479769413	0.00830582			Phldb1	304.231260816238	1.05371	0.357793324090628	2.94501631001905	0.00322937638908413	0.0137243
LOC121141274	7500.37	-1.40261	0.231115	-6.06887	1.29e-09	3.92e-08			Larp1b	64.6055114667171	-1.70206	0.273693457405389	-6.21885400184097	5.00799007237242e-10	1.31057e-08			Tmem184b	548.356105219562	1.05382	0.315678543618687	3.33826426904597	0.000843035285303128	0.0047381
LOC101823268	31.9302	-1.40131	0.319403	-4.38728	1.15e-05	8.61e-05			LOC121142134	24814.4720463073	-1.70197	0.378292985641005	-4.49907157359445	6.82508778539804e-06	5.51615e-05			Fhl1	171.984952654108	1.05412	0.439501384099548	2.39845119659673	0.0164645703583141	0.0492443
Stap2	3415.11	-1.40009	0.216555	-6.46529	1.01e-10	4.4e-09			LOC110341418	684.26483778144	-1.70023	0.198979649805623	-8.54472798676757	1.28839376781353e-17	2.37477e-15			LOC101827989	79.4967930831758	1.05449	0.285116553342167	3.69844602182162	0.000216923467633309	0.00162136
Spp2	14048.6	-1.39878	0.218217	-6.41003	1.45e-10	6e-09			LOC121132862	18.6715976292417	-1.69869	0.422906427806821	-4.01670179011887	5.90183297451342e-05	0.000353458			Csrp1	764.520349165062	1.05471	0.217763261658153	4.8433680941786	1.27656478926214e-06	2.78589e-05
Apoc4	20534.1	-1.3964	0.251541	-5.55141	2.83e-08	5.4e-07			LOC121142401	11.2082770215356	-1.69784	0.653868157993733	-2.59661436276202	0.00941475588169342	0.0258406			LOC101843539	198.962279807463	1.05574	0.249269244539636	4.23533759858774	2.28208586203106e-05	0.000273894
Lrrc71	28.273	-1.39621	0.46209	-3.02151	0.00251521	0.00811046			Akr1d1	8918.25689702498	-1.69354	0.322962279910965	-5.24376716596533	1.57330718533088e-07	2.04584e-06			Nfam1	62.1359611508612	1.05649	0.333707324963959	3.16592401259647	0.00154591171837709	0.00764351
Zbtb48	1054.95	-1.39517	0.283266	-4.92531	8.42e-07	9.46e-06			LOC121138366	17.0753230975973	-1.69222	0.603905583889554	-2.80211973120183	0.00507680281506905	0.0154238			Atp13a3	2902.79180579078	1.05707	0.195765767716991	5.39966884179225	6.67640231501757e-08	2.70849e-06
Acad8	1789.38	-1.39454	0.262488	-5.31277	1.08e-07	1.67e-06			Plppr2	78.3686680828406	-1.69111	0.313175502971958	-5.39987779375601	6.66863081957915e-08	9.72457e-07			Eogt	175.817242382236	1.05708	0.186361591917665	5.67218501562961	1.40987589236399e-08	7.69817e-07
Lcn12	226.959	-1.3941	0.260632	-5.34892	8.85e-08	1.42e-06			LOC101827880	12.6091690162239	-1.69078	0.673733197142764	-2.50956571150812	0.0120879722932603	0.0318515			LOC101822574	176.305878826671	1.05751	0.387500249512494	2.72905962366762	0.00635152188969441	0.0233621
LOC121141770	19.4978	-1.39298	0.435624	-3.19767	0.00138541	0.0049163			CUNH20orf204	7.39365021037903	-1.68325	0.682269684684205	-2.46713209532794	0.0136200102576163	0.0351421			Tpm1	630.11733307726	1.05754	0.247265979508275	4.27692067729428	1.89496285988887e-05	0.00023552
Mcts1	348.685	-1.39231	0.214676	-6.48562	8.84e-11	3.96e-09			LOC101825337	6.44544554261168	-1.68145	0.717139659707485	-2.34466448002932	0.019044208566511	0.0464424			Ptger3	146.961842156889	1.05761	0.362905329957721	2.91429349286938	0.00356494579447291	0.0148011
LOC110339729	3603.17	-1.39222	0.18135	-7.67695	1.63e-14	3.07e-12			Elovl5	10929.381456754	-1.68103	0.352448197683525	-4.769587562175	1.84603488249712e-06	1.80841e-05			LOC101828958	35.3142596731582	1.05909	0.393209167805087	2.69346253962743	0.00707140913563732	0.0254104
Sds	3557.22	-1.39214	0.577177	-2.41198	0.0158663	0.037618			LOC106021249	287.695011199807	-1.67862	0.223350665865285	-7.51560954893061	5.66463798012276e-14	4.15225e-12			Cd74	7456.3522227775	1.05925	0.284107440200709	3.7283477196543	0.000192739318526652	0.00147704
Vegfb	122.489	-1.39195	0.322031	-4.32243	1.54e-05	0.00011011			Kif4a	275.070410405081	-1.67819	0.278981015017508	-6.01541826794952	1.79422812951119e-09	4.07457e-08			LOC101824752	42.9676447463689	1.05977	0.351279336249109	3.01689314979279	0.00255379813118495	0.0113561
LOC121138738	174620	-1.39187	0.322642	-4.31397	1.6e-05	0.00011359			Col24a1	18.6269111792443	-1.67467	0.562875936050867	-2.97521043809646	0.00292787620205174	0.0097076			Fgfbp3	111.600693302006	1.06085	0.424869858370202	2.4968836867869	0.0125290044910578	0.0399613
LOC101842407	9.55825	-1.39183	0.546554	-2.54656	0.0108792	0.0275408			Rapsn	18.6025086159239	-1.67453	0.620854543385395	-2.69713125922975	0.00699396959813846	0.0201825			Hmgb2	209.556053290515	1.06137	0.270985635213303	3.91669279308529	8.97720277821667e-05	0.0008095
Hoxb4	79.4124	-1.39168	0.290822	-4.78532	1.71e-06	1.71e-05			LOC101844464	14.8273259618062	-1.66911	0.607370108302718	-2.74808743006996	0.00599440223258244	0.0177024			Cotl1	494.720143127272	1.06148	0.249796596349696	4.24939430514103	2.14349318778916e-05	0.000260254
Gpt	9433.76	-1.39002	0.206623	-6.72735	1.73e-11	1e-09			LOC121135790	20.3346846610641	-1.66871	0.45952071971537	-3.6314065457131	0.000281880732671082	0.00134258			Tcf4	227.010119115696	1.06151	0.236039527673421	4.49718686972802	6.88584643868728e-06	0.000107156
Agt	21886.2	-1.38741	0.227224	-6.10594	1.02e-09	3.28e-08			Dgat2	19293.7803737276	-1.66442	0.370442846575103	-4.49306301355707	7.02059996564562e-06	5.64293e-05			Cmtm3	154.408864906552	1.06249	0.355063676118595	2.99239281886923	0.00276799843808961	0.0120938
LOC121140596	7.55018	-1.38735	0.572685	-2.42254	0.0154124	0.0367291			LOC106022309	32.6953064841456	-1.66421	0.391007784476551	-4.25620986278997	2.07921551806243e-05	0.000145231			LOC110342039	356.19129806309	1.0633	0.383730930353623	2.7709450750666	0.00558938541813773	0.0211408
LOC110339252	18.3737	-1.38716	0.403786	-3.43538	0.000591726	0.00239175			LOC110340230	94.0158033427536	-1.65975	0.266285095444371	-6.23299839517413	4.57590861055832e-10	1.21163e-08			Zswim6	169.562435720108	1.06388	0.214949821429869	4.94943269394162	7.44301108527017e-07	1.8202e-05
LOC101841816	10.6902	-1.38278	0.560031	-2.46912	0.0135447	0.0330117			Tmem91	121.692250243896	-1.65925	0.286560395926319	-5.79023965144096	7.0286066070323e-09	1.38421e-07			Was	84.6932367009363	1.06398	0.297731725172244	3.57361054316589	0.000352092500106613	0.00236837
LOC101832455	35.7005	-1.38174	0.458357	-3.01455	0.00257358	0.00826883			Capn11	690.198999344213	-1.65737	0.186745482144849	-8.87502994216299	6.99146022931255e-19	1.7017e-16			Gprin1	72.7090330985945	1.06464	0.422631485058346	2.51908531627015	0.0117660143398332	0.0380053
Pxmp2	6879.75	-1.38141	0.203483	-6.78882	1.13e-11	7.06e-10			LOC121137268	9.57836384498886	-1.65564	0.598225590049572	-2.76758056893722	0.005647408446271	0.0168579			LOC121136466	152.301665124854	1.06544	0.232528980837586	4.58198188988766	4.60589791419773e-06	7.9224e-05
Ovgp1	24.352	-1.38111	0.404903	-3.41098	0.00064731	0.00258153			LOC101831210	13.9884159586847	-1.65468	0.514232446132966	-3.21777355737152	0.00129189766874245	0.00488867			LOC101840585	140.5086638585	1.06596	0.210412088495348	5.06605366387128	4.06147463093745e-07	1.12022e-05
LOC101839802	58.1578	-1.37985	0.405924	-3.39929	0.000675613	0.00267973			LOC121138873	1001.28777546982	-1.654	0.230125330495178	-7.18737918587142	6.60467986782996e-13	3.55212e-11			Ap1g2	130.351843705359	1.06614	0.335084642971765	3.18169773903751	0.00146414535776766	0.00731022
LOC101838511	18.4367	-1.37978	0.476223	-2.89734	0.00376341	0.0113882			LOC121143607	83.8388171571565	-1.65399	0.312622302828696	-5.29069406699647	1.21853047166749e-07	1.63605e-06			CUNH16orf54	49.3928182772471	1.06632	0.390890899784958	2.72791255167258	0.00637365022037179	0.0234187
LOC101824014	15.8344	-1.37963	0.505058	-2.73162	0.00630237	0.0175198			LOC106020811	876.121653849314	-1.65312	0.366236853707866	-4.51380772979716	6.36739471374551e-06	5.19712e-05			Dsg1	459.37567433192	1.06707	0.346497300858099	3.07958443891359	0.00207289601252545	0.00962789
LOC106022664	48.1547	-1.3764	0.320533	-4.29409	1.75e-05	0.000122699			LOC121138271	35.9549784516451	-1.65244	0.481803050672628	-3.42971040193008	0.000604225768415694	0.00256742			Ccbe1	265.87050454626	1.06731	0.253495350515407	4.21037242408645	2.54950060470028e-05	0.000297992
Gtse1	337.046	-1.37578	0.314218	-4.37843	1.2e-05	8.92e-05			LOC121137023	9.2420536300159	-1.64663	0.675934837318128	-2.43608268361092	0.0148472902819856	0.0377243			Tp53i11	506.957645813496	1.06733	0.221415893845075	4.82048604337669	1.43208876097018e-06	3.036e-05
Aldh2	62861.2	-1.37571	0.224058	-6.13996	8.25e-10	2.72e-08			Dqx1	428.758821515354	-1.64586	0.295618034974706	-5.56751528684858	2.58397415331085e-08	4.29193e-07			Entpd5	1673.85607148718	1.06752	0.184919606737267	5.77290628485853	7.79157815022563e-09	4.83001e-07
Psat1	2012.82	-1.37385	0.362975	-3.78498	0.000153722	0.000767055			LOC110342848	70.7884554463019	-1.64564	0.325572601063964	-5.05459107264699	4.3131390596028e-07	4.99603e-06			Msantd3	191.843278483243	1.06761	0.259146442462528	4.11973479724859	3.79308725158434e-05	0.00040805
LOC101827959	11943.1	-1.37371	0.292665	-4.69382	2.68e-06	2.52e-05			CUNH16orf96	38.0991544062626	-1.6451	0.397206281802623	-4.14167648186612	3.4477643262336e-05	0.000223399			Adamts3	52.6414955220578	1.06789	0.437824783749546	2.43908271724242	0.0147245973718487	0.0451841
LOC101837507	324.06	-1.37349	0.284549	-4.8269	1.39e-06	1.44e-05			LOC106021953	66.2606044037828	-1.64507	0.261265986788067	-6.296547659288	3.04347735162596e-10	8.4228e-09			Hck	110.337880164726	1.06824	0.229428024276933	4.65610676937816	3.22244866426033e-06	5.9051e-05
Sugct	4590.01	-1.37277	0.35576	-3.85869	0.000113994	0.000595245			LOC106022202	20.2839814475132	-1.64451	0.546371355942645	-3.00988460236474	0.00261346964018745	0.00882922			LOC101841023	34.2801147882188	1.0683	0.414586271168836	2.57677622536033	0.00997264888170897	0.0334434
LOC121136508	25.2165	-1.37199	0.432536	-3.17198	0.00151405	0.00529981			Rad51ap2	16.0526081922486	-1.6426	0.570286097743066	-2.88031099313375	0.00397283076881805	0.0126022			Dock10	140.77045564305	1.06913	0.237415608611597	4.50318201493047	6.69435022488377e-06	0.000105134
Scarf1	1027.62	-1.37048	0.283695	-4.83083	1.36e-06	1.41e-05			LOC121141255	23.1731219278391	-1.64175	0.539139390387526	-3.0451256193201	0.00232583142914971	0.00801814			Apela	37.8744093515322	1.06919	0.433586913578022	2.46592801897867	0.01366587935955	0.0426602
Tasl	18.7676	-1.36993	0.530861	-2.58058	0.00986339	0.0254581			LOC101842874	5070.43373501003	-1.64015	0.605243721369443	-2.70990697141989	0.00673020819680606	0.0195163			Rftn1	294.774284021945	1.06964	0.220691877380159	4.84675513009027	1.25497168293869e-06	2.75054e-05
LOC106022412	13.7745	-1.36983	0.528968	-2.58962	0.00960818	0.0249455			Gprasp2	10.3956699965724	-1.63644	0.656634462157752	-2.49216329314803	0.0126967649711435	0.0331431			Tspan18	56.9094980549665	1.0707	0.328044226320387	3.26388654590277	0.00109895162130665	0.00584748
LOC101828667	25.9983	-1.36787	0.405964	-3.36943	0.000753248	0.00293415			LOC121139414	33.4213336129527	-1.63613	0.352032098024251	-4.64767748380472	3.3569322498937e-06	2.9963e-05			LOC121143595	36.7878370576225	1.07102	0.389469801935577	2.74994234041737	0.00596057521528974	0.0222535
Hoxb5	9.52889	-1.36676	0.596666	-2.29066	0.0219834	0.0493675			LOC101826123	17.4700541690621	-1.63576	0.552361198656373	-2.96139149320116	0.00306252383393175	0.0101029			Rap1gap2	254.831481301005	1.0719	0.357647502513792	2.99709110140726	0.00272569245264697	0.0119535
Apoc1	49069.1	-1.36585	0.228817	-5.96916	2.38e-09	6.73e-08			Tmem86b	867.42912223508	-1.63535	0.325469748809453	-5.02457915270309	5.04537684105608e-07	5.72187e-06			Gabpb2	165.898070941398	1.07264	0.242675097892174	4.42007652355151	9.86659561435412e-06	0.000142116
LOC101843756	18.7867	-1.36409	0.50033	-2.72639	0.00640316	0.0177646			Tle6	906.059241877905	-1.63509	0.182307422585255	-8.968861105691	2.9959607106384e-19	7.89977e-17			Glis2	107.297350374311	1.0735	0.36566984050926	2.93572079842646	0.00332773690817351	0.0140397
Arhgef33	27.3803	-1.36308	0.519675	-2.62295	0.00871728	0.0229239			LOC121132747	133.991781656848	-1.63501	0.343601521648842	-4.75845685753309	1.95078575267537e-06	1.89054e-05			Ywhaz	1157.56872652202	1.07376	0.208056894451786	5.16088633896828	2.45783377980491e-07	7.50658e-06
Napepld	598.578	-1.36064	0.297014	-4.58108	4.63e-06	4.03e-05			LOC110342416	12.1491499911804	-1.63489	0.6867365423463	-2.38065915468665	0.0172816939458081	0.0428712			Jag1	110.695364645025	1.07387	0.320205612317883	3.35369014338971	0.000797416046528678	0.00453188
LOC121135924	4251.07	-1.36048	0.236301	-5.75743	8.54e-09	1.98e-07			LOC121136054	13.26271247177	-1.63053	0.582467678137043	-2.79935089974927	0.00512054584708083	0.0155368			Il4r	461.719928433819	1.07498	0.258365736588886	4.16070862429433	3.17261649121408e-05	0.000354921
Cfap74	21.3196	-1.35875	0.404117	-3.36227	0.000773056	0.00299528			LOC121140417	1200.72653729197	-1.6284	0.220026900253636	-7.40092607956296	1.35238003241088e-13	9.07242e-12			Tnfrsf11b	196.394832114279	1.07531	0.259872425216314	4.13783788463818	3.50593935749067e-05	0.000384146
Adam23	59.7173	-1.35707	0.518508	-2.61726	0.00886388	0.0232437			Rab40b	79.0889878334905	-1.62787	0.35978953162111	-4.5244975770625	6.0539146496346e-06	4.96903e-05			LOC101842794	123.762744878217	1.07535	0.235358911129179	4.56896665019833	4.90134757259626e-06	8.28641e-05
LOC101825350	183.399	-1.35377	0.2558	-5.29228	1.21e-07	1.83e-06			Txndc2	15.5475247608346	-1.62658	0.60380013489726	-2.69391018442115	0.00706191916386771	0.020326			Hmgcr	674.290524156949	1.07608	0.284924285908287	3.7767330525718	0.000158898877284791	0.00126484
LOC101844372	19.3302	-1.35152	0.432426	-3.12545	0.00177536	0.00606614			Pkhd1l1	115.820906619312	-1.62629	0.442985641705977	-3.67121260624427	0.000241402422603276	0.00117906			LOC110343411	1661.06346392863	1.07638	0.414261611378931	2.59830833368119	0.00936843294113443	0.0318839
LOC110340961	56.7193	-1.34952	0.259883	-5.19281	2.07e-07	2.89e-06			Cad	447.251797390893	-1.62408	0.222963170164596	-7.28409245620147	3.23842873844058e-13	1.95882e-11			Pm20d2	82.5356734125937	1.07718	0.370087407892766	2.91061212582176	0.00360721511888312	0.0149601
LOC101839073	4457.4	-1.34804	0.235629	-5.72101	1.06e-08	2.33e-07			Cdrt1	16.2108632532221	-1.62354	0.549347880064513	-2.95539525920776	0.00312268706944775	0.010265			Zc3h12c	250.007598508794	1.07834	0.175334034235152	6.15018860736999	7.7390860565392e-10	7.98699e-08
Mcee	992.935	-1.347	0.232627	-5.79036	7.02e-09	1.67e-07			Polr2h	683.12722663081	-1.62088	0.178074630968599	-9.10224336880422	8.84848935696427e-20	2.62482e-17			LOC101830808	152.133339765412	1.07854	0.279063345900417	3.86485218543352	0.000111156495286969	0.000952922
Cdk3	15.0935	-1.34674	0.525773	-2.56144	0.0104238	0.0266093			LOC121138827	14.298304450097	-1.62039	0.56675305615667	-2.85907395182235	0.00424879722661644	0.013302			Arhgdib	451.61585460462	1.08038	0.177743524678074	6.07832543268144	1.2144409462418e-09	1.14054e-07
Rnaseh2c	307.588	-1.34466	0.242789	-5.53841	3.05e-08	5.74e-07			LOC121142393	140.145530033187	-1.61957	0.324545702167078	-4.99027695262728	6.02927842655783e-07	6.67829e-06			Hhat	76.1636918454921	1.0809	0.385823111916087	2.80153201751673	0.00508605939395866	0.0196446
Hint2	3088.38	-1.34441	0.222996	-6.02887	1.65e-09	4.84e-08			CUNH17orf107	9.06759459575767	-1.61917	0.616634342488821	-2.62582498133351	0.00864392501990982	0.0241012			LOC101829167	1468.6586910206	1.08163	0.280912471383248	3.85042353008882	0.000117913742552642	0.000998095
LOC110342560	16.4321	-1.34419	0.457089	-2.94076	0.00327406	0.0101326			Adcy8	388.09102967942	-1.61748	0.249039938609071	-6.49487378957573	8.31030498234472e-11	2.63831e-09			LOC101832777	117.577377984287	1.08169	0.219334402632006	4.9317002811362	8.15169283983251e-07	1.9406e-05
Hal	3076.22	-1.34102	0.308813	-4.34251	1.41e-05	0.000102382			LOC106021986	451.964943572397	-1.61657	0.222152056147922	-7.27686398418045	3.41669427069109e-13	2.05924e-11			LOC101827462	76.812004689622	1.08213	0.364222674182584	2.97105575968216	0.00296777891761723	0.0128383
Insc	343.242	-1.34032	0.293402	-4.56819	4.92e-06	4.22e-05			LOC121136579	3893.88692162158	-1.61372	0.24330633044843	-6.63245900537661	3.3014004911543e-11	1.1605e-09			Gab2	132.603707362186	1.08237	0.286329290640751	3.78016740591088	0.000156722947554923	0.00125265
LOC101828945	18.9834	-1.34012	0.456787	-2.93379	0.00334849	0.0103194			Piwil2	8.90732283465113	-1.61359	0.631756287111756	-2.55413488809711	0.0106452008274673	0.0286381			Dpp4	2089.54446235109	1.0824	0.377904184878546	2.86420803778089	0.0041805334645586	0.016854
LOC121137334	19.8447	-1.3401	0.571027	-2.34683	0.0189337	0.0436848			Hao2	2178.31051986564	-1.61331	0.267417465137123	-6.03294100796336	1.6100220287226e-09	3.70998e-08			Il27ra	81.6680071489839	1.08407	0.39028388930151	2.77764632877693	0.00547541798132471	0.0207809
Msantd2	175.666	-1.3378	0.261619	-5.11353	3.16e-07	4.12e-06			LOC110341381	21.6745920413841	-1.61209	0.44326749786575	-3.63684162166087	0.000276001516096656	0.0013202			Lyz	1834.33681752127	1.08445	0.30672513368863	3.53557487682441	0.000406888915388769	0.00264633
LOC121138400	64.1025	-1.3377	0.400871	-3.33699	0.000846899	0.00324164			Wnt5b	372.574461643317	-1.612	0.282292071096029	-5.71039507029468	1.12714213917823e-08	2.08707e-07			LOC101831536	108.29549648586	1.08521	0.278084004637213	3.90246591689595	9.52176492847571e-05	0.000843619
LOC121139162	8.28614	-1.33769	0.555338	-2.40879	0.0160056	0.0378893			LOC106022317	606.70123412522	-1.60787	0.313965672786563	-5.12117385813285	3.03639533584612e-07	3.65079e-06			Syne3	71.1138190353898	1.08555	0.411676283769713	2.63689769226683	0.00836680614825435	0.0291403
LOC110343412	11.0675	-1.33716	0.523149	-2.55597	0.0105891	0.0269451			LOC121144285	18.4541434023962	-1.6056	0.450577285240159	-3.56343129158163	0.000366038536083027	0.00168344			Map1b	130.491222037848	1.08636	0.389483479155911	2.7892413408189	0.00528316791697852	0.0202177
Tssk1b	34.3206	-1.337	0.399872	-3.34358	0.000827047	0.00317363			LOC121139115	19.8346748329459	-1.60531	0.46895819400039	-3.42313549780378	0.000619032118562932	0.00262036			Actn1	713.052790265781	1.08667	0.273096936439251	3.97908126107331	6.91820936618765e-05	0.000656286
Pan2	1179.56	-1.33492	0.237152	-5.62898	1.81e-08	3.68e-07			LOC101822455	8459.29134844084	-1.60503	0.301162671157928	-5.32943475843374	9.85189025529794e-08	1.36028e-06			Frmd4b	840.440068346383	1.087	0.180319998997458	6.02816809423737	1.65828530376455e-09	1.49031e-07
G6pc1	9556.74	-1.33217	0.334417	-3.98356	6.79e-05	0.000381765			LOC121135086	12.3419293622462	-1.60502	0.54935789209995	-2.92162608138761	0.00348209306442532	0.0112696			LOC101825446	35.1623199863202	1.08731	0.382173586737354	2.84507590188204	0.00444008414823155	0.0176579
LOC121134412	14.5057	-1.32997	0.562841	-2.36295	0.0181301	0.042138			LOC106020895	25.6899741965523	-1.6041	0.379015865439075	-4.23227061000263	2.31343818343614e-05	0.00015949			LOC106020722	47.0441262380701	1.08734	0.430469034997027	2.52593741129607	0.0115390036571714	0.0374589
Tssk2	28.2132	-1.32969	0.349354	-3.80615	0.000141147	0.000713879			LOC121135958	84.2679865551007	-1.60068	0.528230108681536	-3.03026862897492	0.00244336313921815	0.00836409			Tgfbr2	1943.56919561277	1.08801	0.224955702971176	4.83655673818711	1.32107575937699e-06	2.86533e-05
Hsd11b1	26507.3	-1.32827	0.226575	-5.86236	4.56e-09	1.17e-07			LOC110343144	6118.79590579103	-1.6005	0.407334023377329	-3.92921974139982	8.52219366493627e-05	0.000485722			Soga1	210.105515751569	1.08805	0.369619417948119	2.94369024218048	0.00324324425600682	0.0137574
Fnbp4	717.583	-1.32822	0.248225	-5.35086	8.75e-08	1.41e-06			Stac3	15.3755336237765	-1.59925	0.488943354640793	-3.27083633286191	0.00107229949280271	0.00418906			Chn1	37.3755291863867	1.08928	0.431549497444051	2.52410438736761	0.0115993479533639	0.0375996
LOC110343680	46.0497	-1.32797	0.35147	-3.77833	0.000157885	0.000784786			LOC101835350	2268.27027315657	-1.59802	0.351279418036938	-4.54913625174186	5.38665585736687e-06	4.48337e-05			Kiaa0408	64.4248533097267	1.08943	0.357753358485887	3.04519193135348	0.00232531865303618	0.0105295
N4bp2l1	957.719	-1.32732	0.220019	-6.03274	1.61e-09	4.74e-08			LOC121142426	10.6779109013966	-1.596	0.584802525103346	-2.729133343026	0.00635010212624835	0.0185758			Tmsb10	799.779494194033	1.08971	0.311817902875158	3.4946909210292	0.000474611024348839	0.00300662
Slc13a4	117.602	-1.32731	0.382923	-3.46626	0.00052775	0.00216664			LOC121140904	32.9913525025292	-1.59409	0.521929580282969	-3.05422742826923	0.00225640953418192	0.00781605			Lztfl1	89.087689649697	1.09314	0.356765022747595	3.06402178648375	0.00218383005832794	0.0100198
LOC106021470	36.158	-1.32697	0.353952	-3.74902	0.000177526	0.000865963			LOC121140022	93.6144071177944	-1.5937	0.299028679763487	-5.32959504989358	9.84319946944611e-08	1.36007e-06			LOC121139496	30.8871834516594	1.09386	0.380492743120373	2.87484513608863	0.00404225709697756	0.0163975
Zfyve19	164.639	-1.32685	0.241618	-5.49151	3.99e-08	7.18e-07			LOC121139309	34.033226715584	-1.59321	0.444905475834095	-3.58100249981437	0.000342278378977683	0.00158957			Add3	780.830744228367	1.09445	0.211054058331099	5.18565871976978	2.15252673995707e-07	6.81803e-06
Fam227b	24.0203	-1.32654	0.430108	-3.0842	0.00204097	0.0068127			LOC106020804	161.494505592451	-1.59246	0.258726023294306	-6.15501153330289	7.50720321117606e-10	1.86308e-08			Lmod1	104.491452290463	1.09501	0.281667397037979	3.88760511357675	0.00010123815094196	0.000882393
LOC121144463	25.1877	-1.32424	0.416475	-3.17963	0.00147463	0.00518459			Pdzk1	2382.6529022405	-1.5918	0.288315571482071	-5.52104302700444	3.36993239177182e-08	5.399e-07			Yy2	20.9536898001437	1.09533	0.436107109895495	2.51161834581332	0.0120178982330849	0.0386263
LOC101834678	20152.8	-1.3233	0.274201	-4.82603	1.39e-06	1.44e-05			LOC121141811	16.3865027660746	-1.59177	0.545676266653809	-2.91706525209241	0.00353341844383991	0.0113991			LOC101822813	722.52644386101	1.09576	0.4017176446485	2.72767710597293	0.00637820080930432	0.0234262
Znf423	79.2195	-1.32306	0.285004	-4.64223	3.45e-06	3.13e-05			LOC101838554	8.71642632264203	-1.59098	0.628340524301167	-2.53202837364657	0.0113404814194524	0.030192			Snn	185.05097351833	1.09614	0.204440153878119	5.36167692760437	8.24529091731031e-08	3.21978e-06
Aspdh	4047.55	-1.32194	0.180541	-7.32212	2.44e-13	2.9e-11			Csmd2	13.0932311262783	-1.58833	0.59183970281821	-2.68371102624778	0.00728100089824537	0.0208272			Nynrin	313.216997485001	1.09616	0.318206074982173	3.44480271028385	0.000571476340946374	0.00349139
LOC121142290	66.9478	-1.3212	0.355647	-3.7149	0.00020328	0.00097039			LOC121134243	13.5772978234554	-1.58803	0.534608401237535	-2.97045504524581	0.00297358923158431	0.00983512			Pglyrp2	4091.40431925743	1.09632	0.279954248721996	3.91608553740178	8.99983278895357e-05	0.000810762
LOC101841491	99.2019	-1.31887	0.442418	-2.98105	0.0028726	0.0090844			Dzip1l	63.5926099267833	-1.58748	0.417295492961098	-3.80422143071823	0.000142250892359335	0.000757966			Rerg	78.1762442592816	1.09655	0.329119008807663	3.3317600401648	0.000862986325769529	0.00482445
Abcg5	671.395	-1.31765	0.265743	-4.95837	7.11e-07	8.28e-06			Fam229a	23.7538583333287	-1.58648	0.415794754001037	-3.81553237401131	0.000135889637549891	0.000728981			Rab11fip1	262.52230924007	1.09725	0.269689689319234	4.06855094522149	4.73064185623269e-05	0.000486548
Tm6sf2	1618.04	-1.31675	0.296575	-4.43984	9e-06	6.99e-05			Ccdc138	279.233999658458	-1.58432	0.304194659365075	-5.20825089735425	1.90629049483161e-07	2.41918e-06			Atp7a	227.25739575168	1.09749	0.233624018361442	4.69768313131702	2.63129226763153e-06	5.00238e-05
Slc9c2	83.4874	-1.31607	0.273077	-4.8194	1.44e-06	1.49e-05			LOC121133671	117.69565656436	-1.58221	0.293767840770752	-5.38592483441574	7.20730802825704e-08	1.04133e-06			Aspm	60.3584287878501	1.09759	0.316711423990944	3.46559124307797	0.00052906697078106	0.00329011
LOC101831780	37.4886	-1.31544	0.352418	-3.73259	0.000189518	0.000916328			Nrtn	59.4885980097378	-1.58207	0.287048080140927	-5.51151216488091	3.55763835160671e-08	5.67101e-07			Ccdc14	22.0655262344464	1.09782	0.455716994349297	2.40899901251604	0.0159963412600243	0.0481891
Zmynd12	196.841	-1.31404	0.239216	-5.4931	3.95e-08	7.13e-07			Mme	1956.73329479331	-1.58134	0.405843827589841	-3.89642560849628	9.76227744935547e-05	0.000546233			Fmnl1	138.237005162144	1.10048	0.26367622544756	4.1736130466526	2.99806792562819e-05	0.000339029
LOC101836391	10358.8	-1.3134	0.352309	-3.72799	0.000193017	0.000930414			LOC110339253	47.1802317961235	-1.57953	0.348585707464789	-4.53124567503282	5.86368992038858e-06	4.82541e-05			LOC121139964	737.800669167196	1.10202	0.397928820052116	2.76937821334219	0.00561633968362009	0.0212257
Fam214a	811.394	-1.31246	0.272862	-4.80999	1.51e-06	1.55e-05			LOC110343779	19.7595762222499	-1.57846	0.51437240829119	-3.06871313313632	0.00214982917153364	0.00750819			LOC101827205	42.8852784417176	1.10332	0.331552259816021	3.32774404032307	0.000875522679518268	0.00487258
Ccs	2635	-1.3121	0.198003	-6.62665	3.43e-11	1.8e-09			Mpv17l	636.665210970894	-1.57728	0.305042792820901	-5.17068204378941	2.33241130465217e-07	2.88287e-06			LOC121132731	174.736925246043	1.10439	0.22675885815578	4.8703059518694	1.1142558127722e-06	2.50049e-05
Ccl16	7270.21	-1.31189	0.27575	-4.75752	1.96e-06	1.92e-05			Slc5a10	48.6749109694613	-1.57681	0.602458964282955	-2.61729550431362	0.00886295765195891	0.0246216			LOC121133991	68.3243400005475	1.10488	0.313655772906459	3.52260191390674	0.000427332706284802	0.00275828
P2rx6	306.616	-1.31059	0.271851	-4.82098	1.43e-06	1.48e-05			LOC121142049	45.0891960583574	-1.57102	0.290417329412068	-5.40953946003044	6.3187027670826e-08	9.32819e-07			LOC121134754	53.7569681967895	1.10526	0.46178211478966	2.39347311633298	0.0166897043674775	0.0497988
LOC101826815	38.724	-1.30928	0.345221	-3.79259	0.000149087	0.000748159			LOC121132739	217.490137439307	-1.56909	0.237445714699705	-6.60821203313938	3.88989296317099e-11	1.34028e-09			Znf398	71.5965200781246	1.10533	0.299821020472781	3.6866247458774	0.00022724807040738	0.00168512
Mlxipl	4183.53	-1.30843	0.248295	-5.26969	1.37e-07	2.04e-06			LOC121140432	106.569920695785	-1.56729	0.387637804157978	-4.04317549410667	5.27321210673526e-05	0.000321077			Ets2	1549.67157472559	1.10579	0.197009312622439	5.61288631517863	1.9897933405968e-08	1.02677e-06
Pkd2l2	60.1529	-1.30704	0.351825	-3.71504	0.00020317	0.00097039			LOC101836863	3520.09177976309	-1.56532	0.265434150279395	-5.89719007939987	3.69743849587054e-09	7.78225e-08			LOC121139963	726.292896045994	1.10772	0.404354878287086	2.7394824596393	0.00615359982482794	0.0227791
LOC121138595	81.207	-1.30604	0.361619	-3.61164	0.000304264	0.001358			CUNH20orf173	233.344858694886	-1.56338	0.181171334940658	-8.6292811096411	6.17387831565756e-18	1.2338e-15			LOC106022319	74.176630058523	1.10806	0.372210061990473	2.97696499567405	0.00291117246253579	0.0126283
LOC101832880	96.0435	-1.30502	0.282327	-4.62238	3.79e-06	3.4e-05			LOC121135795	34.5348061466823	-1.56302	0.385036615506043	-4.05940694110603	4.91975096021543e-05	0.000302368			Reep3	535.644242059766	1.10967	0.280240005143254	3.9597061533701	7.5042041196575e-05	0.0007016
Aldh8a1	5886.9	-1.3042	0.206681	-6.31023	2.79e-10	1.04e-08			LOC121133900	12.0014792350297	-1.56287	0.604443617472344	-2.5856376916207	0.00971990414956345	0.0265247			Gpbar1	28.1049937467445	1.10984	0.439289514215989	2.5264328264848	0.0115227421750549	0.0374384
Ucma	34.0451	-1.302	0.447105	-2.91206	0.00359051	0.010952			Ikzf4	102.972298018979	-1.5623	0.301316081263973	-5.18492252853759	2.16104677187255e-07	2.6974e-06			Bst1	49.2468071907575	1.11152	0.437992375979731	2.53775266732818	0.0111566800747402	0.0364889
Avpr1a	823.652	-1.30171	0.378701	-3.43731	0.000587515	0.00237933			LOC121134377	56.8417749790464	-1.56188	0.343745657671118	-4.54370838346214	5.527311110237e-06	4.58036e-05			Cd3d	41.7607494951074	1.11152	0.353934454814337	3.14046368158161	0.00168680620921427	0.00818267
Hsf4	48.9497	-1.30165	0.334664	-3.88942	0.000100486	0.000534711			LOC121135988	12.3549007522222	-1.56127	0.598368240267644	-2.60921209540211	0.00907509750972816	0.0250863			Pgm2l1	74.3117651745242	1.11152	0.319362558487594	3.48044517464354	0.000500581263554755	0.00313738
Coasy	4678.42	-1.30122	0.20978	-6.20276	5.55e-10	1.91e-08			LOC101842326	33.1873234308139	-1.56117	0.343384177511922	-4.54641348722507	5.45677843950287e-06	4.52784e-05			Mmp13	654.340145368704	1.11168	0.447233570359804	2.48568839235421	0.0129301128451102	0.0409279
Mpc1	11561.7	-1.29797	0.223964	-5.79543	6.81e-09	1.63e-07			LOC101830513	17.140679968111	-1.56042	0.664806586525679	-2.34717574064526	0.0189163302202538	0.0461721			Macir	52.3774683306476	1.11291	0.443358136249266	2.5101724525333	0.0120672213982852	0.0387517
LOC121137190	5007.98	-1.2978	0.24446	-5.30885	1.1e-07	1.7e-06			LOC121136362	3032.02570847919	-1.55982	0.222187642140384	-7.02026200306239	2.21452579919422e-12	1.0537e-10			LOC101844703	794.577867508145	1.11326	0.180507964602016	6.16735180658603	6.94431420610175e-10	7.40794e-08
LOC101842859	501.797	-1.29765	0.310222	-4.18296	2.88e-05	0.000185253			Gkap1	1796.33217506745	-1.55713	0.184440934120537	-8.44242954522568	3.10808766640576e-17	5.0006e-15			Rtn1	60.2612638239075	1.11369	0.318582331839321	3.49575489970925	0.000472722703089128	0.00299566
Hmgn5	1109.16	-1.29694	0.182524	-7.10557	1.2e-12	1.1e-10			Letm2	166.503357726319	-1.55556	0.216195116922432	-7.19515078176387	6.23917778422972e-13	3.38431e-11			Rai2	28.9887395368646	1.11397	0.428891671242999	2.59731998115231	0.00939543543231822	0.0319584
LOC106020841	23.4335	-1.29546	0.564951	-2.29306	0.0218447	0.049105			LOC121135662	33.4013959238967	-1.55395	0.383278992787159	-4.05434820670527	5.02742829387497e-05	0.000308088			Lcp2	284.4353743989	1.11535	0.208145176714008	5.35850328587923	8.39142108592876e-08	3.26327e-06
Upb1	6624.31	-1.29509	0.295958	-4.37592	1.21e-05	9e-05			LOC121133034	21.4504544625349	-1.5534	0.510852380331905	-3.04079764184231	0.00235952351497639	0.00811661			Bank1	24.3281918013711	1.11569	0.389043154652182	2.86777984284826	0.00413363062506326	0.0167008
Cat	87760.8	-1.29393	0.287997	-4.49286	7.03e-06	5.66e-05			Crtac1	79.9930101715858	-1.55314	0.382870712387553	-4.05656490756717	4.97997275145194e-05	0.000305673			Adamts4	39.504027005598	1.117	0.440137416235227	2.53783310417497	0.0111541162898279	0.0364889
Glul	14213.1	-1.29381	0.287272	-4.50377	6.68e-06	5.44e-05			LOC101836543	355.195770534821	-1.55228	0.656289679671021	-2.36523527656424	0.0180186199015801	0.0443343			Tubb6	168.927167039032	1.11788	0.335289696106993	3.33408418873701	0.00085580750553088	0.0047984
Pura	986.491	-1.2938	0.187461	-6.90172	5.14e-12	3.6e-10			Znf446	1668.49708929393	-1.55226	0.160535117269741	-9.66930328534201	4.07140305375996e-22	2.66537e-19			Zbtb6	159.516849555094	1.11815	0.236199049511637	4.73394229817727	2.20200351431855e-06	4.33091e-05
LOC121139264	28628.8	-1.29342	0.277641	-4.6586	3.18e-06	2.92e-05			LOC101844186	2652.64585932948	-1.55131	0.305711483889228	-5.07442875917619	3.88661806889858e-07	4.55197e-06			Pcnx4	71.4108769979725	1.11822	0.285732226517456	3.91350955881478	9.09642978535002e-05	0.000814775
Cndp1	10485.6	-1.29337	0.247614	-5.22333	1.76e-07	2.52e-06			LOC121139023	27.614020977159	-1.55105	0.486109489929804	-3.1907476487986	0.00141905166366096	0.00527525			Lgals3bp	1073.70307494946	1.11838	0.237897714914283	4.70110495959877	2.58757460113705e-06	4.94168e-05
Srms	36.5911	-1.29293	0.404053	-3.1999	0.00137473	0.00488671			LOC106022010	13.3782677255565	-1.55028	0.653900114190191	-2.37082017845984	0.0177486638639959	0.0438234			LOC101843909	77.8610334475463	1.11937	0.406940536128318	2.75070587976375	0.0059467009999064	0.0222106
Slc10a1	16272.1	-1.29284	0.19636	-6.58403	4.58e-11	2.24e-09			Acot13	394.737473955821	-1.54984	0.208373499486206	-7.43781148026338	1.02367002761861e-13	7.09284e-12			Pik3ap1	1419.55058874179	1.1221	0.241493015112438	4.64649558860748	3.37621349786684e-06	6.15684e-05
Sgk2	157.221	-1.29162	0.45194	-2.85795	0.00426385	0.0126234			LOC101835227	88.7220727326503	-1.54649	0.422948998527045	-3.65643638074168	0.00025574584531168	0.00123766			LOC101844387	354.59094023309	1.12245	0.308598121239456	3.63725223288381	0.00027556205215318	0.00196354
Bdnf	63.2864	-1.29151	0.37191	-3.47265	0.000515349	0.00212615			LOC121133458	11.9525655442022	-1.54639	0.505663429324803	-3.05813496210749	0.00222719244083526	0.00773285			Tmem164	128.847473604695	1.12296	0.306242388971434	3.66691079343249	0.000245498391010933	0.00178937
CUNH1orf189	14.5927	-1.2914	0.549709	-2.34923	0.0188121	0.043428			Tcim	1402.93258566764	-1.54389	0.402443405338042	-3.83628840137979	0.000124907717995763	0.000677729			Cdca8	39.007977834989	1.12362	0.345899265922108	3.24839168367845	0.00116059387155913	0.00608753
Camk2n2	80.0021	-1.29094	0.354172	-3.64495	0.000267448	0.00121604			Ccdc160	163.162330608351	-1.54227	0.277265107188544	-5.5624217905881	2.66056280009459e-08	4.39224e-07			Eml4	1505.19882851714	1.12468	0.228748030374933	4.91669099123609	8.80193217813717e-07	2.07436e-05
Ankrd35	26.2618	-1.29006	0.433116	-2.97855	0.00289619	0.0091457			LOC121142737	32.7668507149334	-1.53916	0.361672637464279	-4.25568210284614	2.08412654197438e-05	0.000145521			Spry1	533.606134300093	1.12486	0.284690815351615	3.95116897745454	7.77703870155182e-05	0.000722694
Lmo2	1265.13	-1.28858	0.318028	-4.05179	5.08e-05	0.00030076			Fut1	111.50169437465	-1.53907	0.498583692759707	-3.08689058489504	0.00202262030656782	0.0071242			Otud1	247.346183215089	1.12518	0.342333897003891	3.28677800912406	0.00101340687382137	0.00548554
LOC101840122	27.036	-1.28822	0.453481	-2.84074	0.00450085	0.0132137			LOC121140690	24.0563788931502	-1.53817	0.477435176198549	-3.22172924940819	0.00127419481159974	0.00483425			Akap12	101.512503932431	1.12555	0.433556598793848	2.5960823556512	0.00942934612690661	0.032058
Clhc1	128.963	-1.28738	0.247223	-5.20738	1.92e-07	2.71e-06			LOC106021425	605.277114467758	-1.53776	0.618089332795051	-2.48791995904186	0.0128492648015601	0.0334673			Cldn3	1147.13369669192	1.12596	0.33865186510646	3.32483452233642	0.000884710279177802	0.00491061
Pla2g4b	148.067	-1.28627	0.314355	-4.09176	4.28e-05	0.000259148			Hagh	10831.5218213211	-1.53775	0.287473888838903	-5.34918664034346	8.83503922147268e-08	1.23747e-06			Hivep1	448.416832072008	1.12662	0.299569476560898	3.76080736517603	0.000169365824161422	0.00132993
LOC101843246	9.5702	-1.28472	0.546574	-2.35049	0.0187486	0.0433113			LOC121138136	92.4485407712553	-1.53486	0.363879766145366	-4.21805271805023	2.46421213010414e-05	0.000168163			Lrrc8b	326.959602311669	1.12718	0.204866798714444	5.50201129498722	3.75482893069841e-08	1.69129e-06
COX3	183368	-1.28458	0.195858	-6.55874	5.43e-11	2.59e-09			Tm6sf2	950.134354882782	-1.53298	0.31603343941685	-4.85068115266537	1.23038200642955e-06	1.25788e-05			Wwc1	1153.60256605118	1.12781	0.213066720156186	5.29323659275364	1.20170286106929e-07	4.32406e-06
Mrps25	1185.64	-1.28455	0.198899	-6.45831	1.06e-10	4.55e-09			LOC110341801	22.9195124814105	-1.5316	0.438621019720799	-3.49185493719258	0.000479678682011124	0.00211096			Znf618	65.7539801882965	1.128	0.368664155988772	3.05969888627675	0.00221559625125987	0.0101328
Nr1h4	2377.16	-1.28363	0.24662	-5.20491	1.94e-07	2.74e-06			LOC121137110	22.1870726153797	-1.52912	0.434977753825404	-3.51538710165057	0.000439113418228867	0.00195845			Mest	48.1027350418105	1.12812	0.385310941059781	2.92781699701064	0.00341350894968381	0.0143116
Skp2	660.738	-1.28272	0.219484	-5.84423	5.09e-09	1.28e-07			Spag4	137.064504770582	-1.52509	0.318543043494357	-4.78771643290194	1.68689772177385e-06	1.66627e-05			Itpripl1	61.5324108547288	1.1285	0.392220407827816	2.87721184693149	0.00401206147812817	0.0163043
ND4	129806	-1.28115	0.202279	-6.33356	2.4e-10	9.27e-09			Npas2	654.608477396509	-1.52463	0.327936208458828	-4.64916244960439	3.33285641233112e-06	2.97761e-05			Kif18a	25.8616152956155	1.12949	0.463126205252109	2.43883976520167	0.0147345000649654	0.0451924
LOC101834930	33.9818	-1.28058	0.355219	-3.60503	0.000312115	0.00138639			LOC121137941	2293.31294336104	-1.52452	0.284464803784598	-5.35924997421374	8.35681591002764e-08	1.1831e-06			Plekhm3	129.898197515501	1.13014	0.428564767372501	2.6370277436678	0.00836359909595643	0.0291393
Uroc1	8203.94	-1.27978	0.287753	-4.4475	8.69e-06	6.79e-05			Mia	30.6601534295888	-1.5241	0.468901018616303	-3.25036957447743	0.00115255121640314	0.00443927			Wdr44	209.477617404373	1.13103	0.231853607216025	4.87821863276687	1.07048230546992e-06	2.43274e-05
LOC121138608	56.2064	-1.27913	0.360771	-3.54554	0.000391807	0.00168538			Vwce	988.637099019159	-1.52373	0.197028370888668	-7.73356944904863	1.04572280475234e-14	9.45383e-13			Nuak1	199.199682394046	1.13165	0.233949443332367	4.83714386225318	1.31718096849794e-06	2.86019e-05
Gdpd2	97.0195	-1.27812	0.327389	-3.90399	9.46e-05	0.000507996			LOC121143709	14.8044081389421	-1.52128	0.635766676009306	-2.39283004139666	0.016718983725057	0.0417535			Galnt7	59.554068869257	1.13217	0.400229836133896	2.82878988696619	0.00467243637792311	0.0183373
Slc19a2	765.63	-1.27712	0.284353	-4.4913	7.08e-06	5.69e-05			LOC106021180	933.227198143881	-1.51888	0.284227678244039	-5.343894368148	9.09705941673014e-08	1.26804e-06			LOC101826680	70.4506902203245	1.13288	0.291613817305535	3.8848587506678	0.000102389398861031	0.000891186
Dnali1	30.7519	-1.27438	0.382711	-3.32987	0.000868858	0.00331508			LOC110342786	173.949679744854	-1.51882	0.224259821973699	-6.7725913662595	1.26495867151017e-11	4.87125e-10			Ccne2	36.1047162659108	1.13433	0.401571312928851	2.82473932627735	0.00473190952778562	0.0185397
Pfkm	260.422	-1.27348	0.236299	-5.38928	7.07e-08	1.16e-06			Ankrd24	370.491788720049	-1.51719	0.200987735742043	-7.54866053824454	4.39757412881385e-14	3.36645e-12			Herc6	90.5761227154246	1.13449	0.332370193317904	3.41334566129556	0.000641704942390961	0.00381791
LOC121141454	40.7439	-1.27311	0.324129	-3.92779	8.57e-05	0.000467792			Atp8b4	247.481124328461	-1.51559	0.219427648568383	-6.90703095019749	4.9490199329592e-12	2.12573e-10			LOC110340235	637.117174174846	1.13473	0.303306414529807	3.7412009145059	0.000183143035268984	0.00141374
Celf3	10.9709	-1.2731	0.554051	-2.29781	0.0215725	0.0485621			LOC101842851	17717.0730122257	-1.51428	0.30308579584227	-4.99621715080718	5.84658236222966e-07	6.50629e-06			Fign	46.0123402863766	1.13543	0.406528282183886	2.79297968845303	0.0052224971106283	0.0200356
LOC121139817	70.9458	-1.27203	0.317207	-4.01009	6.07e-05	0.000347018			LOC121138432	1310.60719345733	-1.51265	0.285509552653022	-5.29808428675777	1.17023948637903e-07	1.57903e-06			Itgav	1100.96166206815	1.13619	0.226904454315883	5.00736026953455	5.51815832877231e-07	1.44759e-05
Treml1	15.2971	-1.27124	0.496555	-2.56011	0.0104638	0.0266869			Slc66a2	2662.37505055607	-1.51171	0.194149092334412	-7.78635019893094	6.89726092402066e-15	6.58013e-13			Slc37a1	90.8286157661391	1.13668	0.431147647438317	2.63640006520286	0.00837908773321495	0.0291723
LOC101841314	19.9962	-1.27119	0.437675	-2.90441	0.00367943	0.0111797			LOC110341758	163.807581530955	-1.51167	0.430501156657095	-3.51142302614379	0.000445714519185087	0.00198217			Peak1	507.052003682019	1.13807	0.274432342641972	4.14698045459579	3.36888809286389e-05	0.000372289
Prdx6	10296	-1.27025	0.244768	-5.18959	2.11e-07	2.93e-06			LOC110341943	21.9573316770813	-1.51081	0.612401295877803	-2.46703380668295	0.0136237494438846	0.035147			Far2	97.6742007435867	1.13825	0.453520260680003	2.50981615505805	0.012079403148642	0.0387775
LOC101823117	10.243	-1.26959	0.499315	-2.54267	0.011001	0.0278121			LOC121137662	14.7861681451328	-1.51049	0.575426537418039	-2.62499157494113	0.00866511113235393	0.0241496			Rhobtb3	872.172301537733	1.13857	0.301358721904856	3.77812470873607	0.000158013751004122	0.00126029
LOC101828270	58.4925	-1.26805	0.356906	-3.55288	0.000381038	0.00164455			Alkbh2	336.446601552858	-1.50978	0.184629838760616	-8.17732680180245	2.90210136940042e-16	3.62476e-14			Hivep3	44.6021232537505	1.13934	0.384705250495269	2.9615932703743	0.00306051781107816	0.0131667
Lime1	80.493	-1.26647	0.211123	-5.99873	1.99e-09	5.72e-08			LOC101840543	72059.8465369492	-1.50913	0.260884191229559	-5.78466863992647	7.26554031736678e-09	1.42349e-07			LOC101834989	123.580853230256	1.13994	0.205487341889009	5.54750180390287	2.89780171840495e-08	1.38035e-06
LOC101840810	16839.6	-1.26576	0.269745	-4.69242	2.7e-06	2.53e-05			Herpud1	8399.34303142972	-1.50769	0.227569413532044	-6.62519332139231	3.4679401395995e-11	1.20852e-09			Npdc1	201.573905158707	1.14107	0.350029159659761	3.25991483517819	0.00111445672313225	0.00590989
LOC101840661	79137.3	-1.26513	0.176756	-7.15747	8.22e-13	8.05e-11			LOC101828730	166.247945977886	-1.50651	0.21791034635869	-6.91345477470159	4.72990517651815e-12	2.0455e-10			Pea15	465.215610297775	1.14127	0.204691063780654	5.57555137499879	2.46747071178024e-08	1.21964e-06
LOC101842772	22.8943	-1.26191	0.372367	-3.38888	0.000701781	0.00276063			Fam193b	1524.06449635528	-1.50641	0.287345857365218	-5.24249096411134	1.58423152464943e-07	2.05723e-06			LOC121140864	25.164771938318	1.1426	0.438067714058068	2.60827183276674	0.00910006565389952	0.0311512
Proz	6847.68	-1.26179	0.224777	-5.61353	1.98e-08	3.96e-07			LOC121132735	47.5327437299225	-1.50606	0.302775900041007	-4.97416182598087	6.55305510689581e-07	7.14999e-06			Arhgef2	216.462987115002	1.14266	0.27449258304347	4.16281513662002	3.1434785889882e-05	0.000352501
LOC106022535	26.7472	-1.25787	0.359486	-3.49906	0.000466893	0.0019566			LOC106022260	10.4349596790142	-1.50482	0.631387266235882	-2.38335045980143	0.0171558530805249	0.0426314			LOC101839667	43.6269238969675	1.14295	0.427027287307131	2.67651653377704	0.00743918951894777	0.0264715
LOC121143555	36.0855	-1.25675	0.364168	-3.45101	0.000558489	0.00227775			LOC101831002	41.7239802869955	-1.50473	0.325378053964911	-4.62457166300865	3.75373292226797e-06	3.29624e-05			Endod1	254.520347045255	1.14297	0.260564518641759	4.38653044084079	1.15173052786787e-05	0.000161079
Nr1i3	4378.52	-1.25668	0.134265	-9.35968	8e-21	3.35e-17			LOC101829788	4905.5975620869	-1.50388	0.213320702774223	-7.04985219701481	1.79107937883706e-12	8.76383e-11			Bcl2	107.648892556012	1.14319	0.345777481909103	3.30615665293252	0.000945851913258751	0.00519168
LOC121140765	23.509	-1.25638	0.442315	-2.84047	0.00450467	0.0132191			Chchd10	3007.88976477156	-1.50358	0.21214429071152	-7.08755285180101	1.36504179417295e-12	6.86698e-11			Bmp5	92.6428543702688	1.14422	0.383430189475355	2.98416977767937	0.00284348946680131	0.0123805
Adm2	20.0758	-1.25428	0.511247	-2.45338	0.014152	0.0341681			Ppfia4	254.018123450433	-1.49933	0.318242396990408	-4.71129548513928	2.46147036140018e-06	2.3077e-05			LOC101844684	142.490499758008	1.14657	0.280994675919583	4.08041027888161	4.49562796692978e-05	0.000467592
Pex11a	2245.82	-1.2542	0.23792	-5.27152	1.35e-07	2.02e-06			LOC110341634	96.6473088270567	-1.49735	0.321581015211482	-4.65622446081571	3.22060806521959e-06	2.89367e-05			Grk5	804.792129881183	1.14684	0.206558786310013	5.55214358852966	2.82187648575132e-08	1.36255e-06
Isyna1	841.061	-1.25418	0.229426	-5.46661	4.59e-08	8.09e-07			LOC121136117	111.884834937939	-1.49714	0.429128031527593	-3.488803306783	0.000485188026142836	0.00212978			Tox3	115.132979716989	1.14833	0.407317536712544	2.81925141737419	0.0048135798772691	0.0187892
ND4L	12554.6	-1.25359	0.369627	-3.39151	0.000695097	0.00273886			LOC110341562	37331.124796179	-1.49712	0.253310176278625	-5.91020582300952	3.41680533004328e-09	7.25593e-08			Mcc	524.092520140132	1.14844	0.274555014676676	4.18289830337991	2.87816159803778e-05	0.000328236
Il7	64.6909	-1.25278	0.290938	-4.30599	1.66e-05	0.000117117			LOC121138355	946.473852183411	-1.49657	0.234913206751768	-6.37071644210352	1.88147215059949e-10	5.49535e-09			Gata6	376.928640590874	1.14903	0.275173493495864	4.17567252784921	2.9710697331166e-05	0.000336381
LOC121143980	12.5006	-1.25085	0.496003	-2.52186	0.0116735	0.0291593			LOC110341694	10.8390725109035	-1.49528	0.611229852017542	-2.44634654519912	0.0144312215611267	0.0368461			Ncr3lg1	69.8814807251649	1.14993	0.347640867799621	3.30781290903624	0.000940276030834417	0.00516409
LOC101843667	35082.1	-1.2503	0.364001	-3.43487	0.000592834	0.00239565			Slc37a4	11855.2363865998	-1.49498	0.224964354773697	-6.64542296824647	3.02347557213182e-11	1.07091e-09			Tctn2	68.8829798817337	1.15072	0.355127128349747	3.24029041971866	0.00119408014608775	0.00621113
Thap3	593.8	-1.25019	0.180607	-6.92213	4.45e-12	3.18e-10			LOC101844450	17008.8707026382	-1.49272	0.314207967324872	-4.7507343930145	2.02679208554611e-06	1.95353e-05			Fam118a	48.698512633849	1.15113	0.395754518647685	2.90870309152112	0.0036293135998727	0.0150385
Hrg	23954.9	-1.24667	0.320726	-3.88703	0.000101478	0.000538962			LOC101837427	16.0825736852209	-1.48973	0.503450341814213	-2.95903125992493	0.00308607794778777	0.0101647			Tnfaip3	250.70314428426	1.1514	0.257144879592511	4.47764739264597	7.54701197415638e-06	0.000114875
Tcea3	2313.66	-1.24614	0.220465	-5.65231	1.58e-08	3.28e-07			Tspoap1	298.814915665459	-1.48968	0.264539799275201	-5.63121314858844	1.78946406557756e-08	3.12827e-07			LOC101823081	94.5369184059401	1.15174	0.247607327074117	4.65147480205558	3.29569549784446e-06	6.02744e-05
Ndufb9	5226.77	-1.24478	0.221181	-5.62789	1.82e-08	3.7e-07			ND2	171326.474785604	-1.48935	0.227264775830882	-6.55336190723434	5.62559553808033e-11	1.84459e-09			Pmaip1	48.8160109656459	1.15217	0.295006327858859	3.90556345252915	9.40060864455982e-05	0.000835249
Sat2	1048.15	-1.24374	0.228721	-5.4378	5.39e-08	9.32e-07			LOC121137688	19.5002605707785	-1.48769	0.499802498358502	-2.97656220550573	0.00291499939548494	0.00967166			Selplg	209.386377822163	1.15225	0.271982977570282	4.23646819896605	2.27063062359564e-05	0.00027295
C4bpb	3892.29	-1.24286	0.221613	-5.60823	2.04e-08	4.06e-07			Apoc3	55866.9334718294	-1.48665	0.254676559791674	-5.83740367504051	5.30205286716784e-09	1.07772e-07			LOC121141307	328.625121050597	1.15242	0.408048317577574	2.82423061855985	0.00473942696035204	0.0185653
Rbm25	1580.7	-1.24153	0.227422	-5.45913	4.78e-08	8.39e-07			CUNH17orf78	3457.92456265607	-1.48441	0.389566473511518	-3.81042021552735	0.000138730780094405	0.000742126			St6galnac3	22.0166332037132	1.15333	0.469928692128104	2.45426185911576	0.0141174136655414	0.0437281
LOC101841731	135.42	-1.24139	0.29164	-4.25659	2.08e-05	0.000141586			Ndufaf2	361.220888783892	-1.48373	0.204846529223404	-7.2431265870009	4.38457312286507e-13	2.53013e-11			Slc19a3	24.5272931762357	1.15337	0.452673846686573	2.54791540647258	0.0108368745789121	0.0356791
Safb2	1736.51	-1.24085	0.166259	-7.46336	8.43e-14	1.2e-11			LOC101843389	21.7984739665122	-1.47536	0.446646449404456	-3.30319656439165	0.000955893578736645	0.00379023			Ifit3	157.890203611464	1.15339	0.349258546980585	3.30239812773592	0.000958619017396882	0.00524796
Slc22a2	837.366	-1.2407	0.336602	-3.68594	0.000227857	0.00106733			Ch25h	12.2885920520917	-1.47485	0.536187313601652	-2.75061540775979	0.00594834343855023	0.017593			Ackr2	95.7816713723155	1.1557	0.321402970970575	3.59578245636343	0.000323417993610232	0.0022247
LOC101825629	17005.9	-1.23833	0.349769	-3.54042	0.000399498	0.00171292			LOC101831416	114.612808792628	-1.47303	0.276364930924338	-5.33002323241219	9.82002036665139e-08	1.35884e-06			Atp2c1	933.168258258215	1.15626	0.193335725988036	5.98057487952606	2.22351483000133e-09	1.76221e-07
LOC106021075	26.5247	-1.23825	0.424125	-2.91953	0.00350556	0.010734			CUNH17orf100	18.002793768804	-1.47233	0.445078619580438	-3.30803324978565	0.000939536540208457	0.00373161			Aacs	44.1149393133013	1.15775	0.319279828473018	3.62614344980439	0.00028768558053769	0.00202998
LOC101839333	67.7832	-1.2379	0.289534	-4.2755	1.91e-05	0.000132021			Elovl2	19648.533854103	-1.47097	0.295398889308802	-4.97960534997454	6.37140630458544e-07	6.97584e-06			Cyria	151.496152793285	1.1582	0.208411628394409	5.55727916284312	2.74012331085875e-08	1.32992e-06
LOC101836825	19.0999	-1.23725	0.42091	-2.93948	0.00328768	0.010171			LOC121137199	60.3261616219702	-1.47092	0.411076475390134	-3.57821241652114	0.00034595224467216	0.0016038			Sla	169.139880507178	1.15833	0.213516833058683	5.42500584197994	5.79526445791275e-08	2.44064e-06
LOC101822692	3902.32	-1.2366	0.341159	-3.62471	0.00028929	0.00130017			LOC121133781	27.9485962673923	-1.47091	0.413685005081182	-3.5556270450842	0.000377078674743116	0.0017271			LOC121135131	148.419306591965	1.15856	0.315787021969378	3.66879100631167	0.000243700191931058	0.0017811
Dock3	36.9536	-1.23659	0.378487	-3.26718	0.00108624	0.00400489			Gng14	79.2147290892872	-1.46926	0.329402668111209	-4.46039171446982	8.18099865385017e-06	6.45806e-05			P4ha1	441.062267839044	1.16014	0.163106232440555	7.11276803335799	1.13738356622507e-12	3.9562e-10
Calr3	162.459	-1.23639	0.226214	-5.46559	4.61e-08	8.12e-07			LOC121140091	30.3831730808623	-1.46889	0.411604732820748	-3.56868920007046	0.000358771722444597	0.00165483			Dsc2	1345.34989619178	1.16101	0.304739942564868	3.80982309686898	0.000139066261476214	0.00114115
ND5	104416	-1.23623	0.272383	-4.53858	5.66e-06	4.74e-05			LOC101838499	57.6906772974238	-1.46865	0.372231875138697	-3.94551112511639	7.96299345181461e-05	0.00045853			Rcsd1	285.394333105143	1.16133	0.187385708458886	6.19751619549269	5.73611380263494e-10	6.41318e-08
LOC101833939	206.921	-1.23513	0.315903	-3.90984	9.24e-05	0.000497622			LOC121143493	57.0527382226977	-1.4668	0.420519857611113	-3.48806893615625	0.000486522623249845	0.00213338			Plekhf2	171.14532701928	1.16137	0.290089914496915	4.00349375915946	6.2413848377589e-05	0.000605537
LOC121141373	5845.12	-1.23508	0.190936	-6.46859	9.89e-11	4.33e-09			LOC121136634	176.002485750221	-1.4668	0.328032118617122	-4.47150179906044	7.76722063765105e-06	6.17766e-05			Fchsd1	54.6858221450951	1.16214	0.351057628194935	3.31041012356017	0.000931593641644296	0.00512841
Rundc3a	20.4635	-1.23383	0.435709	-2.83178	0.00462894	0.013524			LOC121141207	11.0870279537221	-1.46639	0.609871928097509	-2.40442472124586	0.0161979419326089	0.0405945			Znf683	48.0600327139881	1.16276	0.438202471557951	2.65346943945927	0.00796689844998883	0.0280229
LOC121138193	140874	-1.23274	0.22825	-5.40083	6.63e-08	1.1e-06			Magix	729.992366185066	-1.46621	0.19907083314752	-7.36524776869712	1.76818149554922e-13	1.14962e-11			Hivep2	241.140088559565	1.16398	0.25084259731851	4.64027431067826	3.47946995911824e-06	6.29046e-05
LOC121143553	40.3582	-1.23247	0.337393	-3.65292	0.000259277	0.00118565			LOC110339503	17.994808652674	-1.4659	0.56337725868251	-2.60197760681706	0.00926879041806106	0.0255137			Tacc1	1591.63640736403	1.16496	0.193323266621618	6.02596808513445	1.68100354606959e-09	1.49641e-07
Tmem205	12668.9	-1.23137	0.223848	-5.50094	3.78e-08	6.87e-07			Znf260	385.623863080402	-1.46378	0.309080889451582	-4.73591766793581	2.18066107992365e-06	2.07831e-05			Tspan2	39.709841268672	1.16569	0.469025223872235	2.48535627656271	0.0129421835533526	0.0409592
Bola1	1185.89	-1.23038	0.221705	-5.54962	2.86e-08	5.44e-07			LOC101831527	90.1003698060773	-1.46314	0.424523231834123	-3.44653895649144	0.000567816692913839	0.00243451			Bhlhb9	22.3308856757016	1.16582	0.468285601220184	2.48954825858388	0.0127905552746212	0.0405819
Atp2a1	42.7967	-1.22965	0.409767	-3.00085	0.00269226	0.00860065			LOC101833969	31.5429551879192	-1.45866	0.445971729916033	-3.27073731952015	0.00107267496908468	0.00418906			Olfml2a	836.220971943813	1.1663	0.288556268900213	4.04184087596501	5.30332171260228e-05	0.000530982
LOC101828970	17.5196	-1.22926	0.434054	-2.83204	0.00462526	0.0135174			LOC121135812	23.5318850762746	-1.4566	0.404607340217122	-3.60002954039872	0.000318181030583296	0.00148983			LOC101828779	69.8525767285568	1.16702	0.350521061116913	3.32939075311301	0.000870362013419136	0.00485536
Sltm	1828.24	-1.22833	0.151259	-8.12072	4.63e-16	1.81e-13			LOC101837550	12.3263145092877	-1.45635	0.565522953497028	-2.57521827218431	0.0100176846253024	0.0272277			Trim13	41.5690887162032	1.16709	0.344532583025108	3.38746654978818	0.000705413185074317	0.00411612
Etfb	9112.41	-1.22782	0.186418	-6.58639	4.51e-11	2.22e-09			LOC106022237	730.69190167177	-1.45496	0.233963128819925	-6.21873784806843	5.011698128854e-10	1.31057e-08			Septin6	50.1878249991323	1.16897	0.335972003732024	3.4793810241161	0.000502573471840862	0.00314749
Tmem89	46.0152	-1.22748	0.421994	-2.90877	0.0036285	0.0110578			LOC106020936	80.349080358663	-1.45181	0.310438595175158	-4.67665240085166	2.91595910375852e-06	2.66921e-05			Ica1	25.319521612593	1.1693	0.465362240208491	2.51266568336985	0.0119822825277444	0.0385448
LOC101833568	64.5888	-1.22647	0.288858	-4.24591	2.18e-05	0.000147135			Lpin1	9111.61892698698	-1.45163	0.519478358939899	-2.79439322044875	0.00519972095862791	0.0157418			Cd53	470.40347027437	1.1696	0.245741758071127	4.75945833700401	1.94113187389011e-06	3.8995e-05
CYTB	178944	-1.22621	0.232936	-5.26416	1.41e-07	2.09e-06			LOC121141276	9145.86756327874	-1.451	0.144039117630826	-10.0736793080411	7.22245511676421e-24	6.85592e-21			LOC101822815	132.809160455681	1.17086	0.231761761385301	5.05200022563716	4.3720718444676e-07	1.19361e-05
LOC106021006	355.033	-1.22608	0.427622	-2.86721	0.00414112	0.0123262			Mapk15	24.9271360360943	-1.4506	0.47158146613427	-3.07603559961894	0.00209772797681719	0.00735057			Frzb	330.207514791378	1.17216	0.352663234346198	3.32373163123113	0.000888216260495777	0.00492716
LOC101836091	11882.5	-1.22599	0.244719	-5.00977	5.45e-07	6.59e-06			Lrrc69	21.9086471676236	-1.44965	0.51390452725716	-2.82085795333778	0.00478954055913509	0.0146802			Il10rb	176.290527353978	1.17326	0.329047005140363	3.56563916385263	0.000362970493118178	0.00242449
Rassf9	18.1364	-1.22559	0.499494	-2.45367	0.0141406	0.0341455			ND3	19318.1962208123	-1.44701	0.269571389837702	-5.36781693214028	7.96953842424859e-08	1.13505e-06			Dcn	1633.22557802254	1.17331	0.328914468970183	3.56723235666178	0.000360771557994185	0.0024141
ATP6	180260	-1.22556	0.214019	-5.7264	1.03e-08	2.27e-07			LOC121138425	539.70179532212	-1.44659	0.258808040336275	-5.58943369944997	2.27811325410985e-08	3.84444e-07			Rasgrp3	146.639705955947	1.17488	0.208894267572301	5.62428549779138	1.86277357012018e-08	9.6921e-07
Clk4	1146.26	-1.22505	0.201348	-6.08424	1.17e-09	3.65e-08			Wnt1	54.0915543615217	-1.44587	0.538084864688523	-2.68706209458659	0.00720835510054343	0.0206598			Dpysl2	748.856285832963	1.17914	0.290408902526925	4.06028445260158	4.90129668902468e-05	0.000500332
LOC121140292	318.932	-1.22494	0.166847	-7.3417	2.11e-13	2.64e-11			LOC121144289	20.7598980150384	-1.44567	0.46436408906073	-3.11322887873634	0.00185052446641554	0.0065976			Ccdc8	80.7863693431588	1.17945	0.45088414788684	2.61585911304029	0.00890032734131391	0.0305901
Nme3	1053.45	-1.22199	0.16967	-7.20216	5.93e-13	6.16e-11			Rhbdl1	31.7584584438892	-1.44396	0.408567019553338	-3.5342100047073	0.000408995974674356	0.00184769			Cped1	370.337267000584	1.17984	0.242656455707422	4.86217343611459	1.16103823983471e-06	2.57775e-05
Gstk1	6463.12	-1.22175	0.2086	-5.85691	4.72e-09	1.2e-07			LOC121143321	42.1876385636608	-1.44382	0.40756389327689	-3.54256270736619	0.000396259198495991	0.00179761			Frmd4a	257.986908982353	1.17997	0.238594108176408	4.94551265119811	7.59437378857168e-07	1.84534e-05
LOC110340246	15.0447	-1.21976	0.464253	-2.62737	0.0086047	0.0226852			LOC121140776	8.96821435325494	-1.44277	0.622410464606513	-2.31803194736921	0.0204475848571735	0.0492636			Acp5	438.461444122297	1.17997	0.24233205350456	4.86924611107668	1.1202481388966e-06	2.50794e-05
Ndufb1	573.798	-1.21955	0.253921	-4.80287	1.56e-06	1.59e-05			LOC121139320	56.602882180273	-1.44191	0.300788183905595	-4.79378187373442	1.6366622516418e-06	1.62511e-05			LOC101827398	74.7069046971892	1.18003	0.306366596887132	3.85168612721798	0.000117307318625922	0.00099359
Gpr17	44.3126	-1.21942	0.52749	-2.31175	0.0207916	0.0471527			Ripor3	223.979490993162	-1.44033	0.255072829884774	-5.64673403117054	1.63524512148731e-08	2.896e-07			Slc10a5	158.85659096829	1.18089	0.454828246552944	2.59634029468735	0.00942226965614236	0.0320439
Pcyt2	4013.53	-1.21662	0.147748	-8.23446	1.8e-16	8.96e-14			Phospho1	379.517770744249	-1.44006	0.344648876398283	-4.17833187806739	2.93654944987875e-05	0.000195012			Slc12a6	364.65520662491	1.18103	0.201929696947884	5.84872208820575	4.95363924554399e-09	3.359e-07
Sod1	11352.5	-1.21554	0.209652	-5.79788	6.72e-09	1.61e-07			Smyd2	791.969967145769	-1.43887	0.219468913410927	-6.55616108487795	5.52105918252288e-11	1.8237e-09			Gcnt2	214.466087296927	1.1816	0.397784701865164	2.97045604954894	0.0029735795089681	0.0128604
Asgr1	11968.2	-1.21495	0.168221	-7.22232	5.11e-13	5.42e-11			Gnat3	31.3730520498187	-1.43699	0.504841861905726	-2.84641869493065	0.00442140183189962	0.0137359			Itgam	205.87607278185	1.18204	0.252659203848534	4.67838225981865	2.89147124328109e-06	5.40941e-05
Ttc36	8394.69	-1.21473	0.249156	-4.87536	1.09e-06	1.17e-05			Gchfr	2210.72406462272	-1.43529	0.277944698103444	-5.16394189979174	2.41802777966487e-07	2.98093e-06			Chek1	18.7719638873814	1.18211	0.472597187273486	2.50129740399902	0.0123739217718762	0.0395271
LOC106022748	8.38544	-1.21456	0.528423	-2.29846	0.0215356	0.0484922			Cnbd2	30.1142986722711	-1.43491	0.378104794848304	-3.79499546469056	0.000147646155143768	0.000780797			Lrrk1	126.551604076687	1.18244	0.324846259054983	3.64000422406883	0.000272633568357864	0.00194858
Rida	21982.6	-1.21401	0.228851	-5.30482	1.13e-07	1.73e-06			LOC121135505	38.7733699643399	-1.43365	0.48865601419525	-2.93386665351943	0.00334767997455384	0.0108903			Tfrc	2607.71582624275	1.18258	0.241195961100417	4.90298944251688	9.43890591647205e-07	2.20786e-05
Tmem132a	796.141	-1.2137	0.195686	-6.20229	5.56e-10	1.91e-08			Smim11a	59.0945668598183	-1.43291	0.360886020439977	-3.9705381916037	7.17104593362111e-05	0.000418513			Sqle	190.41568897998	1.18309	0.382748415456181	3.09104637752217	0.00199452478724724	0.00934943
Asl	8898.73	-1.21121	0.258171	-4.69149	2.71e-06	2.54e-05			Arhgef9	45.2573388853298	-1.43289	0.489691923716266	-2.92610903887087	0.00343230613569976	0.0111226			Slc25a36	128.207943572131	1.18357	0.321676853772729	3.67937196558692	0.00023380903677514	0.0017234
LOC110339390	13.5506	-1.2112	0.528229	-2.29295	0.0218506	0.049109			Prlr	205.267122589831	-1.4307	0.461076967051456	-3.10296017946507	0.00191595418299491	0.0067888			Rgs19	76.0411721650106	1.18614	0.365399795765819	3.24613922098989	0.00116981616387577	0.00612564
Aadac	15370.9	-1.21062	0.194455	-6.2257	4.79e-10	1.68e-08			LOC101829442	208.494522757661	-1.42974	0.357530691451662	-3.99894119471604	6.36264848931055e-05	0.000377762			B4galt4	64.4496338987005	1.18742	0.344441680040522	3.44738405401875	0.000566043309598839	0.00346884
LOC121135636	28.8229	-1.21039	0.37076	-3.26463	0.00109606	0.00403507			LOC121135087	22.4472206361492	-1.42929	0.413708027779553	-3.45483601683226	0.000550627610770754	0.00237421			Adcy7	128.921424884817	1.18813	0.290977843228342	4.08321787405032	4.44163442293466e-05	0.000463485
Tubb1	149.424	-1.21005	0.374311	-3.23275	0.00122607	0.00443642			LOC110341285	663.828332809518	-1.42602	0.260551096287676	-5.47307803610221	4.42285229975848e-08	6.83221e-07			Cxcl16	559.469302611458	1.18821	0.346142435689577	3.43273250900275	0.000597531297279788	0.00361696
Vegfa	4148.77	-1.20966	0.19457	-6.21708	5.06e-10	1.76e-08			Afm	4056.24897104055	-1.42547	0.337851039359713	-4.21922885606151	2.45139341482199e-05	0.000167409			LOC101829394	100.666727689625	1.18838	0.385814375327847	3.0801915112342	0.0020686753093794	0.00961305
Fbxl15	319.991	-1.20964	0.264762	-4.56879	4.91e-06	4.21e-05			Acoxl	71.7786062095783	-1.4245	0.336901735942478	-4.22823114425977	2.35535750260245e-05	0.000161782			Hnf1b	284.256772015944	1.18913	0.292257838023232	4.06877242566059	4.72614800897832e-05	0.000486418
LOC101839651	18366.5	-1.20846	0.308362	-3.91895	8.89e-05	0.000481819			Sec61a2	395.877321512527	-1.42379	0.192431281896846	-7.39894242793689	1.37273346534171e-13	9.14433e-12			Galnt3	113.841640065184	1.18965	0.294568643753811	4.03863373008852	5.37634390159547e-05	0.000537202
LOC121138218	617826	-1.20836	0.198108	-6.09948	1.06e-09	3.39e-08			Cpb2	16015.8778844021	-1.42375	0.238476707018845	-5.97018533820976	2.36984221926831e-09	5.18933e-08			LOC101841750	110.865941284101	1.19016	0.300758602708725	3.9571870496238	7.58375457069569e-05	0.000707629
LOC121132728	228.976	-1.20811	0.213843	-5.64952	1.61e-08	3.32e-07			Cfap53	122.599275406666	-1.42236	0.245487265204515	-5.79404666007534	6.87103551772025e-09	1.35599e-07			Jazf1	34.3011038670846	1.19068	0.384296828302427	3.09834146921289	0.00194607056618227	0.00917094
Nthl1	209.559	-1.20452	0.214793	-5.60783	2.05e-08	4.06e-07			LOC121142261	32.4702176924919	-1.42157	0.367640430309671	-3.86675105293834	0.000110294915316034	0.000609237			Kif15	51.2405366295005	1.19151	0.370717968364248	3.21405839451226	0.00130873054732477	0.00668713
Slc43a3	2751.57	-1.20429	0.236319	-5.09605	3.47e-07	4.45e-06			Bphl	3546.04751513666	-1.42087	0.268160555124487	-5.29859040385899	1.16700092871982e-07	1.57578e-06			Znf641	191.368076785855	1.19196	0.256264896694574	4.65127819815951	3.29883952122613e-06	6.02744e-05
LOC106022691	341.012	-1.20389	0.304647	-3.95174	7.76e-05	0.000428925			Slc16a13	3932.63481138533	-1.41966	0.367352045609987	-3.86456685911183	0.000111286504802152	0.000614			Mfap3	189.349445388172	1.19223	0.239280843879395	4.98257188110443	6.27446706056763e-07	1.58097e-05
Armc2	47.9716	-1.20235	0.342728	-3.50818	0.000451181	0.00189884			LOC106021090	35.0053620616805	-1.4177	0.332957233074308	-4.2579091114681	2.06347804585758e-05	0.000144398			Ccdc68	140.319978902736	1.19249	0.400404586894302	2.97820419256785	0.00289942751764966	0.0125948
LOC101830200	544.117	-1.20163	0.219084	-5.48482	4.14e-08	7.41e-07			Tectb	67.6021884794557	-1.4172	0.310562166518214	-4.56333463159327	5.03474695771855e-06	4.21449e-05			Sh3pxd2b	249.153164493443	1.19252	0.336834093103892	3.54037737574756	0.000399555261684007	0.00261038
Tmem35b	97.056	-1.20157	0.38087	-3.15481	0.00160605	0.00557291			Gpd1	10656.1960033011	-1.4166	0.285285906744816	-4.96554943782166	6.85068379329695e-07	7.44904e-06			Ptger2	27.3074034101953	1.19318	0.434132553822598	2.74842858631906	0.0059881677959452	0.0223173
Tex45	16.8937	-1.20135	0.460033	-2.61145	0.00901598	0.0236093			LOC110342448	17.214167478754	-1.4148	0.524892552880028	-2.69541434122567	0.00703011508207983	0.0202538			Lmcd1	70.9534560110229	1.19345	0.379256055044826	3.14680979456277	0.00165062299348263	0.00804872
Ngf	17.4244	-1.20133	0.406531	-2.95507	0.00312597	0.00975358			LOC110340875	183.617316425438	-1.41434	0.312008731444024	-4.53302961631397	5.81436590469442e-06	4.79313e-05			LOC121143316	40.5440928577326	1.19352	0.333982152281225	3.57359084299426	0.000352119003699848	0.00236837
LOC121140873	49.2226	-1.20075	0.364776	-3.29174	0.00099571	0.00372974			Hsph1	949.228136947376	-1.41383	0.364693371284327	-3.87677608124393	0.000105849689151	0.00058845			Mamdc2	246.36801686453	1.19374	0.1823239263671	6.54735301960065	5.85658126323703e-11	1.02808e-08
LOC121136192	29.0148	-1.20033	0.327236	-3.66809	0.00024437	0.00112982			Aldh2	53502.1155155707	-1.41349	0.202067538531273	-6.9951182848591	2.65035227277791e-12	1.23024e-10			LOC121133595	131.220632335099	1.19444	0.319983073635062	3.73282753685796	0.000189342242924462	0.00145397
Tmem61	65.4165	-1.20031	0.22548	-5.32336	1.02e-07	1.59e-06			Kmo	4065.01739255569	-1.41287	0.275667873088767	-5.12524804956913	2.97146279956311e-07	3.57569e-06			Tns3	902.787755846116	1.19465	0.232617498695857	5.13567640386081	2.81131034941849e-07	8.27662e-06
L3hypdh	429.245	-1.19963	0.251781	-4.76456	1.89e-06	1.86e-05			LOC121135524	317.402316141474	-1.41156	0.411598809535205	-3.42944529377671	0.000604816345235061	0.00256878			Smim3	74.4436275991731	1.19496	0.385490551582832	3.09984707139166	0.00193620584349921	0.00914222
LOC101837025	188.778	-1.19749	0.227619	-5.26096	1.43e-07	2.12e-06			LOC121138605	48.3478350534436	-1.41153	0.397020273335486	-3.55530590012009	0.000377539576854279	0.00172838			Zfta	98.918999026986	1.19525	0.362442502571064	3.2977559109007	0.000974608172060409	0.00532463
Pi4k2b	1093.25	-1.19672	0.230807	-5.18492	2.16e-07	2.98e-06			Abhd15	1110.57389317394	-1.41151	0.304668002855203	-4.63294496846892	3.60500392711643e-06	3.1833e-05			Greb1l	104.012889255144	1.19642	0.299568138338086	3.9938047589638	6.50214108051845e-05	0.000624385
Emc9	489.468	-1.19622	0.208735	-5.73078	1e-08	2.24e-07			LOC110341103	29.7196515442214	-1.41114	0.421309343178536	-3.34941298391119	0.000809829885551288	0.00329221			Arhgap9	62.832703531075	1.19681	0.291065885784003	4.11181553698357	3.92559895262555e-05	0.000419184
LOC101839447	340.375	-1.1957	0.250439	-4.7744	1.8e-06	1.79e-05			LOC101831958	225505.858933471	-1.40652	0.278189102027588	-5.05597950358381	4.28187322717123e-07	4.96587e-06			Api5	641.624461528059	1.19684	0.422236103105697	2.83452866597824	0.00458933403462026	0.0181134
Zbtb20	2196.85	-1.19454	0.305963	-3.9042	9.45e-05	0.000507892			B3galt1	734.161335527143	-1.40642	0.305707634312674	-4.6005405038436	4.21396068314207e-06	3.62986e-05			LOC101829946	268.298920066717	1.19709	0.27394342877616	4.36984935287468	1.2433228073253e-05	0.000171338
LOC101843716	380549	-1.19416	0.18896	-6.31962	2.62e-10	9.96e-09			Cacng5	214.279960235861	-1.40628	0.430949904375307	-3.26321120893986	0.00110157390339232	0.00427589			Trpv2	53.1169680168791	1.19772	0.358976206091661	3.33649844299143	0.000848409039050765	0.00476403
Usp20	5028.85	-1.19356	0.228057	-5.23362	1.66e-07	2.41e-06			LOC106022574	46.5365248941587	-1.40562	0.352981462207323	-3.98214811507072	6.82951950640804e-05	0.000401171			Znf697	107.260481813018	1.19954	0.312794654227061	3.83492658528946	0.00012560180478755	0.00105227
Grem2	92.1814	-1.19259	0.360614	-3.30711	0.000942633	0.00356328			Acp6	740.34066776205	-1.40479	0.243877732320265	-5.76021306002438	8.40078273235011e-09	1.6159e-07			Pld2	177.194823445337	1.19969	0.354789232636585	3.38141484836966	0.000721135796827337	0.00417929
Kcnab3	37.8198	-1.1921	0.330649	-3.60532	0.000311772	0.00138528			Spata25	47.9082025712345	-1.40453	0.373476034483122	-3.76069046025434	0.000169445002971294	0.000876304			Inhbc	3244.44008261311	1.19989	0.320260858946804	3.74659404624897	0.000179251819000295	0.00139372
Znf692	180.641	-1.19201	0.239825	-4.97036	6.68e-07	7.84e-06			Rad51b	485.001222821097	-1.40364	0.239205748686052	-5.86793033434222	4.41268574122296e-09	9.15171e-08			Bex3	49.0720632997787	1.20028	0.44844100855986	2.67655970566371	0.00743823115722731	0.0264715
Rad21l1	43.7984	-1.19189	0.322086	-3.70052	0.000215156	0.00101751			Slc27a5	25379.3299340302	-1.4036	0.204531901416179	-6.86250315576943	6.76642434595676e-12	2.78656e-10			Pdzrn3	45.7502411041714	1.20198	0.44625833741498	2.69347122862288	0.00707122482191237	0.0254104
Cfd	1644.47	-1.19131	0.331997	-3.58833	0.000332809	0.00146509			Mettl7b	30367.2865002279	-1.40271	0.204533811239675	-6.8580868267275	6.97888404765568e-12	2.86784e-10			LOC121142882	1854.61491879178	1.20323	0.294864124317031	4.08064195526016	4.49114908408587e-05	0.000467592
Itpk1	755.093	-1.18973	0.258331	-4.60547	4.12e-06	3.66e-05			LOC106020992	20.6771430438414	-1.40072	0.407610002522862	-3.43642247901188	0.000589451012631776	0.00251138			Elf3	156.483595598485	1.20339	0.428962008956346	2.80535900464767	0.00502605651227643	0.0194889
Fkbpl	859.036	-1.18954	0.212014	-5.61065	2.02e-08	4.01e-07			LOC121144049	14670.4333840405	-1.40068	0.149081489732164	-9.39539244286346	5.70049150236637e-21	2.57676e-18			Prkcq	71.7724397911898	1.20346	0.279616408781844	4.30396991434355	1.67764455678049e-05	0.000216126
LOC101842280	125.347	-1.18949	0.328788	-3.61781	0.000297102	0.00133135			Plk5	13.3673800726903	-1.39993	0.5282363256049	-2.65020174071365	0.00804437200104048	0.0226692			LOC101834868	2455.42029507265	1.20379	0.302308572128044	3.98199452904671	6.83393532694142e-05	0.000649933
Tedc2	126.688	-1.18949	0.455417	-2.61187	0.00900482	0.0235838			Abcc6	7365.02815506154	-1.39933	0.167463995036122	-8.35599391743874	6.48840534337558e-17	9.83058e-15			Filip1	56.1963445592637	1.20514	0.309037125341412	3.89967108199153	9.63234546113516e-05	0.000850208
LOC101844418	40.2112	-1.18936	0.393995	-3.01872	0.00253846	0.00817168			Slc46a3	1958.56623814661	-1.39933	0.272691102190086	-5.13154796007281	2.8736897945145e-07	3.48162e-06			LOC101834602	2253.49757828226	1.20682	0.276399889738654	4.36619450969404	1.264299030485e-05	0.000173719
Hsd17b10	6107.24	-1.1882	0.227965	-5.21222	1.87e-07	2.65e-06			Znf473	155.835241672033	-1.3987	0.263475373236569	-5.30863991768887	1.10446283795271e-07	1.49961e-06			Tnip1	398.294868871725	1.20683	0.290118788319349	4.15976414223901	3.18576400591684e-05	0.000355681
Crip3	65.6027	-1.18788	0.383343	-3.09875	0.00194342	0.00654424			LOC101844064	49.1897444396505	-1.39867	0.434504238107953	-3.21900370572031	0.00128636822846128	0.00487535			Paqr4	63.6151820893577	1.20888	0.409133057977601	2.9547240399752	0.00312948838348928	0.0133935
Sybu	60.139	-1.18597	0.282485	-4.19835	2.69e-05	0.00017465			Wdr97	116.181052088777	-1.39748	0.303332958705413	-4.60709635154925	4.0833082332133e-06	3.54142e-05			Ifi44l	77.336163997811	1.20911	0.381432716672971	3.16991455538482	0.00152483770083518	0.00756299
LOC106022969	172.926	-1.18452	0.285719	-4.14577	3.39e-05	0.000211776			LOC110342971	62.8874537263777	-1.39565	0.281521725065764	-4.95752443848755	7.13970638628524e-07	7.7279e-06			Ano1	169.866142308203	1.20914	0.334906804960596	3.61038037292909	0.000305748293903629	0.00212598
LOC121138712	24.6554	-1.18335	0.443337	-2.66919	0.0076035	0.0205269			LOC110341932	29.6965214425039	-1.39562	0.44864283118281	-3.11076972807184	0.00186600390057413	0.00663795			Trim56	133.27820853641	1.21039	0.486618654830742	2.4873413570627	0.0128701840641061	0.040807
Pkdcc	1592.08	-1.18297	0.205704	-5.7508	8.88e-09	2.03e-07			LOC121138604	48.4278030120583	-1.39554	0.397944762233017	-3.50687761451355	0.000453397625797253	0.00201069			Trip6	211.273497285258	1.21063	0.449900603752498	2.69087980976005	0.00712638640269619	0.0255403
Wfikkn1	204.23	-1.1828	0.21901	-5.40065	6.64e-08	1.1e-06			LOC121138607	48.4278030120583	-1.39554	0.397944762233017	-3.50687761451355	0.000453397625797253	0.00201069			Lsp1	200.739265456019	1.21085	0.301101793531733	4.02139064482963	5.78555657649254e-05	0.000571948
LOC110341553	1318.37	-1.18249	0.269176	-4.39299	1.12e-05	8.42e-05			LOC101828983	27.2467960794973	-1.39533	0.428619787966844	-3.2553985812777	0.00113233330084287	0.00437471			Gnb4	123.260560417823	1.21279	0.202977204807464	5.97498728061612	2.30108135923057e-09	1.80088e-07
Mphosph8	431.857	-1.18244	0.206447	-5.72755	1.02e-08	2.26e-07			Mamdc4	89.3788281955341	-1.39421	0.305130830464224	-4.56920857031582	4.89569398250141e-06	4.11624e-05			LOC101840514	114.329445604092	1.21322	0.269898867330494	4.49509741258082	6.9538105586347e-06	0.000108034
LOC101832679	508.134	-1.18231	0.195295	-6.05394	1.41e-09	4.23e-08			Apoe	526824.888748086	-1.3929	0.168036623462204	-8.28923777447161	1.13976495664274e-16	1.55672e-14			Ccr7	33.0869425968988	1.21376	0.416672390168282	2.9129724322316	0.00358006205284751	0.0148606
Ndufa1	1762.17	-1.18007	0.209715	-5.62704	1.83e-08	3.71e-07			LOC101835438	48.5563778338019	-1.39199	0.587704109090275	-2.3685180871539	0.0178595071115734	0.0440287			Nek2	129.356554857627	1.21519	0.269323411837451	4.51202100003182	6.42128287176924e-06	0.000101696
LOC106022276	414.947	-1.17944	0.314147	-3.75443	0.000173737	0.000850573			LOC101835612	672.322001012558	-1.3914	0.262055977720595	-5.30957087424089	1.09883647874142e-07	1.49437e-06			Fhl3	34.7231124406113	1.21666	0.500847678450081	2.4292078203151	0.0151318559110581	0.046211
Arhgef19	202.309	-1.17942	0.43377	-2.719	0.00654805	0.0180768			Akap5	15.1331552746166	-1.3885	0.572964876889221	-2.42335205720003	0.0153780155002	0.0388576			LOC101837068	50.5966569869111	1.21763	0.436562613132473	2.78912598138761	0.00528505020608697	0.0202177
LOC101826179	39.7162	-1.17893	0.310812	-3.79308	0.000148787	0.000747105			LOC121139544	9.21346856650386	-1.3877	0.570778058326606	-2.43123867516664	0.0150472986402325	0.0381661			Ptk2b	206.791111853435	1.21929	0.281717655075315	4.32805176506759	1.50434117416997e-05	0.000198567
LOC101838074	106.675	-1.17887	0.2791	-4.22384	2.4e-05	0.000159604			Mipol1	506.183005792872	-1.38713	0.244583539637562	-5.67138810743682	1.41645101361084e-08	2.55621e-07			Fscn1	112.190442648727	1.22164	0.371749855545749	3.28617961972488	0.00101556227960819	0.00549404
LOC106022569	64.6076	-1.17858	0.27556	-4.27702	1.89e-05	0.000131178			Msantd1	16.1101535310956	-1.38646	0.545240458777813	-2.54284353262647	0.0109954454803593	0.0294468			Sipa1l2	270.084378085403	1.22262	0.227783916271072	5.3674657906118	7.98506474536493e-08	3.13773e-06
Kif9	139.592	-1.17798	0.277809	-4.24024	2.23e-05	0.000150283			LOC110343449	28.3068550879885	-1.38607	0.41294804266505	-3.35651499709233	0.00078931440025442	0.00321915			Fnbp1l	421.164096143239	1.22264	0.233719857718994	5.23120582867013	1.68407865923968e-07	5.62848e-06
Inhba	92.4174	-1.17545	0.384626	-3.0561	0.00224239	0.00737743			Shmt2	6145.49760031265	-1.38386	0.344122209363942	-4.02141138169287	5.78504718645399e-05	0.000347781			LOC101832429	243.034915673876	1.22305	0.354809791362898	3.447044854328	0.000566754477979584	0.0034703
LOC121138876	113.711	-1.17436	0.245687	-4.77992	1.75e-06	1.75e-05			Traf3ip2	741.780504345585	-1.38163	0.269058533361914	-5.1350672932906	2.82043087298915e-07	3.42803e-06			Sh3bgrl3	291.488954146423	1.22528	0.401584439898319	3.05112568114177	0.00227985121640899	0.0103762
Tp53i13	301.576	-1.17429	0.23883	-4.91686	8.79e-07	9.81e-06			Jph1	49.3157320514036	-1.38101	0.459996083863779	-3.00222145452321	0.00268017124611866	0.00902182			Vamp3	108.077331029335	1.226	0.397286497758629	3.08592322152242	0.00202921212594361	0.00947655
Scp2	20627.3	-1.17333	0.2171	-5.40453	6.5e-08	1.09e-06			Polg2	253.57317444585	-1.37876	0.212812838508372	-6.47874606320701	9.24880064672836e-11	2.8975e-09			Slc25a4	187.012444924237	1.22914	0.360439491673393	3.41012393317923	0.000649333656210663	0.00385719
Pals2	3770.14	-1.17319	0.22935	-5.11528	3.13e-07	4.1e-06			Oplah	3284.63225778366	-1.37683	0.317378870077896	-4.33812504770273	1.43703389895786e-05	0.000105499			Cbfb	358.156062504025	1.22971	0.18949376777521	6.48946222964325	8.61432986239436e-11	1.33721e-08
LOC101826794	314.192	-1.17239	0.301494	-3.88862	0.000100816	0.000536298			Ca11	36.3950300680329	-1.3754	0.388073175849294	-3.54417413991433	0.000393845020515033	0.00179008			Klhl42	90.9978905040392	1.22976	0.387752175219293	3.17151023431135	0.00151648524467655	0.00753135
LOC101828346	13.9579	-1.17191	0.492374	-2.38012	0.0173069	0.0405232			Polr2i	1175.95970928478	-1.37518	0.198725793548271	-6.91999420536131	4.51662120101368e-12	1.95772e-10			LOC106020938	186.005117942405	1.22998	0.365544949233883	3.36477228305324	0.00076606855795582	0.00438959
LOC101827684	108686	-1.17149	0.278128	-4.21204	2.53e-05	0.000166055			Apoc2	10136.3432006207	-1.37487	0.327607432504897	-4.19671235256925	2.70817535283474e-05	0.000181935			Znf521	28.1906709468452	1.2302	0.448089231794659	2.74543452853393	0.00604308240778112	0.0224767
Macrod1	4087.95	-1.171	0.229246	-5.10808	3.25e-07	4.22e-06			LOC121143909	61.659519922632	-1.3735	0.307023727199891	-4.47358326443025	7.69195855653663e-06	6.1255e-05			Arrdc4	240.495090846253	1.232	0.266666665234261	4.61999121060171	3.83756300621679e-06	6.78728e-05
Rex1bd	1206.7	-1.17046	0.182726	-6.40555	1.5e-10	6.12e-09			LOC121137586	480.751767977867	-1.37329	0.216719469393555	-6.33669472115616	2.34746455457115e-10	6.70565e-09			CUNH12orf75	29.7701011860087	1.23203	0.473370393431737	2.60268562961764	0.0092496726122973	0.0315713
LOC101822733	9456.86	-1.17026	0.163442	-7.16008	8.06e-13	7.95e-11			LOC106022351	208.243839786215	-1.3727	0.289630649622998	-4.73948842673781	2.14258471908745e-06	2.04407e-05			CUNH1orf116	68.2953722228581	1.23455	0.510682310129283	2.41744398285847	0.0156299395499803	0.0473435
Ccdc183	19.2288	-1.16845	0.44187	-2.64433	0.00818521	0.0217778			Pcolce	2936.94237731185	-1.37256	0.373636675771316	-3.67351511089612	0.000239236522474024	0.00116987			Tk1	49.0634594941266	1.23489	0.512823384348991	2.40801973399075	0.0160393140120287	0.0482757
LOC101833678	493.512	-1.16702	0.288306	-4.04787	5.17e-05	0.000305092			LOC101836622	177.583516713115	-1.37172	0.35088259013563	-3.90934295565659	9.25474971965808e-05	0.000520751			LOC106022550	161.904810181202	1.23551	0.361467399293706	3.41804765502501	0.000630720625273	0.00377167
Mn1	156.052	-1.16595	0.378101	-3.08369	0.00204452	0.00681886			LOC121135787	121.837104372503	-1.37072	0.394124973776987	-3.47788181454633	0.000505392704400386	0.00220241			LOC101835438	34.903342159826	1.23563	0.494346926107083	2.49951444610564	0.0124363628554904	0.0396928
Drc1	18.8561	-1.16583	0.454279	-2.56632	0.0102783	0.0263127			Ddit3	321.148600992332	-1.36971	0.17429253088326	-7.85870723950729	3.88118169419362e-15	3.87812e-13			LOC101838285	66.589029519738	1.2369	0.389827513541453	3.17294345869039	0.0015090190919563	0.00750434
Kifc2	74.2503	-1.165	0.282337	-4.12626	3.69e-05	0.000228497			Sebox	19.21405493207	-1.36853	0.548678087967379	-2.4942375158353	0.012622804763955	0.0329906			Shroom3	360.146536650352	1.23696	0.328222039813627	3.7686795316836	0.000164113426676054	0.00129464
Cebpzos	142.451	-1.16469	0.217588	-5.35272	8.66e-08	1.39e-06			LOC121142832	42.3391422780887	-1.36808	0.385775541850901	-3.54632022823083	0.0003906511799047	0.00177684			LOC101825095	27.5725097604511	1.23854	0.402301078851254	3.07863075280182	0.00207954252162448	0.00965399
LOC101829615	20.2059	-1.16455	0.416466	-2.79626	0.00516978	0.0147981			LOC121141274	7145.83834912383	-1.36784	0.128105428618714	-10.6774345081755	1.29809498611571e-26	2.73826e-23			Arhgap18	150.803766848455	1.23876	0.296376505739412	4.17967886426289	2.91921038467783e-05	0.00033191
LOC121142382	35694.7	-1.16445	0.348166	-3.34453	0.000824232	0.00316501			Stap2	3396.67507157995	-1.36688	0.173018430715444	-7.90021986904929	2.78411879302856e-15	2.8339e-13			Mrc1	1234.86210887388	1.24095	0.321894514411264	3.85513324240212	0.000115666614678107	0.000982617
COX1	553394	-1.16317	0.208401	-5.5814	2.39e-08	4.63e-07			LOC101823268	30.3454622064934	-1.3654	0.342348625417331	-3.98833246849978	6.6539367991307e-05	0.00039207			Ajuba	341.456865105626	1.24095	0.304749984732148	4.07203935893207	4.66033018525512e-05	0.000480433
Hgd	13576.5	-1.16239	0.304087	-3.82257	0.00013207	0.000674283			Spp2	14770.430239008	-1.36481	0.191819600500113	-7.11507254905372	1.11853983439138e-12	5.78623e-11			LOC101843608	49.8884931771365	1.24172	0.280303296296786	4.42992805515138	9.42645306666865e-06	0.000136935
CUNH6orf118	13.9494	-1.16199	0.506554	-2.29391	0.0217957	0.0490184			Apoc4	19344.4683755217	-1.36288	0.199509947694428	-6.83115264591763	8.42350417667599e-12	3.38814e-10			Fat4	91.455490625621	1.24388	0.326925016346122	3.80479213660367	0.000141923322230537	0.00115801
Hirip3	530.32	-1.16131	0.165163	-7.03131	2.05e-12	1.66e-10			LOC101839703	12.0936841267638	-1.36288	0.579748958953737	-2.35080853881632	0.0187326699724066	0.0457945			Fgd5	288.136289852446	1.2442	0.203246102077229	6.12165882650851	9.26061459124002e-10	9.25224e-08
Mcf2l	194.175	-1.16099	0.234372	-4.95363	7.28e-07	8.45e-06			Zbtb48	1068.90938680112	-1.36194	0.254223605054538	-5.35725206859054	8.44971988563702e-08	1.19359e-06			Cnrip1	50.9246233722444	1.2481	0.32954439955204	3.78735142797995	0.000152261673877112	0.00122167
Gadd45gip1	1344.86	-1.16038	0.199611	-5.81321	6.13e-09	1.49e-07			LOC121141770	18.4946557710455	-1.36149	0.51453627731	-2.64604767900463	0.00814383369558682	0.0228714			Tgm2	1824.96862918633	1.24883	0.316551726462113	3.94511801944555	7.97606847585075e-05	0.000735828
Tro	233.222	-1.15951	0.288635	-4.01721	5.89e-05	0.000338661			Acad8	1849.43021165944	-1.36111	0.217517818960643	-6.25744825464194	3.9132743276308e-10	1.05681e-08			Pla2g15	116.092594326485	1.24923	0.380120521811756	3.28639663210094	0.0010147801085143	0.00549139
Mtarc1	25677.5	-1.15917	0.202144	-5.73439	9.79e-09	2.21e-07			Lrrc71	33.7104105018744	-1.35955	0.454274387498656	-2.99279193328982	0.00276438141158891	0.0092476			LOC121135910	22.9729303788772	1.2504	0.519989261028648	2.40466059031688	0.0161874922371638	0.0486168
Mymx	18.2883	-1.15911	0.379726	-3.05249	0.0022695	0.00744612			LOC121138738	175001.807882721	-1.35911	0.309929107448607	-4.38521827370825	1.15869532549902e-05	8.71892e-05			Myo1f	169.371039356951	1.25058	0.250125025233655	4.99981998011915	5.7383866286936e-07	1.48055e-05
LOC101825739	4532.54	-1.15906	0.187724	-6.17426	6.65e-10	2.23e-08			LOC121135915	72.0872671276713	-1.35859	0.393549781845526	-3.45214263207624	0.000556153651783468	0.00239207			Cenpf	217.389763575211	1.25093	0.255532947535552	4.89538883259624	9.8111541993417e-07	2.27539e-05
Clcn2	1433.83	-1.15794	0.251726	-4.6	4.22e-06	3.75e-05			Mcts1	348.18130886339	-1.35853	0.227400178954303	-5.97417742069433	2.31254023169618e-09	5.07556e-08			Tgfb1i1	114.189798295778	1.25131	0.366554306528889	3.41370698959638	0.00064085457373986	0.00381406
Spag6	21.6362	-1.15783	0.474517	-2.44002	0.0146865	0.0352501			LOC110340949	94.3257865241736	-1.35807	0.259576027996008	-5.23185940662723	1.67813369484201e-07	2.16289e-06			Cd79b	57.6077531262762	1.25165	0.312078716640912	4.0107020825616	6.05384595047496e-05	0.000592076
Robo2	108.773	-1.15644	0.454059	-2.5469	0.0108685	0.0275204			Lcn12	273.350960362212	-1.35803	0.202750342097841	-6.6980495481166	2.11219656617392e-11	7.66856e-10			Ttf2	87.0657916329374	1.25171	0.297651905055673	4.2052686386749	2.60772229284145e-05	0.000303099
Aldob	82527.6	-1.15551	0.234714	-4.92304	8.52e-07	9.54e-06			Vegfb	128.654269262711	-1.35724	0.252371777603627	-5.3779395832717	7.53430887880317e-08	1.08035e-06			Cmtm7	173.311826265005	1.25215	0.32460161534286	3.85750665621061	0.000114549560803304	0.000974891
Per1	2509.89	-1.15517	0.288017	-4.01076	6.05e-05	0.000346264			Gpt	9349.56332029665	-1.35713	0.19600095761398	-6.92411373501514	4.38713344237177e-12	1.90594e-10			Sema5a	114.18458501753	1.25221	0.446383350723737	2.80524019190513	0.00502790969470893	0.0194921
LOC101831136	1741.18	-1.15342	0.270152	-4.26952	1.96e-05	0.000135051			LOC110339729	4184.78610898358	-1.35579	0.170268976432498	-7.9626328083196	1.68416688402929e-15	1.80644e-13			Rp2	137.002109691905	1.25265	0.28341011937095	4.41991681510709	9.87389017240889e-06	0.000142116
Efhd1	200.879	-1.15338	0.407216	-2.83235	0.00462074	0.0135089			Slc10a1	11677.257814327	-1.35523	0.205518837910775	-6.59420998559737	4.27526246732646e-11	1.45459e-09			Nckap1l	215.724988851839	1.25284	0.262884138600138	4.76573504058789	1.88166400648745e-06	3.80445e-05
Isg20	487.598	-1.15315	0.224666	-5.13271	2.86e-07	3.8e-06			LOC121140505	49.8495549154659	-1.35426	0.456393524334314	-2.96731308129005	0.00300414883289325	0.00993101			Znf518a	184.751759953811	1.25413	0.278948142035593	4.49592860180648	6.92669782867776e-06	0.000107702
LOC101837461	30802.8	-1.15224	0.167024	-6.89867	5.25e-12	3.66e-10			LOC101842407	9.57132737940786	-1.35401	0.581202995659767	-2.32966471344468	0.0198238789323188	0.0479959			Frmd6	491.237441250188	1.2553	0.23938303898591	5.24391507052636	1.57204583679572e-07	5.33955e-06
Ndufb3	1314.43	-1.15213	0.172167	-6.69191	2.2e-11	1.21e-09			Agt	20992.5215059564	-1.35389	0.209572262948388	-6.46025374402043	1.04527561590839e-10	3.22152e-09			LOC106022188	810.350733499897	1.25534	0.270472640601079	4.64126811662024	3.46277464645883e-06	6.27812e-05
Ldhal6b	2945.97	-1.15211	0.253182	-4.55054	5.35e-06	4.51e-05			LOC110339252	21.7993543357144	-1.35367	0.448747623173335	-3.01654509853065	0.00255673182209089	0.00867863			Abcg1	208.798238316825	1.2556	0.202992260853764	6.18546190393274	6.19208881948236e-10	6.84153e-08
Hacd3	5873.83	-1.15207	0.216137	-5.33027	9.81e-08	1.55e-06			Hoxb4	103.390794228602	-1.35365	0.329183206695908	-4.11214537198781	3.91999327571279e-05	0.000249233			LOC106021033	23.8964605201732	1.25587	0.429028755046777	2.92725025193754	0.00341973593167324	0.0143326
Gaa	2077.31	-1.15204	0.233595	-4.93178	8.15e-07	9.22e-06			Tasl	15.4522031965944	-1.35349	0.523730608414504	-2.58431772491058	0.0097571863487599	0.0266073			Coro2a	86.270360134479	1.25726	0.452161697989265	2.78055641962717	0.00542658292728799	0.0206373
LOC101831911	289.814	-1.15106	0.354518	-3.24684	0.00116695	0.00425189			LOC101832455	37.0422172594059	-1.34878	0.451968796109151	-2.98422680637846	0.00284295950822887	0.00946905			Ptpn22	23.5565015091613	1.25727	0.476492578206417	2.63860293543165	0.00832484227832441	0.0290318
LOC121134253	116.621	-1.15034	0.305995	-3.75934	0.000170364	0.000837368			LOC121143987	100.50450781364	-1.34825	0.312113056568154	-4.3197332999001	1.56217880286995e-05	0.00011306			Pip4k2a	244.712109730401	1.25773	0.226625034625224	5.54981209542516	2.8597680126536e-08	1.37379e-06
Slc27a2	37660.3	-1.15024	0.296816	-3.87527	0.000106505	0.000561856			Pxmp2	6828.98111284845	-1.34742	0.173822482597952	-7.75168977735263	9.06776989532396e-15	8.4388e-13			LOC106022689	158.508996021547	1.25784	0.348529341301017	3.60898940096295	0.000307392167101828	0.00213368
LOC121133135	1063.36	-1.15007	0.206946	-5.55737	2.74e-08	5.25e-07			LOC121142416	137.795259945597	-1.34733	0.283109544742549	-4.75903207320848	1.94523527029418e-06	1.88805e-05			Bgn	1112.94135368072	1.259	0.303566889691267	4.14735317707576	3.3634102206188e-05	0.000372055
Vsig10	737.697	-1.15006	0.253936	-4.52894	5.93e-06	4.93e-05			LOC121135341	71.9127802012718	-1.3457	0.403104873343429	-3.33833282972279	0.000842827279813447	0.00340014			Myef2	148.604100647497	1.25989	0.293786754966948	4.28844234262669	1.79930491300409e-05	0.000226973
LOC121136762	1672.13	-1.14887	0.246954	-4.65215	3.28e-06	3e-05			LOC121133268	13.2109878369758	-1.34532	0.530725759522115	-2.53486572085516	0.0112490436790963	0.0300075			Idi1	267.321773422272	1.26068	0.378706613466343	3.32891270473149	0.000871857265891219	0.00485938
LOC101841819	46.1491	-1.14852	0.378801	-3.03199	0.00242951	0.00788002			LOC101838511	18.0693316420951	-1.34496	0.477540809991226	-2.81642635857226	0.00485611743573025	0.0148555			Apaf1	161.970323874034	1.26088	0.221383912711623	5.69545666161318	1.23042138292536e-08	6.85786e-07
LOC121135992	126.935	-1.14814	0.284228	-4.03948	5.36e-05	0.0003141			Ovgp1	30.8448132959914	-1.34343	0.429322903081264	-3.12918266049795	0.00175293302426783	0.00630651			Esyt2	1514.59699513784	1.2617	0.268388801050495	4.70100539593822	2.5888367317897e-06	4.94168e-05
LOC101830036	107.618	-1.14793	0.252012	-4.55507	5.24e-06	4.44e-05			LOC101824014	17.4369957148799	-1.34339	0.50717689507537	-2.64876601587156	0.00807862423784774	0.0227387			Lrrk2	213.007128535353	1.26248	0.216531066361437	5.83047172391322	5.52709044599342e-09	3.65547e-07
Eml5	24.2853	-1.14727	0.394608	-2.90738	0.00364472	0.0110995			LOC121140420	20.0260709046101	-1.34337	0.468623550545442	-2.86663636086164	0.00414859393426751	0.0130572			Fblim1	81.3403543841947	1.26269	0.40588541501506	3.1109471853617	0.00186488290359494	0.00887012
LOC101830136	94.7342	-1.14697	0.287998	-3.98256	6.82e-05	0.000383254			Psat1	2014.91405489669	-1.34268	0.34168369141843	-3.92961340973016	8.50825411152896e-05	0.000485073			Cttnbp2nl	334.753467511295	1.26325	0.196500339694655	6.42872909098942	1.28675215877044e-10	1.88821e-08
Cracr2b	219.259	-1.14692	0.331561	-3.45914	0.0005419	0.00221766			LOC121141249	34.6936392561132	-1.34183	0.370580003512786	-3.62090252643569	0.000293577112646032	0.00139026			Celsr1	100.914618889928	1.26339	0.476200202897898	2.65305459272291	0.00797669684080439	0.0280521
Trnap-ugg	282.518	-1.14656	0.278937	-4.11046	3.95e-05	0.000241595			LOC106022664	49.2490685120608	-1.34161	0.301778779635754	-4.44567766191795	8.76152378018694e-06	6.83673e-05			Cd27	13.2512630254805	1.26349	0.524188780282161	2.41037018684529	0.0159363414188443	0.0480415
CUNH3orf20	45.7593	-1.14652	0.429871	-2.66712	0.0076504	0.0206269			Sugct	4075.62462154987	-1.34084	0.302992835748966	-4.42532913018027	9.62953524103577e-06	7.42554e-05			Cenpj	35.8950065475279	1.26369	0.427690009569376	2.95469738898909	0.00312975871049967	0.0133935
LOC101844538	29.9276	-1.14651	0.445943	-2.57099	0.0101409	0.0260179			LOC101827959	12231.3009870804	-1.3405	0.274003913486275	-4.89225191670415	9.96887318779209e-07	1.04563e-05			Prkcb	142.126870237657	1.26484	0.266934096674254	4.73839375682542	2.15418920580058e-06	4.25917e-05
Hexim2	68.339	-1.1464	0.243735	-4.70349	2.56e-06	2.42e-05			LOC121136508	26.2973898853817	-1.33817	0.470162085963181	-2.84618185745095	0.00442469177476696	0.0137439			Laptm5	699.602183039889	1.26501	0.276812403702294	4.56990391685914	4.87947872629894e-06	8.27925e-05
Pex6	1111.15	-1.14585	0.1424	-8.0467	8.51e-16	2.79e-13			LOC101837507	307.135556878668	-1.3374	0.258070514100809	-5.18231309498252	2.19150931996933e-07	2.73183e-06			Rgs6	67.4857614097137	1.26522	0.305133484344968	4.14644366551346	3.37679213127636e-05	0.000372876
Tmem265	154.036	-1.14567	0.238178	-4.81014	1.51e-06	1.55e-05			Gtse1	406.467155846206	-1.33651	0.337854978594268	-3.95586328428584	7.62587655043573e-05	0.000441663			Tfpi	112.678017035424	1.2656	0.346174306185874	3.65595864667558	0.000256222660106626	0.00185556
Hpd	43741.2	-1.14554	0.28454	-4.02595	5.67e-05	0.000328581			LOC101828667	26.7521923612535	-1.33505	0.367984350801597	-3.62799918786312	0.000285626159308024	0.00135837			Ankrd44	448.101385018914	1.2661	0.217228936746662	5.82839370062646	5.59634262733661e-09	3.67539e-07
Lrrc51	90.7458	-1.14518	0.25984	-4.40726	1.05e-05	7.96e-05			LOC110340961	62.7658762991532	-1.33478	0.276153170751037	-4.83346665777095	1.34175760233846e-06	1.36075e-05			Atp8a1	574.528190808625	1.26622	0.263764538434419	4.80057087066873	1.58213971623043e-06	3.30193e-05
Mrps26	619.916	-1.14514	0.197144	-5.80863	6.3e-09	1.52e-07			Apoc1	47312.7976159106	-1.33309	0.204617050667745	-6.51507012021606	7.26557097916956e-11	2.34587e-09			Cdc7	19.7231467896056	1.26645	0.495313131655862	2.55687284876606	0.0105617815852386	0.0349695
LOC121132977	37.581	-1.14329	0.313093	-3.65161	0.000260606	0.00118978			Scarf1	1212.38765309654	-1.33276	0.267330219410579	-4.98543561825724	6.18223634415123e-07	6.80799e-06			Mvb12b	59.5000459680575	1.26803	0.363854289816088	3.48500636306154	0.000492125338455141	0.00309772
Rsrp1	2046.1	-1.14316	0.220455	-5.18546	2.15e-07	2.98e-06			LOC101843756	17.8735074175915	-1.32924	0.469457700350133	-2.83143511632383	0.00463396342937519	0.0142911			Map4	914.528255872086	1.26821	0.303059165156213	4.18470126146674	2.85541365476732e-05	0.000326038
Syn1	22.531	-1.14276	0.427173	-2.67516	0.00746941	0.0202295			LOC121140753	45.007124453577	-1.32747	0.467915793396482	-2.83698433139745	0.00455418468880974	0.0140778			LOC121135338	42.9386387095814	1.26982	0.358548468737202	3.54155543437888	0.000397775266055211	0.00260147
Znf318	777.884	-1.14237	0.226007	-5.05458	4.31e-07	5.38e-06			LOC121135924	4238.29824603376	-1.32707	0.200893486822667	-6.60583538215217	3.95281937141618e-11	1.3595e-09			Amigo1	34.1063200841348	1.27125	0.409362617418257	3.10542782456526	0.00190003984901115	0.00900133
Cbr4	664.689	-1.1418	0.152117	-7.50604	6.09e-14	9.45e-12			LOC121135499	63.7997460065659	-1.32638	0.294007887184679	-4.5113647527093	6.44118478167393e-06	5.24832e-05			Slc26a2	94.8024150955611	1.27149	0.33611317690955	3.78292936462791	0.000154993409821271	0.00124094
Phf7	112.714	-1.14178	0.223003	-5.12003	3.05e-07	4.02e-06			LOC121136817	356.675333462024	-1.32622	0.240382453355488	-5.51714523991535	3.44550674575596e-08	5.51078e-07			LOC101840312	77.3153753926373	1.27169	0.524284818574673	2.42556676148748	0.0152845042175066	0.0465563
Ak2	14220	-1.14165	0.198279	-5.7578	8.52e-09	1.98e-07			Arhgef33	28.4094301432962	-1.32615	0.537000732097794	-2.46955627807213	0.0135280737580876	0.0349334			Prtg	80.3274366735114	1.27206	0.476788615098478	2.66798310559122	0.0076308095080772	0.0270382
Pcp2	19.654	-1.14077	0.425399	-2.68164	0.00732628	0.0198907			Napepld	578.389951903187	-1.32499	0.292453561321978	-4.53059007324763	5.88191701960938e-06	4.83797e-05			Armcx1	143.605506083987	1.27245	0.32289291844716	3.94076936520266	8.12206889926541e-05	0.000748194
Rxrg	954.918	-1.14014	0.262845	-4.3377	1.44e-05	0.000104103			Rskr	36.7084523013953	-1.32215	0.380045452912813	-3.47891538738757	0.000503447518434871	0.00219572			Adam23	72.7956464234248	1.27364	0.495300580708612	2.57144037663173	0.0101276452655935	0.0338242
Fgb	120184	-1.13874	0.216741	-5.25394	1.49e-07	2.19e-06			Cfap74	29.3199715299124	-1.32112	0.41872153543887	-3.15512539422768	0.00160429138163695	0.00584709			LOC121142936	63.1234168140747	1.27365	0.417994408441166	3.04705592018696	0.00231094713455254	0.0104796
LOC121142833	150.584	-1.13734	0.325012	-3.49937	0.000466352	0.00195581			Arhgef19	138.617293261643	-1.32099	0.462356971333173	-2.85707462611537	0.00427565299880305	0.0133715			Kctd12	557.297466718676	1.27498	0.207250174556252	6.15190844593683	7.65560701854747e-10	7.97888e-08
Ldhd	1793.75	-1.13727	0.221141	-5.14273	2.71e-07	3.63e-06			LOC121135803	17.7790844439126	-1.32093	0.499174567384185	-2.64622667004764	0.0081395254815237	0.0228627			Col4a1	2785.05998475663	1.27518	0.269673264135376	4.72861521459521	2.26056335058992e-06	4.41536e-05
Notch4	646.771	-1.13697	0.209134	-5.43655	5.43e-08	9.38e-07			LOC121133386	48.8002259157948	-1.32055	0.380760266862831	-3.46819806345654	0.000523960957035241	0.00227317			Metrnl	89.4039581398774	1.27533	0.445507544076533	2.86265081445565	0.00420113271997205	0.0169226
LOC121132885	241.86	-1.1367	0.398417	-2.85303	0.00433039	0.0127963			LOC101825350	198.68816187126	-1.32046	0.291247275129703	-4.53382068252868	5.79262111188471e-06	4.77728e-05			Rasgrp4	30.8500740024013	1.27557	0.483894540124775	2.63604696175256	0.00838781221041127	0.0291814
Ntm	24.203	-1.13633	0.448525	-2.53349	0.0112932	0.0283874			Adam23	45.0443090131248	-1.31862	0.471505930386224	-2.79660444804693	0.00516427156016656	0.0156495			LOC106022463	54.5042702357554	1.2757	0.516990015851878	2.46755919054826	0.0136037728383172	0.0425384
Hpdl	34.6755	-1.13611	0.353029	-3.21817	0.00129012	0.00463512			LOC121135771	49.054025070244	-1.31765	0.315855128803708	-4.17170050486975	3.02334852967076e-05	0.000199716			LOC121139220	21.8737563994576	1.27781	0.458130587494983	2.78918148645569	0.00528414446907984	0.0202177
LOC106021298	35.3692	-1.13537	0.385686	-2.94377	0.00324236	0.0100513			LOC121144286	220.649666433359	-1.31398	0.220008267518064	-5.97240863613039	2.33776072340624e-09	5.12499e-08			Inpp5d	174.359807636391	1.2779	0.280467341323897	4.55630615821746	5.20610384636818e-06	8.61756e-05
Snrnp25	386.161	-1.13382	0.217911	-5.20312	1.96e-07	2.75e-06			LOC101839073	4225.18766314548	-1.3139	0.229143400142242	-5.73396973599522	9.81068443340335e-09	1.85145e-07			Ppp1r16b	221.199216010748	1.28039	0.204730833674033	6.25401466751162	4.00033417462117e-10	4.97604e-08
LOC121140859	1605.71	-1.13361	0.31014	-3.65517	0.000257015	0.00117659			Mcee	954.051153451677	-1.31333	0.24185664323635	-5.43021074921775	5.62875410447984e-08	8.40109e-07			St6galnac4	103.144450308787	1.28064	0.322041946908036	3.97660979276503	6.99047312900939e-05	0.000662138
Ndrg2	17214.5	-1.13354	0.189768	-5.97329	2.33e-09	6.59e-08			LOC101844372	20.3756290693772	-1.31215	0.49138821441406	-2.67029065859086	0.00757856122173642	0.0215452			LOC101824803	1032.2234369046	1.28083	0.315587299420296	4.05854876422252	4.93786231250863e-05	0.000503517
Xrcc1	908.158	-1.13331	0.173408	-6.53553	6.34e-11	2.98e-09			Cdk3	15.1679167549477	-1.31207	0.513772988317474	-2.55379625294872	0.0106555588555107	0.0286619			LOC101837048	36.9281700956489	1.28101	0.384805677998321	3.32897782886913	0.000871653428842902	0.00485938
Hacd2	2952.01	-1.13237	0.260821	-4.34157	1.41e-05	0.000102731			Hint2	2888.82102743054	-1.31134	0.180460932626064	-7.26659533782867	3.68661055453951e-13	2.19405e-11			Slc4a4	3943.24727185663	1.28122	0.24379441855834	5.25534466691022	1.4774750953016e-07	5.092e-06
LOC121139109	104.127	-1.13103	0.23433	-4.82668	1.39e-06	1.44e-05			Rnaseh2c	287.364381646287	-1.31018	0.226057023844484	-5.79580241010591	6.79952821224768e-09	1.34328e-07			Arhgap24	357.320404027997	1.28136	0.270332315325861	4.73996032756852	2.13760068610613e-06	4.23529e-05
LOC121138490	107.638	-1.13088	0.220072	-5.13867	2.77e-07	3.69e-06			Tssk1b	38.8231897042852	-1.30944	0.459375616405354	-2.85048674405131	0.00436523699197861	0.0135904			Parvb	632.152801312337	1.28149	0.287905921309614	4.45106574356996	8.54451757641846e-06	0.000126571
Gc	203150	-1.13078	0.200607	-5.63678	1.73e-08	3.55e-07			LOC110342560	16.1227201185813	-1.30839	0.48646835124198	-2.68956809374125	0.00715445490789186	0.0205373			Ripor2	51.5351791869588	1.28189	0.38960604663136	3.29022378376206	0.00100107732842798	0.00542864
Rskr	52.1874	-1.13076	0.329307	-3.43376	0.000595262	0.00240373			Hal	3243.98653566271	-1.30736	0.271627533808288	-4.81306504238142	1.48632887719826e-06	1.49065e-05			Dse	260.578972993406	1.28298	0.179550380267856	7.14549233574665	8.9673894978577e-13	3.17801e-10
ND1	129561	-1.13007	0.182199	-6.20239	5.56e-10	1.91e-08			Msantd2	211.186963751521	-1.30367	0.273968573697977	-4.75847595167639	1.95060126187529e-06	1.89054e-05			Fcgr2b	3909.06005676956	1.28339	0.202028699380102	6.35249928168103	2.11844415868622e-10	2.88339e-08
Ubl5	3489.78	-1.12996	0.212081	-5.32797	9.93e-08	1.56e-06			LOC101828945	18.5639442720144	-1.30343	0.454786276238931	-2.8660331446515	0.00415650725089365	0.0130713			LOC101833852	53.4242590542513	1.28355	0.295451985141319	4.34437015580563	1.39675828401914e-05	0.000187622
LOC121138971	248.028	-1.12935	0.277574	-4.06865	4.73e-05	0.000283008			LOC110343412	10.5121920882791	-1.30251	0.561952454595046	-2.31783685801073	0.0204581891235549	0.0492704			Cd180	71.1852732295236	1.28423	0.357256420724545	3.5947131021313	0.000324749240670703	0.00222863
Alb	3.39201e+06	-1.12871	0.241355	-4.67655	2.92e-06	2.7e-05			LOC106021755	114.919521049161	-1.30127	0.279069873202888	-4.66287546198491	3.11821470662182e-06	2.81499e-05			Znf608	253.435862389219	1.28489	0.269568014288587	4.76648349006474	1.87469084036884e-06	3.79443e-05
Rcc1l	641.4	-1.128	0.185435	-6.08302	1.18e-09	3.66e-08			Tssk2	30.6635193530107	-1.30022	0.390027278241994	-3.33365993612402	0.000857113789344034	0.00345484			Dab2	707.966613352905	1.28739	0.27015041000779	4.76544891950353	1.88433632281132e-06	3.80575e-05
Plp1	44.1534	-1.12799	0.270711	-4.16675	3.09e-05	0.000195986			LOC121138400	75.9472605767459	-1.29793	0.417528757223249	-3.10859621503041	0.00187978428707036	0.00668184			Atrnl1	224.285152713373	1.29001	0.22132099872197	5.8286636364935	5.58729927005077e-09	3.67539e-07
Phyhd1	8340.64	-1.12716	0.163073	-6.912	4.78e-12	3.36e-10			Pan2	1431.16260789247	-1.29786	0.209825183723599	-6.18544411300112	6.19278724880288e-10	1.58024e-08			Gpr137b	484.843408620442	1.29022	0.286210847121487	4.50794802377892	6.54576055177718e-06	0.000103492
Coq10a	551.348	-1.12638	0.222274	-5.06754	4.03e-07	5.08e-06			LOC121134629	13.1734240447645	-1.29747	0.499080053286906	-2.59973100750131	0.00932968603695103	0.025659			Bok	172.329170618799	1.29045	0.502316755796194	2.56899529520724	0.0101993842191642	0.0340215
LOC121137691	50.2892	-1.12553	0.423654	-2.65672	0.00789051	0.0211363			G6pc1	9218.41689816444	-1.29726	0.26862449036201	-4.82928146457591	1.37026605757505e-06	1.3867e-05			Mab21l3	104.964745717987	1.29087	0.31693661487164	4.07296814649279	4.64177747241622e-05	0.000479393
Etnppl	1646.45	-1.12515	0.292775	-3.84305	0.000121513	0.000629012			Hsd11b1	24728.3587823373	-1.29593	0.228545765563618	-5.67031498591697	1.4253521946042e-08	2.56743e-07			Arhgap30	142.253240139495	1.29105	0.258466555611092	4.9950542359464	5.8819234880091e-07	1.51343e-05
Slc25a1	9343.59	-1.12506	0.339817	-3.31077	0.00093038	0.00352332			N4bp2l1	921.079640520843	-1.29369	0.229884990583535	-5.62757157733016	1.82764332471443e-08	3.18621e-07			Nlrp3	30.3554053262634	1.29191	0.475288153454747	2.71815340080207	0.00656473944883297	0.0239614
Lpar6	254.74	-1.12482	0.195729	-5.74682	9.09e-09	2.07e-07			Slc13a4	134.533656596932	-1.29367	0.41572574437646	-3.11184462659021	0.00185922324069874	0.00662239			Garre1	507.091084938632	1.29467	0.318697068501131	4.06238454304568	4.85739738701131e-05	0.000496931
Mrpl2	1685.47	-1.12477	0.173817	-6.47096	9.74e-11	4.28e-09			LOC121134412	16.431056007679	-1.29298	0.523612635772993	-2.46935040109878	0.0135358602274623	0.034944			Limk1	120.122145862223	1.29605	0.306843751321752	4.22382600553652	2.40189510954102e-05	0.000284996
Slc5a6	1833.65	-1.12458	0.244506	-4.59938	4.24e-06	3.76e-05			LOC121132930	30.7033905040452	-1.29245	0.391490940307642	-3.30134922398273	0.000962210356236507	0.0038121			LOC101831368	26.1144124657481	1.29609	0.487619693238905	2.65800373302402	0.00786050223516855	0.0277011
Igsf9	199.986	-1.12396	0.292388	-3.84409	0.000121002	0.000626756			Fam227b	21.2673746739005	-1.29195	0.450367566007679	-2.86865234576302	0.00412224623539659	0.0129872			Epsti1	106.796393944294	1.29719	0.219153428512003	5.91911701458379	3.23674624632967e-09	2.35372e-07
Rpusd3	767.933	-1.12378	0.331334	-3.39167	0.000694678	0.00273886			LOC106021470	36.9430051335166	-1.29174	0.391924900045681	-3.29589247461065	0.000981095577848201	0.00388044			LOC101827663	72.79480344678	1.29731	0.399364043772525	3.24843922869568	0.0011603999333822	0.00608753
CUNH1orf35	495.907	-1.12349	0.203115	-5.53129	3.18e-08	5.93e-07			Fnbp4	872.152207428197	-1.29096	0.238932604860083	-5.40302444478459	6.55265257344288e-08	9.59893e-07			Pdgfrb	524.363246514273	1.29909	0.347051310082757	3.74323411991132	0.000181666816757279	0.00140537
LOC121133825	68.2953	-1.12327	0.426678	-2.63259	0.0084737	0.0224242			Zfyve19	182.078382576942	-1.29025	0.252758070311939	-5.10469128357965	3.31334973805093e-07	3.94135e-06			Ccdc9b	46.9114833705322	1.29991	0.455894875330572	2.85134571509681	0.00435346077006178	0.0173944
F12	16186.8	-1.12192	0.176729	-6.34823	2.18e-10	8.55e-09			LOC101834678	22183.9706890393	-1.28993	0.301162140133213	-4.2831874683966	1.84234816472277e-05	0.000130706			Tgfbr1	673.949847170486	1.30175	0.209625966794918	6.20986225308439	5.30310657019722e-10	6.0092e-08
LOC106022273	167.719	-1.12182	0.238558	-4.70248	2.57e-06	2.43e-05			LOC121142290	63.4978420539702	-1.28964	0.314498908481658	-4.10062939262307	4.1202797425435e-05	0.000259448			Dip2a	159.387269022773	1.303	0.228814881658923	5.69456159792175	1.23689325586258e-08	6.87354e-07
Syce1	17.2274	-1.12167	0.451866	-2.4823	0.0130537	0.0320196			LOC121144463	25.635796080414	-1.28868	0.435366998670106	-2.95998127948241	0.00307657736797075	0.0101369			Bicd1	16.5129394606993	1.30304	0.532086862522086	2.44891505894474	0.0143287234419247	0.0442295
Cep85l	498.373	-1.12123	0.242937	-4.61532	3.92e-06	3.51e-05			LOC101839651	12292.3451722934	-1.28811	0.273277084198362	-4.71355908192559	2.43427100454047e-06	2.28672e-05			Gda	559.813275372968	1.30337	0.250377357091549	5.20562713599372	1.93342520560432e-07	6.32349e-06
LOC106021395	32.1151	-1.12078	0.331077	-3.38525	0.000711131	0.00279413			Znf423	86.2993937637159	-1.28611	0.324323023831079	-3.96553409640024	7.32317825765228e-05	0.000426474			LOC101843587	3526.6208144066	1.30344	0.342513767219089	3.80551850295459	0.000141507434551295	0.00115512
Pex16	691.144	-1.11962	0.153467	-7.29551	2.98e-13	3.41e-11			Abcg5	672.386090128811	-1.28599	0.272717034437553	-4.71546464928306	2.41159763379148e-06	2.26879e-05			LOC106022003	34.8148630711524	1.30443	0.442833594747977	2.94564204371543	0.00322285131916992	0.0137081
LOC101827116	16.128	-1.11911	0.458407	-2.44131	0.0146341	0.0351395			Aspdh	4411.61701147878	-1.28309	0.175878795460195	-7.29533164165897	2.97924304624429e-13	1.83045e-11			Aoah	29.3419406639832	1.30483	0.427714277952321	3.05069376657646	0.00228313308004768	0.010381
Adtrp	2251.79	-1.11869	0.253745	-4.40872	1.04e-05	7.92e-05			Slc9c2	81.0658865076004	-1.28295	0.267852812975557	-4.78977598554772	1.66967608146693e-06	1.65184e-05			Irak3	54.6064288462262	1.30539	0.288313348698944	4.52767559940281	5.96360389060233e-06	9.60672e-05
Pik3c2g	760.188	-1.1184	0.284323	-3.93356	8.37e-05	0.000457432			LOC101841491	110.429678413401	-1.28219	0.290703366138488	-4.4106553062638	1.03058258931653e-05	7.88618e-05			LOC101828747	44.6728027440032	1.3055	0.39342008852861	3.31833521788724	0.000905557355691989	0.00500709
Polr1d	461.866	-1.11824	0.283609	-3.94288	8.05e-05	0.000443052			LOC101836391	10811.9051924287	-1.28195	0.328006960563848	-3.90828980657613	9.29517667692674e-05	0.000522716			Ap1s2	66.4428370118426	1.30593	0.267960255984415	4.87361173313656	1.09576246826054e-06	2.47079e-05
Neil1	195.033	-1.11759	0.209609	-5.33179	9.72e-08	1.54e-06			LOC121140470	18.3478530834907	-1.28193	0.428556532879565	-2.99127549300658	0.00277814735244152	0.00928086			Prex1	346.277373605547	1.30659	0.21790254581346	5.9962138086074	2.01971066445386e-09	1.64226e-07
Dnaja1	6073.57	-1.11749	0.19491	-5.73337	9.85e-09	2.21e-07			LOC110342166	257.450632760021	-1.28078	0.255477166169666	-5.0132707362332	5.35125188164101e-07	6.02571e-06			Sema4a	96.8767813583911	1.30746	0.342408733372206	3.81840970048789	0.000134314730564201	0.0011124
Angptl6	554.128	-1.11716	0.257068	-4.34576	1.39e-05	0.000101274			LOC101831780	35.4026672632476	-1.28061	0.36349995038526	-3.52298612065311	0.000426713705858034	0.001912			Tbc1d9	826.665140976038	1.30789	0.23920006875164	5.46775224161795	4.55778344051433e-08	2.00726e-06
Angptl8	1690.18	-1.11644	0.413725	-2.69852	0.00696493	0.0190486			Zmynd12	196.409499115234	-1.27997	0.231277722555273	-5.53434529320913	3.12393022647132e-08	5.05608e-07			Mmp15	2532.16830836149	1.3094	0.359526014376925	3.64202494334855	0.00027050185523515	0.00193703
Ndufs7	2809.53	-1.11604	0.173514	-6.43201	1.26e-10	5.29e-09			Ccl16	6929.18678860931	-1.27962	0.286214962511576	-4.47083114303282	7.79161997210319e-06	6.19188e-05			Prss12	46.8363035343955	1.31068	0.380156241684431	3.44773505515502	0.00056530827321361	0.00346547
Bdh1	4293.33	-1.11544	0.256154	-4.35459	1.33e-05	9.79e-05			Ccs	2668.08144853236	-1.27928	0.190251276147762	-6.72416435276453	1.76603007261325e-11	6.60002e-10			Flvcr1	50.8730293652616	1.3111	0.349858609781535	3.74750034796095	0.00017860558912151	0.00138971
LOC101843172	9725.45	-1.11486	0.225939	-4.93432	8.04e-07	9.16e-06			Fam214a	848.335377301757	-1.27767	0.248177004457801	-5.14821343087772	2.62979167152091e-07	3.21485e-06			Irf8	609.005354278387	1.31136	0.181577207726193	7.22203656306865	5.12146972745594e-13	2.09123e-10
Aspg	3814.66	-1.11417	0.268286	-4.15292	3.28e-05	0.000206117			P2rx6	290.203373783002	-1.27603	0.19590683580028	-6.51343218065001	7.34527773647737e-11	2.36356e-09			Adgre1	190.375189735785	1.3123	0.188544324768077	6.96018391654389	3.39828799604882e-12	9.52687e-10
Ptgr1	9401.58	-1.11411	0.207614	-5.36624	8.04e-08	1.31e-06			LOC101834270	78.67396017078	-1.27516	0.257051120781513	-4.96073857853913	7.0225649998547e-07	7.60978e-06			Fry	56.2484675252456	1.31243	0.481291867950144	2.72689352421304	0.00639336659008598	0.0234682
LOC121136631	23.7359	-1.11377	0.346894	-3.2107	0.00132412	0.0047319			Mlxipl	4918.84459792731	-1.27316	0.226364949223843	-5.62434865757797	1.86209221345142e-08	3.24031e-07			Cenpo	60.8980161570556	1.31359	0.342938372827714	3.83040895530147	0.00012793046239177	0.00106702
Mrpl27	832.462	-1.11353	0.219828	-5.06547	4.07e-07	5.13e-06			LOC101826815	36.5206131847181	-1.2727	0.396831522540856	-3.20714412933012	0.00134059811900295	0.00503586			Pygo1	125.267825222561	1.31401	0.354070670303912	3.71115526168439	0.000206315504593738	0.00155727
LOC101842245	5698.63	-1.11339	0.211508	-5.26404	1.41e-07	2.09e-06			Aldh8a1	6257.3824806513	-1.27122	0.195432848987876	-6.50466194216165	7.78682913029633e-11	2.48042e-09			Tmem47	165.274969242271	1.31423	0.251425029460656	5.22712600636155	1.72165174193089e-07	5.72246e-06
LOC101844667	92.4367	-1.11337	0.378921	-2.93826	0.00330057	0.0102042			Pkd2l2	72.829654439375	-1.27118	0.348507531899616	-3.64748280818336	0.000264822024551248	0.00127411			Slc43a2	424.40310081333	1.31511	0.274062545189556	4.7985742110617	1.59799099483194e-06	3.32465e-05
Kcnj15	121.843	-1.11115	0.418155	-2.65727	0.00787769	0.0211212			LOC121140832	40.9795095572554	-1.26959	0.356348111837688	-3.56278430027247	0.000366942173696096	0.00168596			Aldh18a1	133.713382487421	1.31729	0.330930737371222	3.98056746945111	6.87509472454788e-05	0.000653517
Rpl36al	4551.26	-1.1109	0.214414	-5.1811	2.21e-07	3.04e-06			Ucma	31.5903643201807	-1.26908	0.473015242327587	-2.68296238765799	0.00729731968807387	0.0208675			Wars1	1374.97910412075	1.31749	0.289087244150533	4.55740086748453	5.17905208706983e-06	8.60237e-05
LOC121141518	139.359	-1.11071	0.259575	-4.27896	1.88e-05	0.000130258			Coasy	4873.17144725994	-1.26772	0.200073221564399	-6.33626398977155	2.35403317577536e-10	6.71041e-09			Runx2	31.1779388326167	1.31888	0.4661501599332	2.82929923253112	0.00466500590982211	0.0183158
Atp5me	1915.55	-1.10967	0.212184	-5.22977	1.7e-07	2.45e-06			Avpr1a	872.471031477747	-1.26754	0.333515356153874	-3.80055112424194	0.000144374626541419	0.000766541			Rnasel	120.950013112294	1.31925	0.271737350982667	4.85487870044074	1.20460456506445e-06	2.65876e-05
Chchd2	18777.6	-1.10787	0.20976	-5.28157	1.28e-07	1.93e-06			LOC106022396	14.6624483604019	-1.26752	0.503680890362149	-2.51651344954809	0.0118522376463045	0.0313566			Dock11	90.6272148222719	1.31975	0.274904634173889	4.80076358922411	1.58061776700803e-06	3.30193e-05
Aamdc	499.421	-1.10502	0.19807	-5.57895	2.42e-08	4.69e-07			Hsf4	39.1839008135598	-1.26702	0.388728861277755	-3.25939286792014	0.00111650939440042	0.00432512			Msn	809.958658835269	1.32171	0.219713724694805	6.01562000641442	1.79199488347113e-09	1.53694e-07
LOC101830438	2793.81	-1.10449	0.201409	-5.48384	4.16e-08	7.45e-07			LOC101842859	516.726408930069	-1.26474	0.314683575558076	-4.01910000505108	5.84208719142939e-05	0.000350544			Lpcat4	36.2735177824132	1.32305	0.528455067368066	2.50361306596797	0.0122932394416573	0.0393044
Il17rb	829.213	-1.10339	0.18494	-5.96621	2.43e-09	6.79e-08			Upb1	6080.52762404126	-1.26455	0.297373356962086	-4.25238520034733	2.11505646481101e-05	0.000147464			LOC121134007	29.0087267742423	1.32476	0.442593795906507	2.99316413217468	0.00276101220161018	0.0120745
Arhgef37	1442.9	-1.10251	0.229553	-4.80284	1.56e-06	1.59e-05			Mpc1	11605.015522197	-1.26442	0.202845692847721	-6.23338432049044	4.56464461785969e-10	1.21033e-08			Rgs12	195.922132376404	1.32542	0.315492818913418	4.2011156161954	2.65602900104896e-05	0.000306815
Etnk2	6386.61	-1.10101	0.29141	-3.7782	0.000157964	0.000784943			LOC121138595	95.6945995741606	-1.26431	0.429837826288505	-2.94137222092099	0.00326761624627244	0.0106701			Sec14l1	230.188504170825	1.3272	0.296327095857319	4.4788410626838	7.50493850810976e-06	0.00011442
LOC101842991	256.504	-1.10079	0.306202	-3.59499	0.000324403	0.00143299			LOC121137190	5038.69124790067	-1.2628	0.252933270914129	-4.99260519387797	5.95702491993829e-07	6.61369e-06			LOC101822885	63.9493735973599	1.32776	0.28996740860194	4.5789884836883	4.67229919384868e-06	7.9927e-05
Smpx	34.8257	-1.10045	0.42706	-2.5768	0.00997201	0.0256791			LOC121139264	28402.6121400083	-1.26277	0.247467114665895	-5.10277136309085	3.34715292911046e-07	3.97658e-06			Peli2	113.039154345801	1.32865	0.349388492727561	3.80279755592579	0.000143071266079312	0.00116485
LOC101842897	37784.7	-1.09927	0.249485	-4.40615	1.05e-05	8e-05			Hmgn5	1135.24986029898	-1.26218	0.203957123150549	-6.18843997957207	6.07625347848453e-10	1.55678e-08			LOC101841159	52.0029897912458	1.32959	0.386965471487602	3.43592827942591	0.000590527278579744	0.00358149
LOC101830904	2374.99	-1.09916	0.214597	-5.12199	3.02e-07	3.98e-06			Cat	87888.418627613	-1.26205	0.277487544901879	-4.54814794233626	5.41200862945139e-06	4.49855e-05			Csgalnact1	146.609048630775	1.33021	0.24147118689131	5.50878013152148	3.61328875841301e-08	1.63538e-06
Mgst1	42167.4	-1.09902	0.194326	-5.65554	1.55e-08	3.24e-07			Glul	16530.5725222179	-1.26088	0.269412701086104	-4.68009890628606	2.86736554602284e-06	2.62853e-05			Entpd1	207.721255938093	1.33057	0.182619275792339	7.2860371661599	3.19204953047945e-13	1.39433e-10
Ptpn20	735.47	-1.09872	0.234172	-4.69193	2.71e-06	2.54e-05			Cndp1	10036.7850682181	-1.26082	0.242341195167282	-5.2026636327716	1.96452251626597e-07	2.48477e-06			LOC121138668	19.1950477916642	1.33096	0.535385666466062	2.48598161716747	0.0129194639043717	0.040908
Adi1	7358.7	-1.09834	0.195212	-5.62641	1.84e-08	3.72e-07			Srms	35.9359171103107	-1.26066	0.423423213231214	-2.97731109546885	0.00290788781164305	0.00965482			Pla2g4a	40.1841056442707	1.33103	0.374324084855583	3.5558347756526	0.00037678082334753	0.00249985
Plxna3	3861.58	-1.09829	0.211757	-5.18655	2.14e-07	2.97e-06			Pura	1077.2283277634	-1.25723	0.217548219787711	-5.77908678911584	7.51071771979289e-09	1.46397e-07			Plekha2	478.929006214998	1.33142	0.232714380294606	5.72128322883409	1.05722484281168e-08	6.11011e-07
LOC101838786	30.2042	-1.09821	0.335558	-3.27279	0.00106492	0.00394101			LOC106020841	30.0771473197698	-1.25707	0.424629595120372	-2.96039454411058	0.00307245288529506	0.010126			Fads1	4375.31040925557	1.33203	0.529557545410787	2.51536651573438	0.0118908695846645	0.0383098
LOC121141633	18.7142	-1.09724	0.437527	-2.50782	0.0121478	0.0301407			LOC101840122	27.366008927832	-1.25674	0.484295095246933	-2.5949949656312	0.00945923045166552	0.0259439			Chst2	164.460816259617	1.33247	0.267751115962695	4.97652034636299	6.47374743987379e-07	1.62562e-05
LOC110339288	23.8084	-1.09584	0.407852	-2.68685	0.00721291	0.0196275			Ankrd35	29.1146247234201	-1.25672	0.453198510917999	-2.77299294203956	0.00555433253904569	0.0166192			Sema3a	35.9577891922778	1.33293	0.523493809726698	2.5462139755775	0.0108898413585699	0.0357805
Wdr86	98.2812	-1.09376	0.242233	-4.5153	6.32e-06	5.19e-05			LOC110341461	29.4496511608682	-1.25622	0.402824430897638	-3.11853523954381	0.00181752405944987	0.00649947			LOC106020742	503.262228916074	1.33299	0.190300913198475	7.00463433257358	2.47631729554611e-12	7.04737e-10
LOC101834270	115.106	-1.09333	0.232953	-4.69335	2.69e-06	2.52e-05			LOC110343732	17.5064020434785	-1.25527	0.470172711575944	-2.6698067685846	0.00758949094804817	0.0215694			Mecom	44.3939351749091	1.33334	0.55514963615986	2.40176988566824	0.0163159684977083	0.0489245
Afmid	4437.74	-1.09269	0.241331	-4.52776	5.96e-06	4.95e-05			Camk2n2	78.6947615490556	-1.25527	0.346468366783136	-3.62304347726158	0.000291156859672307	0.00138052			Pkd2	570.288959640651	1.33809	0.237807369146082	5.62677122534342	1.8361398522525e-08	9.60898e-07
Hmgcs2	95173.4	-1.09221	0.248321	-4.39836	1.09e-05	8.23e-05			Sgk2	176.580437770645	-1.25457	0.452345365601083	-2.77348151814999	0.00554599905509248	0.0166022			LOC101838180	18.0077923134982	1.3399	0.515062571057009	2.60143769431389	0.00928339265107484	0.0316633
LOC121136697	306.618	-1.09202	0.261933	-4.16908	3.06e-05	0.000194288			Bdnf	55.4900494898078	-1.25403	0.417311739146076	-3.00502040892771	0.00265563029700958	0.00895509			Ctss	688.089230874475	1.34021	0.340200701662747	3.9394703287424	8.16617004376847e-05	0.00075152
Srek1ip1	395.81	-1.0917	0.228496	-4.77779	1.77e-06	1.77e-05			LOC121136705	62.7387068871265	-1.25251	0.2739196004208	-4.57254914083543	4.81826173675837e-06	4.06735e-05			Ier5l	73.4580452883016	1.34024	0.47830185236423	2.8020866427795	0.00507732355785864	0.019627
Pradc1	186.205	-1.09138	0.249027	-4.38257	1.17e-05	8.76e-05			LOC121140756	13.9957738736421	-1.25235	0.532024746978309	-2.35393269692565	0.0185759740934539	0.0454758			Tmem26	101.293670196471	1.34086	0.235260496378516	5.69947749019366	1.20175190586627e-08	6.73806e-07
CUNH6orf226	297.259	-1.09083	0.239531	-4.55403	5.26e-06	4.46e-05			Insc	273.373800769133	-1.25233	0.300807958288888	-4.16322219879484	3.1378773788544e-05	0.000206205			Mcam	301.027257123579	1.3415	0.277666253886243	4.83133731251652	1.3561901151447e-06	2.92461e-05
LOC121136238	72.5334	-1.09079	0.302189	-3.60963	0.000306637	0.00136716			Mrps25	1182.45214227482	-1.25224	0.172533530232722	-7.25794347757584	3.93019705253502e-13	2.31723e-11			Wipf1	368.248553100476	1.34217	0.203188538285393	6.605544795449	3.96058122182308e-11	7.29329e-09
CUNH11orf1	257.633	-1.09067	0.166127	-6.56531	5.19e-11	2.48e-09			Clhc1	143.90152981055	-1.25096	0.245212812514293	-5.10152679860841	3.36924301592949e-07	4.00032e-06			Scml2	22.479670414357	1.34346	0.438830523398308	3.06145240532706	0.00220266007159178	0.0100816
Dusp11	922.65	-1.09059	0.149416	-7.29906	2.9e-13	3.35e-11			Lmo2	1184.65964357963	-1.25058	0.313347671869008	-3.99103728547829	6.57849358817567e-05	0.00038859			LOC121143227	68.3519704119481	1.34529	0.337668385073773	3.98406060779353	6.77475820956744e-05	0.000644958
LOC121143200	76.2867	-1.09027	0.268635	-4.05855	4.94e-05	0.000293644			Skp2	706.783459447545	-1.25042	0.186329427259604	-6.71080325058436	1.9355594462812e-11	7.16308e-10			LOC121135211	25.2558821349276	1.3455	0.454931909836533	2.95759348508109	0.00310050716636236	0.0132961
Tsr3	443.125	-1.0901	0.201043	-5.42222	5.89e-08	1e-06			COX3	199877.771920742	-1.24947	0.208743663257118	-5.98565005164429	2.15527319373687e-09	4.75236e-08			Adgrg6	266.228920768038	1.34757	0.270245812100451	4.98647095657049	6.14921452538072e-07	1.56293e-05
Ccnl2	1344.95	-1.08847	0.247437	-4.39896	1.09e-05	8.22e-05			Pla2g4b	190.574703442884	-1.24934	0.293580956243821	-4.25552378120338	2.08560194225336e-05	0.00014557			LOC101824396	65.4915086672693	1.348	0.481787409456862	2.79791875138043	0.00514330487138593	0.0198086
Grin2d	30.2772	-1.08727	0.388522	-2.79848	0.0051344	0.0147152			Uroc1	7581.08069182018	-1.24834	0.267725296033517	-4.66276058842678	3.11995640374959e-06	2.81523e-05			Mcm2	141.112892860741	1.349	0.372138438420189	3.62500604127153	0.000288954696951525	0.00203671
Psmd4	3126.98	-1.08661	0.141048	-7.70386	1.32e-14	2.6e-12			Gdpd2	101.48219889343	-1.24781	0.329450833928059	-3.78753350614787	0.000152150172179833	0.000799494			Enc1	394.302396716969	1.34917	0.38269739400071	3.52542450051782	0.000422804676688945	0.00273941
LOC101829265	18.8626	-1.08543	0.450655	-2.40855	0.016016	0.0379087			LOC101838707	23.1363385821802	-1.24719	0.522558749482229	-2.38668930574543	0.0170008521058754	0.0423314			Tifa	17.9138370839911	1.35367	0.496374977373468	2.72711936747937	0.00638899219681141	0.0234567
Azgp1	15723.7	-1.08337	0.238578	-4.54093	5.6e-06	4.7e-05			ND4	143717.582660599	-1.24546	0.214091549754876	-5.81741320425058	5.97652768433418e-09	1.19562e-07			LOC121144287	23.6835513345121	1.35424	0.457623765638976	2.95928547887438	0.00308353303739039	0.0132475
Acads	17992.3	-1.08335	0.242006	-4.47651	7.59e-06	6.04e-05			LOC101834930	31.8502049985053	-1.24489	0.357736005547263	-3.47991477042209	0.000501573317150514	0.00219006			Cyth3	240.553051417478	1.3562	0.210260246269099	6.45010078636695	1.11775792678909e-10	1.66626e-08
LOC101841064	98.3101	-1.08306	0.30233	-3.58237	0.000340486	0.00149339			LOC121138608	57.9697340713088	-1.24432	0.363988661602449	-3.41856029279121	0.00062953368686877	0.00265652			Oxct1	83.2831000337607	1.35767	0.359884507337595	3.77252950005975	0.000161600852448974	0.00127912
Rps29	4875.25	-1.08209	0.245276	-4.41173	1.03e-05	7.83e-05			LOC121143534	43.9938874432179	-1.24344	0.41576070563286	-2.99075150627543	0.00278291853515516	0.00929353			Dsn1	87.2546771195681	1.35878	0.263276282209224	5.1610347851152	2.45588536849653e-07	7.50658e-06
LOC121137482	2076.04	-1.08195	0.185615	-5.82896	5.58e-09	1.39e-07			LOC106021334	1282.0773503722	-1.24293	0.208272232384446	-5.96779900559468	2.40475338257104e-09	5.24761e-08			Fam126a	76.791930918401	1.35952	0.271751457075085	5.00281932918679	5.64978861460588e-07	1.46316e-05
Scand1	2582.39	-1.08167	0.209706	-5.15801	2.5e-07	3.37e-06			LOC121134809	3863.20646141667	-1.24212	0.287279679646412	-4.32374577172878	1.53402064449097e-05	0.000111285			Pde7b	133.880991572796	1.35998	0.263258657714295	5.16593942023745	2.39234272760801e-07	7.37605e-06
Hes6	646.86	-1.08165	0.338087	-3.19933	0.00137749	0.00489406			Slc19a2	757.061859462823	-1.24185	0.195838829908964	-6.34120248245262	2.27978672087564e-10	6.52817e-09			Havcr2	223.140191072631	1.3602	0.313705644888283	4.33589966226005	1.4516515509205e-05	0.000193379
Hmgcl	7785.82	-1.08162	0.239561	-4.51501	6.33e-06	5.19e-05			LOC106021534	32.2448232651233	-1.24163	0.370659145007615	-3.34979797118807	0.000808705214527594	0.00328895			Hdac9	75.1744474201259	1.3607	0.336017996310507	4.0494884016201	5.13297215840929e-05	0.000518347
Ang	7735.92	-1.08161	0.260775	-4.14767	3.36e-05	0.0002105			LOC121139817	68.1948109341127	-1.23909	0.322066728630789	-3.84730679946563	0.000119423384594524	0.000653387			Fgl2	259.539269822068	1.36184	0.203721397651614	6.68479746838601	2.31244228063088e-11	4.6207e-09
Lmf1	696.09	-1.08119	0.190095	-5.68762	1.29e-08	2.75e-07			Prdx6	9782.24940752705	-1.23872	0.222560653078872	-5.56574585307051	2.6103346077203e-08	4.32059e-07			Akna	146.848412689907	1.36217	0.317196959625388	4.29438960048522	1.75174622392095e-05	0.000222619
Echdc3	7619.65	-1.07995	0.220593	-4.89566	9.8e-07	1.08e-05			LOC121141986	27.3014596171985	-1.23853	0.457609117672829	-2.70652893754804	0.00679906565462778	0.0196769			Lhfpl2	175.473903818587	1.36287	0.211213088617094	6.45260266961101	1.09945347388908e-10	1.65208e-08
Adra1a	326.325	-1.07892	0.242959	-4.44073	8.97e-06	6.97e-05			LOC121141454	38.6634523323556	-1.23834	0.366733466270951	-3.37667759763982	0.000733669909383063	0.0030247			Crim1	944.106529391602	1.36482	0.234316209369963	5.82471231523569	5.7211064160369e-09	3.74423e-07
LOC106021719	15.6452	-1.07815	0.429129	-2.51242	0.0119905	0.0298135			Pfkm	278.641156518166	-1.23805	0.265759538879571	-4.65853662157519	3.1846515771522e-06	2.86543e-05			LOC106021521	68.6057656264498	1.36722	0.402579549943167	3.3961483816525	0.000683413007512583	0.0040177
Pebp1	15286	-1.07683	0.223037	-4.82802	1.38e-06	1.43e-05			Dnali1	32.8585796664471	-1.23656	0.390286138286219	-3.16835049924979	0.00153306573310473	0.00563291			Slc1a5	96.8002247396518	1.36735	0.362126590704803	3.7758799683066	0.00015944376362755	0.00126631
Slc17a8	263.481	-1.07558	0.306624	-3.50781	0.000451819	0.00190105			LOC101823117	11.5121614481507	-1.23493	0.513033739477466	-2.40711863186663	0.0160789458474803	0.0403568			Slc1a4	454.093585036766	1.36829	0.278626231698103	4.91084187439701	9.06861971403968e-07	2.1292e-05
Acad10	2927.48	-1.07545	0.274096	-3.92362	8.72e-05	0.000474109			LOC101841314	19.7961498340312	-1.23302	0.477297574628963	-2.58333789568495	0.00978494379382087	0.0266715			Sema3f	159.164288122578	1.37037	0.343161346750311	3.99336875665492	6.51411413774801e-05	0.00062499
Stox2	787.594	-1.0754	0.289746	-3.71152	0.000206022	0.00097985			LOC101840810	16365.8905945428	-1.23261	0.256035329808024	-4.81421102918352	1.47782577594312e-06	1.4829e-05			Pfkfb4	41.6349111025113	1.37098	0.44177867262699	3.10331898799274	0.00191363257521855	0.00905384
Urad	2350.1	-1.07491	0.254682	-4.22061	2.44e-05	0.000161265			LOC101828270	57.8024712582855	-1.23259	0.385627117245633	-3.19633397147876	0.00139185904221854	0.00518838			LOC101844652	10712.820973597	1.371	0.518294518684451	2.64521142635026	0.00816398888395978	0.028577
LOC121141657	56.8217	-1.07356	0.43547	-2.46529	0.0136902	0.0332767			LOC101840661	78470.9841539744	-1.23191	0.180865706888922	-6.81116136459423	9.68139616554529e-12	3.82123e-10			Slamf7	146.563756145446	1.37112	0.352089868753621	3.89422055376217	9.85149862102093e-05	0.000863869
LOC101833751	320.902	-1.07317	0.237666	-4.51544	6.32e-06	5.19e-05			Lime1	89.0403200040663	-1.2309	0.236588537583713	-5.2027155795348	1.96397327701438e-07	2.48477e-06			Cd247	40.646638835174	1.37145	0.368727183420544	3.7194103537364	0.000199688404360642	0.00151563
LOC121137692	50.5836	-1.07291	0.428484	-2.50397	0.0122807	0.0304041			Proz	7119.53086390965	-1.22962	0.22231384951123	-5.53101555943095	3.18382079712964e-08	5.14862e-07			Sorbs2	3357.42068824768	1.37156	0.223473880066233	6.13744312393978	8.38602282479259e-10	8.46853e-08
Apoa2	81784.2	-1.07248	0.217817	-4.9238	8.49e-07	9.52e-06			LOC101842772	23.6376670137379	-1.22817	0.402093891204839	-3.05443940177524	0.00225481561854573	0.00781305			LOC101844787	198.3376173746	1.372	0.34156275195014	4.01684528346095	5.89824196752682e-05	0.000581252
Hoga1	5810.29	-1.07219	0.311125	-3.44616	0.00056862	0.00231231			Il7	66.4961853257709	-1.22627	0.307025633995435	-3.9940252562803	6.49609393803108e-05	0.00038432			LOC101844521	230.511811648963	1.37224	0.366018060854839	3.74910876562565	0.000177464112522553	0.0013814
Pnisr	1087.91	-1.0715	0.299669	-3.57562	0.000349397	0.00152648			LOC121136992	127.565598907011	-1.22416	0.20822720292178	-5.87895177111342	4.12872633490127e-09	8.60416e-08			Trim47	165.115924453443	1.37362	0.421265414585018	3.26068782711704	0.00111142328970502	0.0058988
Fanca	114.072	-1.07149	0.277987	-3.85446	0.000115984	0.000604301			Nr1i3	4735.62475427234	-1.22293	0.128095199916419	-9.5470273384399	1.33471079102457e-21	7.23985e-19			Fcmr	24.5560733041418	1.37374	0.46021028961596	2.98503157669843	0.00283549051604307	0.0123513
Aldh7a1	13879.2	-1.07065	0.248302	-4.31191	1.62e-05	0.000114555			LOC121143555	39.3501625185919	-1.22257	0.407946720652515	-2.99688354552538	0.00272754885940143	0.00916131			Wdfy4	149.602763524981	1.37459	0.290486244082856	4.73204443005626	2.2226974467789e-06	4.35793e-05
Ggct	129.556	-1.07045	0.295826	-3.61852	0.000296295	0.0013288			LOC110341034	150.11973040432	-1.22185	0.323072796290675	-3.78196448495394	0.000155595565176075	0.000814667			Unc13d	121.876440571249	1.37475	0.380774810416511	3.61039633165905	0.000305729481471935	0.00212598
LOC101840410	3433.24	-1.06857	0.174606	-6.11989	9.36e-10	3.02e-08			LOC106022535	29.1647610101929	-1.22121	0.413045503541521	-2.95658854106715	0.00311062907710759	0.0102331			Lgals3	1727.02899779443	1.37605	0.398164073052667	3.45598894401774	0.000548277809134787	0.00338426
Entpd8	2361.56	-1.06796	0.165883	-6.43802	1.21e-10	5.09e-09			Pex11a	2185.01007849226	-1.2189	0.214367906652924	-5.68602548639767	1.3002999815857e-08	2.37367e-07			Nsmaf	224.97181089669	1.37751	0.267354978958534	5.15234648861622	2.57247175539126e-07	7.75582e-06
LOC101839253	86.6125	-1.06753	0.42954	-2.48528	0.0129449	0.0317852			Isyna1	904.834089628058	-1.21887	0.253066066971986	-4.81639422779814	1.46175592401519e-06	1.46989e-05			Rps6ka5	163.451813720354	1.3784	0.304722488906271	4.5234506373463	6.08395136820517e-06	9.7421e-05
Kcnc3	181.789	-1.06734	0.238425	-4.47664	7.58e-06	6.04e-05			LOC121136617	67.0733865600905	-1.21836	0.352330206435667	-3.45800438588771	0.000544192525044318	0.00235288			Cmklr1	145.034333391322	1.37849	0.24861892078954	5.54460809021296	2.946132938334e-08	1.3974e-06
Pfdn6	1503.28	-1.06666	0.168605	-6.32638	2.51e-10	9.6e-09			ND4L	14165.029353107	-1.21803	0.215335742538001	-5.65642779259999	1.54555957215178e-08	2.76294e-07			Ccnt1	119.0103971995	1.37951	0.314722378425748	4.38324433899813	1.16924846989306e-05	0.000163027
LOC121141201	127.384	-1.06656	0.253506	-4.20723	2.59e-05	0.000168936			LOC106021533	25.1768021722688	-1.21703	0.406695647991255	-2.99248646418247	0.00276714937728116	0.00925389			Selenon	150.010995841992	1.37982	0.429501719884674	3.21261047790199	0.001315345491406	0.0067118
Pin4	511.743	-1.06568	0.172284	-6.18558	6.19e-10	2.1e-08			LOC121140765	22.1542859618267	-1.21699	0.504975262516628	-2.40999612708189	0.01595268986457	0.0401088			Tlr7	31.699742476099	1.38174	0.410697682414316	3.36436579641182	0.000767197857279485	0.00439472
LOC101830402	193.296	-1.06507	0.309343	-3.44301	0.000575285	0.00233545			Thap3	617.87188523813	-1.21634	0.128007499172015	-9.50211051940814	2.05678730944074e-21	1.02758e-18			Ago2	345.186773157706	1.38221	0.385376449828958	3.58663601228664	0.000334971381187106	0.00227963
Unc13a	4166.96	-1.0649	0.142612	-7.46708	8.2e-14	1.17e-11			Hrg	24223.2264426969	-1.21606	0.357884280363192	-3.39790894671517	0.000679030161750605	0.00283514			LOC101822874	529.29635935848	1.38284	0.386113481580793	3.58143421399373	0.00034171318708549	0.00231711
COX2	135865	-1.06461	0.214596	-4.96099	7.01e-07	8.19e-06			LOC101843667	33914.8801265078	-1.21602	0.338297820626492	-3.59452944007485	0.000324978398349655	0.00151702			Gpr34	41.3236906407541	1.38297	0.461199133262635	2.99863490692324	0.00271192064048636	0.0119014
Il1a	34.5391	-1.06425	0.347983	-3.05833	0.00222572	0.00733666			Tcea3	2427.61783945796	-1.2124	0.168330660769705	-7.20247548224356	5.91290771371743e-13	3.21652e-11			Heg1	805.391110838165	1.38304	0.263976857507635	5.23923337191786	1.61245026194226e-07	5.42772e-06
LOC101829674	30.9668	-1.0642	0.39181	-2.71612	0.00660525	0.0182017			LOC121133867	77.5529461470691	-1.21174	0.32224175420904	-3.76034779081692	0.000169677291019135	0.000877267			St8sia4	64.6688949492955	1.38452	0.319586698748494	4.33220698247415	1.47622060138508e-05	0.000196095
Tle2	278.397	-1.06377	0.249844	-4.25774	2.07e-05	0.000141185			Ndufb9	4888.86219284071	-1.21146	0.198951591781716	-6.0892010880584	1.13475517089943e-09	2.70305e-08			Ikbke	35.0200397860494	1.38661	0.468894301028731	2.95719192468027	0.0031045481205694	0.013309
Fah	16434.2	-1.06375	0.196536	-5.4125	6.21e-08	1.05e-06			C4bpb	4011.55677681741	-1.21044	0.207052379441045	-5.84604356680557	5.03402253940227e-09	1.02986e-07			Ca2	333.147957766526	1.38684	0.260460075893064	5.32457053330048	1.01191831966824e-07	3.79378e-06
Adamts10	294.539	-1.06196	0.232838	-4.56093	5.09e-06	4.35e-05			Sat2	1001.71281061192	-1.21026	0.182608535169123	-6.62760150970186	3.41185009097089e-11	1.19509e-09			Fmnl3	353.735128629707	1.38712	0.312612882636768	4.43717387703208	9.11476654541109e-06	0.000133232
Tmprss9	81.5919	-1.06105	0.328273	-3.23221	0.00122835	0.00444082			LOC110341324	40.2517815291714	-1.20998	0.374972446883791	-3.22684061364998	0.00125165160325989	0.004763			LOC121142257	48.217864072699	1.3879	0.471744454831168	2.94205844486088	0.00326038386555555	0.0138148
Psma7	4832.37	-1.06098	0.177881	-5.96458	2.45e-09	6.83e-08			Slc22a2	861.145170024929	-1.20983	0.334596818552154	-3.61579328944985	0.000299429246538949	0.00141374			LOC101828355	963.636982858508	1.38818	0.321939693834633	4.31194070341547	1.61827838208782e-05	0.000210852
Gimd1	358.623	-1.06066	0.288232	-3.67987	0.000233357	0.00108852			Cebpzos	128.253054198367	-1.20743	0.259334895188656	-4.65588465119438	3.22592516252476e-06	2.89708e-05			Cav1	116.08702405339	1.38882	0.433025493514135	3.2072551173932	0.00134008097473966	0.00680462
Rab34	608.829	-1.06062	0.284564	-3.72719	0.000193629	0.000932562			Safb2	1855.30932562432	-1.20658	0.139712494169622	-8.63616125214451	5.8133439779892e-18	1.18107e-15			Qpct	359.145788579983	1.38917	0.385882567773615	3.59996851711966	0.000318255711369036	0.00219691
Angptl4	2674.73	-1.06022	0.249341	-4.25208	2.12e-05	0.000143943			LOC101825629	17053.0801664766	-1.20656	0.377000907564443	-3.20040682740345	0.00137233731319045	0.00513073			Cxcr3	17.438913699338	1.38927	0.543235906044238	2.55739499319366	0.0105459392469264	0.0349417
LOC101841539	8720.01	-1.06016	0.327334	-3.23877	0.00120048	0.00436173			LOC101822692	4090.51284350188	-1.20588	0.333306169491816	-3.6179313962579	0.000296967083143749	0.00140282			LOC101837664	24.3558675610551	1.3893	0.43737167350455	3.17646348891142	0.00149082554232729	0.00742566
Emc6	816.377	-1.06004	0.231869	-4.57174	4.84e-06	4.17e-05			Rbm25	1712.49621963404	-1.20522	0.215608086298628	-5.58987361053705	2.27234947706656e-08	3.84444e-07			LOC121133961	30.3123151521499	1.38975	0.448544759826771	3.09836352066996	0.0019459257524205	0.00917094
LOC121133266	104.389	-1.05822	0.301511	-3.50973	0.000448565	0.00189008			LOC106021075	25.6475532958198	-1.20427	0.443594741747828	-2.71480286165464	0.00663152331079464	0.0192831			Uck2	90.4606268119584	1.39084	0.459655258809892	3.02584282333925	0.00247941152839456	0.0110713
Adck5	1979.04	-1.05802	0.187792	-5.634	1.76e-08	3.6e-07			LOC101839333	67.7674068540323	-1.20357	0.306474918083917	-3.92713518245536	8.59636701590814e-05	0.000489204			Hspa12b	51.5281332936977	1.39326	0.375124971104549	3.71412403287578	0.000203908771722747	0.00154312
Anp32e	1954.66	-1.05801	0.181406	-5.8323	5.47e-09	1.36e-07			LOC101841731	169.963826820281	-1.20352	0.309610994922721	-3.88719860002931	0.000101407783501076	0.00056508			Gprc5b	44.2425964788263	1.39362	0.371313261357877	3.75321831295697	0.000174578687937112	0.00136291
Mrpl14	1987.26	-1.05777	0.219892	-4.81042	1.51e-06	1.55e-05			Dock3	35.3020614049814	-1.2028	0.329254656533874	-3.65308678869444	0.00025910660532941	0.00125071			Cdt1	43.8326559062069	1.39392	0.49288943561668	2.82806358553443	0.00468305039001832	0.0183751
Syn3	131.528	-1.05723	0.238531	-4.43226	9.33e-06	7.19e-05			Calr3	161.758148441716	-1.20273	0.20653561354688	-5.82334736138539	5.76804949959722e-09	1.16003e-07			Src	1242.89691729159	1.39506	0.302784293416532	4.60743418793343	4.0766817177331e-06	7.15629e-05
LOC101841462	6066.03	-1.05608	0.237211	-4.45207	8.5e-06	6.67e-05			LOC101833939	199.429184866134	-1.20259	0.289921476048079	-4.14797810360347	3.35424470579862e-05	0.000218382			Ptprc	345.510790606944	1.39665	0.226554401326888	6.16474484508523	7.05968825502927e-10	7.40794e-08
Cd1d	3797.99	-1.05587	0.26192	-4.03126	5.55e-05	0.000323151			LOC121141373	6136.73796753139	-1.20106	0.17682675488501	-6.79229901727835	1.10360505108432e-11	4.29343e-10			Galr1	1305.45833753981	1.39691	0.268062649859497	5.21113184027698	1.87692004962531e-07	6.18495e-06
Alad	6053.23	-1.05547	0.181264	-5.82284	5.79e-09	1.42e-07			LOC101836825	19.85986956585	-1.20052	0.498128292066832	-2.41006543389706	0.0159496596673358	0.0401065			Lpxn	96.0286183960631	1.39691	0.270942523539155	5.15574233614009	2.52628084435368e-07	7.64108e-06
Ndufc2	2373.62	-1.05502	0.197987	-5.32873	9.89e-08	1.56e-06			ND5	119124.100797689	-1.20036	0.202941366986741	-5.91481919454299	3.32240340583467e-09	7.08717e-08			Map3k1	727.628515045648	1.3983	0.307569128662547	4.54630677568186	5.45954442793082e-06	8.935e-05
Ndufa5	1116.78	-1.05416	0.177506	-5.93873	2.87e-09	7.85e-08			LOC121136296	64.0560110285045	-1.1999	0.393754968004375	-3.0473350873909	0.00230880174884187	0.00797101			Chtf8	120.518540001257	1.39863	0.291287077301938	4.80156553445049	1.57429969403986e-06	3.29288e-05
Mgst2	3188.08	-1.05322	0.193829	-5.43378	5.52e-08	9.51e-07			LOC121143553	44.9944927910158	-1.19931	0.374224907972735	-3.20479601962503	0.00135158228325703	0.0050711			Adgrg1	695.61968975939	1.39952	0.239746198026816	5.83749020155991	5.29930100788393e-09	3.54223e-07
Ppox	144.094	-1.05262	0.203332	-5.17688	2.26e-07	3.1e-06			Fos	38.0682217004376	-1.19929	0.48405552460627	-2.47758237109454	0.0132275872288808	0.0342647			LOC101827584	35.4609945623337	1.39965	0.431394128596059	3.24447853162277	0.00117665886782634	0.00614619
LOC101843221	19.2907	-1.0517	0.429945	-2.44611	0.0144406	0.0347745			Tmem205	12212.7359393648	-1.1989	0.200942177894839	-5.96639768703141	2.42548706612914e-09	5.28678e-08			S1pr2	190.707814120405	1.4006	0.260869545150066	5.36896426233376	7.91901082092641e-08	3.1183e-06
LOC101837548	476.953	-1.05095	0.210847	-4.98444	6.21e-07	7.37e-06			LOC121138193	154324.044474467	-1.19844	0.237195183446691	-5.05256602944075	4.3591358418139e-07	5.03702e-06			LOC101836288	2104.93841849889	1.40124	0.198999710473198	7.04141750259332	1.90293872187567e-12	5.67348e-10
Psmc5	2883.62	-1.05067	0.123927	-8.47809	2.29e-17	1.92e-14			LOC121135506	45.3782266371744	-1.19788	0.323156507846232	-3.70681123042274	0.000209885264626569	0.00104777			Cd48	82.9929387849327	1.40208	0.331180413153496	4.23357866341384	2.30001679059187e-05	0.00027587
LOC101843458	53.6245	-1.05039	0.288446	-3.64156	0.000270989	0.00122947			Tmem89	49.1842222545184	-1.19763	0.380560396566448	-3.14701201888808	0.00164948181425538	0.00598651			LOC101829808	94.9742720427184	1.40283	0.35880373793213	3.90974596439955	9.23932350606134e-05	0.000824037
LOC106022250	1570.8	-1.05001	0.193785	-5.41843	6.01e-08	1.02e-06			Bola1	1148.88297734182	-1.19639	0.207695998148501	-5.76030872660788	8.39602255228742e-09	1.6159e-07			Mxra7	125.328837015217	1.40316	0.46665115538668	3.00687288154269	0.00263950113798114	0.0116434
Upp2	14654.5	-1.0497	0.250864	-4.18433	2.86e-05	0.000184281			LOC121143318	49.433235138356	-1.19618	0.320627999950718	-3.73074163926186	0.000190916931350915	0.000966034			Mlkl	134.556793222873	1.4032	0.4316699239631	3.25063669691444	0.00115146897909815	0.00605941
Dock6	652.108	-1.04837	0.265859	-3.94332	8.04e-05	0.000442374			Rundc3a	19.5165977019105	-1.19504	0.510499310471863	-2.34092048754843	0.0192362633740556	0.0468234			Spn	94.5173177463644	1.40422	0.296531435254133	4.73547569048495	2.18541900396151e-06	4.30732e-05
LOC101829285	42.6072	-1.04823	0.328067	-3.19516	0.00139754	0.00494859			Alad	4456.31544642595	-1.19465	0.150583314396805	-7.93349066413625	2.1307058599021e-15	2.2473e-13			Mdm1	35.479564654674	1.40507	0.456982855333171	3.07465584337237	0.00210745585491913	0.00975705
Ahcy	26897.3	-1.04812	0.228834	-4.58027	4.64e-06	4.04e-05			LOC121136205	13.5426762993848	-1.19447	0.470313837852505	-2.53972630087814	0.0110939248390712	0.029652			Cdh26	18.85555664942	1.40563	0.513882885833675	2.73530397958167	0.00623226931349375	0.0230143
LOC121142902	18.8644	-1.04799	0.441033	-2.37622	0.0174911	0.0409029			Etfb	8861.33548338102	-1.194	0.173680605870803	-6.87470245490987	6.21193791019423e-12	2.5806e-10			Cxcr4	39.3470374570401	1.40607	0.384749578648477	3.65450603078106	0.000257677606830851	0.00186439
Tst	11479.3	-1.04747	0.213059	-4.91635	8.82e-07	9.82e-06			LOC101828970	16.7883468355425	-1.19289	0.448150039606027	-2.6618041184705	0.00777230940844679	0.0220005			Als2cl	165.271681313028	1.40676	0.457272206952497	3.07641154641802	0.00209508453812859	0.00971245
LOC121138870	32.9441	-1.0472	0.360748	-2.90286	0.00369772	0.0112239			Sltm	1888.61203089162	-1.19243	0.158542224059175	-7.52118453174428	5.42821699238849e-14	4.00991e-12			Ccdc88c	91.453539541342	1.40768	0.295049945915186	4.77099165232506	1.83321138747597e-06	3.72654e-05
Mpnd	2086.69	-1.0465	0.227989	-4.59014	4.43e-06	3.9e-05			LOC101836091	11833.7963891917	-1.19172	0.258705580568766	-4.60646732276596	4.0956738753103e-06	3.5489e-05			Dixdc1	325.710286809151	1.40777	0.268396469214007	5.24512581985477	1.56175711818121e-07	5.31422e-06
LOC101844358	4985.56	-1.04626	0.296469	-3.52908	0.000417009	0.00177736			Atp2a1	43.8685610917313	-1.19134	0.414156389650685	-2.87654213155443	0.00402058518213965	0.0127197			Fam110c	203.168662160689	1.40793	0.298151067087819	4.72220693826437	2.33299121642415e-06	4.53889e-05
Nfib	4237.5	-1.04581	0.196982	-5.30917	1.1e-07	1.7e-06			LOC106022362	34.8608727235226	-1.19123	0.367664329926809	-3.23998548186026	0.00119535785648871	0.00457538			LOC121136534	19.418038033786	1.41047	0.576742246459088	2.44557551782065	0.0144621158076594	0.0445534
LOC101834406	1187.46	-1.04544	0.26842	-3.89481	9.83e-05	0.000524311			CYTB	198622.835422481	-1.191	0.2322104527582	-5.12896395455836	2.91341115016233e-07	3.523e-06			Vwf	243.008176262283	1.41115	0.424853088063803	3.32151126041944	0.000895313696316481	0.00495921
Caskin1	44.4362	-1.04473	0.325698	-3.20765	0.00133823	0.00477623			ATP6	197099.282358224	-1.19066	0.240540918172174	-4.94993844645319	7.42369567783862e-07	8.00334e-06			LOC101844262	16.3525908672207	1.41168	0.515773052076345	2.73702471427201	0.00619976351771553	0.0229233
Ech1	21116.9	-1.04369	0.245448	-4.25221	2.12e-05	0.000143943			Clk4	1345.38808813101	-1.19031	0.196961999067601	-6.04336966968025	1.5092830134244e-09	3.5029e-08			Esco2	31.5843893229741	1.41371	0.406459072986824	3.47810803406512	0.000504966360860395	0.00315949
CUNH9orf152	863.407	-1.04326	0.282488	-3.69311	0.00022153	0.00104147			Gstk1	6121.60193383848	-1.18978	0.212797000693144	-5.59114091295824	2.25582411562937e-08	3.82382e-07			LOC110342040	103.674624216561	1.41371	0.299446365812048	4.72108443524637	2.34590522110801e-06	4.55668e-05
Dpm3	334.85	-1.0428	0.215212	-4.84547	1.26e-06	1.33e-05			LOC121140292	340.847410831527	-1.1888	0.176061497965137	-6.75218132931419	1.45638693617171e-11	5.54098e-10			Card11	52.3050418271468	1.41526	0.366939621810502	3.85691525244708	0.000114826950933247	0.000976809
LOC101823484	266.323	-1.04187	0.360031	-2.89383	0.00380577	0.0114832			LOC101833568	63.5295287942468	-1.1882	0.324493142544429	-3.66169797637142	0.000250549132673335	0.00121748			Ezr	547.174110824873	1.41533	0.396298490281	3.57137542669043	0.00035511144275043	0.00238131
Tpcn1	1911.09	-1.04178	0.155276	-6.7092	1.96e-11	1.1e-09			Nme3	1052.03421744899	-1.18795	0.164728054749136	-7.21161052466307	5.52939399924692e-13	3.03398e-11			Rgs10	88.9554217976858	1.4154	0.374664007596875	3.77777561180837	0.000158235347889679	0.00126045
LOC106022645	150.947	-1.04046	0.296131	-3.51351	0.000442232	0.00186445			Ndufb1	575.459545608792	-1.18599	0.239950903006882	-4.94264490216748	7.70697835494958e-07	8.27585e-06			LOC121133964	64.6875424284886	1.41599	0.337136491230813	4.20006233551627	2.66841505005672e-05	0.000307868
Vtn	85343.5	-1.04007	0.141072	-7.37261	1.67e-13	2.14e-11			LOC121135716	22.2686588270872	-1.18552	0.482647125391502	-2.4562792921217	0.014038400547214	0.0360112			Slc7a8	102.470837253127	1.41605	0.312887926296122	4.52573399912515	6.01862443310143e-06	9.65396e-05
Psmb7	4527.65	-1.03985	0.165986	-6.26469	3.74e-10	1.35e-08			Pcyt2	4441.15457849509	-1.18372	0.163991170836413	-7.21819436344501	5.26823839781725e-13	2.94169e-11			Ptafr	240.834927367893	1.41626	0.229682008922134	6.16617907056204	6.99598554285241e-10	7.40794e-08
Masp2	9882.3	-1.03963	0.15756	-6.59836	4.16e-11	2.08e-09			Sod1	11309.4561636701	-1.18347	0.204104875009109	-5.79836663709277	6.69639247128157e-09	1.32705e-07			Sel1l	1703.28530159126	1.41626	0.54973768732491	2.57625100314057	0.00998781128594981	0.0334882
LOC101825069	31.8823	-1.03947	0.397264	-2.61657	0.00888178	0.0232834			LOC121137032	22.3120200188281	-1.18277	0.486718231039746	-2.43009489309994	0.0150948701505738	0.0382509			Ccdc148	14.0800290884261	1.41634	0.560710632432973	2.52597353136759	0.0115378173659324	0.0374589
Ndufs5	2184.29	-1.03756	0.185613	-5.58994	2.27e-08	4.45e-07			Ttc36	8197.23261226002	-1.18276	0.24847275466871	-4.76012122917254	1.93476710915869e-06	1.8827e-05			LOC121142751	722.633544386117	1.41751	0.345614645610744	4.10141446783638	4.10632292181622e-05	0.000435757
LOC101836116	288.63	-1.03703	0.317243	-3.26889	0.0010797	0.00398954			Gpr17	47.8468293487976	-1.18206	0.475116393870794	-2.48793240843924	0.0128488150264076	0.0334673			LOC101825271	324.97538274316	1.41861	0.257303208131222	5.51336231814168	3.52042454301087e-08	1.6001e-06
Mocos	1863.71	-1.03592	0.180367	-5.74339	9.28e-09	2.11e-07			Sybu	51.2269574673888	-1.18144	0.279343947245132	-4.22933504051083	2.34383066851356e-05	0.000161165			Pkm	652.355532642616	1.41879	0.405708052255668	3.4970674619833	0.000470402858210958	0.00298398
Ppig	1544.33	-1.03512	0.183824	-5.63105	1.79e-08	3.65e-07			Rida	22015.4546952481	-1.18041	0.220577659386019	-5.3514686124947	8.72432718347486e-08	1.22537e-06			Gins2	111.924083972366	1.41909	0.33215167479932	4.27242768599886	1.9335626814607e-05	0.00023925
Lrrc61	445.936	-1.03482	0.281163	-3.68051	0.000232764	0.00108636			Tmem132a	789.336959251502	-1.18027	0.216757352061629	-5.44512928686187	5.176777117481e-08	7.82493e-07			Ntn4	404.440096717424	1.41919	0.216927040634511	6.54223444738734	6.06063907958321e-11	1.05405e-08
LOC101840807	6747.24	-1.03367	0.30003	-3.44521	0.000570616	0.0023193			Asl	9402.09544169681	-1.17858	0.295790882265704	-3.98451021620058	6.76194481808151e-05	0.00039794			Tgm1	53.6874183045393	1.41996	0.478955224732339	2.96469978275655	0.00302978444023901	0.0130524
LOC121134132	1999.5	-1.0334	0.200268	-5.1601	2.47e-07	3.34e-06			Aadac	15685.3147452263	-1.1767	0.191784399041908	-6.1355311258563	8.48751450798536e-10	2.08455e-08			C1qtnf6	135.727663803086	1.42046	0.332396660033553	4.27338331601431	1.92529057154989e-05	0.000238383
LOC101839858	613.108	-1.03301	0.190519	-5.42209	5.89e-08	1e-06			Fbxl15	306.369385554503	-1.1752	0.222434419832138	-5.28334631787278	1.26845276663349e-07	1.69419e-06			Gpx8	37.6028728683321	1.42055	0.537147166411297	2.64461754520759	0.00817832958354748	0.0286112
Plekhm2	1510.73	-1.03227	0.276612	-3.73184	0.000190084	0.000918394			LOC121132728	237.544446122938	-1.17502	0.232851663460882	-5.04623290734847	4.5060606690074e-07	5.16904e-06			C3ar1	37.0055696302461	1.42082	0.388101774375473	3.66095480258347	0.000251277087259338	0.00182487
P2rx4	4937.15	-1.032	0.178029	-5.79684	6.76e-09	1.62e-07			Vegfa	4796.041623417	-1.17444	0.171894634980618	-6.83235182547188	8.35336715276461e-12	3.36706e-10			Tmcc3	233.812352778073	1.42118	0.31437887451939	4.52059182857066	6.16669878846065e-06	9.82435e-05
Lcat	8422.81	-1.0319	0.206471	-4.9978	5.8e-07	6.95e-06			LOC121133288	59.0479130856339	-1.17421	0.319002615411601	-3.68087541321193	0.000232434563190188	0.00114469			Phactr1	30.585562283393	1.42119	0.500928839929879	2.83710519425894	0.00455246102234912	0.0180057
LOC121141133	63.8514	-1.03109	0.363807	-2.83418	0.00459433	0.0134434			LOC121135641	17.4492611988028	-1.17385	0.465072123664696	-2.52401128873137	0.0116024202771232	0.0308043			Arid5a	69.7491679111881	1.42206	0.429626878821594	3.30998686995149	0.000933003477417674	0.00513466
LOC121139535	736.54	-1.03045	0.153868	-6.69698	2.13e-11	1.18e-09			LOC121138218	666028.291131626	-1.17367	0.216876235115713	-5.4116821334478	6.24354462062246e-08	9.23879e-07			Nab2	54.8492805105762	1.4231	0.418188286277453	3.4030244496273	0.000666443165004903	0.00393765
Ulk1	3593.05	-1.02903	0.187015	-5.5024	3.75e-08	6.83e-07			LOC121135636	23.3603264570481	-1.17334	0.38870266884961	-3.01859314965543	0.00253951318577847	0.00862944			Gls	265.178366792306	1.42631	0.305102583801677	4.67485473960345	2.94161754993986e-06	5.48139e-05
Ndst2	1009.93	-1.02902	0.178756	-5.75658	8.58e-09	1.98e-07			Tubb1	160.48073617358	-1.17188	0.328529526664065	-3.56703717952995	0.000361040271622206	0.00166328			LOC101825519	30.3098208346169	1.42687	0.492410946992073	2.89771772618791	0.00375888730912241	0.0154774
Dhdh	233.78	-1.02855	0.360847	-2.85038	0.00436674	0.0128854			Nthl1	199.535957558939	-1.17066	0.189494648229695	-6.17778950693734	6.50053018095385e-10	1.6499e-08			Tmem156	13.0229841080496	1.42835	0.592505658041555	2.41069073445553	0.0159223434682567	0.0480278
LOC110343104	6018.15	-1.02819	0.166338	-6.1813	6.36e-10	2.14e-08			Armc2	46.0680518271078	-1.16997	0.363949106862844	-3.21464255979996	0.0013060704352515	0.00493211			LOC101837127	31.1908523718094	1.42837	0.584918743903477	2.44199378988751	0.0146063978792016	0.0449095
LOC110342452	133.775	-1.0281	0.232922	-4.4139	1.02e-05	7.76e-05			LOC106022691	353.701662386504	-1.16941	0.247287015147324	-4.72897834954166	2.25652442360402e-06	2.14201e-05			LOC106020738	1657.70945892131	1.42845	0.414384082851892	3.44715323199238	0.000566527162224016	0.0034703
Eml6	198.249	-1.02786	0.359542	-2.85881	0.00425239	0.0126036			LOC106021528	47.3774391636697	-1.16907	0.390395671467274	-2.99457149247006	0.00274830640692882	0.00921848			Pxdn	359.555737283647	1.42961	0.264325460073017	5.40853421004156	6.35426510291081e-08	2.61737e-06
LOC101826184	4406.73	-1.02769	0.207392	-4.95531	7.22e-07	8.4e-06			LOC101830200	537.68536964798	-1.16871	0.190439284719537	-6.13692247756631	8.41354162494688e-10	2.06906e-08			Lrrc32	651.723761618779	1.43033	0.239268131876794	5.97794207078345	2.25974056595399e-09	1.77593e-07
ND6	30424.9	-1.02677	0.219177	-4.68468	2.8e-06	2.62e-05			Tex45	19.4063208825626	-1.16842	0.501687009702717	-2.3289826992224	0.0198599822505942	0.0480675			LOC101838170	169.022318545068	1.43076	0.520175073495865	2.75053879301771	0.00594973463060084	0.0222175
Etfa	12739.9	-1.02614	0.202107	-5.07721	3.83e-07	4.87e-06			Slc43a3	3382.15725118541	-1.16787	0.210575851309397	-5.54609524218187	2.92119743954009e-08	4.77622e-07			LOC121138058	63.7904837241515	1.43076	0.388991460505835	3.67813959707549	0.000234941370342191	0.00172919
Fbp1	32784.3	-1.02548	0.224945	-4.55879	5.14e-06	4.38e-05			LOC101837025	185.972709375742	-1.16675	0.253643148407489	-4.59997871178307	4.2253411874638e-06	3.63736e-05			Rab8b	238.511830290258	1.43165	0.240020212234638	5.96472653095671	2.45044092609347e-09	1.88634e-07
LOC101840872	46.4296	-1.02531	0.425459	-2.40989	0.0159575	0.037797			LOC106021763	40.4219070923435	-1.16638	0.317557492906145	-3.67297958484617	0.000239738643195118	0.00117184			Jaml	106.064839163653	1.43435	0.461518221681861	3.10789569509278	0.00188424556471872	0.00894184
Gabbr1	68.8183	-1.02398	0.358214	-2.85858	0.00425544	0.0126082			Tmem35b	102.768256408368	-1.16573	0.326409269504472	-3.57136109787358	0.000355130874357444	0.00164123			Tnfsf10	372.308582072214	1.43577	0.192967879581449	7.44046027318529	1.00335088392124e-13	5.38455e-11
LOC101842021	121.739	-1.02385	0.435251	-2.35233	0.0186564	0.0431401			Ngf	19.7963116841736	-1.16565	0.408341770542235	-2.8545912617053	0.00430922488918699	0.0134513			Arhgap19	22.949398870115	1.43682	0.479977287987393	2.99350753368198	0.00275790699790137	0.0120638
LOC101841580	72.932	-1.02344	0.358776	-2.85258	0.0043366	0.0128101			Tmem61	75.4903999420248	-1.16558	0.241000083644763	-4.83642219678315	1.32196982218296e-06	1.34355e-05			Aim2	21.9347082219365	1.43711	0.452604200769706	3.17520216318736	0.00149732143960071	0.00745407
Atp5mg	2209.91	-1.02251	0.194989	-5.24393	1.57e-07	2.29e-06			L3hypdh	411.40491648432	-1.16546	0.233644913875374	-4.98817710126084	6.0951681237367e-07	6.73947e-06			Cdc42ep3	80.0539448610935	1.43734	0.29225890536897	4.91804349604585	8.74134919492058e-07	2.06527e-05
Upf3b	195.193	-1.02248	0.203869	-5.01538	5.29e-07	6.43e-06			Pi4k2b	1135.67355071921	-1.164	0.188676287588251	-6.16929706005046	6.85942520398011e-10	1.73173e-08			Marchf1	108.620151324699	1.43796	0.39456952557125	3.64438235821915	0.000268034699476215	0.00192462
Bckdha	6953.56	-1.02102	0.169616	-6.01958	1.75e-09	5.08e-08			Chchd2	11552.2093382371	-1.16322	0.2177632103044	-5.34166689491096	9.20957711340443e-08	1.28185e-06			Adap1	55.1320998641762	1.43864	0.585454733864608	2.4573113963096	0.0139981291251529	0.0434303
LOC101823809	2850.16	-1.0207	0.325392	-3.13682	0.00170789	0.00587999			LOC121140873	46.1900188453446	-1.16257	0.39723266727127	-2.92668088172781	0.00342600216788773	0.011107			Ift22	45.4622859725977	1.44261	0.381548463732463	3.78094606237823	0.000156233523349651	0.0012498
Endog	1007.07	-1.02059	0.208831	-4.88716	1.02e-06	1.12e-05			LOC121136782	51.4254150737987	-1.16185	0.282683968762134	-4.11006608274494	3.95545904377e-05	0.000250955			LOC101836143	53.4807410145424	1.44288	0.303177528255913	4.75920162154102	1.9436021288888e-06	3.90029e-05
Gpam	5079.75	-1.02051	0.387458	-2.63384	0.00844243	0.0223521			Emc9	484.518638670147	-1.16171	0.187806023913075	-6.1856771587415	6.18364451962943e-10	1.58012e-08			Znf516	139.578813611312	1.44295	0.342294167708812	4.2155377859856	2.49183663471993e-05	0.000292709
Rassf6	553.85	-1.02047	0.172533	-5.91461	3.33e-09	8.93e-08			LOC101843716	374880.86946454	-1.16136	0.166505654197148	-6.97491872298415	3.06047697365372e-12	1.39982e-10			Wnk2	59.145897777067	1.44301	0.451208083619249	3.19809265932093	0.00138339821787061	0.00698163
Ndufaf8	264.073	-1.02026	0.254245	-4.01289	6e-05	0.000343974			LOC121141809	18.5824551517398	-1.16094	0.492572968287995	-2.35689215978924	0.0184285977434603	0.0451733			LOC101840911	50.1636171342073	1.44588	0.557983494988855	2.59126135913177	0.00956248373945587	0.0324093
LOC101828166	4112.66	-1.02009	0.213914	-4.76869	1.85e-06	1.83e-05			LOC106021219	67.4670232206733	-1.16031	0.278165587484181	-4.17127672190571	3.02897758579616e-05	0.000199948			Rac2	151.457281516504	1.44592	0.265193505466912	5.45232695320992	4.9714942006514e-08	2.15657e-06
Immp2l	227.594	-1.01922	0.220024	-4.63232	3.62e-06	3.27e-05			LOC110341569	55.1804823053621	-1.16028	0.295162509317844	-3.9309987923798	8.45936969689717e-05	0.000482576			Kif11	69.388654721213	1.44622	0.329498103939527	4.38916583827589	1.13786275365469e-05	0.000159735
LOC121138090	815.06	-1.01919	0.302106	-3.37361	0.0007419	0.00289803			LOC101839447	345.96954455588	-1.16021	0.24114416824102	-4.8112853140465	1.49962759850737e-06	1.5016e-05			LOC121137606	179.440583789219	1.44642	0.470148205792806	3.07651106762499	0.00209438527465541	0.00971245
Tsacc	19.4485	-1.01883	0.386704	-2.63466	0.00842227	0.0223164			LOC121136192	27.8851371507869	-1.16015	0.378212783807608	-3.0674425903732	0.00215898927790325	0.00752772			Qki	687.842049467619	1.44671	0.369828023519964	3.91184827231521	9.15924516306619e-05	0.000818839
LOC101839056	81732.1	-1.01844	0.236324	-4.30952	1.64e-05	0.000115553			Grem2	113.733931007686	-1.1601	0.248995079288274	-4.65914713923824	3.17522184549622e-06	2.85966e-05			Hecw2	94.523942832608	1.44819	0.365794592276051	3.95901617544516	7.52591401826575e-05	0.00070328
Atf4	5318.19	-1.01806	0.164468	-6.19003	6.02e-10	2.05e-08			LOC121137878	42.6216107608526	-1.15985	0.326810126156645	-3.54899595182972	0.000386703025348843	0.0017631			Cit	15.3405065748913	1.44887	0.567608074498702	2.55258336728792	0.0106927316634787	0.0353035
Polr2l	1638.62	-1.01785	0.178294	-5.70882	1.14e-08	2.47e-07			Itpk1	706.932841155458	-1.15857	0.290800330983401	-3.98408531414049	6.77405350715323e-05	0.000398529			LOC101822555	441.822462593574	1.44935	0.36990942673369	3.91812640351569	8.92399085992446e-05	0.000806638
Mapre3	1171.29	-1.01654	0.134109	-7.57996	3.46e-14	6.09e-12			Zbtb20	2565.45049436621	-1.15832	0.321761558584607	-3.5999393871182	0.00031829136668742	0.00148983			Ccr3	37.80182059907	1.45088	0.419345741141093	3.45987497937634	0.000540426238874984	0.00334934
Prr16	424.69	-1.01638	0.281558	-3.60985	0.000306377	0.0013667			Usp20	5899.1042103557	-1.15688	0.215147440395889	-5.3771588551025	7.56704057965931e-08	1.08341e-06			Uggt2	25.6478242776819	1.45147	0.424574096948704	3.4186401069524	0.000629349075812536	0.00376467
Ndufs6	1593.55	-1.01591	0.185117	-5.48794	4.07e-08	7.31e-07			Crip3	73.1175157154481	-1.15673	0.354857592105934	-3.25971407515693	0.00111524581209804	0.00432277			Kirrel1	249.357394565297	1.45159	0.352308729469589	4.1202170654333	3.7851562565113e-05	0.00040743
Mettl18	76.2066	-1.01379	0.209535	-4.8383	1.31e-06	1.37e-05			Cfd	1644.95321338889	-1.15671	0.365299029451588	-3.16646428644845	0.00154304292302077	0.00566409			Atad5	29.0257885342954	1.45165	0.471959380373289	3.07578523686596	0.00209949007825757	0.00972736
Tgds	2432.01	-1.01345	0.125415	-8.08078	6.44e-16	2.36e-13			Kcnab3	37.3424123331649	-1.15656	0.311905365439269	-3.70805658344261	0.000208855993711018	0.00104346			Lama4	111.865355462416	1.45181	0.345484423174034	4.20223756901135	2.64289554798551e-05	0.00030624
Fzd8	1016.37	-1.01311	0.186537	-5.43116	5.6e-08	9.6e-07			LOC101844418	41.3557220147267	-1.15645	0.413310296474616	-2.79802965054593	0.00514153925438349	0.015588			Filip1l	355.462986632354	1.45298	0.252357597118217	5.75761947622554	8.53083882420614e-09	5.16886e-07
Ndufb7	1662.56	-1.01274	0.21724	-4.66185	3.13e-06	2.88e-05			Fkbpl	808.94693410088	-1.15619	0.184143648375951	-6.27875707108443	3.4129036038319e-10	9.34128e-09			Fkbp10	43.3642560081532	1.45431	0.464886755074371	3.12830095477769	0.0017582005177665	0.00846342
Romo1	1707.92	-1.01258	0.229626	-4.40968	1.04e-05	7.89e-05			Hsd17b10	6010.70126416338	-1.15523	0.21483238325728	-5.37733622265038	7.55959245167918e-08	1.08316e-06			Sash3	92.2484285443461	1.45817	0.281011985282968	5.18900176345916	2.11424394714588e-07	6.75371e-06
LOC121142672	1005.98	-1.0124	0.205481	-4.92699	8.35e-07	9.39e-06			Znf692	211.229226140394	-1.15508	0.252190723337011	-4.58017083366148	4.64596286254319e-06	3.94443e-05			Osbpl5	105.193054667561	1.45855	0.240832686602035	6.05629603017652	1.39291563473151e-09	1.28251e-07
Sgsm3	326.526	-1.01194	0.208508	-4.85321	1.21e-06	1.29e-05			LOC101842280	123.392930156088	-1.15508	0.340358386666056	-3.39370321375979	0.000689543773815808	0.00286831			Znf185	17.1226475515446	1.4586	0.605835733934428	2.40759027105749	0.0160581917181355	0.0483135
Rps21	427.331	-1.0115	0.341691	-2.96027	0.00307366	0.0096129			Tedc2	166.977764606014	-1.15301	0.329261194482291	-3.50180774920124	0.000462112937487086	0.00204461			Angpt2	28.1856586329493	1.45864	0.600957161058488	2.42718965179218	0.0152162992390483	0.0464275
Nmral1	178.833	-1.0114	0.192585	-5.25173	1.51e-07	2.21e-06			Rad21l1	39.8863534397425	-1.1528	0.349087166984916	-3.30233463008909	0.000958836073297117	0.00380111			Ern1	1164.07044513946	1.45886	0.314733225687502	4.63521244698706	3.56571081316494e-06	6.41521e-05
LOC121139717	17.6488	-1.01125	0.429291	-2.35563	0.0184912	0.0428586			Pkdcc	1573.51538530014	-1.14967	0.200966124562642	-5.72070606159266	1.060822837857e-08	1.97642e-07			Crybg3	184.427575822177	1.45893	0.294455831985474	4.95465582807761	7.24584282323791e-07	1.78373e-05
LOC110339632	108.125	-1.0108	0.43713	-2.31236	0.0207581	0.047115			LOC121138712	29.6885858538598	-1.14928	0.383927568065535	-2.99348933360079	0.00275807149181096	0.00923427			Ripk4	106.86220252822	1.46003	0.360668584741341	4.04813141299847	5.16281581943867e-05	0.000520801
LOC101838157	30.7446	-1.0108	0.401065	-2.52028	0.0117261	0.0292602			LOC101832679	506.458172020129	-1.14824	0.155182007392741	-7.39932854271057	1.3687482489494e-13	9.14433e-12			Glis3	278.298233150631	1.46126	0.319819729910923	4.56901555638806	4.90020414770948e-06	8.28641e-05
LOC101831113	61.4399	-1.01036	0.340812	-2.96456	0.00303114	0.00951087			LOC110341553	1233.50154410295	-1.14812	0.206270253578133	-5.56610434284753	2.60497294938328e-08	4.31548e-07			Triqk	35.0863621166912	1.46139	0.415517207964981	3.51704763578618	0.000436375460579705	0.00280508
Dexi	856.284	-1.0096	0.23064	-4.37739	1.2e-05	8.95e-05			LOC106022027	78.3455147344685	-1.14707	0.363674988634796	-3.15411563480114	0.00160985284418723	0.00586456			LOC121135425	25.2573903743067	1.46161	0.422588760214079	3.45871413017197	0.000542760643648805	0.00335852
Atp5f1e	4395.97	-1.0091	0.233023	-4.33049	1.49e-05	0.000106885			LOC106022969	200.747090486763	-1.14657	0.292090061071943	-3.92539351974906	8.65880665354452e-05	0.000492178			Prdm1	32.8759837836374	1.46172	0.452314031976535	3.23164336770442	0.00123080563449124	0.0063669
Mrpl34	1109.54	-1.009	0.227488	-4.43541	9.19e-06	7.11e-05			Ndufa1	1744.25339252565	-1.14618	0.199001393755144	-5.75964156434507	8.42927393171323e-09	1.61973e-07			Npr3	53.0418243574603	1.462	0.583770638516085	2.50441427785366	0.012265432324736	0.0392339
Echs1	17419.6	-1.00693	0.237654	-4.23696	2.27e-05	0.000151886			Wfikkn1	221.154262381135	-1.14574	0.235496438853905	-4.86519916427585	1.14341607613224e-06	1.1817e-05			Panx1	25.5106504699181	1.46256	0.543015587487365	2.69340353977688	0.00707266077325676	0.0254104
Naa10	358.218	-1.00616	0.184494	-5.45362	4.94e-08	8.61e-07			LOC121139375	13.4469560839413	-1.14522	0.487296979502311	-2.35015341312192	0.0187656748526323	0.0458633			Frk	140.560957141952	1.46331	0.320416804846409	4.5668882631506	4.95017705564604e-06	8.34643e-05
Ecm1	180.315	-1.00566	0.362695	-2.77273	0.00555877	0.0157695			LOC121141991	208.842012827601	-1.14494	0.48441758241908	-2.36352915094518	0.0181018024804032	0.0444871			Mctp1	30.9254375986774	1.46359	0.464817458879989	3.14873775032454	0.00163977276980109	0.00800412
G0s2	447.708	-1.0051	0.344342	-2.91891	0.00351262	0.0107517			LOC106022276	383.633175358163	-1.14403	0.340816970753858	-3.35673452674373	0.000788688001998569	0.00321728			Tlr4	154.571618080411	1.46361	0.257795082613331	5.67741043148684	1.36749088608553e-08	7.5104e-07
LOC121141831	37.473	-1.00412	0.365534	-2.74698	0.00601462	0.0168514			LOC101826179	37.9056417338811	-1.14398	0.374300084100823	-3.05630905337497	0.0022408015543844	0.007773			Nbeal1	449.209844206739	1.46373	0.318143382753927	4.60083716577813	4.20796290946956e-06	7.32513e-05
Smcr8	1589.66	-1.00366	0.13837	-7.25341	4.06e-13	4.51e-11			LOC121137028	154.316312831887	-1.14395	0.238309323752018	-4.80026908873151	1.58452579828615e-06	1.57664e-05			Ikzf2	16.2412315641801	1.46404	0.55270229383649	2.64887983786777	0.00807590401721249	0.0283479
Supt3h	168.169	-1.00358	0.201179	-4.98851	6.08e-07	7.23e-06			Kif9	141.902579664982	-1.14375	0.26191526795683	-4.36686189957321	1.260443651588e-05	9.41736e-05			Slc35e4	48.3462469016382	1.46415	0.430231478868117	3.40316836261166	0.000666092216254528	0.00393765
Dpys	17092.6	-1.00316	0.198567	-5.05201	4.37e-07	5.44e-06			LOC106022159	130.520271567796	-1.14372	0.211013337798997	-5.42013240868182	5.95549092254854e-08	8.84011e-07			Ctnnal1	162.219241138228	1.46478	0.2618740208071	5.59346083096981	2.22587458944681e-08	1.1149e-06
Bpi	70.7518	-1.00299	0.419406	-2.39145	0.016782	0.0394043			LOC101838074	111.289511870781	-1.14341	0.319225590034392	-3.58183563465881	0.000341188438345397	0.00158603			Oip5	13.6543691558527	1.46557	0.606130121227294	2.41791858315409	0.0156095689992418	0.0472971
Pon1	40297.8	-1.00258	0.253698	-3.95186	7.75e-05	0.000428905			LOC106022569	64.5889055689937	-1.1418	0.329865849893913	-3.46139687855199	0.000537379951845065	0.00232607			Ttll7	310.350483303494	1.46567	0.325652811777917	4.50072390757811	6.77224240064854e-06	0.000105881
Ftcd	12916.6	-1.00237	0.145618	-6.88356	5.84e-12	4.01e-10			LOC101843458	57.7164654185958	-1.14164	0.290375788400968	-3.93160240902875	8.43815368540858e-05	0.000481658			LOC101829188	90.3222632704093	1.46642	0.300278659007123	4.88353291957838	1.04201743507716e-06	2.38604e-05
Ndufa2	1585.59	-1.00168	0.215075	-4.65732	3.2e-06	2.93e-05			LOC101826794	323.282977095215	-1.14156	0.322232572841438	-3.54265078722199	0.000396126884679006	0.00179744			Crybg2	148.436249827908	1.46713	0.439257756876942	3.34001560568036	0.000837736822452499	0.0047149
Gatc	606.303	-1.00068	0.196733	-5.08651	3.65e-07	4.65e-06			LOC121138876	112.190675387158	-1.1409	0.258399080511292	-4.41525516313137	1.00890912575556e-05	7.73905e-05			Map3k5	183.913769331365	1.46778	0.287452543144411	5.10617054682368	3.28753002364325e-07	9.41306e-06
LOC121144263	34.0755	-1.00052	0.436253	-2.29343	0.021823	0.0490732			Scp2	21634.4719829688	-1.14078	0.214787918633298	-5.31119256438785	1.08910175576056e-07	1.48326e-06			Znf22	562.888920425797	1.46829	0.283283165953119	5.1831336869447	2.18188527302797e-07	6.87246e-06
Dmgdh	7524.25	-1.00033	0.292709	-3.41749	0.000632023	0.00253081			Pals2	3641.21471866503	-1.13983	0.200965800682114	-5.67177408608416	1.41326267398643e-08	2.55288e-07			Cdkn2b	101.55525827399	1.46859	0.320394988124095	4.58369375601988	4.56833172310613e-06	7.86498e-05
LOC101838072	346.423	1.0003	0.153729	6.50692	7.67e-11	3.49e-09			Inhba	103.391432050695	-1.13951	0.36035654436579	-3.16217784422926	0.00156593896355942	0.00573041			Sell	120.769666650967	1.46916	0.337672873330516	4.35083805270737	1.35618192551741e-05	0.000183128
Utrn	1207.31	1.00101	0.254029	3.94053	8.13e-05	0.000446686			LOC101827684	113278.651038737	-1.13937	0.285254915390225	-3.99420186191292	6.49125436512762e-05	0.000384154			Olfml1	88.9516283390587	1.4701	0.375717582057106	3.91276788066325	9.12442314236195e-05	0.000816892
Rasa2	238.794	1.00136	0.239181	4.18661	2.83e-05	0.000182654			Tp53i13	299.97321435184	-1.13911	0.219410977059616	-5.19168192033008	2.08402820139604e-07	2.61502e-06			Cblb	185.415618670021	1.47012	0.363229584286141	4.04735956677179	5.17986398799196e-05	0.000521188
Sipa1l2	304.268	1.00286	0.220856	4.54078	5.6e-06	4.7e-05			Macrod1	3829.1663119197	-1.13851	0.206451750515193	-5.51466179638346	3.49451296729199e-08	5.58446e-07			Adgra2	339.720989149539	1.47196	0.272495557519227	5.40178249580274	6.59819259254549e-08	2.68586e-06
Rhoc	710.369	1.00342	0.21089	4.75805	1.95e-06	1.92e-05			Isg20	470.382287047745	-1.13788	0.242502799321962	-4.6922299013371	2.70243193020252e-06	2.49906e-05			Gcnt1	86.7534681642025	1.4736	0.345649098787908	4.26328650273581	2.0144196518147e-05	0.000247864
Pdp1	112.04	1.0046	0.229795	4.37172	1.23e-05	9.15e-05			LOC106022383	2322.42448689405	-1.13772	0.243164102715278	-4.67883059443675	2.88515689265377e-06	2.64357e-05			Notch2	410.663393196412	1.47622	0.43397204899623	3.40165778740587	0.00066978451073298	0.00395363
Gcnt2	231.266	1.00477	0.317271	3.16691	0.0015407	0.00538235			LOC101828346	13.4967119742779	-1.13744	0.488945665408908	-2.32630840931063	0.0200021037357716	0.0483745			Tanc2	135.579176854687	1.47673	0.306119218683387	4.82402050508174	1.40692943905674e-06	3.00085e-05
LOC101827092	9296.15	1.00568	0.303287	3.31594	0.000913363	0.00346672			LOC121142522	34.4718619438468	-1.13728	0.449888216924066	-2.52791778565769	0.0114741217269013	0.030505			Obi1	38.1716257289444	1.47734	0.455168881879209	3.24570555534126	0.00117159948332979	0.00613179
Cuedc1	44.3579	1.00647	0.382105	2.634	0.00843852	0.0223453			Rex1bd	1184.54510999147	-1.13702	0.186408798284959	-6.09960014058	1.06334126566929e-09	2.55862e-08			Eps8	245.72753634407	1.47747	0.273762599344536	5.39690274255063	6.78011160824081e-08	2.73873e-06
Cln8	317.33	1.00735	0.204428	4.92766	8.32e-07	9.38e-06			LOC101822733	9751.94481350695	-1.13647	0.158597376979048	-7.16578649255854	7.73412315314537e-13	4.09004e-11			Srgn	392.699369955667	1.47798	0.42851595603723	3.44907706649138	0.000562506137029022	0.00345054
Rcn2	269.911	1.00739	0.263493	3.82324	0.00013171	0.000672854			LOC101832880	84.1170023474548	-1.13474	0.295992022466864	-3.83366954907886	0.000126245712884799	0.000682609			Itih5	147.088115056529	1.48076	0.276911673960247	5.34740104252063	8.92261660846317e-08	3.42727e-06
Cyth3	250.371	1.00747	0.178188	5.65399	1.57e-08	3.26e-07			LOC110342888	47.6636034165863	-1.13315	0.333339791901726	-3.39937019241174	0.00067541231621813	0.00282066			Fat1	992.330202003846	1.48336	0.333382518143709	4.44943611855565	8.60960325586196e-06	0.000127334
Glis3	297.738	1.00753	0.26614	3.78572	0.000153262	0.000765489			LOC101833678	502.162947941044	-1.13231	0.224237276271444	-5.04962287566492	4.42683117750226e-07	5.09944e-06			Tspyl4	14.6706063273836	1.48492	0.583913675755643	2.54304664388109	0.0109890558419679	0.0360436
Irak4	543.57	1.00758	0.159389	6.32155	2.59e-10	9.86e-09			LOC121142382	35812.6762591247	-1.13189	0.337399163871829	-3.35475861035474	0.00079434266415071	0.00323757			LOC106021785	70.7601676258401	1.48555	0.431132886371452	3.44568693316107	0.000569609846180589	0.00348388
Elf3	143.532	1.00834	0.377141	2.67364	0.00750325	0.0202988			Mn1	131.105634639214	-1.13176	0.283339860325414	-3.99435428988856	6.48708008312698e-05	0.000384026			Col4a2	1681.035632625	1.48626	0.280989296974316	5.28939772551024	1.22719779010844e-07	4.40735e-06
Axl	576.492	1.00878	0.265486	3.79976	0.000144833	0.000729459			LOC106021815	155.91739334429	-1.13116	0.462877388992413	-2.44375241516319	0.0145353976944309	0.0370562			LOC121135342	40.4556815932735	1.48679	0.380220660987236	3.91032745041465	9.21710840179314e-05	0.000822837
Kif24	25.3605	1.00895	0.424891	2.37461	0.0175675	0.0410528			LOC101829615	20.0299790489378	-1.13064	0.421114845567774	-2.68488095073349	0.0072555645036151	0.0207696			Cd84	392.678935539495	1.48737	0.262760629021933	5.66055748691327	1.50882033397956e-08	8.1908e-07
Pkmyt1	61.0884	1.00973	0.388687	2.5978	0.00938223	0.0244271			Hgd	12522.8443811911	-1.12981	0.282058172174439	-4.00558475104007	6.1864247048497e-05	0.000368411			Itga3	213.303914324291	1.48777	0.43822815477067	3.39496285478578	0.000686379122032333	0.00403135
Adgrg1	686.646	1.00987	0.270783	3.72945	0.000191901	0.000925836			COX1	601494.366986965	-1.1285	0.211680316941259	-5.33117340498917	9.75801855016081e-08	1.35223e-06			Tlr1	19.9594805164993	1.48777	0.511930337189417	2.90619738822542	0.0036585058094794	0.0151294
LOC121138357	253.531	1.01168	0.185702	5.44785	5.1e-08	8.86e-07			Mtarc1	24503.0678436466	-1.12737	0.206698012636651	-5.45418054026266	4.91991966779248e-08	7.4664e-07			Ralgds	365.368898282518	1.4879	0.205066497445906	7.25571879235012	3.99534376772617e-13	1.66766e-10
LOC121138594	253.395	1.01168	0.186002	5.43908	5.36e-08	9.26e-07			Kifc2	78.8766008882664	-1.12687	0.31206151707649	-3.61104555494826	0.000304965083941807	0.00143311			Mthfd2	50.3105849586845	1.48798	0.55222084933626	2.69453359378298	0.0070487220740169	0.0253535
LOC121135238	253.31	1.01168	0.186274	5.43116	5.6e-08	9.6e-07			Gadd45gip1	1349.98652357131	-1.12671	0.18711554020644	-6.02149116210256	1.72817460986921e-09	3.9387e-08			Grk3	190.349224944355	1.48866	0.224278715118697	6.63756698061166	3.18903062310917e-11	6.05046e-09
Phldb3	672.147	1.01202	0.398105	2.54209	0.0110191	0.0278488			Hirip3	546.15645793131	-1.12617	0.172934457604446	-6.51212531505361	7.40948624311249e-11	2.37294e-09			LOC121133982	18.951750765132	1.48886	0.498274765329597	2.98802692061947	0.00280784820888732	0.0122423
LOC101830755	3053.98	1.01207	0.209018	4.84204	1.29e-06	1.35e-05			Mphosph8	393.631187403385	-1.12568	0.199434929238335	-5.64432848928024	1.65827195996871e-08	2.93131e-07			Osmr	157.284972594297	1.491	0.430505101949807	3.46338370934866	0.000533427115969074	0.00331109
LOC121138358	253.843	1.01313	0.186735	5.42547	5.78e-08	9.87e-07			LOC101825739	4457.31559013868	-1.12517	0.177028108709704	-6.35589280241219	2.07219502434432e-10	5.99705e-09			Ccdc40	20.5097296962136	1.49182	0.519260362992713	2.87297143430816	0.00406630881930035	0.0164891
Tspan6	33.4441	1.01437	0.380847	2.66346	0.00773416	0.0207863			Mcf2l	221.795042210035	-1.1247	0.225318825878442	-4.99157474675257	5.98889976144577e-07	6.644e-06			Syk	240.091250576458	1.49196	0.218251836082286	6.83593949740839	8.14693241532523e-12	1.88918e-09
Crk	1159.54	1.01441	0.193064	5.25425	1.49e-07	2.18e-06			Clcn2	1480.73101327875	-1.12425	0.191739536612377	-5.86344419752273	4.53363255353132e-09	9.37593e-08			LOC101833926	76.7379763252084	1.49251	0.379213000035526	3.93580555347398	8.29180907537246e-05	0.000760296
Gnpda2	64.565	1.01461	0.342273	2.96432	0.00303348	0.00951643			Tro	283.389967226933	-1.12402	0.225398008311732	-4.98683689740998	6.13758366273092e-07	6.77454e-06			LOC121138126	25.8380971223302	1.49296	0.54529472559465	2.73789942527771	0.00618329825098993	0.0228714
St6galnac4	115.211	1.0156	0.33095	3.06875	0.00214959	0.00711763			Aldob	83642.1015136271	-1.1232	0.230017296256997	-4.88312715455749	1.04416488742145e-06	1.0922e-05			LOC110341712	85.9322320445726	1.49297	0.329351001672256	4.53306493652524	5.81339336026667e-06	9.40508e-05
Tmem107	74.63	1.01632	0.306385	3.31713	0.000909485	0.00345435			LOC121139751	35.8484870610243	-1.12278	0.406748602494204	-2.76037834771575	0.0057734455748751	0.0171666			Srgap3	13.939379350608	1.49424	0.600619154946396	2.48782554098622	0.0128526764157933	0.0407653
Sfmbt2	375.432	1.0166	0.385193	2.63919	0.00831034	0.0220582			LOC101831136	1727.53045425574	-1.12114	0.297704308450128	-3.76594828524114	0.000165918135137922	0.00086135			LOC121140445	23.781353431006	1.49489	0.497835669551956	3.00278435371865	0.00267521921672198	0.0117541
Fgfr1	141.074	1.01728	0.296264	3.4337	0.00059541	0.00240375			Robo2	122.713204284944	-1.12038	0.419917230380536	-2.66810444370419	0.00762805411301592	0.0216567			Cav2	142.606976439237	1.49569	0.234518335408416	6.37770187156332	1.7976501560278e-10	2.51428e-08
Lgmn	2335.47	1.01752	0.236732	4.2982	1.72e-05	0.000120649			LOC101837461	30715.6473231997	-1.12012	0.176008500182985	-6.36401132828022	1.96551633965591e-10	5.72321e-09			Ncf1	84.9441147987867	1.49574	0.482838349250854	3.097812030067	0.00194955040927814	0.00917755
Zc3h12c	266.127	1.01915	0.189362	5.38202	7.37e-08	1.21e-06			Per1	2541.92878173901	-1.11957	0.297059721244108	-3.768850100118	0.000164001336194681	0.000853265			Tnfrsf12a	447.380591466825	1.49632	0.36607734449854	4.08743087005952	4.36176587446461e-05	0.000456927
Csf1r	1532.38	1.01966	0.252897	4.03191	5.53e-05	0.000322387			Ndufb3	1353.64689713599	-1.11923	0.167350015411295	-6.68795575974582	2.2630952351348e-11	8.16822e-10			Rhoj	55.8158353256796	1.49814	0.32875103468683	4.55707407808303	5.18711337433374e-06	8.60685e-05
LOC101840514	115.527	1.02002	0.340351	2.99698	0.00272672	0.00868587			Mymx	21.254838950833	-1.11908	0.419704092218451	-2.66634877974586	0.00766800947664064	0.0217572			Cd34	46.9306132411589	1.49829	0.589196671538376	2.54293957711561	0.0109924236236944	0.0360459
LOC101844661	196.31	1.02021	0.289175	3.528	0.000418713	0.0017832			Efhd1	229.608005895706	-1.11888	0.337628429904937	-3.31394283950197	0.000919903106500426	0.00367361			Racgap1	49.7362744976605	1.49905	0.443310735356132	3.38149404681615	0.000720927949559226	0.00417929
Lama2	169.975	1.02028	0.427211	2.38825	0.016929	0.0397216			Ldhal6b	2947.33100057398	-1.11844	0.283372541933767	-3.94689221588976	7.91721767499622e-05	0.000456171			Tmed5	646.288392482014	1.50108	0.370196163027843	4.05483306366154	5.01701190637626e-05	0.000509818
LOC101838712	76.8635	1.02193	0.287784	3.55102	0.000383741	0.00165366			LOC101830036	109.835835968029	-1.11841	0.2509870938781	-4.4560471750766	8.34846685443795e-06	6.57931e-05			Tmem200b	38.7925123926154	1.50206	0.427617615866851	3.51262815465466	0.000443697967537097	0.00284339
LOC121139980	219.45	1.02267	0.148454	6.88883	5.63e-12	3.89e-10			Hacd3	6318.4471352625	-1.11813	0.203948899558074	-5.48238008383726	4.1964144080358e-08	6.55259e-07			Rem1	65.6662784780867	1.5022	0.44026244644229	3.41206098688631	0.000644736868137517	0.00383231
Fbxw8	1438.21	1.02271	0.167907	6.09089	1.12e-09	3.54e-08			LOC110342346	82.940101140153	-1.11791	0.386147341375837	-2.89503909016989	0.00379111319085327	0.0121047			Trerf1	32.0988370123738	1.50238	0.477149330343957	3.14865005724652	0.0016402648640434	0.00800444
Axin2	814.252	1.02341	0.3178	3.22029	0.00128063	0.00460655			Gaa	2043.13031429706	-1.11786	0.204389443519291	-5.46927981907699	4.51867878467624e-08	6.95759e-07			Slc39a10	65.7832063982564	1.50242	0.329321572499271	4.56217049506272	5.06275087726195e-06	8.4888e-05
Cd83	94.103	1.02393	0.363783	2.81466	0.00488285	0.0141272			LOC106022338	69.0628558059142	-1.11741	0.387878543400447	-2.88081748932899	0.00396645247673312	0.0125904			Sh2d2a	17.1233851922882	1.50347	0.547975027478932	2.74367945141155	0.00607548314024612	0.0225704
Efr3b	50.7891	1.02458	0.278359	3.68081	0.000232497	0.00108542			LOC121134253	116.706459768622	-1.11611	0.341269254908151	-3.27047313867683	0.00107367738527344	0.0041916			Ahnak	4662.17161350281	1.50463	0.324539585104988	4.63620987024785	3.5485568194379e-06	6.3966e-05
LOC101830895	1258.73	1.0258	0.155591	6.59293	4.31e-11	2.13e-09			LOC121136762	1660.29124097294	-1.11573	0.214512586047576	-5.20125252400322	1.97949925567967e-07	2.50039e-06			Tlcd5	52.9123245877693	1.50518	0.488240002704927	3.08287118840698	0.00205013874809158	0.0095458
LOC106023256	130.316	1.02779	0.295636	3.47653	0.00050795	0.00210392			LOC121133135	1086.02034536458	-1.11561	0.194765880589965	-5.72797617735501	1.01635834573417e-08	1.90856e-07			LOC121139217	11.5510192152546	1.50552	0.569124653596363	2.64532182215705	0.00816132559171142	0.028577
Msr1	908.935	1.02795	0.21208	4.84697	1.25e-06	1.32e-05			Trnap-ugg-6	263.276715354768	-1.11453	0.260199727560723	-4.28335696992819	1.84094457875814e-05	0.000130655			Dock2	96.5687484081173	1.50566	0.283477117602169	5.31138439217982	1.08795578229508e-07	4.01475e-06
Ccl24	551.25	1.02805	0.256582	4.00671	6.16e-05	0.000350944			LOC101841819	44.930638018525	-1.11429	0.391222670519801	-2.8482141334653	0.00439653316134079	0.0136699			Cd68	347.685914911063	1.50637	0.41582762063572	3.62258399985169	0.000291674698535572	0.00204957
Znf526	258.726	1.02806	0.211656	4.85721	1.19e-06	1.27e-05			LOC101831911	370.677694216553	-1.1142	0.322870308112569	-3.45093467385349	0.000558648771145342	0.00240225			LOC101830791	412.788159779135	1.50697	0.452929768244624	3.32714992884253	0.000877391530992574	0.00487881
Pml	607.295	1.02826	0.183507	5.60339	2.1e-08	4.14e-07			LOC110341669	32.5641301714656	-1.11398	0.386813672726205	-2.87988264334071	0.00397823223265193	0.012613			Bace2	106.567069618243	1.5079	0.35179169661654	4.28633998493731	1.81640930447905e-05	0.00022867
LOC101837664	26.4339	1.02848	0.441841	2.32771	0.0199275	0.0456068			Hpd	40695.4854952606	-1.11391	0.263417022590052	-4.22869058673699	2.35055348732364e-05	0.00016151			Otulinl	106.219035321075	1.5081	0.361483399903529	4.17196307562711	3.01986582486486e-05	0.000340878
Mpzl2	1662.94	1.02881	0.209382	4.91353	8.94e-07	9.92e-06			Vsig10	809.881548656101	-1.11325	0.240983564496505	-4.61961215478167	3.84458020237834e-06	3.35892e-05			LOC101839905	65.2811318716955	1.50831	0.425029583142053	3.54871156799018	0.000387120869004948	0.00254583
Smurf1	1216.79	1.02975	0.180412	5.70777	1.14e-08	2.48e-07			LOC121135992	123.085413660094	-1.11318	0.31500953227725	-3.53380701254361	0.000409620051233263	0.00184938			Lpcat1	43.576689988289	1.50927	0.404441451976004	3.73174769270759	0.000190155909882086	0.00145843
Ppp1r3d	54.4677	1.03082	0.270613	3.80922	0.000139408	0.00070636			Pex6	1216.99050137774	-1.1131	0.148497530756168	-7.49573521798318	6.59277604348836e-14	4.79555e-12			Atcay	82.4755674123928	1.50976	0.447666594430333	3.37250859309177	0.000744867621244106	0.00429167
Ccdc122	34.2334	1.03139	0.407237	2.53265	0.0113202	0.0284296			Hexim2	70.8115869647678	-1.11185	0.254052686110376	-4.3764665724371	1.20618679532149e-05	9.04045e-05			LOC110343791	33.7709508121667	1.51074	0.400810461950051	3.76921886688634	0.000163759244172132	0.00129239
Msantd3	214.805	1.0318	0.273307	3.77525	0.000159847	0.000792423			LOC121132813	59.7664061833553	-1.11181	0.319990313458309	-3.47450985086745	0.000511787571880775	0.00222442			Timp3	1718.00399647238	1.51115	0.23223925827478	6.50687984147114	7.67277351500890e-11	1.2532e-08
Ncoa7	91.4073	1.032	0.31482	3.27808	0.00104517	0.00388078			CUNH3orf20	50.3436653035134	-1.11091	0.470417979502789	-2.36153853429018	0.0181992804180297	0.0446862			LOC101827806	34.6478780775553	1.51227	0.521210338656986	2.90145585387839	0.00371433110833531	0.0153164
Fadd	412.59	1.03431	0.175192	5.90386	3.55e-09	9.42e-08			Cracr2b	226.488840152821	-1.11084	0.28056777054189	-3.95926513790801	7.51807366702041e-05	0.000436886			LOC121136978	97.6543947861138	1.51551	0.335052476666019	4.52319325356128	6.09135752435777e-06	9.74565e-05
Ptbp3	2174.98	1.03468	0.163465	6.32969	2.46e-10	9.43e-09			Lrrc51	94.9038704357247	-1.11071	0.263170703716087	-4.22047560123885	2.43787442862622e-05	0.000166726			Enpp4	521.47701365636	1.51593	0.243564548407552	6.22392540911596	4.84867666176927e-10	5.72784e-08
CUNH17orf58	44.592	1.03492	0.340709	3.03755	0.00238508	0.00775394			LOC101830136	94.382965565559	-1.11054	0.326287329468472	-3.40355920294714	0.000665139972923293	0.00278265			LOC101823191	237.53724943306	1.51617	0.302895312303513	5.0056020964839	5.56876865901402e-07	1.45275e-05
LOC101826680	81.6015	1.03563	0.226603	4.57025	4.87e-06	4.19e-05			Mrps26	620.304507107269	-1.11037	0.203987466082092	-5.4433434644405	5.22896849968601e-08	7.88776e-07			Slc16a9	29.6014406131379	1.51682	0.418532934987172	3.62413481015325	0.000289930358951157	0.00203885
S1pr3	122.591	1.03584	0.242125	4.27813	1.88e-05	0.000130633			LOC121133031	22.5462290714609	-1.11015	0.438330375490341	-2.53266854963344	0.0113197933435229	0.0301581			Cxadr	2323.04431958159	1.51792	0.279354372498221	5.43368886633015	5.52007978765134e-08	2.34049e-06
Klhl6	66.4646	1.03627	0.324126	3.19711	0.00138813	0.00492492			LOC110339499	491.781046289862	-1.10949	0.372609581374258	-2.97761913767974	0.00290496719071531	0.00964681			Vcam1	603.865996549936	1.51927	0.244400410843504	6.21632017561376	5.08949027866486e-10	5.93763e-08
Tlcd3a	86.2966	1.0368	0.259707	3.99222	6.55e-05	0.000369828			Eml5	25.4409229450379	-1.10947	0.418562085764652	-2.6506794429028	0.00803300427214626	0.0226405			Rfx2	32.6496926003592	1.52025	0.462829678616493	3.28467655993045	0.00102099504820732	0.00551707
B3gnt2	925.964	1.0374	0.178524	5.81101	6.21e-09	1.51e-07			LOC121142408	36.6308569100886	-1.10927	0.329708395771754	-3.36441179944807	0.00076706997433681	0.00314193			Col5a2	622.062921007848	1.52025	0.275235508268475	5.52344281870139	3.32420511617494e-08	1.5377e-06
Washc4	1212.21	1.03749	0.181052	5.73033	1e-08	2.24e-07			Ak2	14928.2483680584	-1.10886	0.207142480093522	-5.35313207784141	8.64447030038578e-08	1.21747e-06			Ptpro	55.883895675965	1.52153	0.364112134825481	4.1787408414408	2.93127475152497e-05	0.000332778
Specc1l	695.271	1.03814	0.147501	7.03819	1.95e-12	1.59e-10			Syn1	21.8287542384015	-1.10851	0.426303785019049	-2.60027493289781	0.00931490990615921	0.0256221			Kit	126.540484503382	1.52369	0.234374724239956	6.50108413600607	7.97432140011874e-11	1.26961e-08
Cep128	50.1824	1.03842	0.358428	2.89715	0.00376568	0.011393			Cbr4	682.650241670171	-1.1075	0.159762826842064	-6.93215903396925	4.14465626965849e-12	1.80888e-10			LOC121138374	264.226460882114	1.52614	0.176129093004328	8.66490732420727	4.51880436307152e-18	6.06262e-15
LOC106022247	937.304	1.03859	0.262546	3.95582	7.63e-05	0.000422798			Rsrp1	2249.42349077257	-1.10713	0.186083704252378	-5.94965588238657	2.68706823111711e-09	5.81025e-08			Loxl4	111.862207881811	1.52614	0.296405565542223	5.14883547672104	2.62108655291644e-07	7.85197e-06
Rfc2	257.182	1.03873	0.210605	4.93211	8.13e-07	9.22e-06			Rxrg	898.380247931571	-1.10668	0.236668027806299	-4.67607518023559	2.9241744147633e-06	2.67544e-05			Sacs	52.3440361924361	1.5266	0.33837741504427	4.51153082067102	6.43614289427921e-06	0.000101845
Otub2	172.067	1.03988	0.240363	4.32628	1.52e-05	0.000108479			LOC121132977	37.8826222655093	-1.10666	0.342650960234563	-3.22969802147297	0.00123921031553912	0.00472513			LOC121133977	16.6958296941421	1.5267	0.542373585888066	2.81484662007284	0.00488005190271582	0.0190289
Tacc2	100.281	1.04167	0.418028	2.49186	0.0127077	0.0312808			Fgb	108886.463293829	-1.10555	0.245585522252142	-4.50170800871947	6.74095483264297e-06	5.45512e-05			Stmn1	234.631461730488	1.52726	0.270954990500685	5.63659442103515	1.7344595427693e-08	9.25521e-07
Atp1b1	1222.3	1.04169	0.265392	3.92511	8.67e-05	0.000471798			Znf318	881.640516427998	-1.1054	0.226426859735054	-4.88191310938882	1.05061551281785e-06	1.09834e-05			LOC121140901	22.8997138258433	1.52753	0.637565341739758	2.39587998088447	0.0165805184529269	0.049528
Ttc9	59.0157	1.04183	0.290664	3.58431	0.000337965	0.00148428			Ldhd	1731.01600558971	-1.10494	0.19756821801919	-5.5926881542189	2.23580651639231e-08	3.80007e-07			Hdgfl3	48.3915669881348	1.52902	0.385710998228278	3.96416074700865	7.36546105401509e-05	0.000691036
Wdr31	82.4738	1.0419	0.258408	4.03198	5.53e-05	0.000322387			LOC121132990	16.7645841907745	-1.10331	0.471068172239514	-2.34214670273116	0.0191731768768145	0.046697			LOC121139429	281.23430481835	1.53064	0.347504386569151	4.40466673667402	1.05946625955989e-05	0.000150075
Entpd1	230.922	1.04335	0.258921	4.02962	5.59e-05	0.000324951			Tmem265	122.046630422189	-1.10279	0.220340860996556	-5.00491663058854	5.58862131077903e-07	6.25589e-06			Ckap2	39.4687421859885	1.5315	0.375344064673799	4.08026606188422	4.49841818051332e-05	0.000467592
Col4a1	3040.61	1.04354	0.263468	3.96076	7.47e-05	0.000415096			Neil1	204.884513856625	-1.10272	0.178849044825362	-6.16566469825353	7.01876720004275e-10	1.76726e-08			Itga8	74.0892327061516	1.53238	0.365336486866059	4.19444211191696	2.73543995841252e-05	0.000313865
Sla	170.981	1.04371	0.252003	4.14167	3.45e-05	0.00021504			Pcp2	20.0604819129334	-1.10256	0.464924290167944	-2.37147909179148	0.0177170490614538	0.0437568			Eif2ak2	100.931544993301	1.53274	0.252146454938686	6.07874993221481	1.21123078809365e-09	1.14054e-07
Nfic	2041	1.04419	0.295609	3.53234	0.000411895	0.00175824			Phf7	103.251563488471	-1.10153	0.266674533216934	-4.13061599256808	3.61792491030493e-05	0.00023323			Glipr2	69.881034572266	1.53395	0.516180007709939	2.9717317711774	0.0029612526942654	0.0128189
Gprc5b	41.1669	1.04459	0.35038	2.98132	0.00287011	0.00907873			LOC121132885	260.805285683675	-1.10139	0.404505998294272	-2.72279645042216	0.00647319275460011	0.0188864			Igfbp6	25.4867301201281	1.53465	0.447114694053764	3.43234978401052	0.000598375262534409	0.0036209
Pak1	614.538	1.04573	0.179582	5.82312	5.78e-09	1.42e-07			Ndrg2	16143.1227515095	-1.10109	0.18261006634975	-6.02975979604756	1.64203553214345e-09	3.76953e-08			Selenom	52.8967378350875	1.53593	0.529925999418558	2.89838032346358	0.00375095430268466	0.0154573
Impdh1	329	1.0463	0.215485	4.85556	1.2e-06	1.28e-05			LOC121140859	1657.88112054717	-1.10108	0.293317345219018	-3.7538847361021	0.000174114952381391	0.000896305			Spns2	229.578219822814	1.53608	0.333496254893058	4.60599687475058	4.10494553594096e-06	7.19246e-05
St8sia4	65.4385	1.04729	0.340817	3.07289	0.00211995	0.00702984			LOC106021298	33.3987755431994	-1.101	0.386103815211727	-2.85157043036299	0.00435038475112094	0.0135619			Mppe1	128.052014055874	1.53726	0.331134667323028	4.64240793367823	3.44372101014856e-06	6.26777e-05
Kif15	52.5106	1.0474	0.342544	3.05772	0.00223025	0.00734758			LOC110339363	58.1687994738721	-1.09993	0.377905301496236	-2.910592384036	0.00360744301700094	0.0116061			Kif19	33.4897494564273	1.53825	0.474500598236259	3.24183445068558	0.0011876298984487	0.00619474
Atp2a3	172.42	1.04921	0.380655	2.75632	0.00584549	0.0164796			Snrnp25	377.431258698938	-1.09963	0.169344322238828	-6.49345515526165	8.3889745728987e-11	2.65441e-09			Lhfpl6	95.3238283207921	1.53842	0.388785853318016	3.95699221633375	7.58994029400626e-05	0.000707854
Ppp1r14c	33.0831	1.04923	0.414799	2.52948	0.011423	0.0286448			Hacd2	2828.52190748402	-1.09947	0.235556934728133	-4.66754163089574	3.04824999290645e-06	2.7663e-05			Ackr3	140.803536631634	1.53909	0.319489106300517	4.81734260964251	1.45482764608544e-06	3.07726e-05
LOC101827358	3289.27	1.05051	0.190929	5.50207	3.75e-08	6.84e-07			LOC101841580	31.5181400403837	-1.09918	0.376285712165903	-2.92113283325578	0.00348761093551826	0.0112798			Tmem100	23.2538209628103	1.54254	0.525640213831577	2.93459003654939	0.00333988639949868	0.0140689
Ermp1	1121.54	1.0506	0.191664	5.48145	4.22e-08	7.53e-07			LOC121136089	68.6354915655614	-1.09848	0.370351681972763	-2.96604883144258	0.0030165259012913	0.00996845			Slc8a3	83.0513933921487	1.54263	0.33819297782005	4.56139005266317	5.08160828336388e-06	8.50694e-05
Med13l	690.653	1.05099	0.25977	4.04583	5.21e-05	0.000307103			Xrcc1	899.420654350556	-1.09848	0.186003418172488	-5.90568968874269	3.51174449618679e-09	7.43261e-08			Grb10	1370.64894521309	1.54483	0.299489253023836	5.15821476644142	2.49315550520683e-07	7.5775e-06
Smad6	221.535	1.05136	0.259638	4.04931	5.14e-05	0.000303642			Gc	195036.97509066	-1.0979	0.219644196305835	-4.99854212860658	5.77653871661019e-07	6.43212e-06			Msc	18.2377442962979	1.54554	0.626922626664578	2.46527395551324	0.0136908529531947	0.0427135
LOC106021521	70.3745	1.05147	0.374097	2.81068	0.00494362	0.0142661			Hpdl	32.3447543470215	-1.09785	0.381518923046712	-2.87757056082127	0.00400750274973888	0.0126867			Bbs7	36.8262510469616	1.54558	0.455801230876845	3.39090892572705	0.000696612458740084	0.00407489
Arhgef10	139.943	1.05214	0.285619	3.68371	0.000229867	0.00107614			Ubl5	3404.11828414908	-1.0963	0.187020179718526	-5.86193558508089	4.57502513129812e-09	9.45124e-08			Slc16a3	25.545524016637	1.54578	0.645909040458645	2.393179922332	0.0167030479726863	0.0498306
Bok	171.687	1.05279	0.419968	2.50684	0.0121816	0.0302077			LOC121138971	243.1722373381	-1.09615	0.30718957268389	-3.56831770224431	0.000359280697274853	0.00165678			Knstrn	18.305072081955	1.54624	0.637980188315953	2.42364155348573	0.0153657635791082	0.0467469
Tctn1	32.5119	1.05288	0.407613	2.58304	0.00979344	0.0253401			Alb	3406710.29335494	-1.09583	0.245643557380078	-4.46104126504949	8.15623816563796e-06	6.44119e-05			LOC101840925	17.5742009331933	1.54681	0.49272030058344	3.13932593382886	0.00169336984939837	0.00820391
Rab31	317.232	1.05293	0.186896	5.63376	1.76e-08	3.6e-07			Slc25a1	9744.96261728577	-1.09563	0.340965300849881	-3.21331738699003	0.00131211206528009	0.00494647			Fam189a2	16.2563962957092	1.54837	0.642900832071192	2.4084118728627	0.0160220939854514	0.0482358
Arl6ip5	860.555	1.05302	0.16866	6.24348	4.28e-10	1.52e-08			ND1	142221.507742866	-1.0948	0.20256888418726	-5.40458713950356	6.49578385329534e-08	9.5377e-07			Kcnj2	72.632786394334	1.54844	0.29886725079607	5.18104581082558	2.20645289140988e-07	6.91883e-06
Dsn1	93.3839	1.05409	0.238459	4.42041	9.85e-06	7.55e-05			LOC121138490	116.927966605268	-1.09423	0.247488166606075	-4.42135110820962	9.80856414103996e-06	7.54826e-05			LOC101826211	23.5918849415925	1.5495	0.550898454664823	2.81268177317544	0.0049130246190522	0.0191296
Ccdc141	1692.18	1.05443	0.179917	5.86064	4.61e-09	1.18e-07			LOC121139109	120.871705464758	-1.09419	0.23789905743115	-4.59939808290944	4.23713422495474e-06	3.64486e-05			Rnf144a	44.6663934819299	1.55024	0.397014010357812	3.90475696898847	9.43201230851938e-05	0.000836852
Kirrel1	267.467	1.05475	0.32417	3.25369	0.00113916	0.00416878			Phyhd1	8187.02452009994	-1.09369	0.166440422757576	-6.57107044557413	4.99548166802205e-11	1.6697e-09			Kiaa0040	128.893461451629	1.55062	0.25017192608955	6.19822362608708	5.71039688914597e-10	6.41318e-08
Btbd9	524.327	1.05582	0.176868	5.96954	2.38e-09	6.73e-08			Mrpl2	1644.75408406707	-1.0911	0.161414583866595	-6.75960992906107	1.38363745163943e-11	5.28538e-10			Lgals9	435.168591953216	1.55086	0.388280713301229	3.99416105374705	6.49237233930866e-05	0.000624027
Znf786	36.0218	1.05598	0.392186	2.69254	0.00709101	0.0193492			Igsf9	193.007803382343	-1.09099	0.334819067828392	-3.25845923294884	0.00112018969721176	0.00433605			Fosl2	503.035946936945	1.55126	0.323728134471797	4.79186333920812	1.65239445739985e-06	3.42571e-05
Nek7	1628.16	1.05731	0.1296	8.15824	3.4e-16	1.42e-13			Rcc1l	739.476061227835	-1.09063	0.209089749603496	-5.21610727134669	1.82722382926271e-07	2.33287e-06			Dlgap5	40.3830704614654	1.55136	0.428083085368695	3.62396097239282	0.000290125402885089	0.00203946
Mnda	141.018	1.05732	0.311249	3.39704	0.000681183	0.00269835			Coq10a	521.027597585917	-1.09063	0.231523324859883	-4.71066953466568	2.46904312005411e-06	2.31366e-05			Nedd9	256.135875030684	1.55253	0.187901186041393	8.26247279772058	1.42685260305551e-16	1.38562e-13
Mmp14	2661.38	1.05777	0.173294	6.10394	1.03e-09	3.32e-08			Etnppl	1916.26935347861	-1.09049	0.27549303119289	-3.95833670711938	7.54735127014424e-05	0.000438319			LOC121135358	24.7759852114925	1.55314	0.607490658629331	2.55665179957437	0.010568494794594	0.0349794
LOC101832694	58.664	1.05832	0.339281	3.11931	0.00181274	0.00617497			Plp1	51.079848242434	-1.09012	0.288358761410056	-3.78042032563699	0.000156563816953725	0.000818382			Ypel1	33.088129610727	1.55482	0.441011647633058	3.52557269946195	0.00042256817642222	0.00273882
Casp9	151.664	1.05838	0.221351	4.78148	1.74e-06	1.74e-05			Slc5a6	1737.72438378108	-1.08962	0.236844420843457	-4.60056245287955	4.21351664721708e-06	3.62986e-05			Tpbgl	26.9095559924388	1.55489	0.629113916267878	2.47155162770589	0.0134528124891361	0.0422125
Ptger3	152.926	1.05851	0.334642	3.16312	0.0015609	0.00543878			Lpar6	279.619083502742	-1.08953	0.194878974784507	-5.5907854855844	2.26044700751785e-08	3.82824e-07			Gpr183	30.959165197894	1.55686	0.472009061166411	3.29836503110804	0.000972496198181397	0.00531773
Cep135	96.3303	1.05901	0.274743	3.85456	0.000115939	0.000604301			F12	16165.0002578816	-1.08919	0.20349109363268	-5.35251373965507	8.67407146014222e-08	1.21983e-06			Cd276	201.141465413987	1.55797	0.363829911080247	4.28214220886251	1.85102616443573e-05	0.000231613
LOC101838285	65.2906	1.0595	0.338563	3.1294	0.00175165	0.00600104			Adtrp	2380.12014659358	-1.0882	0.271012111156082	-4.01533190370065	5.93621959219821e-05	0.000355182			Abcd2	24.8455781599698	1.55822	0.498913708141527	3.12321604662717	0.0017888638404398	0.00858024
Cfap20	731.924	1.06064	0.238717	4.44308	8.87e-06	6.91e-05			Rpusd3	725.656450274706	-1.08818	0.287127723620525	-3.78989109099332	0.000150713349357055	0.000793921			Gpr68	19.6176848726472	1.55862	0.481042887244309	3.24008610960609	0.00119493607981081	0.00621215
Stx7	356.225	1.06091	0.181836	5.83445	5.4e-09	1.35e-07			CUNH1orf35	510.707485854582	-1.08796	0.195205905252507	-5.57339040357935	2.49828844404319e-08	4.16754e-07			Cemip2	226.463913119441	1.56075	0.329209163704942	4.74089420255836	2.1277702631105e-06	4.22026e-05
LOC121133961	31.2501	1.06113	0.420326	2.52454	0.0115849	0.0289862			LOC106021395	33.1403233533964	-1.08633	0.382655141473463	-2.83892602331974	0.00452656497025591	0.0140031			LOC106022641	17.1313047852328	1.56085	0.585596633668269	2.66539398553167	0.0076898173179819	0.027196
Col4a6	93.6121	1.06221	0.381549	2.78394	0.00537029	0.0153048			Grin2d	26.4354977276464	-1.08623	0.410228719429542	-2.64785357912591	0.00810046013398494	0.0227815			Prag1	102.6873208287	1.56232	0.301394091139427	5.18365801396684	2.17575727186568e-07	6.86845e-06
Atp13a3	3065.01	1.06317	0.16955	6.27052	3.6e-10	1.3e-08			Cep85l	544.532993856785	-1.0862	0.214255703640663	-5.06965123626826	3.98545339928085e-07	4.65624e-06			C5ar2	27.7707935928027	1.56286	0.439921586285391	3.55257973348748	0.00038147338996988	0.00251748
Enpp5	326.223	1.06353	0.159597	6.66385	2.67e-11	1.43e-09			Pex16	726.384407226187	-1.08504	0.153564345876059	-7.06569622890367	1.59812674497059e-12	7.94252e-11			Mark1	134.964848880393	1.56361	0.339796369257443	4.60161810105661	4.19221340585899e-06	7.30448e-05
Cnksr3	407.057	1.06367	0.190932	5.57094	2.53e-08	4.88e-07			LOC106022273	170.940385400482	-1.08492	0.275587805320179	-3.93673172770867	8.25988576992636e-05	0.000473622			Sfmbt2	348.685810161888	1.56416	0.417841168459951	3.74343918134587	0.000181518553579305	0.00140481
Lhfpl6	89.2683	1.06571	0.367492	2.89996	0.00373211	0.011318			Dnaja1	5938.95328275865	-1.08449	0.17899191366503	-6.05885075506479	1.37097520525747e-09	3.20937e-08			Hells	74.5638410988033	1.56426	0.359054922454263	4.35661340694262	1.32090268180274e-05	0.000179396
Mamld1	29.122	1.06596	0.455713	2.3391	0.0193304	0.0444468			Polr1d	463.052448139658	-1.08438	0.249479295625857	-4.34658711432914	1.3827214944015e-05	0.000102025			B3gnt9	58.2343307625674	1.56641	0.458327982530112	3.41765612135693	0.000631628566582283	0.0037747
Dclk1	100.268	1.0666	0.371366	2.87211	0.00407736	0.0121559			LOC101827116	18.0132826693811	-1.08324	0.457654294915729	-2.36694022888759	0.0179358291794132	0.0441928			Msr1	869.780950372871	1.57011	0.160501575386316	9.78250533395959	1.33855414974289e-22	1.2571e-18
Tmem167b	336.503	1.06674	0.233523	4.56806	4.92e-06	4.23e-05			Ndufs7	2795.25882089646	-1.08243	0.166988283363876	-6.48206174169615	9.04775974976663e-11	2.8439e-09			Adamts9	98.7195066826585	1.57097	0.347330090591355	4.52297709870871	6.09758399255684e-06	9.74731e-05
Klf16	277.854	1.06755	0.209668	5.09161	3.55e-07	4.55e-06			Angptl8	1946.54013713824	-1.08221	0.370575465126969	-2.92035637332389	0.00349631316589591	0.0112983			LOC106021464	13.1973561210288	1.57204	0.586107289230273	2.68216954315745	0.00731463785120214	0.02611
Epdr1	829.968	1.06941	0.226509	4.72128	2.34e-06	2.24e-05			LOC101843172	9502.98693059948	-1.0819	0.196851930072059	-5.49599083564562	3.88522685739441e-08	6.13653e-07			Usp27x	85.2268419341333	1.57351	0.355721498605883	4.42343821387757	9.71424222570232e-06	0.000140572
Arhgap32	108.994	1.07113	0.336808	3.18022	0.00147161	0.00517614			Ptgr1	9846.60966675757	-1.08069	0.212936919136517	-5.07516010360112	3.8716986323551e-07	4.5401e-06			Fam174b	75.2181448826386	1.57354	0.290435434944617	5.41786707572826	6.03142291480676e-08	2.51193e-06
Olfml1	87.3753	1.07213	0.347056	3.08921	0.00200692	0.00672046			LOC101844667	116.820068885352	-1.08053	0.231445606208636	-4.66861346713271	3.03239285903325e-06	2.75586e-05			Niban2	517.041674606255	1.57479	0.305796324171687	5.14979146502505	2.60776236453187e-07	7.82454e-06
Il27ra	78.6511	1.07216	0.357103	3.00239	0.00267866	0.00856475			LOC101838101	70.0442166305551	-1.08052	0.432452815764954	-2.49857750444812	0.0124692872698723	0.0326611			Frat1	76.3936401089485	1.57515	0.367171333269659	4.28994711254657	1.7871567245835e-05	0.000225744
Tes	520.829	1.07303	0.180273	5.95224	2.64e-09	7.32e-08			Mrpl27	829.836699531635	-1.08032	0.193485935858429	-5.58345650244229	2.35784769761953e-08	3.96842e-07			LOC110343543	38.3837765469186	1.57681	0.410568568382981	3.84055521799807	0.000122756355466105	0.00103211
Matn2	147.824	1.07357	0.301072	3.56581	0.000362735	0.00157653			Bdh1	4480.25886035853	-1.07988	0.265868967431773	-4.06171487693862	4.87135513046078e-05	0.000299588			Hk1	155.504805530232	1.57738	0.322036164054277	4.89815117089092	9.6742596511413e-07	2.24891e-05
Rap1b	3345.67	1.07358	0.166152	6.46141	1.04e-10	4.49e-09			Aspg	4285.67102325053	-1.07982	0.213965563897877	-5.04668241304504	4.49547680800229e-07	5.16314e-06			Dennd1b	249.850306600788	1.57855	0.427378780573936	3.69356947220338	0.000221128061740188	0.00164754
Itpr3	143.86	1.07506	0.415906	2.58486	0.00974185	0.0252417			LOC101842245	6370.15952391833	-1.0798	0.205302854372429	-5.25952356581822	1.44429119818809e-07	1.89757e-06			Fam78b	13.5602474406637	1.5803	0.573873760004281	2.75374559634344	0.00589175463743018	0.0220448
Tspan17	72.7284	1.07515	0.350472	3.06773	0.00215691	0.00713543			LOC121141518	143.291493554247	-1.07803	0.243186157130101	-4.43295919090758	9.29484643180173e-06	7.18496e-05			Gipc2	28.8738370420629	1.58137	0.608276112947184	2.59975693799403	0.00932898114173219	0.0317842
Pdgfra	450.165	1.07549	0.259798	4.13972	3.48e-05	0.000216636			Rpl36al	4494.51155789999	-1.07645	0.230547549678564	-4.66908151641658	3.0254932188476e-06	2.75091e-05			Epha3	167.234361855491	1.58151	0.396137479928669	3.99233673449408	6.54253769812659e-05	0.000626662
Chsy1	203.127	1.07563	0.211737	5.08003	3.77e-07	4.8e-06			Angptl6	437.901442441605	-1.07613	0.289318925935679	-3.71951663817323	0.000199604399181774	0.00100597			Il13ra2	20.1166921818309	1.58167	0.645626617203347	2.44981927882564	0.0142927931180344	0.0441621
Fam102b	440.699	1.07584	0.275399	3.90648	9.36e-05	0.000503938			Kcnj15	107.228607678947	-1.07544	0.463743043482426	-2.31903490586635	0.0203931437446169	0.0491637			Kcnd3	13.684343964693	1.5819	0.603638385077324	2.62061121192992	0.00877722966648213	0.0302828
Ankfy1	708.155	1.07686	0.191611	5.62004	1.91e-08	3.83e-07			Atp5me	1949.39022706026	-1.07493	0.214277673817944	-5.01653806622656	5.26108563971637e-07	5.93474e-06			F2r	482.674073349416	1.58191	0.227842033322021	6.94301271609642	3.83824856343042e-12	1.01541e-09
Ppp1r26	266.413	1.07795	0.189749	5.68091	1.34e-08	2.85e-07			LOC121136631	26.8213934418947	-1.07444	0.401772309791719	-2.67426231616666	0.00748938444251986	0.0213428			Elf4	159.290736942165	1.58287	0.272255600012988	5.81391021976928	6.10301550263247e-09	3.93928e-07
Manba	131.858	1.07861	0.269366	4.00425	6.22e-05	0.000353679			Aamdc	503.115044255054	-1.07172	0.20191041317571	-5.30791915147279	1.10883802220687e-07	1.50366e-06			Cyfip2	153.944073173633	1.58287	0.331830025862661	4.77012707918031	1.84109733344377e-06	3.73852e-05
Slc2a13	40.6028	1.0798	0.346083	3.12006	0.00180815	0.00616237			LOC101830438	2848.33262734226	-1.07093	0.177390729043524	-6.03712997260147	1.5687936304132e-09	3.63214e-08			Slamf1	10.1678809508558	1.58318	0.65979295766458	2.39951604884425	0.0164167601588442	0.049144
Maml1	476.624	1.08022	0.160547	6.72837	1.72e-11	1e-09			Il17rb	842.665510754722	-1.07085	0.17960345938529	-5.96228501770631	2.48734790045842e-09	5.4092e-08			Cd3g	25.4466100413843	1.5835	0.50236522826401	3.15208769085522	0.00162107581738431	0.00792315
Scarb2	2140.31	1.08095	0.202835	5.32924	9.86e-08	1.55e-06			LOC121138711	89.4183689573074	-1.07045	0.302095132269829	-3.54341062660609	0.000394987164580709	0.00179398			Adam8	20.3618357906401	1.58448	0.640999939224729	2.47189237895701	0.0134399969736599	0.0421889
Wdr47	66.8919	1.08136	0.284665	3.7987	0.000145456	0.00073191			Etnk2	5775.04223579652	-1.07017	0.323413223109337	-3.30900006205795	0.000936298163637268	0.00372405			Stat4	19.6118921018016	1.58513	0.490727655139589	3.23016134779348	0.00123720376429461	0.00639296
Mms22l	98.0945	1.08334	0.277098	3.90961	9.24e-05	0.000497783			LOC106021435	51.2336486261287	-1.06885	0.333047510640863	-3.20931392827456	0.00133052134159862	0.00500593			LOC106022108	70.0326381573461	1.58534	0.343731897249691	4.61215191170373	3.98521561562991e-06	7.02857e-05
Nsmaf	253.104	1.08396	0.264875	4.09234	4.27e-05	0.000258731			LOC101842897	38040.9185904851	-1.06743	0.255836018115266	-4.17233788335738	3.01490102844897e-05	0.000199227			Smad9	108.820243736957	1.58705	0.440464700890636	3.60311556806314	0.000314425645006809	0.00217447
Lgals1	220.472	1.08511	0.443102	2.4489	0.0143293	0.0345313			LOC101842991	256.395551530656	-1.06728	0.301911883251024	-3.53508480035437	0.00040764431503943	0.00184309			Dpysl3	107.977702717392	1.58729	0.408279565029904	3.8877464384579	0.000101179240766737	0.000882289
LOC101826636	9080.66	1.08525	0.199108	5.45057	5.02e-08	8.75e-07			Mgst1	43105.1352663128	-1.06664	0.182718124222688	-5.83761565979402	5.29531344585012e-09	1.07751e-07			Cd6	35.0941145028883	1.58795	0.384511999601297	4.12977207092251	3.63123054481946e-05	0.000394023
Ago4	83.5106	1.08568	0.306476	3.54248	0.000396386	0.0017029			Arhgef37	1588.7803059194	-1.06657	0.205220127441427	-5.19719537286742	2.02317698544923e-07	2.55047e-06			Fermt1	86.9822887457287	1.58884	0.425727087715551	3.73205480278905	0.000189924167398534	0.00145784
Patz1	151.394	1.08573	0.287771	3.77289	0.000161366	0.000798769			LOC101830904	2317.77338678818	-1.06576	0.204238472074051	-5.2181935786777	1.80676579966492e-07	2.30986e-06			Neurl3	39.4900875282052	1.58922	0.539102865254097	2.94789885563567	0.00319941725545941	0.0136207
Trim16	45.1873	1.08675	0.385296	2.82057	0.00479384	0.0139202			Ptpn20	720.873845787192	-1.06566	0.240373502906825	-4.43336409151515	9.2773998349158e-06	7.17732e-05			LOC101830101	99.6703874561983	1.58976	0.418768222535716	3.79628667078369	0.000146879642405742	0.00118864
Tubb	1119.39	1.087	0.268297	4.05148	5.09e-05	0.000301056			Wdr86	90.5998020729632	-1.06533	0.255316231914793	-4.17259151778345	3.01154572571029e-05	0.000199074			LOC101832666	10.9531092965386	1.59141	0.642047796917317	2.4786528924833	0.013187957622201	0.0415969
Zbtb6	164.393	1.08713	0.233015	4.66551	3.08e-06	2.83e-05			LOC106021748	46.7501468187765	-1.06518	0.335913535239066	-3.17098202623389	0.0015192454305846	0.00559079			Gdpd1	30.7721988992919	1.59503	0.499955926322013	3.1903472887163	0.00142101918880589	0.00714236
Slc38a9	61.4066	1.08757	0.365568	2.97502	0.00292973	0.00923941			Smpx	31.5831721497613	-1.0647	0.450014413052904	-2.36592246875683	0.0179852103763511	0.0442751			Myh10	1137.35728026716	1.59579	0.294718370425989	5.41462513559894	6.14172389551969e-08	2.54097e-06
LOC101832671	119.165	1.08816	0.331929	3.2783	0.00104435	0.00388033			Adi1	7451.7726087269	-1.06433	0.197812659844928	-5.3804917566798	7.42826407585871e-08	1.06838e-06			Klhl6	68.5401902288235	1.59664	0.36612129355255	4.36094706795831	1.29500694630193e-05	0.000176646
Prkca	400.041	1.08864	0.198697	5.4789	4.28e-08	7.63e-07			LOC101838786	35.3336110489089	-1.06392	0.370045822456695	-2.87509035527331	0.0040391189222367	0.0127634			Ikzf1	139.767981871806	1.59669	0.270245308073523	5.90831271024414	3.45629461820775e-09	2.46843e-07
Ptpn12	819.067	1.08912	0.181992	5.98443	2.17e-09	6.19e-08			LOC121142833	153.324753937719	-1.06384	0.195819987634305	-5.43275897653756	5.54893354223928e-08	8.32121e-07			Samd9l	281.15486365057	1.59768	0.177075902995638	9.02257201624502	1.83724153953795e-19	3.83432e-16
B3gnt9	57.3165	1.08946	0.41491	2.62576	0.00864553	0.0227782			LOC121141633	23.5129708422535	-1.06353	0.410688169187902	-2.58963633534494	0.0096077369850446	0.0262597			Arhgef6	139.561919128918	1.59813	0.249113481024458	6.41526725380748	1.40576030692375e-10	2.0156e-08
Esyt2	2308.5	1.08967	0.141476	7.7021	1.34e-14	2.61e-12			Plxna3	4821.06323842717	-1.06109	0.200812392152382	-5.2839892650145	1.26400661316654e-07	1.69113e-06			Tmem170b	77.5010231853374	1.59991	0.370646632438115	4.3165420375196	1.58492508493794e-05	0.000207744
Etv5	175.088	1.09103	0.247493	4.40833	1.04e-05	7.93e-05			Afmid	4334.3255361922	-1.05951	0.243543754361085	-4.35037291367234	1.35906204367639e-05	0.000100435			Hmgcs1	630.311623139847	1.60001	0.323769185899565	4.94182552940563	7.73944600899326e-07	1.87211e-05
Dicer1	1070.13	1.09106	0.168662	6.46892	9.87e-11	4.33e-09			Hmgcs2	96347.5731660616	-1.05927	0.25336645464354	-4.18077344003393	2.90519218506568e-05	0.000193323			LOC101827067	38.7279815324678	1.60031	0.462953139929342	3.45675176918884	0.000546728220090231	0.00337691
Igsf10	32.9999	1.09109	0.471966	2.3118	0.0207886	0.0471524			LOC121142799	517.829019645017	-1.05926	0.27226704190312	-3.89053260036674	0.000100024437054707	0.000558026			LOC101830126	261.248302904643	1.60034	0.443402895015939	3.60922588324037	0.000307112105877821	0.00213253
Atp2c1	942.889	1.09175	0.199404	5.47506	4.37e-08	7.76e-07			CUNH6orf226	290.386620115076	-1.05906	0.255485346030516	-4.14528188953307	3.39395924892714e-05	0.00022059			Mthfd2l	14.8137997089258	1.60058	0.527949486668742	3.03169678030706	0.00243183354226433	0.0108989
Sdc3	1772.01	1.09177	0.216322	5.04695	4.49e-07	5.56e-06			LOC121136238	73.7040762325255	-1.05882	0.32750837815496	-3.23294239383911	0.00122522266493346	0.00467931			Cavin1	446.434993210779	1.60064	0.411028066216703	3.89422506081681	9.85131547342834e-05	0.000863869
Scml4	215.922	1.09262	0.223547	4.88764	1.02e-06	1.11e-05			LOC121136697	314.452198884701	-1.05861	0.275895162003231	-3.83698836703196	0.000124552369698927	0.000676574			Inava	73.2399147723755	1.60067	0.439829066662555	3.63930232184712	0.00027337770175284	0.00195242
Ids	1012.9	1.09341	0.361154	3.02756	0.00246539	0.00798096			Srek1ip1	406.246879680096	-1.0567	0.206965138521502	-5.10566769638251	3.29628512933227e-07	3.92597e-06			Pfkfb3	250.600050979762	1.60159	0.30391159507033	5.26990730242429	1.36492672578513e-07	4.79117e-06
Tcf19	128.602	1.09349	0.28061	3.89683	9.75e-05	0.000520598			Tsr3	435.395563106057	-1.05661	0.209255427076614	-5.04935775004317	4.43297886896399e-07	5.09944e-06			Mcm5	132.799905517386	1.6047	0.395442546750314	4.0579762276396	4.94998051227377e-05	0.000504205
Wfdc2	389.957	1.09362	0.321044	3.40644	0.000658152	0.00261791			Notch4	559.930647278565	-1.05653	0.180763947025181	-5.84482274513393	5.07107950305958e-09	1.03521e-07			Cnot6	1430.40108879534	1.60605	0.266610055976909	6.02398359012499	1.70175627667133e-09	1.49719e-07
Prrt1b	187.084	1.09489	0.281186	3.89382	9.87e-05	0.00052609			LOC121135121	17.4018368812754	-1.05638	0.455936998612989	-2.31693586837945	0.0205072255180169	0.0493505			Dnajc27	43.4191598316446	1.60622	0.354899936390432	4.52584471596434	6.01547395183058e-06	9.65396e-05
Ttl	220.192	1.09527	0.205779	5.32258	1.02e-07	1.6e-06			LOC121143200	78.3425858993531	-1.05605	0.278328934108853	-3.79426396656468	0.000148082072006843	0.000782884			Mospd2	345.324962463161	1.60648	0.24957067251285	6.43697790499981	1.21875666523596e-10	1.80251e-08
Fkbp5	2825.41	1.09561	0.37148	2.9493	0.0031849	0.00991474			Pradc1	182.703838233692	-1.05586	0.264629229356393	-3.9899532251417	6.60863265448614e-05	0.000390006			LOC121133958	11.8631355488963	1.6072	0.620762498275893	2.58906997762819	0.00962355358037318	0.0325575
Spsb1	702.56	1.09565	0.181257	6.04469	1.5e-09	4.44e-08			LOC110339288	27.6145452555861	-1.05568	0.433275503534643	-2.4364999339871	0.0148301721632691	0.0376909			Afap1	98.9883236537452	1.60818	0.325564541957733	4.93966118954128	7.82584290920879e-07	1.88232e-05
LOC101834868	2455.84	1.09592	0.316096	3.46705	0.000526203	0.00216134			CUNH11orf1	270.146204509353	-1.05554	0.163473389129366	-6.45695290750796	1.06832123120377e-10	3.27659e-09			Ubash3b	137.198242050925	1.60888	0.284226466693828	5.66056871289314	1.50872162925517e-08	8.1908e-07
Sav1	347.95	1.0973	0.25509	4.30162	1.7e-05	0.000118977			Dusp11	1032.1326353813	-1.05504	0.135493673833512	-7.7866456457167	6.88115891945267e-15	6.58013e-13			Mnda	146.134881568041	1.60994	0.343196564154491	4.69100230346379	2.71869910091056e-06	5.14771e-05
Dusp5	165.906	1.09739	0.306132	3.58471	0.000337447	0.00148298			LOC121134513	31.5044334024369	-1.05436	0.361710557863666	-2.91492540242684	0.00355773570807344	0.0114675			Chaf1b	36.2429073185897	1.61096	0.418055601826	3.85346496435283	0.000116457934339451	0.000988341
Lgals3	1682.22	1.09866	0.357042	3.07711	0.00209017	0.00694898			Psmd4	3160.73708098034	-1.05274	0.135552572526876	-7.76632068614608	8.07988295156045e-15	7.66983e-13			Nkain1	30.6795097598419	1.61126	0.580564297884826	2.77534071786286	0.00551439035195831	0.0209159
Ppp1cb	4590.1	1.09867	0.220945	4.97261	6.61e-07	7.75e-06			Ccnl2	1612.06484279132	-1.05244	0.231098532961093	-4.55406655499426	5.26186964082364e-06	4.38913e-05			Lama2	160.256296333478	1.61229	0.448285469042815	3.59656998647566	0.000322440859280476	0.00222172
Il22ra1	1043.14	1.09883	0.263256	4.17399	2.99e-05	0.000191261			Hes6	777.662091319577	-1.05178	0.361271984629704	-2.91131523864152	0.00359910695546218	0.0115812			Afap1l2	109.284165487806	1.6124	0.455058029678277	3.54327376654755	0.00039519222115386	0.00258908
LOC101835177	97.791	1.0991	0.324752	3.38444	0.000713246	0.00280047			Azgp1	14353.6648759991	-1.05141	0.219849595742305	-4.78242821339632	1.73190245930997e-06	1.70364e-05			Isg15	41.3985248045829	1.61415	0.568667865681279	2.8384728299396	0.00453299783786662	0.01794
LOC101826859	855.444	1.09965	0.153261	7.17503	7.23e-13	7.38e-11			Ang	7327.83633281336	-1.05093	0.29074841843542	-3.61456126941281	0.000300856663425286	0.00141837			Pdk4	503.589404009435	1.61543	0.465418836379799	3.47092308309916	0.000518672546725913	0.00323125
Rad51c	20.479	1.09972	0.478435	2.29858	0.0215288	0.0484897			Acads	17619.2591374896	-1.05045	0.209219123981505	-5.02079680087193	5.14575729210455e-07	5.82194e-06			Fmo2	84.6402184617806	1.61712	0.336642840723971	4.80366771136347	1.55785285196067e-06	3.26211e-05
Lama4	124.008	1.1007	0.32967	3.33878	0.000841475	0.00322309			Rps29	4694.41835577664	-1.04902	0.251062795880083	-4.17831721431663	2.93673874638842e-05	0.000195012			Mxra8	173.27500780508	1.6172	0.404973979058233	3.9933329897932	6.51509725690375e-05	0.00062499
Ctsh	412.341	1.10162	0.299211	3.68174	0.000231646	0.00108265			LOC101841064	101.085724715629	-1.04847	0.292724291132773	-3.58177564873743	0.00034126680574282	0.00158603			Fosb	10.8530160762031	1.61913	0.63561043577783	2.54736222705899	0.0108540702785721	0.0357168
Lrrcc1	245.303	1.10169	0.200962	5.48209	4.2e-08	7.51e-07			Hmgcl	7370.35400545399	-1.04824	0.225311451872149	-4.65240596989872	3.28084357207381e-06	2.93856e-05			Icoslg	56.671032767687	1.62067	0.453168561129134	3.57629793896432	0.000348494453177906	0.00235237
Ssh1	669.269	1.10284	0.158855	6.94241	3.85e-12	2.82e-10			Scand1	2529.12793333126	-1.04815	0.183154779251003	-5.72274311999636	1.0481769063854e-08	1.95863e-07			Nceh1	131.357985674483	1.62079	0.34643663606573	4.67845038021071	2.89051098125712e-06	5.40941e-05
Ptger2	27.368	1.10393	0.390605	2.82621	0.00471026	0.0137203			LOC121137482	2136.77250073122	-1.04772	0.17476892880444	-5.99487505245062	2.03641956470263e-09	4.52429e-08			LOC121142880	856.294245264134	1.62093	0.319230285478298	5.07762752624559	3.8217698497728e-07	1.06822e-05
Ccl19	89.3796	1.10469	0.419016	2.6364	0.00837906	0.0222125			Echdc3	7167.54989430464	-1.04737	0.193854231834287	-5.40286147860784	6.55861084537371e-08	9.60025e-07			Gpsm1	51.5143428375233	1.62349	0.404542095405823	4.01316198327262	5.99107705927071e-05	0.000587626
LOC101822815	148.344	1.10475	0.242433	4.55693	5.19e-06	4.41e-05			LOC121134460	13.2802203551733	-1.04715	0.443498931083467	-2.3611031036494	0.0182206640592051	0.0447097			Ccdc120	181.054910774537	1.62419	0.393554582642922	4.12698149136126	3.67555963819175e-05	0.000397554
Khnyn	1177.87	1.10477	0.223079	4.95237	7.33e-07	8.49e-06			Lmf1	734.689213358337	-1.04677	0.20792410987638	-5.0343906756436	4.79371154804573e-07	5.4627e-06			Eif4e3	39.1790078312936	1.62426	0.38570056176003	4.21119448880432	2.54023925522175e-05	0.000297094
Dock2	106.455	1.10541	0.355033	3.11353	0.00184862	0.00627676			Adra1a	320.738299937434	-1.04466	0.186291718090806	-5.60764324794009	2.05100241883261e-08	3.52064e-07			Mcm6	207.72245141608	1.62537	0.281835270934193	5.7671049844346	8.06448195226447e-09	4.9664e-07
Arhgap29	2043.84	1.10617	0.146724	7.53909	4.73e-14	7.85e-12			Pebp1	14844.2953017467	-1.04425	0.197478899208472	-5.28791930936193	1.23715526627096e-07	1.65754e-06			Aff3	29.8629368836458	1.62539	0.430453249066398	3.77598583788265	0.000159376046630678	0.00126631
Asb2	20.3333	1.10774	0.420524	2.63418	0.00843403	0.0223435			Urad	2495.19470451078	-1.0433	0.287350526359385	-3.63073985328907	0.000282609931668651	0.00134537			Arrb1	342.245203484988	1.6267	0.316273699307092	5.14332401929502	2.69919492573715e-07	8.02199e-06
Eps8	239.288	1.10848	0.251258	4.41171	1.03e-05	7.83e-05			Slc17a8	302.59426183611	-1.04315	0.279012565671954	-3.73871058244002	0.000184966519062091	0.000942203			Jam2	364.096092308438	1.62729	0.257968491056049	6.30810601692703	2.82470710208027e-10	3.68448e-08
Farp1	584.08	1.10891	0.262625	4.22239	2.42e-05	0.000160187			Acad10	2793.05753945275	-1.04285	0.242869111872262	-4.29389284377944	1.7556723569347e-05	0.0001254			Grhl2	60.8729025523401	1.6324	0.551528447867735	2.95977967231528	0.00307859128889702	0.0132323
Parp2	65.2472	1.10967	0.291227	3.81033	0.000138783	0.000704047			Stox2	838.180097440668	-1.0403	0.244100260140664	-4.26175343893612	2.02829155941783e-05	0.000142198			Znf503	82.5377558338001	1.63392	0.418713329013848	3.90224332514138	9.53052787724091e-05	0.000843998
Aplnr	464.953	1.11042	0.266336	4.16926	3.06e-05	0.000194206			Hoga1	5025.83938790842	-1.04026	0.262936313895892	-3.95633302769808	7.61090413896497e-05	0.000440931			Dnah9	11.3382519733319	1.63649	0.658201448325753	2.48630043983577	0.0129078941407356	0.0408924
Cd300lf	93.8587	1.11184	0.472543	2.35288	0.0186287	0.0430878			LOC101833751	305.990441541236	-1.03949	0.22140988176168	-4.69484687108311	2.66806513035488e-06	2.47451e-05			LOC101842437	82.0444935271777	1.63689	0.3781572357678	4.32858428413622	1.50070900772004e-05	0.000198366
Foxm1	80.4297	1.11232	0.316273	3.51696	0.000436512	0.00184499			Apoa2	76627.8131305174	-1.03935	0.21195707815583	-4.9036027944824	9.40946657551291e-07	9.93541e-06			Dtx4	226.345736469566	1.6372	0.27677844030681	5.91518381897576	3.31505145385344e-09	2.3894e-07
Cd84	387.244	1.11268	0.293399	3.79238	0.000149211	0.000748557			Aldh7a1	13794.6886920365	-1.03869	0.25363725463177	-4.09518046706733	4.21839664856128e-05	0.000264486			Ccn2	333.04876560392	1.63935	0.356790569528781	4.59471747575344	4.33335981256383e-06	7.5017e-05
Opcml	85.4307	1.11323	0.328639	3.38741	0.000705566	0.00277422			LOC121141657	54.3344750868068	-1.03778	0.438133271076527	-2.36864163544594	0.0178535430275876	0.0440251			Rflnb	16.7990962564061	1.64181	0.597099386991215	2.74964292573298	0.00596602381382576	0.022265
Abcg1	212.267	1.11346	0.261568	4.25688	2.07e-05	0.000141457			LOC101834406	1006.44595058517	-1.03652	0.267493694165523	-3.87494289244673	0.000106649707569451	0.00059255			Cd274	229.715139472616	1.64222	0.418076931335998	3.92803076845458	8.56442559742504e-05	0.000780522
Hmgb3	193.262	1.11458	0.283703	3.9287	8.54e-05	0.000466324			Ggct	142.40055600827	-1.03582	0.292279560059407	-3.54393664891813	0.000394199953623977	0.00179126			Nfkbie	63.6470697375501	1.64432	0.372839828371656	4.41025544190222	1.03248752080989e-05	0.000147365
Plekhb1	799.881	1.1149	0.310264	3.59339	0.000326408	0.00144071			LOC101840410	3453.68463210994	-1.03573	0.150654069250924	-6.87491301162978	6.20276972871039e-12	2.5806e-10			Znf786	35.3988332549689	1.64721	0.372510179589917	4.42190897609529	9.78326728243104e-06	0.000141287
CUNH4orf46	53.1458	1.11491	0.340997	3.26957	0.00107713	0.00398093			Entpd8	2562.58294951172	-1.03492	0.168938827998926	-6.12598043010858	9.01268839686149e-10	2.20497e-08			Atp10a	448.950572581674	1.64751	0.361465757066756	4.55785261825661	5.16792798658638e-06	8.60086e-05
[truncated: 2,262 more rows]
