# Supplementary material for: Comparative liver transcriptome analysis in hamsters infected with food-borne trematodes Opisthorchis felineus, Opisthorchis viverrini, or Clonorchis sinensis
Source: PLoS Negl Trop Dis. 2024 Dec 9;18(12):e0012685. doi: 10.1371/journal.pntd.0012685 (PMC11627427; doi:10.1371/journal.pntd.0012685)
Supplement: S3 Table — (XLSX) [file pntd.0012685.s003.xlsx]

## Sheet: Sheet1
ST3A. DEG genes in the O. felineus-infected animals (cut-off 0.05)									ST3B. DEG genes in the O. felineus-infected animals at 1 month p.i. (cut-off 0.05)									ST3C. DEG genes in the O. felineus-infected animals at 3 months p.i. (cut-off 0.05)
	baseMean	log2FoldChange	lfcSE	stat	pvalue	Padj			Contrast = Infected_1m : Uninfected_1m	baseMean	log2FoldChange	lfcSE	stat	pvalue	Padj			Contrast = Infected_3m : Uninfected_3m	baseMean	log2FoldChange	lfcSE	stat	pvalue	Padj
LOC101827027	12.8205	-24.7374	6.00566	-4.11902	3.8e-05	0.00052369			A2m	21.6092317892374	-7.88111	1.26685190636948	-6.22101669091145	4.93943609314291e-10	4.6223e-08			LOC101827027	24.211858541711	-21.6788	4.25016931860563	-5.10068043524331	3.3843456547942e-07	1.56583e-05
A2m	11.3495	-7.91267	1.30835	-6.04784	1.47e-09	2.27e-07			LOC121137546	2.96980459311975	-5.42205	1.53194220185769	-3.53933267102295	0.000401139988351157	0.00319651			LOC101833840	31.0872663652247	-9.45675	3.44645999181313	-2.74390362345454	0.00607133596903201	0.0245089
Slc34a1	14.3522	-5.41147	1.18976	-4.54837	5.41e-06	0.000111103			Slc34a1	21.1785762661634	-5.3958	1.5266977829647	-3.53429440098116	0.000408865390521932	0.00324673			Agr2	111.675549924796	-7.38646	2.49033380829115	-2.96605334978914	0.00301648158375239	0.0143469
LOC101822511	190.729	-4.92149	0.787441	-6.24998	4.11e-10	8.12e-08			LOC121142051	4.32504359045262	-5.11467	1.41100552759007	-3.62483803861724	0.000289142597687145	0.00245932			Slc7a9	13.3372998792869	-7.26938	2.37997758301342	-3.05438822222254	0.00225520036407422	0.0115099
Khdc3l	2.76933	-4.88717	1.50748	-3.24195	0.00118716	0.00749738			LOC121138215	141.602331780256	-5.0411	1.17293448635374	-4.29785060476214	1.72462334377939e-05	0.000251365			Ckm	9.94006131621857	-5.92081	1.77740493537629	-3.33115481100016	0.000864864897336208	0.00550779
Opn4	7.23435	-4.46136	1.02225	-4.36426	1.28e-05	0.00022258			LOC121137072	2.91522206112213	-4.89788	1.56233177815903	-3.13498068861898	0.00171865424991655	0.0101638			S100g	86.3469527940999	-5.68315	2.27553525828514	-2.49749944661759	0.0125072660347553	0.0424223
LOC101832771	2.74621	-4.45803	1.81496	-2.45627	0.0140386	0.0493078			LOC101822511	327.400856384039	-4.89279	0.872348783489276	-5.60875307412272	2.03789535828276e-08	1.04167e-06			Degs2	16.844077740718	-5.55962	2.10175109995238	-2.6452325092529	0.0081634802001078	0.0306808
Sbspon	2.62076	-4.43787	1.55825	-2.84797	0.00439985	0.0205809			Khdc3l	3.10888042799277	-4.84935	1.51919762834982	-3.19204404006187	0.00141269791293114	0.00869734			Aqp5	4.45958645131462	-5.55638	1.97081335953814	-2.81933115892181	0.00481238409843682	0.0205155
Rgs8	5.37554	-4.43676	0.961067	-4.61649	3.9e-06	8.64e-05			LOC121134168	18.0988833936495	-4.80955	1.16933101578771	-4.11307699996272	3.90420089497742e-05	0.000488306			Anxa10	35.7657070948755	-5.53107	2.17130514828389	-2.54734746721244	0.0108545294235383	0.0381724
Cldn8	20.5763	-4.3399	0.555962	-7.80612	5.9e-15	1.21e-11			LOC101836643	2.81869916783498	-4.70903	1.89594097959443	-2.48374525525091	0.0130008774980416	0.0481217			Akr1b10	7.03398986439177	-5.47295	2.02331647800664	-2.70493831564162	0.00683170741427892	0.0268403
LOC101833297	3.04938	-4.283	1.44703	-2.95986	0.00307779	0.0156957			LOC121144325	66.620110679855	-4.70077	1.22337968699392	-3.84244258787818	0.000121815914762862	0.00123426			Hapln1	4.65744059298409	-5.27192	2.07048989870977	-2.54621632304938	0.0108897681218389	0.0382422
Upk1b	14.9036	-4.07058	1.25366	-3.24696	0.00116645	0.00740076			Opn4	10.2851565434029	-4.44882	0.9267513707738	-4.80044293396257	1.58315084402914e-06	3.67549e-05			Lgals4	46.2207413574732	-5.12338	1.93719547875212	-2.64473855284339	0.00817540573334889	0.0307123
LOC101840413	4.46131	-3.93095	1.3246	-2.96765	0.00300081	0.0154172			LOC121140033	2.83961689950037	-4.44631	1.4576543249395	-3.05031632398784	0.00228600458611714	0.0126639			Cdh17	50.5948362624858	-4.7705	1.94435918636748	-2.45351005953249	0.0141469582479832	0.0467749
Slc13a2	34.4128	-3.88603	0.770456	-5.04381	4.56e-07	1.55e-05			Rgs8	8.2452012354609	-4.40346	0.923168370878198	-4.76993898215206	1.84281731632671e-06	4.18047e-05			Cnn1	5.43869471811789	-4.60026	1.65785410377314	-2.77482962933786	0.00552306324720794	0.022795
LOC121139821	11.6915	-3.81246	1.02584	-3.71642	0.000202068	0.00190687			LOC101832398	2.84995252146334	-4.34498	1.515585483123	-2.8668676045664	0.00414556398052892	0.0200872			Cdhr2	9.38322237431842	-4.52946	1.32949928157158	-3.40689220953637	0.000657070706699035	0.0044582
Adam33	7.38192	-3.75501	1.16108	-3.23406	0.00122043	0.00765802			Cldn8	25.1845351066991	-4.31974	0.610183219277922	-7.07941077921743	1.44768668809606e-12	3.47597e-10			Dapl1	3.97860533288724	-4.41067	1.49154161434447	-2.95711951988487	0.0031052772501571	0.0146502
LOC101826590	10.4391	-3.68532	0.746315	-4.93802	7.89e-07	2.38e-05			LOC101833297	4.4124756636095	-4.26954	1.32101260356802	-3.23202199836433	0.00122917593004665	0.00783718			Mall	11.8113834927468	-4.29911	1.17586136583914	-3.65613328855319	0.000256048257693707	0.00219568
Tlx2	3.75732	-3.65292	1.46075	-2.50072	0.0123942	0.0448612			Upk1b	19.042393728739	-4.03312	1.00834557688201	-3.99974092861082	6.34118627725442e-05	0.000728677			Slc5a8	16.5256835173142	-4.1681	0.857853967311163	-4.85875108175387	1.1812853542393e-06	4.05193e-05
Col11a1	4.73806	-3.56999	1.16207	-3.07211	0.00212553	0.011783			Slc13a2	45.8953910185747	-3.85548	1.0010488421905	-3.85144094501286	0.000117424848759081	0.00120043			Sult2b1	4.22675301091617	-4.12758	1.6522793804243	-2.49811531783097	0.0124855570603243	0.0423985
LOC121136473	89.0209	-3.54896	0.967506	-3.66816	0.000244305	0.00219807			LOC121139821	8.88172308541419	-3.78097	0.960158935209764	-3.93785881361052	8.22119413946096e-05	0.000897251			Tmem232	9.05328566388237	-3.93869	1.10045869667173	-3.57913112608363	0.000344738472175662	0.00275056
Vsig1	46.1084	-3.50482	0.46563	-7.52704	5.19e-14	5.68e-11			Adam33	9.2119392768837	-3.68813	1.1439996468594	-3.22389386188219	0.0012646026146822	0.00799323			Fam3b	9.57425071850632	-3.8941	1.44471313967251	-2.69541616355863	0.00703007662857813	0.0274763
Rbfox1	3.74935	-3.47397	1.1056	-3.14215	0.00167711	0.00983857			LOC101826590	12.0390960063816	-3.65168	0.768845285150596	-4.7495619409697	2.03857751476833e-06	4.54767e-05			Muc6	105.654946939705	-3.84394	1.09336870307982	-3.51568694834677	0.000438617835146648	0.00329191
Capn8	10.6386	-3.44483	1.01445	-3.39575	0.0006844	0.00488815			LOC110342490	4.30530819084326	-3.54761	1.31604977734561	-2.69564770981029	0.00702519224986287	0.0300858			Gypa	4.19325143917452	-3.84241	1.41506930772846	-2.71535123003083	0.00662055144517774	0.026171
Myo15b	20.4943	-3.41599	1.25202	-2.72838	0.00636471	0.0270888			Col11a1	7.94930414359229	-3.53168	1.13356976253308	-3.11553748105864	0.00183610012942638	0.0106602			LOC101822511	61.169131621287	-3.66669	0.644694866802377	-5.68747447835373	1.28931864054085e-08	1.18796e-06
LOC101842885	57.821	-3.35595	0.66311	-5.06092	4.17e-07	1.45e-05			LOC121136473	122.127940433669	-3.51489	1.00748985814342	-3.48875547772776	0.000485274843486075	0.00374115			Tnnt3	23.671477591622	-3.51366	0.764237763385684	-4.59760442207982	4.27376444957513e-06	0.000103394
A4gnt	6.11059	-3.31377	1.28781	-2.57318	0.0100767	0.038239			Vsig1	56.659256077095	-3.47425	0.433532825780454	-8.01381389426839	1.11204943260345e-15	6.34146e-13			Slc22a11	20.2058587149872	-3.45871	0.710166391713087	-4.87028412864056	1.11437888941354e-06	3.88396e-05
Gli1	7.34574	-3.21597	0.878131	-3.66229	0.000249975	0.00224049			LOC110343551	30.3859058108529	-3.46192	0.581028619938152	-5.95826790437425	2.54925367850638e-09	1.77553e-07			LOC121136473	56.8060351578183	-3.44793	0.787643185433398	-4.37752335530874	1.20035501826281e-05	0.000221906
Esyt3	68.6958	-3.21198	0.365317	-8.79231	1.47e-18	8.02e-15			Rbfox1	3.94613167792047	-3.43973	1.14997729429471	-2.99112860996269	0.00277948404784117	0.0147614			Tnni2	8.54462210577568	-3.43145	1.30231674900068	-2.63487908370412	0.00841672604137003	0.0314147
A1bg	50.5265	-3.17978	0.822422	-3.86636	0.00011047	0.00119889			Capn8	9.03659657725438	-3.42562	0.844515808348569	-4.05630860074846	4.98543802701056e-05	0.00060049			LOC101825337	18.8339698063266	-3.12367	0.769083828708963	-4.06155039338738	4.87478924663348e-05	0.000626699
LOC121136653	11.5587	-3.14793	0.692615	-4.54499	5.49e-06	0.000112414			LOC101840413	4.09756304494427	-3.38465	1.2867256855578	-2.63043519465997	0.0085275626257947	0.0349138			Fabp4	78.6810469504613	-3.0967	1.20040203349147	-2.57972038896108	0.00988803413439583	0.035553
Rspo1	13.1954	-3.14539	0.908083	-3.46377	0.000532661	0.00404172			LOC121133207	3.98261851178137	-3.37549	1.35173377929928	-2.49715812808316	0.0125193116329305	0.0467937			LOC121136471	59.0723596689075	-3.02041	0.707100414099629	-4.27154808354635	1.94120659100304e-05	0.000316625
LOC121143723	2.92534	-3.11649	1.10795	-2.81284	0.00491065	0.0224042			Myo15b	10.7577219091514	-3.35361	1.03734816417602	-3.23286962331592	0.00122553479946021	0.00782216			LOC121137942	716404.952598317	-2.99302	0.896557258303099	-3.33834807528872	0.000842781032927078	0.00540699
LOC121136471	89.4247	-3.08899	0.870435	-3.54879	0.000387002	0.00316621			LOC101842885	49.4431294355424	-3.32457	0.652608459895947	-5.09427659993975	3.5007535600122e-07	1.07408e-05			LOC121139335	6.34241998905355	-2.86556	1.03968692803439	-2.75617740572393	0.0058481268316077	0.02383
Tbx4	7.88398	-3.0858	0.632852	-4.87603	1.08e-06	3.1e-05			Angptl5	7.64626863835379	-3.317	1.25487126855575	-2.64330071118079	0.00821020817960222	0.0339959			LOC101842885	64.5456633782542	-2.84405	0.575580598886285	-4.94118392413147	7.76496156270037e-07	2.99565e-05
Chrna9	6.93163	-3.08404	0.873268	-3.5316	0.000413049	0.00332826			A4gnt	4.86427951750509	-3.29531	1.23058415533309	-2.67784280035829	0.00740979856886361	0.0314013			LOC121134182	12.3319006802722	-2.81654	0.773904399347912	-3.639386933966	0.000273287897999134	0.00231147
LOC110342431	15.1406	-3.05779	0.681073	-4.48967	7.13e-06	0.000139439			Hapln1	8.86271815493158	-3.27572	1.19285857546989	-2.74611197049174	0.00603061774975974	0.0267688			Opn5	5.7444762101088	-2.81489	1.04805655874993	-2.685815918945	0.00723529386844062	0.0280694
Ccdc154	6.39509	-3.00201	0.982724	-3.05479	0.00225221	0.0123518			LOC121143971	2.97582201526449	-3.26578	1.31098956786339	-2.49108184101289	0.0127354780454101	0.0474086			LOC110342483	14.6294814558824	-2.80757	0.804481692225332	-3.48991482801028	0.000483174513655427	0.00355437
LOC101823644	3.15285	-2.95426	0.99781	-2.96075	0.00306895	0.0156741			LOC110342702	3.71314309232972	-3.24172	1.21795836254227	-2.6615988877852	0.00777704930756678	0.0326093			LOC121138973	6.86342393202111	-2.80219	1.1196601507165	-2.50271169817274	0.0123245893471418	0.0420166
LOC101843823	38172.3	-2.91653	0.618942	-4.71212	2.45e-06	5.98e-05			LOC121138687	6.03993677597482	-3.24047	1.07358030255436	-3.01837288145413	0.00254135994938802	0.0137163			Minar1	23.5757426273958	-2.79611	0.945218877330998	-2.95815926727361	0.00309482176566719	0.0146074
LOC101840884	16.6703	-2.91172	0.74303	-3.91871	8.9e-05	0.00100982			LOC106020862	75.9703976150257	-3.18698	1.24509305854955	-2.55963295385619	0.0104782766706102	0.0409965			Cnbd1	19.2109205083324	-2.71232	0.843176509689997	-3.21679104961288	0.00129632972903752	0.00750502
Wnt10b	24.6072	-2.89896	0.544437	-5.32469	1.01e-07	4.91e-06			Gli1	8.82852254376276	-3.18018	0.937697814771332	-3.39147712366921	0.000695169661768654	0.00500412			LOC101840884	15.9755807974087	-2.63671	0.727590850366738	-3.62389341007443	0.000290201240180263	0.00240981
LOC110339251	11.3299	-2.89214	0.602777	-4.79802	1.6e-06	4.25e-05			LOC121143302	17.4133069478482	-3.16311	0.584943120189075	-5.40755299809793	6.38916402414358e-08	2.64375e-06			LOC121142834	11.5745040151296	-2.59178	0.635898989531032	-4.07577826301842	4.58607042350761e-05	0.000602016
LOC121133577	6.63367	-2.87868	0.923094	-3.11851	0.00181767	0.0104797			A1bg	34.8030873674042	-3.15812	0.792662708590381	-3.98419247495722	6.77099774774304e-05	0.000769347			LOC121133678	4.3527170176559	-2.56609	1.03937956172879	-2.46886642347987	0.0135541803341903	0.0452381
LOC101840337	3.18023	-2.8672	1.07679	-2.66273	0.00775088	0.0314634			LOC121134216	4.11848479904433	-3.15109	1.09250966432484	-2.88426413340699	0.00392329533962495	0.0192142			Lrrc4	7.70658496423262	-2.5579	1.01174394349591	-2.52821342966524	0.0114644635310877	0.0397254
LOC121140357	12.7231	-2.84887	0.870326	-3.27334	0.00106284	0.00689796			LOC121134235	3.38977795836619	-3.14108	1.1572669529116	-2.71422673077228	0.00664306826304935	0.0288419			LOC101835036	9.37300312529615	-2.5551	0.786674938022024	-3.24796951033893	0.00116231724919974	0.00689273
LOC110343483	3.11474	-2.83973	1.01612	-2.79469	0.00519502	0.0233513			LOC110342748	3.35058338917541	-3.13492	1.19212367278281	-2.62969208092664	0.00854622371416707	0.0349546			LOC121141272	3332.90855552691	-2.54892	0.291897387760448	-8.73225124985562	2.49652876613578e-18	7.20748e-15
Crhr2	8.1468	-2.83211	0.864776	-3.27496	0.00105676	0.00687259			LOC121136653	15.8138616476317	-3.12545	0.645711747230808	-4.84031425362612	1.29633971870737e-06	3.11258e-05			LOC101825758	6.19972316145417	-2.53245	0.849302011033018	-2.98179628857972	0.00286562608033737	0.0138307
Dio3	18.1297	-2.81414	0.678985	-4.14463	3.4e-05	0.000480685			Rspo1	16.5844281744864	-3.12227	0.722977274285578	-4.31862729109216	1.57002660623519e-05	0.000233115			Cpxm2	62.7347781795977	-2.51276	0.680737238313923	-3.69123946284946	0.000223163912286421	0.00198646
Tenm1	40.0272	-2.79246	0.512517	-5.44852	5.08e-08	2.91e-06			LOC121143723	4.00723864267117	-3.07973	1.08763252721609	-2.83159269912203	0.00463168058049292	0.0218798			LOC121144086	4.6970204385151	-2.50527	1.0054024642474	-2.49180897813249	0.0127094370063878	0.0430097
Trpv3	6.94164	-2.77359	0.923656	-3.00284	0.00267473	0.0140948			Esyt3	59.708252192424	-3.07516	0.336050630800335	-9.15087724710331	5.64730687397089e-20	7.92708e-17			LOC121133033	25.4980546925797	-2.49253	0.786531021291273	-3.16901519530863	0.00152956398184856	0.00851112
Acss2	11805.2	-2.75336	0.65476	-4.20513	2.61e-05	0.000388082			LOC121142840	24.6903548166047	-3.07475	0.426223391598787	-7.21393815471485	5.43564507952811e-13	1.417e-10			LOC121144052	31.7080624831998	-2.4896	0.385656213263089	-6.45548737221965	1.07871175826022e-10	2.70804e-08
CUNH16orf86	4.10665	-2.7408	1.11027	-2.46858	0.013565	0.0480452			Acta1	66.6420829139354	-3.06735	1.00982315880512	-3.03751375458587	0.00238538518131182	0.0130992			LOC121144053	31.7080624831998	-2.4896	0.385656213263089	-6.45548737221965	1.07871175826022e-10	2.70804e-08
LOC106021165	39.2502	-2.73635	0.756535	-3.61695	0.000298093	0.00257886			LOC121136471	120.558468348388	-3.05483	0.921792235622145	-3.31401317783106	0.000919671727819563	0.00622715			Cdx2	7.20270439090218	-2.48948	0.862485325258535	-2.88640503758869	0.00389670319799327	0.0173563
Sycp1	6.07786	-2.71396	0.78768	-3.44551	0.000569977	0.00424253			Tbx4	11.17937807148	-3.0503	0.639441547592621	-4.77025329759816	1.83994404127812e-06	4.18047e-05			Spem3	12.1584771566661	-2.48042	0.711410938562606	-3.48661502360599	0.000489174973410752	0.00358256
Rnf212b	5.96364	-2.71063	1.00624	-2.69381	0.00706398	0.0293054			LOC101822725	15.2964134039587	-3.02814	1.03574030981372	-2.92365011193423	0.00345953372071885	0.017502			LOC121141276	9638.1600059012	-2.47628	0.292347902262437	-8.47031230844911	2.44735967246782e-17	4.71035e-14
LOC121136503	16.5737	-2.7066	0.618313	-4.3774	1.2e-05	0.000211368			LOC110342431	18.4703064701188	-3.01852	0.586867194171027	-5.14345381454076	2.69732988585402e-07	8.65187e-06			LOC106022169	7.21570662009918	-2.45754	0.851929359717055	-2.884678278829	0.00391813842322853	0.0174249
Tmem108	5.11992	-2.65775	1.00404	-2.64706	0.00811961	0.0324943			LOC110341192	12.9538522502792	-2.99117	0.761915541577868	-3.92585572656975	8.64219462448e-05	0.000935366			LOC110340957	17.5388689298386	-2.45588	0.593510034013476	-4.13788589567396	3.5052060137815e-05	0.000498499
LOC101843868	3680.03	-2.65444	0.722022	-3.6764	0.000236546	0.00213764			Ccdc154	7.4751803483417	-2.98284	1.08916687428945	-2.73864005674195	0.00616938764790803	0.0272441			LOC101843633	13985.3796274841	-2.44706	0.809845959612199	-3.02163768720628	0.00251411272002761	0.0125262
Gp5	84.856	-2.64055	0.515226	-5.12503	2.97e-07	1.14e-05			LOC110340563	31.6588508048558	-2.96865	0.760598419863235	-3.90304707896884	9.49892170367952e-05	0.00100718			LOC121136320	26.7909098174409	-2.42138	0.714310488306555	-3.3898097803004	0.000699411366278903	0.00465432
Neil2	17.6505	-2.62451	0.549971	-4.7721	1.82e-06	4.68e-05			LOC121136381	5.21145981508354	-2.96227	1.04801927086793	-2.82654255653512	0.00470534913396924	0.0221354			LOC101843868	3665.44817382018	-2.4119	0.668184631032771	-3.60962440561014	0.000306640684329445	0.00251141
Cfap74	21.3196	-2.62257	0.453522	-5.78269	7.35e-09	6.63e-07			LOC121137203	7.20371273950722	-2.95028	0.8763021725801	-3.366736978099	0.000760631976191945	0.00535341			LOC121138385	65.1540595569288	-2.40576	0.655027364703383	-3.67276968415962	0.000239935720173675	0.00209273
Ldb3	82.6075	-2.61747	0.403414	-6.48828	8.68e-11	2.26e-08			LOC101823644	4.5127562840775	-2.91758	0.992605937839398	-2.93931538135997	0.00328938172240124	0.0168561			LOC121141274	7716.68344204442	-2.39459	0.28327273808075	-8.45329976731036	2.83183382696241e-17	4.9053e-14
Dnajb7	4.77537	-2.61672	1.03421	-2.53015	0.0114012	0.0419937			Dio3	12.9516801842343	-2.89461	0.677709687642034	-4.2711638184919	1.94455495098966e-05	0.000277437			Fabp7	4619.98183372539	-2.36762	0.31968204651	-7.40617447539241	1.29994784134223e-13	9.38237e-11
Pkd1l2	4.09577	-2.60727	0.983197	-2.65183	0.00800563	0.032203			LOC101843823	54160.7128446853	-2.8851	0.682446185753715	-4.22759335437227	2.36204183957701e-05	0.00032604			Pgc	50.6492719007824	-2.33514	0.803982955845464	-2.90446254805866	0.00367884214135271	0.0166123
Ak7	55.6997	-2.57816	0.592253	-4.35315	1.34e-05	0.000232195			LOC101840884	17.2518433465193	-2.87626	0.709669980582474	-4.05295872117704	5.05739286454059e-05	0.000605957			LOC121136741	15.6905854774915	-2.331	0.750002157031821	-3.10799414981428	0.00188361796669513	0.00997442
Aldh3a1	41.7581	-2.56786	0.533142	-4.81646	1.46e-06	3.96e-05			LOC121134572	11.7782029699253	-2.86036	0.619649526671659	-4.61609055389241	3.91036375366636e-06	7.63986e-05			Emid1	17.9161691370007	-2.29125	0.724458477844248	-3.16271106592428	0.00156307381969291	0.0086223
Scgb3a1	51.3439	-2.56699	0.75822	-3.38555	0.000710367	0.00503637			Wnt10b	31.9978904520255	-2.86012	0.61849524531518	-4.62431423893346	3.75839729098653e-06	7.39043e-05			LOC101841490	12.9511154504558	-2.27013	0.796479983269834	-2.85020803454155	0.00436906421165436	0.0189297
Hpgds	5.71708	-2.55852	0.898282	-2.84823	0.00439627	0.0205809			LOC121141545	10.9242228828841	-2.85421	0.681830691491526	-4.18610158405622	2.83786380204138e-05	0.000381799			Nlrc3	182.703644308269	-2.26429	0.510643301069025	-4.434199279489	9.24151153735269e-06	0.00018316
Slc22a11	21.0454	-2.54762	0.696226	-3.65919	0.000253013	0.00226032			LOC110339251	15.7108126460753	-2.85327	0.661490628703008	-4.31339549431978	1.60766150640492e-05	0.000237543			Gprin2	203.873246051884	-2.25744	0.685113993590733	-3.29498468801589	0.0009842704284843	0.00609129
Fabp5	404.283	-2.53747	0.969174	-2.61818	0.00883996	0.0345852			LOC121140357	17.8666995073222	-2.83779	0.661469511810965	-4.29013438499531	1.7856503308365e-05	0.000258198			Tlx2	5.05268076257877	-2.23041	0.920349773419238	-2.42343767050933	0.0153743913201508	0.0499653
Ankrd33	4.4533	-2.51547	0.915108	-2.74882	0.00598103	0.0259262			LOC101840337	4.65541148186378	-2.83471	1.0799161228743	-2.62493636578982	0.00866651624777468	0.0352612			Ace2	74.5642212355749	-2.21254	0.585552112793618	-3.77855177293579	0.000157743059868839	0.0015197
LOC101841490	12.4082	-2.50535	0.714183	-3.508	0.000451484	0.00355387			LOC110342741	3.28681310169647	-2.81977	1.06840601998601	-2.6392292326513	0.00830947723914146	0.034298			LOC101826590	8.83690178958659	-2.21176	0.710569360711325	-3.11266532924374	0.00185406134324635	0.0098576
LOC101841556	178.406	-2.47308	0.889874	-2.77914	0.0054503	0.0241745			LOC110343483	4.78459701465683	-2.81841	0.94055429424401	-2.99654459838095	0.00273058293030436	0.0145397			LOC121144049	15888.2647196917	-2.20839	0.296665412564284	-7.44403200121358	9.76578269837909e-14	7.68922e-11
Nrsn2	9.76039	-2.46298	0.617324	-3.98978	6.61e-05	0.000806791			Scel	9.99424247342668	-2.8118	0.96867331736904	-2.9027317451306	0.00369923351763279	0.0184084			LOC101825291	7.86622604589452	-2.18521	0.748655742986222	-2.91885004560407	0.00351325181436229	0.0160607
LOC101839119	6.50479	-2.45624	0.741027	-3.31465	0.000917591	0.00617241			Crhr2	8.67995450948902	-2.79246	0.908610286829133	-3.0733350913913	0.00211680646631171	0.0119147			LOC121138847	7.26409347368774	-2.17819	0.89379660012832	-2.43700996623119	0.014809271198798	0.0485018
Bsn	162.93	-2.44614	0.71888	-3.40271	0.000667199	0.00478611			LOC110340674	7.52678747852044	-2.77495	0.870503067307495	-3.18775055375706	0.00143384173268975	0.00879487			Erich4	6.13465850233808	-2.17784	0.87898488775407	-2.47767541771761	0.0132241385650147	0.0443673
LOC110342944	27.4539	-2.44241	0.397898	-6.13829	8.34e-10	1.41e-07			LOC106021437	13.8664225482393	-2.77073	0.765957174543056	-3.61733874182548	0.000297647655293669	0.00250761			Cgref1	213.125370387344	-2.17578	0.725817452281175	-2.99769515692536	0.00272029626833744	0.0132885
LOC101842405	166.557	-2.44224	0.420562	-5.80709	6.36e-09	6.1e-07			Tenm1	48.4989934916251	-2.75516	0.439625270341929	-6.26707030212289	3.67904083745e-10	3.71886e-08			LOC121140873	51.3364446337848	-2.13043	0.353683709006349	-6.02354382660856	1.70638875500579e-09	2.38372e-07
Slc5a10	44.4505	-2.43347	0.564055	-4.31425	1.6e-05	0.000265889			Trpv3	7.51664616112672	-2.7329	1.00223429848063	-2.72681240337139	0.00639493848999542	0.0279911			Slc26a3	13.9247384910655	-2.1167	0.838525389823017	-2.52430953039083	0.0115925806297309	0.0400972
Hcn3	335.702	-2.40609	0.571349	-4.21125	2.54e-05	0.000380138			Acss2	12502.4409668708	-2.72938	0.775781078750725	-3.51823662950119	0.000434424798503172	0.00341698			LOC110343551	25.9736023793023	-2.10857	0.6162625552413	-3.42154774052047	0.000622657924094899	0.00428173
Pmel	4.1886	-2.3986	0.922474	-2.60018	0.00931754	0.036075			LOC121137868	5.34090170909697	-2.72912	1.03675636721994	-2.63236814746092	0.00847919279668672	0.0347704			LOC121133849	13.726106076697	-2.05926	0.839574896332522	-2.45273827685644	0.0141773448771706	0.0468485
Fasn	12373.6	-2.3922	0.769192	-3.11002	0.00187076	0.0107293			LOC106021165	54.1927155936139	-2.70186	0.908084627192478	-2.97534199246691	0.00292662075138626	0.0154001			LOC121144284	6.80413053089528	-2.05604	0.805974897036335	-2.55099299081265	0.0107416486063727	0.0378646
Piwil2	6.80059	-2.37887	0.675832	-3.51991	0.000431699	0.00343782			Rnf212b	7.43051055067565	-2.68471	0.878470961630783	-3.05611388142023	0.0022422607354772	0.012467			A2ml1	16.8748911828003	-2.04731	0.693144204030696	-2.95365076426313	0.003140391711654	0.01477
LOC121143251	15318.9	-2.3756	0.409765	-5.79747	6.73e-09	6.25e-07			Sycp1	6.60077784332886	-2.68066	0.808128757527706	-3.31711428649314	0.00090952403694041	0.00616989			LOC101828213	97.1516038496982	-2.04056	0.480395628112318	-4.24766316411432	2.1601183738975e-05	0.000346138
LOC106021809	158.668	-2.37078	0.468268	-5.06286	4.13e-07	1.45e-05			LOC121136503	20.2578715917278	-2.66422	0.635030361176171	-4.19542645206829	2.72358656479437e-05	0.000368968			Scgb3a1	50.5919324307793	-2.02704	0.830265444109445	-2.44143538535854	0.014629005957973	0.0480366
Vipr2	6.20592	-2.34238	0.943224	-2.48338	0.0130143	0.0465568			Fabp4	13.9097114668187	-2.63887	0.780122285418325	-3.38264269218233	0.000717919711401271	0.00512744			LOC101833678	479.067667285836	-2.0177	0.32401380346934	-6.22721872465623	4.74788076170984e-10	8.74923e-08
Eri2	52.2937	-2.33966	0.485228	-4.82178	1.42e-06	3.88e-05			LOC110341294	5.28091804991598	-2.63249	0.953058858994183	-2.76214395529355	0.00574231538508088	0.0257522			Csrp3	17.8653777833567	-2.01687	0.66588825127458	-3.02883962771489	0.00245494964695008	0.0122695
Tnnt3	15.6752	-2.33252	0.784543	-2.97309	0.00294818	0.0152087			LOC101843868	3638.82851968677	-2.62679	0.72234855565122	-3.63645862301198	0.000276412019166174	0.00237029			LOC110340738	18.317427702023	-2.00309	0.5789573932319	-3.45982900197733	0.000540518518740721	0.00384512
LOC101826362	11.6252	-2.32688	0.700071	-3.32378	0.000888048	0.0060131			Tmem108	6.61463994829135	-2.62374	0.955172595680358	-2.74687838513921	0.00601654395887556	0.0267194			LOC121132726	27.5981613437425	-2.00056	0.524425500264143	-3.81475761652881	0.000136316665151736	0.00135394
LOC106021322	9.56286	-2.32177	0.783082	-2.96492	0.00302764	0.0155259			Gp5	91.1178780525538	-2.61266	0.517421221775603	-5.04939409494609	4.43213562217305e-07	1.30448e-05			LOC121144479	12.0779140896031	-1.99978	0.775396519000573	-2.57903998733232	0.00990753172566431	0.0356128
LOC110341316	7.78622	-2.30418	0.576607	-3.9961	6.44e-05	0.00078967			Neil2	20.007587892823	-2.59148	0.545597639298491	-4.74979872157572	2.0361921158983e-06	4.54767e-05			LOC106020794	6.5206320985381	-1.99225	0.782613627285899	-2.54563323142183	0.0109079729452026	0.0382422
Dner	383.455	-2.26794	0.644871	-3.51689	0.000436631	0.00346686			Ldb3	89.8018696540529	-2.58938	0.346659197171563	-7.46952050769284	8.04875650772153e-14	2.4479e-11			LOC101839703	11.3960324588273	-1.98389	0.742651120751333	-2.67135568610547	0.00755455491344298	0.0290257
Ca3	13911.4	-2.2453	0.600456	-3.73933	0.000184512	0.00178007			Dnajb7	5.34352960046027	-2.58899	0.996375372401066	-2.59840405625052	0.00936582141364165	0.0375703			LOC121137086	8.18701056188799	-1.97735	0.794622975812124	-2.48841299543353	0.0128314628964755	0.0433268
LOC110340767	12.6245	-2.24443	0.875237	-2.56437	0.0103362	0.0390342			Cfap74	29.3199715299124	-2.58428	0.466561134215223	-5.53899360484332	3.04214751589418e-08	1.4419e-06			Slc5a10	40.0937317786771	-1.9708	0.443938632228018	-4.43936075573186	9.02264675300866e-06	0.000179753
LOC121136883	6.60149	-2.23892	0.904975	-2.47401	0.0133605	0.0474849			Ak7	76.8823456821184	-2.55683	0.836492264012591	-3.0566034417134	0.00223860223914812	0.0124543			Atf5	12511.123956824	-1.96087	0.315763514102367	-6.20993192023634	5.30075608371244e-10	9.66523e-08
Ccl21	66.2022	-2.23302	0.695146	-3.21231	0.00131673	0.00813115			Wscd2	19.1061202170477	-2.54526	0.871756901886563	-2.91969504757336	0.00350374059841355	0.0176717			LOC110341694	12.5510337903561	-1.94626	0.690460280435729	-2.81878063707674	0.00482064502945019	0.0205369
LOC121135127	5.23688	-2.22817	0.775146	-2.87452	0.00404647	0.0193261			Scgb3a1	51.541314590356	-2.54154	0.546731367580171	-4.64861530262205	3.34170800818147e-06	6.74552e-05			LOC121144051	6.40278673040622	-1.94221	0.76285830143295	-2.54595962724647	0.0108977791443832	0.0382422
Ppfia4	218.383	-2.22586	0.343996	-6.47059	9.76e-11	2.47e-08			LOC121136007	20.8948952510838	-2.54137	0.692602230897224	-3.66930134053135	0.000243214254441168	0.00213271			Amh	9.48133675186173	-1.91724	0.758876849858351	-2.52642274432046	0.0115230729086507	0.0398966
Insrr	49.65	-2.22452	0.486694	-4.57068	4.86e-06	0.000102209			Aldh3a1	40.9670118904964	-2.5408	0.48526117612036	-5.23593850527598	1.64148603770962e-07	5.67756e-06			CUNH6orf118	12.3344480974469	-1.90584	0.56708382993241	-3.36076714203031	0.000777263247723377	0.00506918
LOC101827556	109.751	-2.22286	0.481489	-4.61663	3.9e-06	8.64e-05			LOC121142834	13.911513076033	-2.53518	0.575401108962055	-4.40592840149802	1.0533175383013e-05	0.000168395			LOC101830791	412.788159779135	-1.89836	0.459443338465845	-4.13186854664555	3.59826191327314e-05	0.000507268
Nlrc3	180.123	-2.22235	0.545746	-4.07213	4.66e-05	0.000616872			Ca9	14.5037978462079	-2.52093	0.784300346180178	-3.21423872853442	0.00130790882768903	0.00819498			LOC106021042	139.322205724832	-1.89516	0.462586526177342	-4.09687838715712	4.1875875054845e-05	0.000561001
Serpini2	5.41266	-2.22182	0.812474	-2.73463	0.00624495	0.0267245			Slc22a11	21.6798943217555	-2.51816	0.701189072449566	-3.59126612088773	0.000329075405783445	0.00272211			Fabp3	148.849388772046	-1.88717	0.558491718822267	-3.37904626605694	0.000727377659539525	0.00481086
Dcst2	11.2096	-2.20889	0.514719	-4.29144	1.78e-05	0.000287829			Hpgds	4.35367059471404	-2.51215	0.99635105579919	-2.52134750243576	0.0116906336327472	0.0444207			LOC121139023	22.5772285356761	-1.88227	0.461814478206834	-4.0758203046095	4.58524183504589e-05	0.000602016
Nlrp8	20.1012	-2.20539	0.618232	-3.56725	0.000360754	0.00298914			LOC106022728	5.63537355655861	-2.49914	0.873281788590999	-2.86177690190295	0.00421273330009876	0.0203209			Treml1	15.1031652220415	-1.87716	0.562176869464958	-3.33908800083415	0.000840539322009421	0.00540069
Lipg	505.689	-2.20114	0.437459	-5.03165	4.86e-07	1.62e-05			LOC121141387	9.28301772710395	-2.49096	0.783010712181187	-3.18125646757653	0.0014663775199088	0.00893736			S100a9	106.332537148461	-1.87349	0.505123984713763	-3.70897900159081	0.000208096683113189	0.00187644
LOC121141258	11.2791	-2.1952	0.846757	-2.59248	0.00952865	0.0367278			LOC110340325	98.0835426760957	-2.48939	0.339752364166293	-7.3270688442998	2.35240997482959e-13	6.81377e-11			LOC121133577	7.11934989795784	-1.85616	0.711818175680701	-2.60763857193585	0.00911691608039773	0.0333425
LOC110340860	57.0728	-2.19241	0.654146	-3.35156	0.000803569	0.00554162			LOC121137635	5.6424427829918	-2.48906	0.920462727178839	-2.70414479588579	0.00684804412450057	0.0294794			LOC106020814	45.8564037656332	-1.85598	0.466585859065339	-3.97778082009104	6.95614465601647e-05	0.000820806
LOC106021392	5.41313	-2.1818	0.731676	-2.98192	0.00286449	0.0148788			Ankrd33	5.12255832743778	-2.48874	0.956527442392508	-2.60185041118787	0.00927222864765054	0.0372604			Alas2	210.765018675588	-1.84539	0.293954055440728	-6.27782214583677	3.43348344619552e-10	6.7585e-08
LOC106020840	172.777	-2.17706	0.543407	-4.00632	6.17e-05	0.000765113			LOC101841490	11.5657300738775	-2.46978	0.613595070222442	-4.02510123873416	5.69508092081536e-05	0.0006649			LOC110340910	13.691018009051	-1.84144	0.540773395010565	-3.40520160953873	0.000661152232575981	0.00447113
Ccdc194	5.94187	-2.16889	0.821264	-2.64092	0.00826813	0.0328803			Fam133a	22.1108057612214	-2.45348	0.740393583112981	-3.313744660701	0.000920555307894609	0.00623082			Sebox	16.4646648533341	-1.83132	0.619629557596796	-2.95551147815709	0.00312151081846105	0.0147212
CUNH20orf204	6.66859	-2.15648	0.814238	-2.64847	0.00808573	0.032414			LOC101841556	159.40778900952	-2.43827	0.917463325214999	-2.65762407278811	0.0078693618035612	0.0329509			Tmem54	21.19681025882	-1.82723	0.493868466048667	-3.69983916890333	0.000215736143370026	0.00193492
LOC101837764	8.0214	-2.1541	0.64264	-3.35196	0.000802429	0.00553609			Nrsn2	10.3297148354074	-2.42735	0.622377655548343	-3.90012610977524	9.61425955610975e-05	0.00101646			Dpep1	9.76943670968106	-1.81824	0.711182091339364	-2.55665023497819	0.0105685423245172	0.0374679
Acly	682.538	-2.1374	0.458895	-4.6577	3.2e-06	7.33e-05			Bsn	110.647917007997	-2.42143	0.855212460648944	-2.83137864560036	0.00463478174965471	0.0218798			Josd2	317.184298788682	-1.79227	0.472528750732026	-3.79293209888861	0.000148878876546035	0.00144637
Pklr	4239.26	-2.13534	0.531637	-4.01654	5.91e-05	0.000739709			LOC121139294	46.8585409566812	-2.40953	0.427931025260251	-5.63065045922193	1.79531245175637e-08	9.46846e-07			LOC121139546	59.0371469301579	-1.78947	0.369419056525833	-4.8440060298228	1.27247067851891e-06	4.27157e-05
Twist2	30.9906	-2.13321	0.42983	-4.96292	6.94e-07	2.13e-05			LOC110342944	28.685018286919	-2.4087	0.369080587761974	-6.52621273673153	6.74534972505312e-11	9.18576e-09			LOC106022146	16.7206693071487	-1.78927	0.592729019206873	-3.0186977720177	0.00253863644529196	0.0126145
LOC121139546	55.8762	-2.1302	0.401203	-5.30953	1.1e-07	5.25e-06			Slc5a10	48.6749109694613	-2.40772	0.617573584762199	-3.89867853749269	9.67190746520876e-05	0.00102111			LOC106022138	249.600143922263	-1.78858	0.475117218243835	-3.76449719332002	0.00016688454259674	0.00159271
Upk3b	58.8871	-2.12072	0.725448	-2.92333	0.00346311	0.017284			LOC101842405	203.563165212759	-2.40462	0.391139541340145	-6.14772148838928	7.86038958296881e-10	6.7341e-08			LOC110342086	26.4521204453953	-1.78468	0.468625363735755	-3.80834053062845	0.000139902524213822	0.00138243
Carns1	58.4921	-2.11699	0.310484	-6.81836	9.21e-12	3.69e-09			LOC106022138	507.695070860209	-2.38878	0.313897008151915	-7.61007834540018	2.73929821991705e-14	9.73285e-12			Cldn10	71.3160352414454	-1.77349	0.617668284230186	-2.8712609074307	0.00408837929113705	0.0180155
Slc6a20	19.9893	-2.11557	0.496319	-4.26252	2.02e-05	0.000314298			LOC110343760	6.790517434973	-2.38831	0.881445564362202	-2.7095390587629	0.00673767714988103	0.0291418			LOC121141545	9.19114946128305	-1.76912	0.720218825222711	-2.45635950350214	0.0140352671381731	0.046521
LOC121141595	56.3634	-2.11536	0.661262	-3.19897	0.00137921	0.00843133			Hcn3	403.581854086866	-2.38215	0.456031630441177	-5.22365982420583	1.75420917339638e-07	6.00578e-06			LOC121133294	17.2481612635961	-1.7628	0.669019166729922	-2.63490412075925	0.00841610525067432	0.0314147
Csrp3	20.8288	-2.10584	0.573623	-3.67113	0.000241483	0.00217627			LOC121137255	12.093118973639	-2.37808	0.635762363172848	-3.74051249544299	0.000183645415615361	0.00171854			Lipg	456.731107788439	-1.75764	0.410372175242251	-4.28303498044014	1.8436117379331e-05	0.000304724
LOC101844474	10.9991	-2.09076	0.635824	-3.28828	0.00100803	0.0066181			Pmel	5.21290608923948	-2.35923	0.840352622536415	-2.80742472605592	0.00499393496648114	0.0231767			Tpm2	58.2086979756728	-1.75033	0.630506152818729	-2.7760729042071	0.00550198696351431	0.0227296
LOC101832868	7.983	-2.07856	0.670544	-3.09982	0.0019364	0.0110013			LOC101839119	6.55524454158904	-2.3543	0.862220819904468	-2.73050506290432	0.00632373617822803	0.0277527			LOC121136061	19.8783063016493	-1.74415	0.640939667845066	-2.7212413565294	0.00650372572332848	0.0258152
Slc46a2	15.3108	-2.06791	0.677839	-3.05075	0.00228273	0.0124775			LOC121143251	14557.4456900637	-2.34461	0.381774188614129	-6.14136390428976	8.18159069685649e-10	6.91193e-08			Arntl	88.2868623164978	-1.73935	0.339361012165863	-5.12537592814297	2.96944659116521e-07	1.4288e-05
LOC101837324	186.095	-2.06642	0.364	-5.67699	1.37e-08	1.05e-06			Piwil2	8.90732283465113	-2.3428	0.689221111547572	-3.39920176722672	0.000675828398485124	0.00489269			Cacng5	215.029417795752	-1.7382	0.48998431168751	-3.5474669906852	0.000388954488473988	0.00300738
Odad4	13.6719	-2.06486	0.639151	-3.23063	0.00123516	0.00773804			Mmrn1	8.70907472048015	-2.3389	0.873371351557987	-2.67800961992799	0.00740610912007034	0.031393			Srcin1	399.495485363804	-1.72774	0.300139671754294	-5.75645230995403	8.59000345985133e-09	8.75335e-07
LOC121139544	8.45771	-2.06111	0.651568	-3.1633	0.0015599	0.00927029			LOC106021809	162.833334941332	-2.33762	0.412101022127098	-5.67243304441532	1.40783551629781e-08	7.69154e-07			LOC121139525	149.937513731446	-1.72427	0.554113666654427	-3.11176349712924	0.00185973422958009	0.00988126
Fam133a	26.0164	-2.06031	0.537246	-3.83494	0.000125594	0.00131774			Eri2	55.8647202129402	-2.30616	0.542382317618574	-4.25190757079757	2.11957342835168e-05	0.000296383			LOC110343718	18.7834818412229	-1.72315	0.642217859158079	-2.68312118245535	0.00729385554660456	0.0282018
Leap2	809.234	-2.05896	0.549859	-3.74453	0.000180731	0.00175543			LOC121133789	6.91523067969932	-2.30232	0.796002860213983	-2.89235739286402	0.00382362720810598	0.0188781			LOC121137568	49.9930543322162	-1.71591	0.391737363586409	-4.38025096281211	1.18542702454888e-05	0.00021985
Slc12a3	126.169	-2.05252	0.551442	-3.72209	0.00019758	0.00186989			Tnnt3	6.76727811053834	-2.30209	0.736890321745895	-3.12405459821436	0.00178377354336764	0.0104562			Slc30a10	1645.95264061271	-1.71445	0.245971978640568	-6.97008887495318	3.16740825893424e-12	1.6626e-09
LOC121136129	9.62468	-2.05108	0.771686	-2.65791	0.00786258	0.0317832			Vipr2	7.80186091948101	-2.30202	0.835165046173507	-2.75636145014837	0.00584483687214721	0.0261325			Rdh5	253.041465164805	-1.71026	0.440239528549422	-3.88482953974071	0.000102401709942209	0.00109629
LOC101842056	14.7129	-2.04999	0.484035	-4.23522	2.28e-05	0.000347782			LOC121138973	5.66990597462111	-2.29678	0.774340641344119	-2.96610957330608	0.00301593017331381	0.0157598			LOC101838803	9.78899845325135	-1.70675	0.675399382724962	-2.52702669674651	0.0115032758128041	0.039844
Kcnt2	175.652	-2.03896	0.265739	-7.67281	1.68e-14	2.27e-11			LOC101826362	7.3162779839928	-2.28975	0.765577259002498	-2.99088383807557	0.00278171287666185	0.0147646			LOC121139294	30.957495147853	-1.6931	0.638358340733012	-2.65226674642985	0.0079953349338719	0.0301996
Ovgp1	24.352	-2.03726	0.425945	-4.78291	1.73e-06	4.52e-05			LOC110342024	233.86391846256	-2.28338	0.315192702717187	-7.24440579738338	4.34339170874058e-13	1.14867e-10			LOC121134266	44.9299063148265	-1.68877	0.589185981364001	-2.86627147965836	0.00415337900821613	0.0182185
LOC101828308	20.4847	-2.03577	0.520308	-3.91262	9.13e-05	0.00102891			LOC106021322	8.53941501547337	-2.28242	0.630903047795483	-3.61770287843553	0.000297229327765125	0.0025053			Snca	21.5479251733768	-1.67579	0.537531120412252	-3.11757139061342	0.00182347777399621	0.00972185
Wnt6	34.9381	-2.02331	0.565665	-3.57688	0.000347718	0.00289824			LOC110341316	10.2120897333641	-2.27116	0.589176397472199	-3.85480580753907	0.000115821526817392	0.0011867			LOC106021337	1203.17936198685	-1.66571	0.403167056564706	-4.13155310544502	3.60320422914038e-05	0.000507437
LOC110342177	9.40988	-2.0179	0.753633	-2.67757	0.00741592	0.0304196			LOC121134269	5.5993299421848	-2.2464	0.846837140266066	-2.65269989836305	0.00798508303075601	0.0333437			LOC101837507	335.679720590385	-1.66299	0.295316465921144	-5.63121078923083	1.78948854920577e-08	1.54988e-06
LOC101829018	21.6419	-2.01645	0.516779	-3.90196	9.54e-05	0.00106582			Dner	289.074207193809	-2.23529	0.392848388798999	-5.68995171468307	1.27075299946425e-08	7.04824e-07			LOC121142434	902.92230631651	-1.66288	0.265831824536269	-6.25536863243658	3.96578042953657e-10	7.63281e-08
Amh	8.12501	-2.01576	0.795427	-2.53419	0.0112709	0.041635			LOC110341003	5.65720319186662	-2.23168	0.87170812834094	-2.56012521841114	0.0104634454490907	0.0409736			LOC101828308	21.0791526997154	-1.66211	0.566076824979529	-2.93618531506472	0.00332275757531704	0.0154116
LOC101832060	10.3815	-2.01243	0.733362	-2.74412	0.00606742	0.0261966			LOC121142397	5.90810793487119	-2.22807	0.78081732225893	-2.85351373873489	0.00432386582306569	0.0207146			LOC106021237	59.8412892947813	-1.65961	0.463796161619806	-3.57831916712966	0.000345811003870629	0.00275364
Inmt	3276.29	-2.00249	0.709561	-2.82216	0.00477015	0.0219094			Ca3	14542.0850109905	-2.21717	0.640161265898727	-3.46346021297641	0.000533275453682547	0.00403617			Mylpf	14.184909033384	-1.65454	0.612990605462622	-2.69912381406947	0.00695223057417852	0.0272246
Zcwpw2	6.94147	-1.99969	0.630137	-3.17343	0.0015065	0.00904121			LOC106020794	4.39849389306686	-2.21658	0.893307718593424	-2.48132009489994	0.0130896767828913	0.0483598			Cdkn1a	620.185755492813	-1.65279	0.673364215013576	-2.45452461671634	0.0141071005388999	0.0466701
Msantd1	13.5937	-1.99446	0.55526	-3.59194	0.000328229	0.00277381			LOC110340767	10.3623042160561	-2.21111	0.859853203635247	-2.57150060375343	0.0101258838792668	0.0399186			Flrt1	90.6956400426854	-1.64604	0.49977796410191	-3.29354662960201	0.000989319303957685	0.00611584
Ngf	17.4244	-1.99199	0.443262	-4.49393	6.99e-06	0.000136909			LOC121142317	38.0225066056457	-2.1995	0.359087741448811	-6.12524878432042	9.05420213681955e-10	7.38229e-08			LOC101843187	535.245280651406	-1.63449	0.452572034659513	-3.61155475080006	0.000304366807826001	0.00249738
LOC101831088	8584.19	-1.9895	0.712047	-2.79406	0.00520515	0.0233904			LOC121143307	11.4488036972037	-2.19909	0.734204407125259	-2.99520453714459	0.00274260864949171	0.014591			LOC121135086	13.5483230884797	-1.62587	0.556912616126868	-2.91943255118047	0.00350669270679374	0.0160441
LOC101835871	7.15346	-1.98805	0.77917	-2.5515	0.010726	0.0401187			Ccl21	35.1179115577542	-2.19674	0.713275732886108	-3.07978932705918	0.00207147063428193	0.0117174			LOC121140270	14.1091228424223	-1.61456	0.569236211333748	-2.83635878097157	0.00456311532779285	0.0196525
Slc22a7	37.4037	-1.98364	0.528224	-3.7553	0.000173137	0.00169625			LOC121134363	8.14396687962248	-2.19576	0.657221728217068	-3.34097187752417	0.000834856788613683	0.00577917			LOC101832484	17580.6009071007	-1.60188	0.309892930337147	-5.16914332079118	2.35169502270583e-07	1.20521e-05
Col27a1	7449.6	-1.98028	0.404044	-4.90115	9.53e-07	2.79e-05			Nlrc3	174.693915837087	-2.19388	0.498957651896289	-4.39692923123567	1.09793122437314e-05	0.000173203			LOC101843469	111.591267107185	-1.59753	0.434922442717092	-3.67314022174032	0.000239587922877933	0.00209181
Rdh16	1312.23	-1.97871	0.424497	-4.66131	3.14e-06	7.25e-05			Insrr	45.1729851005933	-2.18982	0.493184917021824	-4.44015433581958	8.98943860229311e-06	0.000147783			Fgf21	989.167476179256	-1.59601	0.371785792701077	-4.29282628610136	1.76413027541472e-05	0.000294964
LOC121140874	22.8186	-1.97673	0.556064	-3.55486	0.000378185	0.003108			LOC121137568	56.8468094343982	-2.18858	0.482389306157828	-4.53696118851068	5.70706044263409e-06	0.000103111			LOC101844736	17.0507931323722	-1.59481	0.561854926650505	-2.83847278910502	0.00453299841786722	0.0195276
LOC121135524	270.223	-1.97634	0.437285	-4.51958	6.2e-06	0.000123926			LOC101827556	65.3555236398124	-2.18368	0.467133753901516	-4.67464350363165	2.94464675475684e-06	6.12701e-05			Efhd1	172.996504617062	-1.59327	0.432573079819153	-3.683242994499	0.000230285449007951	0.00203424
LOC121136636	94.4334	-1.97294	0.315631	-6.2508	4.08e-10	8.12e-08			LOC121138456	27.6758794687434	-2.18359	0.385100724055014	-5.6701707776603	1.42655248731385e-08	7.74602e-07			LOC110341695	32.0295625994204	-1.59236	0.566318280287686	-2.81177583749932	0.00492688260629554	0.0208912
Nmb	15.8523	-1.97091	0.571952	-3.44594	0.000569086	0.00423974			Nlrp8	19.3488143289755	-2.18197	0.658592958661033	-3.31307725611295	0.000922754871949194	0.00624339			LOC101842405	129.415132080139	-1.59001	0.40513025282601	-3.9246832837163	8.68439183319366e-05	0.000967402
Treml1	15.2971	-1.9685	0.530554	-3.71028	0.000207032	0.00194034			Dcst2	14.4237621973601	-2.17039	0.547152365807813	-3.96669964594609	7.28747342253085e-05	0.000816842			Ntm	26.5260348930534	-1.58286	0.447102481344265	-3.54026588177877	0.000399724109162391	0.00307461
LOC101844629	9.8068	-1.96002	0.760372	-2.57771	0.00994577	0.0378469			LOC121133308	11.8329401801335	-2.1678	0.572328750823933	-3.78768914145446	0.000152054924594596	0.00147669			LOC110340246	12.7493489261475	-1.5808	0.540789047965506	-2.92314290832733	0.00346517436145643	0.0159003
Serpina5	1179.9	-1.95111	0.671416	-2.90596	0.00366127	0.0179564			Lipg	541.677789698689	-2.16732	0.402708691824139	-5.38185251202318	7.37231596196591e-08	2.95022e-06			LOC121142585	19.7494433324024	-1.57994	0.529032417455149	-2.98647162731159	0.00282217025108343	0.0136896
Tmem44	60.9254	-1.94535	0.359369	-5.41324	6.19e-08	3.34e-06			LOC110340860	62.8853889074266	-2.1673	0.649685047870401	-3.33592405174428	0.000850163859989412	0.00587199			LOC101831686	762.811912824355	-1.57434	0.413699652182705	-3.80550299860301	0.000141516299708042	0.00139202
Gjc3	7.39837	-1.94396	0.790923	-2.45784	0.0139776	0.0491758			LOC121133342	5.52859287462358	-2.1572	0.848785681454773	-2.5415128157316	0.0110373899759391	0.0426355			LOC101843823	23040.7942032024	-1.57371	0.551648577426436	-2.85274152274253	0.00433438609945658	0.0188124
LOC101831686	613.2	-1.9413	0.46631	-4.16312	3.14e-05	0.00045154			LOC106020840	169.160216372544	-2.1514	0.43238590959737	-4.97564064870128	6.5032194059418e-07	1.76069e-05			LOC121135507	50.2918331132467	-1.57134	0.467673481540543	-3.35991287414678	0.000779670560995727	0.00507915
LOC101843469	109.33	-1.93939	0.509896	-3.8035	0.000142668	0.00145854			LOC106021392	7.01855762937247	-2.15024	0.749202441526853	-2.87004161572547	0.00410417779372639	0.0199343			LOC121135752	53.0417726610464	-1.57008	0.361329817361839	-4.34528162608761	1.39097088812599e-05	0.000246616
LOC121143253	4014.97	-1.92961	0.414339	-4.65709	3.21e-06	7.34e-05			LOC121141258	10.4000621947507	-2.14272	0.73450260334917	-2.91724121889192	0.00353142550073086	0.0177623			LOC110340230	102.548374297647	-1.56957	0.377774654105214	-4.15478933606094	3.25587379093653e-05	0.000472347
Klk1	7.05303	-1.92756	0.687969	-2.80181	0.00508169	0.0229487			LOC121133033	44.9107953450954	-2.14107	0.668685784628653	-3.20190317356517	0.00136522879105657	0.00846795			Tmem88	53.4591344426687	-1.56438	0.45544028364051	-3.43486624801946	0.000592846359030097	0.0041209
Fbp2	50.0522	-1.92661	0.751155	-2.56486	0.0103218	0.0390082			CUNH20orf204	7.39365021037903	-2.13637	0.720261961314472	-2.96610150364524	0.00301600931061618	0.0157598			Slc13a2	23.433748598338	-1.55346	0.593898798948111	-2.61569707762861	0.00890455173622254	0.0327636
LOC121136530	14.0603	-1.92178	0.611359	-3.14345	0.00166969	0.00980554			Ccdc194	6.80280064850157	-2.13002	0.836136549673097	-2.54746013005897	0.0108510251778281	0.0421207			Cdpf1	524.728754336611	-1.55214	0.23916418068724	-6.4898456417514	8.59243622747332e-11	2.22147e-08
Dzip1l	74.515	-1.9211	0.421188	-4.56114	5.09e-06	0.000105834			Ppfia4	254.018123450433	-2.1234	0.321589471201858	-6.60282677605907	4.033908031239e-11	6.2382e-09			LOC121133924	16.6494786771246	-1.53824	0.609548100633431	-2.52357746186286	0.0116167464079335	0.0401284
Cth	5947.77	-1.91611	0.531745	-3.60343	0.000314047	0.00267878			LOC101837764	9.79987819263964	-2.12277	0.613236917700373	-3.46157846153027	0.000537017559219043	0.00405776			LOC106022237	891.532995344361	-1.53767	0.284129869156081	-5.41186902634927	6.23703023813243e-08	4.33887e-06
LOC101844197	16.7951	-1.91273	0.703156	-2.72021	0.00652412	0.0275956			Slc6a20	13.7671458102736	-2.11916	0.570015094290668	-3.71772982592742	0.000201021083884951	0.00185171			Pdilt	17.0852001607467	-1.52998	0.526665261068588	-2.90503505308634	0.00367211972632505	0.0165933
LOC121132726	26.6951	-1.88775	0.518148	-3.64327	0.000269195	0.00236753			Acly	661.455403973405	-2.1151	0.641539567511955	-3.2969198170849	0.000977514037520783	0.00653874			LOC110339357	42.4684409780444	-1.52402	0.545362936210736	-2.79450541328097	0.0051979170527146	0.0217694
Ca11	32.8445	-1.8784	0.376807	-4.98505	6.19e-07	1.95e-05			Pklr	4952.50582880185	-2.10902	0.548452404225811	-3.84539361798519	0.000120359074288447	0.00122425			LOC101827118	268.675742186404	-1.51956	0.317257271157689	-4.78967457920101	1.67052005467866e-06	5.13063e-05
Hrc	6.17631	-1.87743	0.709003	-2.64799	0.00809718	0.0324356			LOC106021200	53.5891933423399	-2.10779	0.69584400378651	-3.02911905477012	0.00245268007323174	0.0133681			Angptl8	1445.00150737863	-1.51571	0.397221942544316	-3.81577364446141	0.000135756912655915	0.00135148
Kif26b	49.3713	-1.8774	0.479188	-3.91788	8.93e-05	0.00101228			LOC110343071	53.6426874448154	-2.10249	0.353181136428823	-5.95299460760863	2.63279975823371e-09	1.81861e-07			Nxph4	48.1584073947343	-1.51271	0.501509274917141	-3.01631034099974	0.00255871231106287	0.0126848
B3gnt8	19.6088	-1.87577	0.450704	-4.16187	3.16e-05	0.000452276			LOC121137100	23.9885248861129	-2.09696	0.512167315285436	-4.09428060895017	4.23481184272233e-05	0.000523201			LOC121142394	103.530497239942	-1.50971	0.288427964987278	-5.23425501868153	1.65651614526267e-07	9.10926e-06
Tsc22d3	3944.49	-1.86255	0.379271	-4.91087	9.07e-07	2.68e-05			LOC106022232	359.335621997292	-2.09547	0.345166036067273	-6.0708993566455	1.27195887462071e-09	9.64051e-08			LOC110342848	56.2571397602467	-1.50522	0.57609389834049	-2.61280503490327	0.00898025147765832	0.0329987
F11	3946.23	-1.86242	0.285524	-6.52283	6.9e-11	1.95e-08			LOC121139546	51.5215598372189	-2.09202	0.43423845890941	-4.81767775656755	1.45238683385315e-06	3.42418e-05			LOC106021617	41.6421926727689	-1.49802	0.445070665469451	-3.36579359752742	0.000763237953609505	0.00499087
Mzf1	19.8447	-1.85588	0.555171	-3.34291	0.000829057	0.00567981			LOC121141595	61.5110361598282	-2.09082	0.65379646516315	-3.1979700364182	0.00138398659934042	0.00854653			Fam71e1	11.9443185113621	-1.48708	0.543046870892918	-2.73840491637109	0.00617380101811244	0.0247954
Islr2	13.6185	-1.85339	0.518932	-3.57154	0.000354882	0.00294748			Upk3b	69.9332529269083	-2.08987	0.569226882415998	-3.67142528546846	0.000241201592842158	0.00211914			Slc22a7	33.0803384648286	-1.47936	0.563693882448652	-2.62439485829452	0.00868030882878797	0.0321626
LOC106022061	8.74588	-1.85255	0.639319	-2.8977	0.0037591	0.0183104			Csrp3	23.7828095528217	-2.08244	0.4975827127372	-4.18511743367419	2.85018713843104e-05	0.000382428			Lrmda	235.741215769932	-1.47514	0.31439647856301	-4.69195887443117	2.70601531281486e-06	7.33546e-05
LOC101828506	219.008	-1.84809	0.429774	-4.30014	1.71e-05	0.000279716			Carns1	66.854614394649	-2.08096	0.307100510265422	-6.77616757754057	1.23405534238975e-11	2.22961e-09			Tubb1	137.60123832396	-1.46513	0.392610852370271	-3.7317707049691	0.000190138535831447	0.00175097
LOC121142580	62541.8	-1.84651	0.337397	-5.47281	4.43e-08	2.63e-06			LOC110342388	28.9009733106472	-2.07411	0.446561481906668	-4.64462344673703	3.40697283994465e-06	6.84556e-05			LOC110343449	15.057458618275	-1.4586	0.542016208264805	-2.69107234828964	0.00712227473457347	0.0277428
LOC101830901	40.3681	-1.83846	0.544772	-3.37473	0.000738877	0.00518477			LOC110340931	9.51803381073492	-2.06918	0.675819426486226	-3.06173152675292	0.00220060731637989	0.0122916			LOC110343071	46.1995582203609	-1.44745	0.414756460640621	-3.48988318139967	0.000483231733309855	0.00355437
LOC101835835	67901.7	-1.83642	0.310496	-5.91448	3.33e-09	3.88e-07			LOC106021352	96.7130171347255	-2.06473	0.552387097555433	-3.73784062300554	0.000185607537793116	0.00173246			LOC121140874	24.7100650001127	-1.44649	0.494225035416074	-2.92679190853042	0.00342477943634546	0.0157651
LOC101834678	20152.8	-1.83396	0.274236	-6.68751	2.27e-11	7.7e-09			LOC110342086	37.3235873874968	-2.06415	0.399331528603802	-5.16900639701978	2.35341843453695e-07	7.6825e-06			LOC121136363	145.734584965468	-1.44247	0.31752220107509	-4.54288235081141	5.54902239997553e-06	0.000123866
Nlrp5	6.47817	-1.83238	0.713941	-2.56658	0.0102708	0.0388677			LOC101844474	11.579648308676	-2.06331	0.727266811834997	-2.83707885321159	0.0045528366306356	0.0215849			Mdk	30.3253112181462	-1.44055	0.544048557348798	-2.64784200679563	0.00810073741511111	0.0304714
Trpv1	183.704	-1.82959	0.272466	-6.71492	1.88e-11	6.72e-09			LOC121137184	31.8660885879684	-2.06329	0.376546283899427	-5.4795172339937	4.2648790738926e-08	1.90607e-06			Fn3k	83.0343465375841	-1.43894	0.465884524238663	-3.08861818661534	0.00201089692148375	0.0105045
Nexn	57.4079	-1.82901	0.423534	-4.31846	1.57e-05	0.000261661			LOC121133006	7.66962703509665	-2.06267	0.750747552863779	-2.74748251751201	0.00600547104577254	0.0266832			LOC106022256	86.4722848987899	-1.4353	0.381982785487159	-3.75749036099329	0.000171625975736651	0.00162365
LOC106021006	355.033	-1.82754	0.42902	-4.2598	2.05e-05	0.000317552			LOC121137553	11.2389198669405	-2.05605	0.706479208225727	-2.91027084854125	0.00361115664956047	0.0180984			Aldh3a1	42.0077030606975	-1.43499	0.552565501479547	-2.59695098130171	0.00940553455508379	0.0341414
Pcolce	2632.11	-1.82737	0.335237	-5.451	5.01e-08	2.89e-06			Slc46a2	17.8503330400088	-2.05056	0.791845025776238	-2.58959518523848	0.00960888539721747	0.0383263			LOC101836721	50.7331825655754	-1.43294	0.374195870451688	-3.82939517190827	0.000128458587999273	0.00130126
Gabre	6.08681	-1.82161	0.721288	-2.52549	0.0115536	0.0424028			LOC101832868	6.75444601892995	-2.05005	0.767547190657054	-2.67091092359316	0.00756457180267207	0.0319164			LOC121143259	304.873749567811	-1.43243	0.29244453036782	-4.89811412719281	9.67608322009173e-07	3.51382e-05
Znf862	58.8088	-1.80676	0.358433	-5.04072	4.64e-07	1.57e-05			LOC101837324	194.057686329066	-2.03773	0.330483368047559	-6.16591649768652	7.0076059225969e-10	6.14783e-08			LOC121139157	13.7055772959129	-1.43239	0.548958454239419	-2.60928354411208	0.00907320273225099	0.0332134
LOC101838803	9.59182	-1.80432	0.558805	-3.22889	0.00124271	0.00777046			LOC121140327	19.2954148136836	-2.03659	0.489827979850572	-4.1577750015423	3.21362304167634e-05	0.000420073			Foxs1	23.0740158597369	-1.43205	0.570140339012879	-2.51174929539169	0.0120134400415649	0.0411436
LOC121142581	48.1172	-1.80426	0.416623	-4.33068	1.49e-05	0.000250337			Odad4	15.5359657582573	-2.03434	0.696863734725226	-2.91928541185818	0.00350834846681577	0.0176852			LOC110342944	25.8377179115903	-1.42042	0.477691870707323	-2.97350680045034	0.00294417882536044	0.0140881
Gnmt	46529.2	-1.80126	0.305865	-5.88906	3.88e-09	4.34e-07			Leap2	894.584921269248	-2.03159	0.612016624933493	-3.31950382847139	0.000901775682315858	0.00613557			Fibcd1	24.1313056739203	-1.41605	0.474595755746772	-2.98370517866202	0.00284781027292225	0.0137677
Spem3	14.5243	-1.79987	0.59022	-3.04949	0.00229231	0.0125174			LOC121139544	9.21346856650386	-2.02899	0.621003473790744	-3.26728088958864	0.00108585884722291	0.00710716			LOC110342684	56.0795716102678	-1.4156	0.354499950212577	-3.99321746849325	6.51827353544651e-05	0.00078355
LOC121134629	9.39718	-1.79917	0.62362	-2.88504	0.00391361	0.0189005			LOC121138379	10.5425108416139	-2.02665	0.66621508104152	-3.04203193376561	0.00234986963447992	0.0129509			LOC106021809	152.440650262855	-1.41305	0.462282036901129	-3.05668270823216	0.00223801039323787	0.0114424
LOC121141272	3539.51	-1.77426	0.301535	-5.88409	4e-09	4.35e-07			Wnt6	36.1472747214463	-2.01869	0.540906673959311	-3.73204042884767	0.000189935007920686	0.00176294			LOC110341490	51.591154952632	-1.40947	0.407455104763679	-3.45920268219981	0.000541777049483216	0.00384775
LOC121141276	9474.44	-1.77322	0.242277	-7.31897	2.5e-13	1.71e-10			LOC110341695	30.8264593644079	-2.01638	0.57759842425254	-3.49097621669077	0.000481259092341541	0.0037149			LOC121138100	123.30446355984	-1.40543	0.402354634516067	-3.49302522412227	0.000477581394885558	0.00352028
LOC121138099	22.9485	-1.77028	0.504154	-3.5114	0.000445761	0.00352233			LOC101842056	18.1085617977792	-2.01627	0.473914700671084	-4.25450207553026	2.09514716511343e-05	0.000293713			LOC106021352	121.785177016533	-1.40329	0.531262280383107	-2.64142412941982	0.00825582959004716	0.0309473
Fabp7	4866.75	-1.76532	0.353158	-4.99868	5.77e-07	1.84e-05			LOC121139456	23.2987935146356	-2.01577	0.475851675117207	-4.23613458576762	2.27400508727474e-05	0.000315559			LOC110339690	21.9655021063183	-1.4026	0.541653343219842	-2.58948378432989	0.00961199497439822	0.0347235
CUNH4orf17	58.2194	-1.75728	0.423065	-4.15369	3.27e-05	0.000466317			Slc12a3	161.414219279957	-2.0137	0.513426136103684	-3.9220777191989	8.77886636194534e-05	0.000946273			Kif26b	45.2858286065861	-1.39485	0.423942074515453	-3.29020126852018	0.00100115743894867	0.00615766
LOC101832611	1283.95	-1.74703	0.430871	-4.05464	5.02e-05	0.0006533			LOC101829018	27.3643041852146	-2.01021	0.493523579433692	-4.07317851057443	4.63758514753645e-05	0.000566065			LOC106021006	312.565727456012	-1.39255	0.319385891669777	-4.36009864226858	1.30003826487287e-05	0.000235534
Plk5	14.6903	-1.73755	0.61187	-2.83973	0.00451516	0.020961			Kcnt2	153.129132870861	-2.00737	0.260129364804468	-7.71680700442707	1.19280053123668e-14	4.63111e-12			LOC110342759	49.1128905328753	-1.38947	0.389745291025374	-3.56507556382674	0.000363751373783871	0.00286144
LOC101841840	75.5164	-1.73411	0.345731	-5.01578	5.28e-07	1.73e-05			LOC101828308	19.5926569545246	-2.00246	0.507745465117688	-3.94383396790162	8.01891866365608e-05	0.000879911			LOC121141464	25.3290827829759	-1.38789	0.467968623277181	-2.96578106655955	0.0030191532946113	0.0143557
Ccdc160	137.407	-1.73207	0.30833	-5.61758	1.94e-08	1.38e-06			Ovgp1	30.8448132959914	-2.00135	0.449293956470047	-4.45442499783439	8.41183277602756e-06	0.000140696			Npas1	50.4981828714798	-1.38733	0.519124677324068	-2.67244419970156	0.00753008968972128	0.0289408
LOC101838802	282.816	-1.72472	0.506095	-3.4079	0.000654653	0.00471052			Gsdme	7.50298390450081	-1.99874	0.799982577320046	-2.4984847565567	0.0124725506539298	0.0466296			LOC121142048	373.313802995654	-1.3855	0.246193050127863	-5.6277138729279	1.8261367187949e-08	1.57375e-06
LOC110340246	15.0447	-1.71241	0.488108	-3.50826	0.00045104	0.00355208			LOC121133629	31.6906367098697	-1.99301	0.66503022474802	-2.99687308121598	0.00272764248412371	0.0145283			LOC106020811	662.019365039902	-1.38439	0.315739146201683	-4.38459234223159	1.16203182683536e-05	0.000217843
Igfals	2533.73	-1.70451	0.520294	-3.27605	0.0010527	0.00685108			LOC110342177	12.8762050877885	-1.99003	0.681712617277856	-2.91915947938583	0.00350976615093517	0.0176874			Atp6v0e2	58.0812899329463	-1.38389	0.30391817438218	-4.55347944230549	5.27658301258085e-06	0.000119394
LOC101844390	8805.84	-1.70109	0.56975	-2.98568	0.00282946	0.0147351			LOC121132777	54.121124707931	-1.98696	0.427618020848713	-4.64657331775388	3.37494218131203e-06	6.80508e-05			LOC106021815	111.459074362011	-1.38287	0.388374800279263	-3.56064763832682	0.000369941238772775	0.00290354
LOC101837080	29.9035	-1.69131	0.657234	-2.57337	0.0100713	0.0382271			LOC101832060	8.39642386930608	-1.97909	0.79524506501876	-2.48865933400133	0.0128225766084224	0.0476551			Hsd17b2	732.755371013361	-1.38173	0.339631737577519	-4.06830601902653	4.73561613622632e-05	0.000614459
CUNH3orf20	45.7593	-1.68865	0.439294	-3.844	0.000121045	0.00128562			LOC101835871	10.4880835599262	-1.96361	0.783854230800077	-2.50507075640261	0.0122426899202287	0.0459522			Cda	1162.27678133847	-1.37812	0.190193578750103	-7.2458837683332	4.29628439604545e-13	2.75631e-10
Prr18	171.057	-1.68351	0.48102	-3.49987	0.00046548	0.00364308			LOC121139370	52.3158039624012	-1.96202	0.298653599221843	-6.56955025916191	5.04674586708265e-11	7.29624e-09			LOC101844390	9409.94653458431	-1.37415	0.395175096790087	-3.47731370634321	0.000506464866864861	0.00366748
Mia	30.3138	-1.68282	0.477717	-3.52264	0.000427277	0.00340908			LOC101831088	7481.43904796157	-1.95964	0.721312393877312	-2.71676664558309	0.00659230692263994	0.0286693			LOC106022338	72.4436220128206	-1.37154	0.318793920414863	-4.30228259637024	1.69047510203082e-05	0.000284572
Akap5	13.5818	-1.67866	0.576663	-2.91099	0.00360281	0.0177439			Msantd1	16.1101535310956	-1.95862	0.570887971015541	-3.43083643627441	0.000601723297373235	0.00446533			Pcbp3	15.9120900534282	-1.35777	0.523037521771338	-2.59593114014868	0.0094334968772504	0.0342214
Smco1	5.26001	-1.66263	0.664482	-2.50215	0.0123442	0.0447544			Slc22a7	41.5652115579996	-1.95858	0.477255280974855	-4.10384145333071	4.0634598843821e-05	0.000505109			LOC121135145	37.7074604668801	-1.3481	0.544088380139235	-2.47771866442784	0.0132225359470809	0.0443673
LOC101844948	12.5435	-1.65216	0.608015	-2.7173	0.00658176	0.0278107			Ngf	19.7963116841736	-1.95777	0.444931082776725	-4.40016265282174	1.08169767915346e-05	0.000172123			Rnase12	15.8263205725386	-1.34784	0.518572828660803	-2.59913519917146	0.00934589560234309	0.0339676
LOC121136982	10.0494	-1.65037	0.641256	-2.57366	0.010063	0.0382045			LOC110340304	10.2311522011834	-1.95679	0.658941044862628	-2.96959560056517	0.00298192012030129	0.0156452			Ablim2	29.5803306465422	-1.34227	0.37033998934298	-3.62443125832791	0.00028959803088655	0.00240596
Rgs16	5524.44	-1.64994	0.423405	-3.89683	9.75e-05	0.00108203			Zcwpw2	7.36440789027614	-1.95366	0.679222344852413	-2.87632088339164	0.00402340469615086	0.0196255			Gp5	78.186395174982	-1.33813	0.456635231809007	-2.93040358739374	0.00338522023243416	0.0156245
Hoxb4	79.4124	-1.64532	0.29499	-5.57753	2.44e-08	1.68e-06			Rdh16	1273.52931076001	-1.94708	0.386133464784273	-5.04250930764927	4.59466399065879e-07	1.34149e-05			LOC121143251	15816.7604260112	-1.33776	0.375961362427987	-3.55823197950206	0.000373359503191128	0.00291979
Lrrc69	18.0085	-1.64518	0.565366	-2.90993	0.00361505	0.0177775			LOC121135524	317.402316141474	-1.94656	0.413327521465873	-4.70947895982668	2.48350848254109e-06	5.35054e-05			LOC121137586	553.664114397849	-1.33438	0.327611810008453	-4.07304082966735	4.64032857048899e-05	0.000605269
Noxo1	22.0554	-1.63261	0.604811	-2.69937	0.00694703	0.0289005			Cspg4	12.4397336038686	-1.94646	0.732614453613843	-2.65687102566801	0.00788696101900439	0.0330019			LOC101830901	43.3986024080322	-1.33285	0.499278163510083	-2.66955206315971	0.00759524970850487	0.0291229
LOC121142832	44.6246	-1.63244	0.414371	-3.93957	8.16e-05	0.000939928			Col27a1	9321.92313470316	-1.94466	0.299558294025314	-6.49175436601119	8.48425112619167e-11	1.10586e-08			LOC101828386	38.4337992173759	-1.33212	0.444548910928398	-2.99656390053306	0.00273041006514939	0.0133243
Zc3h12b	19.1494	-1.6322	0.560642	-2.91131	0.00359918	0.0177403			LOC121136636	85.901243474179	-1.94149	0.359534008663122	-5.40000915429566	6.66374964870129e-08	2.72646e-06			Mia	29.3604786534527	-1.33197	0.487610155344381	-2.73162426951427	0.00630229684560129	0.0251598
Acta2	151.695	-1.61478	0.493296	-3.27345	0.00106243	0.00689796			LOC121140874	20.3573529979127	-1.93969	0.614523618689671	-3.15641191587009	0.00159723121384786	0.0095939			LOC121142913	15.6021454899287	-1.3302	0.492141855945055	-2.70287584053767	0.00687424189549848	0.0269768
Col24a1	13.8134	-1.61314	0.609187	-2.64802	0.00809638	0.0324356			Nmb	16.2028131955315	-1.93853	0.572852694054003	-3.38399239273327	0.000714399825141704	0.0051103			LOC121136196	215.975346581732	-1.32942	0.472784316970123	-2.81189167067072	0.00492510875137557	0.0208895
Rassf9	18.1364	-1.61291	0.516132	-3.125	0.00177806	0.0103092			LOC121136129	10.4318764753564	-1.93358	0.734288486655483	-2.63326399416366	0.00845685862379952	0.0347022			Chka	510.902274905384	-1.32611	0.251094696186526	-5.28130508769576	1.2826689246732e-07	7.43928e-06
LOC101827118	287.105	-1.61144	0.288793	-5.57992	2.41e-08	1.66e-06			LOC101837080	12.9426881418475	-1.92784	0.650979367341197	-2.96144499855789	0.00306199177902702	0.0159552			LOC121142580	60732.7982946951	-1.32486	0.337416680522035	-3.92649226498461	8.61936628500392e-05	0.000960906
LOC121141274	7500.37	-1.61092	0.231177	-6.96836	3.21e-12	1.5e-09			Treml1	15.2844697600743	-1.92771	0.569821754345676	-3.38300074966623	0.000716984365763157	0.00512477			Syce1	18.3031911421267	-1.31811	0.500187663010572	-2.63522803953903	0.00840807741585909	0.0314025
Flrt3	85.1994	-1.60693	0.39004	-4.11992	3.79e-05	0.00052209			LOC121140505	49.8495549154659	-1.92521	0.467501206115294	-4.11808325962948	3.82036678907945e-05	0.000479464			Carns1	49.8914025296702	-1.31731	0.35024504150471	-3.76111832201783	0.000169155384839633	0.00160554
Akr1d1	8666.42	-1.60664	0.403928	-3.97753	6.96e-05	0.000837038			Nkain4	13.6531381837377	-1.92095	0.738496611544995	-2.60116540990221	0.00929076451759897	0.0373103			LOC121139370	37.884593851915	-1.31038	0.478425975952287	-2.73893563070283	0.00616384402445038	0.0247726
LOC121142833	150.584	-1.60649	0.328508	-4.89026	1.01e-06	2.92e-05			LOC110343334	19.9863073531008	-1.91692	0.734658546106618	-2.60925990834269	0.00907382949975997	0.0366407			Clvs1	17.2107707556761	-1.3097	0.501845072541935	-2.60976717362484	0.00906038644826508	0.0331806
LOC101825889	12164	-1.60378	0.342991	-4.67587	2.93e-06	6.85e-05			LOC121143709	14.8044081389421	-1.9119	0.65520387467348	-2.91802994613124	0.00352250519070085	0.017732			Fxyd2	53.5438176951444	-1.30493	0.403835089654099	-3.2313525525366	0.00123205871766163	0.0072198
LOC101844088	31.5383	-1.59979	0.495986	-3.22548	0.00125764	0.00782806			LOC101843469	105.312105920577	-1.90906	0.516755998909077	-3.69432324876505	0.000220473189374289	0.00198325			LOC110343600	43.6302588646344	-1.30435	0.344762789341744	-3.7833367237555	0.000154739847058544	0.00149493
CUNH20orf202	16.772	-1.59352	0.616722	-2.58385	0.00977043	0.0373446			LOC121137653	8.17545147802212	-1.90851	0.661358856192925	-2.88574714200786	0.00390485743286504	0.0191445			Tlcd2	17.1946478235697	-1.30342	0.518119326701046	-2.51568114258192	0.0118802609747506	0.0408313
Hsd17b2	758.331	-1.59274	0.313608	-5.07875	3.8e-07	1.36e-05			LOC101831686	442.168738419045	-1.90842	0.442795125087338	-4.30992819589944	1.63307562139601e-05	0.000240132			LOC121142393	139.865387014245	-1.30334	0.248738024264604	-5.23980654948607	1.60745015033806e-07	8.8676e-06
Kcnip2	34.6749	-1.591	0.369043	-4.31114	1.62e-05	0.000269105			Tmem44	71.5174351334442	-1.90817	0.331517373486153	-5.7558647384005	8.6199387249959e-09	5.14971e-07			Alad	4332.8359346132	-1.30289	0.217434992293141	-5.99209175807839	2.07158977211389e-09	2.73924e-07
Atg9b	133.681	-1.59047	0.385205	-4.12889	3.65e-05	0.00050766			LOC121136198	30.2114058967064	-1.90073	0.529007976643325	-3.59300250628826	0.000326889442584338	0.00270771			Tmem114	457.412057184809	-1.29948	0.390224330500363	-3.33007335052418	0.0008682310880764	0.00552516
LOC101828403	16.2716	-1.59017	0.577675	-2.75271	0.00591044	0.0257016			LOC121143253	3754.50392030237	-1.89869	0.398781544721074	-4.76121610302122	1.92429855037771e-06	4.31914e-05			LOC121135862	83.9230025745847	-1.29929	0.467501727511606	-2.7792178210043	0.00544899727979693	0.0225699
LOC101839703	11.8223	-1.58922	0.615198	-2.58326	0.00978714	0.0373819			LOC121133849	10.8472123241136	-1.89328	0.66015665492822	-2.86792876436778	0.00413168548506461	0.0200306			Tmprss9	87.4094105974925	-1.2991	0.34135381019021	-3.80572301603731	0.000141390545966437	0.00139157
Etnppl	1646.45	-1.58708	0.293125	-5.41434	6.15e-08	3.34e-06			Klk1	7.98549204021664	-1.89162	0.759549309076458	-2.49044561072692	0.0127583021534781	0.0474647			LOC121142578	52857.9347395543	-1.29542	0.289615392377359	-4.4728830206405	7.71719995610321e-06	0.000159917
Crtac1	71.4126	-1.58564	0.344079	-4.60834	4.06e-06	8.92e-05			Dzip1l	63.5926099267833	-1.89103	0.422965358264131	-4.47088577771097	7.78962955333187e-06	0.000132228			Naprt	1592.32997627683	-1.29018	0.177588514170958	-7.26498076144086	3.73091367502484e-13	2.58508e-10
Nxph4	44.1178	-1.58257	0.495788	-3.19204	0.00141273	0.00861701			Cth	6722.19818473856	-1.891	0.693861609142927	-2.7253207414906	0.00642390487148614	0.0280775			Recql4	164.670224262738	-1.28978	0.447371199582786	-2.88300920042406	0.00393895935964798	0.0174995
Ccer2	17.1006	-1.57374	0.561565	-2.80242	0.00507207	0.0229241			LOC121143275	54.7473766317093	-1.88955	0.415663986906724	-4.54586506977241	5.47100783278877e-06	0.000100236			LOC101836296	2220.02905741544	-1.28633	0.342893361719412	-3.75141212170725	0.000175841386699608	0.00165091
LOC121143979	76.5962	-1.56981	0.304496	-5.15544	2.53e-07	1.02e-05			LOC110340038	32.6168678886367	-1.88784	0.729153621818903	-2.58908030198074	0.00962326504597299	0.0383753			LOC101833092	24.1617254660247	-1.285	0.436906198113206	-2.94113854681683	0.00327008236235179	0.0152229
LOC101830034	10.4801	-1.56945	0.538894	-2.91235	0.00358717	0.0176987			LOC121137949	12.8524569305096	-1.88739	0.588312725114741	-3.2081425222441	0.00133595276267888	0.00832598			LOC121142902	17.9373992538151	-1.28321	0.50989328170325	-2.51662330055976	0.0118485434040313	0.040779
Gtse1	337.046	-1.56693	0.314969	-4.97488	6.53e-07	2.03e-05			LOC121139414	33.4213336129527	-1.88617	0.36297421677852	-5.19643144461057	2.0315046972879e-07	6.8145e-06			Fam229a	21.9800583528489	-1.28019	0.471222756431759	-2.71673591485055	0.00659291899981703	0.02609
LOC101835350	1783.09	-1.56665	0.357397	-4.3835	1.17e-05	0.000206854			Megf6	17.636551617198	-1.87886	0.612800540912463	-3.0660225266733	0.0021692697077135	0.0121426			LOC110341284	297.240709944263	-1.27835	0.367130847081619	-3.4820043242921	0.00049767565530123	0.00362363
Wdr64	79.5322	-1.56509	0.298869	-5.23673	1.63e-07	7.18e-06			LOC121136530	17.2683201829131	-1.87828	0.686658660879942	-2.7353865602783	0.00623070581218885	0.027426			LOC121138432	1076.81660543803	-1.27826	0.318576295948789	-4.01242381573154	6.00984774847561e-05	0.000736749
Letm2	143.606	-1.565	0.186054	-8.41154	4.05e-17	1.23e-13			LOC121132726	25.1247558214275	-1.87676	0.546389320297651	-3.43483701406392	0.000592910314813335	0.00440889			Insig2	11629.2435495215	-1.27766	0.252425507413338	-5.06152800944919	4.15909622301502e-07	1.84064e-05
LOC106022260	9.5537	-1.5601	0.590545	-2.6418	0.00824666	0.0328224			LOC106020814	42.8345733764576	-1.86866	0.442039938516514	-4.22736384979096	2.36445156834385e-05	0.000326126			Crtac1	62.7758958825599	-1.27299	0.303944773091872	-4.18821640276302	2.81155361863222e-05	0.000422391
Slc22a4	23.42	-1.55753	0.565639	-2.75357	0.00589493	0.0256614			LOC121143673	9.9719466831789	-1.86834	0.674777281605534	-2.76882234398074	0.00562593028754907	0.0253819			LOC121136304	8666.90517937318	-1.27284	0.331684573262067	-3.8375115112744	0.000124287409993538	0.00126981
Larp1b	51.7876	-1.55751	0.263211	-5.91736	3.27e-09	3.84e-07			LOC121143276	10.2034335116201	-1.86713	0.752165942186815	-2.48233534882056	0.0130524373405814	0.0482538			LOC101837211	31.2022951340413	-1.27061	0.44992289868453	-2.82406790832382	0.00474183369292743	0.020286
Tnxb	299.359	-1.55506	0.579135	-2.68514	0.00725003	0.0299034			Kif26b	49.7509250258428	-1.8619	0.516849999704071	-3.60239440438574	0.000315299494858499	0.00263202			Pax4	41.1421856596547	-1.26902	0.36742422046659	-3.4538333702663	0.000552678745910727	0.00390596
Tpm2	59.6466	-1.55431	0.568929	-2.73199	0.00629524	0.0268837			Spem3	16.3251073337721	-1.85158	0.574988989412901	-3.22020834810384	0.00128097461395986	0.00807156			LOC121143909	59.184258196781	-1.26781	0.356905684803023	-3.55223931146401	0.000381967295057377	0.00297101
Bhmt	33404.2	-1.54641	0.385147	-4.01513	5.94e-05	0.000743581			Hrc	8.04113851596334	-1.85036	0.741666473197792	-2.49486925640908	0.0126003547943241	0.0470111			Txndc2	16.9612130338393	-1.26719	0.492111096025497	-2.57499926140217	0.0100240300690818	0.0359124
Srcin1	426.751	-1.5457	0.422649	-3.65716	0.000255022	0.00227332			LOC110341240	33.05883858877	-1.84866	0.44255532314648	-4.17723402168469	2.95075395655812e-05	0.000393894			Il1b	62.858636647084	-1.26517	0.352877772950625	-3.58527934672156	0.000336717592531535	0.00270154
Spag6	21.6362	-1.54402	0.491116	-3.14391	0.00166709	0.00979907			LOC101825337	6.44544554261168	-1.84692	0.737540340529512	-2.50416684883135	0.0122740137225044	0.0460194			Dzip1l	82.0872688860264	-1.26356	0.393203354505893	-3.21350749448407	0.00131124375956969	0.00758324
LOC121144049	15413	-1.5355	0.247438	-6.20558	5.45e-10	1.02e-07			LOC121132930	30.7033905040452	-1.84331	0.410668601996911	-4.4885673690211	7.17037491839562e-06	0.00012358			Cldn8	15.9157359985303	-1.26069	0.478911910439955	-2.6324065167443	0.00847823513973969	0.03161
Rnase12	15.2648	-1.53446	0.475105	-3.22972	0.00123911	0.00775682			B3gnt8	23.7647052714195	-1.84293	0.418533248384764	-4.40330673452924	1.06613260782221e-05	0.000170208			LOC121133781	25.6533039345322	-1.25315	0.50102003234039	-2.50119993556211	0.0123773280314739	0.0421384
Rbm12b	322.128	-1.53109	0.2863	-5.34784	8.9e-08	4.48e-06			LOC121140432	106.569920695785	-1.84258	0.390781250373653	-4.71512940877292	2.41557173735779e-06	5.22887e-05			Gp1ba	36.5184733932037	-1.25242	0.346899041319506	-3.61034069377627	0.000305795073085326	0.00250567
LOC101842874	5326.85	-1.52955	0.530362	-2.88398	0.00392686	0.018931			Ca11	36.3950300680329	-1.84194	0.402966213818746	-4.5709440308069	4.85531958756868e-06	9.18133e-05			Prlr	193.378470688778	-1.24499	0.439778924804828	-2.83095246918947	0.004640961716239	0.0199036
Tagln	256.219	-1.52807	0.355727	-4.29564	1.74e-05	0.000284313			Tsc22d3	3668.77098882972	-1.83581	0.540285020892751	-3.39785054799314	0.000679175122722317	0.00491224			Bola1	1206.75916180962	-1.24295	0.230786265730919	-5.38573200321496	7.21504008945424e-08	4.82544e-06
Wdr17	13.3914	-1.52582	0.561629	-2.71678	0.00659211	0.0278348			LOC110343655	23.8076783297109	-1.83167	0.426508387568383	-4.29456521551529	1.7503602473147e-05	0.000254421			Insrr	53.077013928822	-1.24278	0.436093456089553	-2.84979154866574	0.00437478903585796	0.0189498
Prkd1	16.863	-1.52547	0.588974	-2.59004	0.0095965	0.036855			LOC106021006	354.176359606278	-1.8304	0.588876992795293	-3.10829214376374	0.00188171957898675	0.0108822			Fbp2	47.8416953443664	-1.2386	0.485615644205615	-2.55058079318907	0.0107543594404326	0.0379017
LOC121134512	7.70446	-1.52324	0.60098	-2.53459	0.0112579	0.0415966			F11	4708.88193589514	-1.82853	0.180107840085411	-10.1524385180693	3.23185360131377e-24	9.82914e-21			LOC110341212	18.8914079229058	-1.23455	0.468047318191977	-2.63765307952787	0.00834819373746984	0.031226
LOC121140879	10.4048	-1.52205	0.583547	-2.60827	0.00910009	0.0353832			LOC121138816	12.8152418015161	-1.82845	0.555907095345621	-3.28912239301625	0.00100500310272204	0.00670296			LOC101844372	18.2066440683487	-1.23012	0.446921415764051	-2.75242222533784	0.00591561959493292	0.0240371
LOC106021264	17.753	-1.52192	0.485077	-3.13748	0.00170409	0.00996127			LOC106022061	11.0615812239389	-1.82665	0.6026830738164	-3.03087070444124	0.00243849644298475	0.0133147			Copz2	585.703267449279	-1.22913	0.233572537178755	-5.26229064295825	1.42271625491683e-07	8.10667e-06
Dnali1	30.7519	-1.51755	0.391567	-3.87557	0.000106374	0.00116134			LOC101828506	196.46368758852	-1.82079	0.431621993018452	-4.2184855608731	2.45948718300761e-05	0.000336942			Kcnf1	21.2196686084908	-1.22793	0.497004584448166	-2.47066846015448	0.0134860783384207	0.0450629
LOC101824953	15.9565	-1.51653	0.489247	-3.09973	0.00193696	0.0110013			LOC106022578	260.974706218667	-1.81997	0.199185658253981	-9.13703709004973	6.41867652938698e-20	8.36629e-17			Fga	131188.56400664	-1.22767	0.153409698442101	-8.00257392114699	1.21844979305099e-15	1.62354e-12
Hoxb5	9.52889	-1.51282	0.610453	-2.47818	0.0132053	0.0470232			Mzf1	22.9059192982461	-1.81887	0.546883350306023	-3.32588316939341	0.000881388636388952	0.00603511			LOC110342810	59.0554320555785	-1.22662	0.356449739671861	-3.44120345355119	0.000579132895115439	0.00405159
Cacna2d3	12.2794	-1.51228	0.550445	-2.74738	0.00600728	0.0260058			LOC110341490	54.0582781236747	-1.81727	0.401160617535329	-4.53002192095655	5.89775668839426e-06	0.000105616			Rab38	477.24557154102	-1.22039	0.355523121510593	-3.43265055601479	0.000597711922470718	0.00414308
B3gnt4	11.8464	-1.51207	0.562737	-2.68699	0.00720993	0.0297979			LOC121142580	63673.1797783262	-1.81476	0.295841656229403	-6.13421631681955	8.55800063170268e-10	7.13089e-08			Rpusd3	799.104908013644	-1.21814	0.336854959015084	-3.61622434463403	0.000298931326123063	0.00246224
Wdr97	89.1306	-1.5119	0.320608	-4.71573	2.41e-06	5.91e-05			Islr2	14.7030526110923	-1.81205	0.563131527239215	-3.21781568680651	0.00129170793732555	0.00812796			Hsbp1l1	124.971115553651	-1.21748	0.244498212674001	-4.97951955994542	6.37423108517497e-07	2.57376e-05
LOC106022748	8.38544	-1.51174	0.550883	-2.74421	0.00606574	0.0261966			LOC101830901	36.6236749378075	-1.81006	0.556379944541993	-3.25327617205241	0.00114082561651749	0.00737696			Tmem91	113.734048186347	-1.21485	0.277896311838875	-4.37158172830271	1.23349660274159e-05	0.000226057
LOC121136634	192.852	-1.50996	0.293841	-5.13871	2.77e-07	1.08e-05			LOC101835835	68673.6069300736	-1.80608	0.30046839398815	-6.01087413979764	1.84525625608314e-09	1.35775e-07			LOC101825942	15.4890957710137	-1.21164	0.477995759114358	-2.53483560706329	0.0112500106933645	0.0391389
Tmed6	18.8722	-1.50262	0.535523	-2.8059	0.00501761	0.0227469			LOC121140812	41.9444663712458	-1.8046	0.365107131329233	-4.94264577066256	7.70694401053245e-07	2.02035e-05			Rrp36	630.430300850042	-1.21038	0.198744959290533	-6.09013597626147	1.12814826099323e-09	1.67024e-07
LOC121138100	118.686	-1.50259	0.33409	-4.49756	6.87e-06	0.000135008			LOC101834678	22183.9706890393	-1.8034	0.301194537708101	-5.98749378122776	2.13099088059201e-09	1.54311e-07			LOC121137941	1856.15107866805	-1.20853	0.280205729642658	-4.31301251500366	1.61044998329948e-05	0.000273978
Slc26a6	682.162	-1.50165	0.420287	-3.57293	0.000353013	0.00293641			LOC110341661	20.5711582659286	-1.80148	0.423551266607445	-4.25328648198673	2.10655795476174e-05	0.000295015			LOC121142579	14048.3744795332	-1.2073	0.26822465214001	-4.50106997237148	6.76122414598814e-06	0.000144769
Rdh12	85.2356	-1.49929	0.482044	-3.11029	0.00186906	0.0107233			Trpv1	223.299445021775	-1.79936	0.242551563353348	-7.41847685341151	1.18474876809218e-13	3.54415e-11			LOC106022276	438.754163476593	-1.20521	0.242751249054395	-4.9647960411945	6.87733065091358e-07	2.72607e-05
LOC101840810	16839.6	-1.49423	0.26977	-5.53892	3.04e-08	2e-06			Pcolce	2936.94237731185	-1.79864	0.373798194705663	-4.81179018986983	1.49584341972507e-06	3.504e-05			Sf3b5	1469.50152011254	-1.20502	0.233626351311451	-5.15790729040752	2.49725207291764e-07	1.26484e-05
LOC101844655	14.1769	-1.48613	0.501744	-2.96193	0.00305719	0.0156237			Nexn	71.875417813559	-1.79753	0.381587673445824	-4.71067133601779	2.46902129521371e-06	5.32561e-05			LOC121137235	504.60157245467	-1.20375	0.270364833778213	-4.45232063516777	8.4947191439749e-06	0.000172112
LOC101836622	140.396	-1.48378	0.368274	-4.02902	5.6e-05	0.00071017			LOC121140631	12.120289789303	-1.79353	0.682354198049845	-2.62845153321213	0.00857745773804082	0.0350056			LOC121136864	555.457800995294	-1.20118	0.275094019447385	-4.36643102541584	1.26293144062258e-05	0.000230765
LOC110339357	38.713	-1.47991	0.565751	-2.61583	0.00890108	0.0347742			LOC121132862	18.6715976292417	-1.79319	0.431921608602093	-4.15164840113219	3.30089113369341e-05	0.000429634			Mcts1	345.925177239515	-1.19634	0.209492744753537	-5.7106567252879	1.12541043152573e-08	1.08449e-06
Lrrc66	17.2944	-1.47893	0.512246	-2.88715	0.00388744	0.0187962			LOC106021999	14.1557710221039	-1.7915	0.630753013785074	-2.84025367851403	0.00450776710038145	0.0214157			Rgs16	3786.80235015256	-1.19633	0.436549269221487	-2.74042338549372	0.00613600856425253	0.0246952
LOC101836689	3395.4	-1.47636	0.334241	-4.41706	1e-05	0.000182335			LOC110340730	11.4176156261497	-1.78837	0.638026416954131	-2.80297724977626	0.00506332408791101	0.0234254			LOC121140417	1260.89958188538	-1.19628	0.293147415305334	-4.08082483967674	4.48761646101538e-05	0.0005943
Fsd1	30.7483	-1.47596	0.370028	-3.98879	6.64e-05	0.000808916			LOC110339502	16.9064038858355	-1.78457	0.556578515296769	-3.20631408817905	0.00134447150246441	0.00837049			LOC106022119	1943.62731928742	-1.1948	0.397964212136635	-3.00226871958322	0.00267975511621531	0.0131549
Ripply1	22.0391	-1.47141	0.588487	-2.50033	0.0124078	0.0448858			Znf862	68.3562074316551	-1.7785	0.341496699138026	-5.20794920727595	1.90939171705871e-07	6.4643e-06			Tmem74b	18.1175127962599	-1.19423	0.447167323603827	-2.67066096214807	0.00757020663038943	0.0290627
LOC110339371	8584.31	-1.46785	0.256856	-5.7147	1.1e-08	9.07e-07			LOC121134629	13.1734240447645	-1.77376	0.526797059165349	-3.36706522074537	0.00075972718374546	0.00535064			Chchd10	3373.05816855876	-1.19279	0.281156212034655	-4.24245215657071	2.21090684203694e-05	0.00035219
CUNH16orf96	34.4138	-1.46759	0.426903	-3.43775	0.000586564	0.00434629			Gnmt	39914.2133309298	-1.77161	0.253857540250922	-6.97877256880471	2.97770055285266e-12	6.32375e-10			Fgg	103535.235910782	-1.19131	0.199381728168371	-5.97501554968268	2.3006823750843e-09	2.97406e-07
Ryr3	178.764	-1.46534	0.245195	-5.97623	2.28e-09	3e-07			LOC121143503	10.9957632719485	-1.77021	0.596834723838306	-2.96599792833978	0.00301702521794083	0.0157598			Tm6sf2	897.627828115093	-1.18979	0.26721972732226	-4.45246716693773	8.48892237619524e-06	0.000172112
LOC101836342	15.8385	-1.46521	0.569437	-2.57309	0.0100794	0.0382401			LOC121136820	34.6800910497663	-1.76965	0.537074354449346	-3.29498852807097	0.000984256978441853	0.00657661			LOC101831558	391.465502128274	-1.189	0.296994385688221	-4.00344971194814	6.24254754127296e-05	0.000759364
Osm	22.209	-1.4635	0.55046	-2.65868	0.00784475	0.0317424			LOC121139990	59.1914901110423	-1.76962	0.420904206110609	-4.20432887047461	2.6185796878272e-05	0.000356821			Gja10	127.793023392757	-1.18888	0.297856542273852	-3.99143807831892	6.56738371149806e-05	0.000787268
CUNH1orf127	163.699	-1.46343	0.44201	-3.31084	0.000930149	0.00623646			LOC101838803	9.20849553071985	-1.76847	0.582733549683473	-3.03478135025131	0.00240710124900175	0.0131867			Serpinf1	4120.54086819414	-1.18697	0.354903125221302	-3.34449003456366	0.000824339911244987	0.00531023
Mvd	502.92	-1.46231	0.537107	-2.72257	0.00647755	0.0274623			LOC121142581	52.3011929346031	-1.76234	0.330584264058443	-5.33097266092634	9.76881260057207e-08	3.70539e-06			Cib2	1010.67821517826	-1.18592	0.436452713338833	-2.71718114639794	0.00658405612352772	0.0260683
Myl9	98.6375	-1.46162	0.369259	-3.95825	7.55e-05	0.000887385			LOC121143258	11.9031521464406	-1.75402	0.676254873112357	-2.59372309183943	0.00949429203949179	0.0379826			LOC101828730	190.215546096968	-1.18493	0.261077471514874	-4.53863329420766	5.66200006505656e-06	0.000125901
LOC101837507	324.06	-1.4604	0.285324	-5.11839	3.08e-07	1.17e-05			LOC121141453	18.1617123846819	-1.75182	0.471418066069573	-3.71606575824297	0.000202348940167055	0.00186112			Fgb	129332.576787734	-1.1838	0.172492263443987	-6.86290283253326	6.74751257125558e-12	3.43766e-09
Tmem25	1077.84	-1.45635	0.265584	-5.48358	4.17e-08	2.52e-06			LOC121144012	864.289556216059	-1.74673	0.318956830476904	-5.47639266943164	4.34083861906561e-08	1.92729e-06			Smyd2	739.872151570466	-1.17945	0.26916735984395	-4.38184999942451	1.17675817817648e-05	0.000219181
LOC121142578	54240.4	-1.45507	0.269761	-5.39391	6.89e-08	3.66e-06			LOC121134460	13.2802203551733	-1.74506	0.480193559167029	-3.63407543496389	0.000278979236950636	0.00238446			Phf7	120.34119221809	-1.17042	0.202987535929522	-5.76595249646734	8.11979298896686e-09	8.42222e-07
Dqx1	347.086	-1.45251	0.35222	-4.12388	3.73e-05	0.000514905			LOC121141272	3701.24798754779	-1.74101	0.27818984099828	-6.25834516601095	3.89083922065194e-10	3.79679e-08			Dnm3	168.472649886057	-1.16917	0.415976638466287	-2.81065814998803	0.00494402844703056	0.0209288
LOC106020811	768.974	-1.45245	0.363614	-3.99449	6.48e-05	0.000793287			LOC121141276	9145.86756327874	-1.74015	0.144141836306478	-12.07245299562	1.47665937893251e-33	1.3473e-29			Rasl11a	82.9413946844346	-1.16407	0.353976914684354	-3.28854372309416	0.00100707140801875	0.00618818
LOC101833678	493.512	-1.45215	0.289105	-5.02291	5.09e-07	1.67e-05			LOC110342935	84.6066506058843	-1.7328	0.262995486156557	-6.58869109083483	4.43720897096239e-11	6.74752e-09			Ndufaf2	349.816865677932	-1.16248	0.232192645967854	-5.00654059643071	5.54169780805092e-07	2.30753e-05
Ctrl	25.8867	-1.45041	0.412893	-3.51279	0.000443423	0.00351057			Fabp7	5071.30823389083	-1.73217	0.338643244617513	-5.11504176087721	3.13671551064077e-07	9.82237e-06			Adra1b	997.680570136565	-1.16188	0.407883842038975	-2.84856227276911	0.00439172577429196	0.0190136
Ikzf4	96.0878	-1.4474	0.315046	-4.59427	4.34e-06	9.36e-05			CUNH4orf17	38.472634508188	-1.72998	0.425981790782817	-4.06116901113012	4.88276064382456e-05	0.000592424			Mettl7b	28385.0518170586	-1.16128	0.218810859599649	-5.30724451412394	1.11294838939301e-07	6.71369e-06
LOC101831558	473.102	-1.44539	0.299251	-4.83005	1.37e-06	3.75e-05			LOC121138099	25.303172387497	-1.72482	0.391016134585805	-4.41111034756938	1.02841888106568e-05	0.000166223			LOC121133671	117.960985252384	-1.15841	0.285929870622537	-4.05137844262171	5.09167765198704e-05	0.000645666
LOC101830355	25357.6	-1.44507	0.354245	-4.07929	4.52e-05	0.000605487			LOC106022396	14.6624483604019	-1.72035	0.526584535409743	-3.26699125104884	0.00108697039491486	0.00711188			Elovl2	13768.9872843474	-1.15813	0.22705799444971	-5.100585735849	3.38603954485728e-07	1.56583e-05
LOC101841731	135.42	-1.44379	0.293609	-4.9174	8.77e-07	2.61e-05			LOC121133294	19.0119978305782	-1.71941	0.510513219923748	-3.36800395337911	0.000757145104113721	0.00533863			Pkdcc	1594.14335132245	-1.15765	0.214244447775999	-5.4034019109284	6.53887201436552e-08	4.5126e-06
Adgrb2	49.5334	-1.44015	0.453468	-3.17586	0.00149395	0.00898232			LOC101832611	1472.16277950621	-1.71712	0.530988604226396	-3.23380956386807	0.00122150875986305	0.00780192			Cfd	1627.92710444156	-1.15741	0.235290030546218	-4.91906970381853	8.69565021226298e-07	3.21712e-05
Gchfr	2203.53	-1.43862	0.3166	-4.54398	5.52e-06	0.000112597			LOC110340738	20.3427775159523	-1.71393	0.42536624741057	-4.02930072050478	5.59430166291935e-05	0.00065523			Paqr9	776.011207874857	-1.15644	0.380766751189803	-3.03713769722275	0.00238836325478647	0.0120082
Naa16	12.7709	-1.4383	0.464144	-3.09883	0.00194287	0.0110273			Plk5	13.3673800726903	-1.70961	0.547299714924325	-3.12372352516895	0.00178578167807416	0.0104645			Gdf9	124.641542077932	-1.156	0.351363037249763	-3.29003521076635	0.00100174846527672	0.00615766
Rab38	469.915	-1.42844	0.326768	-4.37142	1.23e-05	0.000216322			LOC101841840	84.641264568787	-1.70671	0.252973663445087	-6.74657916877292	1.51371489217103e-11	2.68177e-09			Rnaseh2c	323.013308226996	-1.15006	0.257254974960344	-4.47049247404643	7.80396901674262e-06	0.000161121
LOC101826485	13.1838	-1.42557	0.519148	-2.74599	0.00603286	0.0260889			LOC121140776	8.96821435325494	-1.70618	0.646669576304271	-2.63841383487839	0.0083294865023775	0.0343369			LOC101828506	237.253043548882	-1.14716	0.371300467685397	-3.08958413885123	0.00200436924948954	0.010483
Dhx58	89.4802	-1.42486	0.324211	-4.39485	1.11e-05	0.00019912			LOC121133716	12.4126936874499	-1.70217	0.580996665342153	-2.92973982599386	0.00339245914813991	0.0172391			Ldb3	75.0199961513797	-1.14701	0.426914631659275	-2.68673632380601	0.00721538863257002	0.028011
Recql4	178.91	-1.42375	0.421004	-3.38179	0.000720142	0.00508153			LOC121135795	34.5348061466823	-1.699	0.391076948406595	-4.3444235936011	1.39641834702543e-05	0.000211819			LOC110340615	44.5048820756898	-1.14229	0.339005379555294	-3.36953953622539	0.000752938888151498	0.00494234
LOC101824864	52.4371	-1.42177	0.466129	-3.05017	0.00228712	0.0124932			Ccdc160	163.162330608351	-1.69762	0.279443455405984	-6.07499462586312	1.23991873639085e-09	9.54685e-08			LOC110341103	20.902444560551	-1.14153	0.412437812794833	-2.76776423157328	0.00564422710155478	0.0232011
LOC101844759	26465.5	-1.41447	0.381829	-3.70446	0.000211844	0.00197417			LOC121133426	22.8493867562489	-1.69348	0.406729260611924	-4.16364468030284	3.1320740271551e-05	0.000413262			Acp6	633.091564216988	-1.14111	0.199828515307643	-5.71042517828029	1.12694274414716e-08	1.08449e-06
Mamdc4	74.5065	-1.41352	0.369491	-3.82559	0.000130457	0.00135834			LOC101838802	231.368094791488	-1.69109	0.443576855778212	-3.81239171338065	0.000137628531809194	0.00135827			Emc9	488.883596956729	-1.13986	0.230807055389387	-4.93856886772117	7.86979861188024e-07	3.02087e-05
Plcd3	21.5807	-1.41278	0.514537	-2.74573	0.00603764	0.0260925			LOC121134296	14.4564630852071	-1.69036	0.606832262352461	-2.78555484785002	0.00534361989406725	0.0244081			LOC106022005	64.8983199104449	-1.1388	0.356417663756682	-3.1951347432509	0.00139765571238472	0.00794298
LOC101825519	45.1506	-1.41148	0.492558	-2.86562	0.00416191	0.0197474			LOC110341160	33.9066314231699	-1.68679	0.524899188784221	-3.21354699661328	0.00131106340228068	0.00820449			LOC121133971	43.7457899063858	-1.13626	0.390538918379911	-2.90947764779534	0.00362033273884557	0.0164381
LOC121139364	37.7924	-1.40486	0.347602	-4.04158	5.31e-05	0.000680798			LOC110340246	17.3833576944249	-1.68143	0.561783068995138	-2.99302603475359	0.00276226184590959	0.0146784			LOC121141518	134.400649464548	-1.13596	0.285048520185608	-3.98516255509966	6.74339457676953e-05	0.00080226
Dnm3	137.209	-1.4041	0.400049	-3.50982	0.000448403	0.0035356			Igfals	2679.16020193126	-1.67583	0.571365669807694	-2.93302644552914	0.00335675298399056	0.0171244			Leap2	721.705481280237	-1.13454	0.42265746437417	-2.68430267004205	0.00726812744745536	0.0281589
LOC121136972	1731.46	-1.40393	0.292538	-4.79913	1.59e-06	4.23e-05			LOC101844390	8059.58853159025	-1.67522	0.648263438071275	-2.58416858763219	0.00976140670491107	0.0387483			Slc16a13	3517.75372566567	-1.13185	0.27770739295513	-4.07569856640584	4.58764153622852e-05	0.000602016
Fdps	1532.87	-1.40134	0.36564	-3.83258	0.000126808	0.00132623			LOC121134266	54.9586579212491	-1.67271	0.38599126137265	-4.33355003665619	1.46723913090375e-05	0.000221223			Rex1bd	1214.32651464896	-1.13181	0.184843894622507	-6.12307082446022	9.17888690933152e-10	1.45869e-07
Sebox	17.9019	-1.39999	0.564401	-2.4805	0.01312	0.0468327			Prr18	170.679189136427	-1.66511	0.423234335109706	-3.93424398567791	8.34589726899142e-05	0.000909229			LOC101838499	49.9364327003191	-1.13117	0.33470213510216	-3.37961754664999	0.0007258676028124	0.0048027
LOC121139157	16.4214	-1.39453	0.500213	-2.78787	0.00530566	0.0237058			LOC121144169	20.9917356890022	-1.66337	0.508441756721945	-3.27151072088378	0.00106974532526126	0.00702689			LOC101839073	4624.37710330302	-1.13095	0.229781522365777	-4.92183923680346	8.57346300825957e-07	3.20755e-05
Catsperg	13.63	-1.39369	0.462244	-3.01505	0.00256933	0.0136696			LOC121136741	25.4322759531402	-1.6587	0.62740857020297	-2.64373019214543	0.00819979888475389	0.0339759			LOC121144264	24.0722927315699	-1.1294	0.369418914512232	-3.05723120705703	0.00223391893694389	0.0114316
Fos	40.2543	-1.38799	0.551606	-2.51627	0.0118605	0.0433642			CUNH3orf20	50.3436653035134	-1.65548	0.479080247244542	-3.4555310009058	0.000549210030679144	0.00413619			Rnase6	20.6789959648092	-1.1286	0.414806556831774	-2.72078714611846	0.0065126681766774	0.0258448
LOC101828945	18.9834	-1.38717	0.462926	-2.99652	0.00273084	0.0143397			Mia	30.6601534295888	-1.65022	0.474145212751421	-3.48040932820789	0.000500648252066534	0.00382893			Gadd45gip1	1325.73815154774	-1.12796	0.212904773466425	-5.29793964369444	1.17116662955593e-07	6.94759e-06
Armh1	454.876	-1.37954	0.39214	-3.51798	0.000434838	0.00345765			LOC121142690	11.9234689112896	-1.64828	0.654426866322634	-2.51865444376173	0.0117804206770558	0.0446828			Tmem86b	813.441252369217	-1.12711	0.367707834751278	-3.06523371389713	0.00217499961860433	0.0111736
Speg	49.7267	-1.37904	0.5555	-2.48251	0.0130459	0.0466391			LOC121136356	11.2969903897757	-1.6437	0.629403683287813	-2.61152025665098	0.00901406475749839	0.0364558			LOC121143979	75.3178261938221	-1.12607	0.38575711536126	-2.9191132653346	0.00351028653609936	0.0160563
LOC101844358	4985.56	-1.37403	0.296556	-4.63328	3.6e-06	8.17e-05			LOC121143519	9.34773061472113	-1.64275	0.650017539514222	-2.52723628550279	0.0114964127131946	0.0438976			Agtr1	77.6209970644325	-1.12592	0.295466946292826	-3.81063359827821	0.000138611079473059	0.00137045
LOC101841800	24.0945	-1.37314	0.432577	-3.17433	0.00150183	0.00901975			Akap5	15.1331552746166	-1.64199	0.586860665534661	-2.79791901675146	0.00514330064578042	0.0236948			Wfikkn2	42.5146623871876	-1.12586	0.42810396185219	-2.62988013516843	0.00854149784445348	0.0317911
LOC121142394	104.147	-1.37177	0.315342	-4.35012	1.36e-05	0.00023468			LOC121133458	11.9525655442022	-1.64113	0.515901568860531	-3.1810908155124	0.00146721627659291	0.00893949			LOC101830402	186.305528725655	-1.12434	0.271093582434243	-4.14743226745693	3.36224892429096e-05	0.000484937
Begain	76.7131	-1.37169	0.477512	-2.87258	0.00407129	0.0194108			LOC121143319	183.026474555832	-1.63867	0.297322734520987	-5.51142348710271	3.55943155684387e-08	1.64021e-06			LOC121143309	47.6681231662394	-1.12218	0.323919320743228	-3.46437168304429	0.000531471625930574	0.00379257
Fam193b	1203.88	-1.37107	0.293248	-4.67547	2.93e-06	6.85e-05			LOC121141991	208.842012827601	-1.6322	0.48642804932051	-3.35547580395476	0.000792285869145715	0.00553296			Trim46	61.0935140534187	-1.121	0.264184484928437	-4.24323546321348	2.20320051476347e-05	0.000351417
LOC110339729	3603.17	-1.36833	0.18139	-7.54356	4.57e-14	5.36e-11			LOC110340175	20.7412578127071	-1.62705	0.454979874885668	-3.5760894915877	0.0003487722999611	0.00285527			Ndufaf8	251.043145195056	-1.12057	0.194701176701038	-5.75535497884547	8.6459918125325e-09	8.75824e-07
Tkfc	3650.69	-1.35932	0.517514	-2.62663	0.00862351	0.0339238			LOC110342842	83.2026473610982	-1.62546	0.260757470895506	-6.23362196146181	4.55772206443089e-10	4.33174e-08			Agt	22516.1474225142	-1.1187	0.236859015831502	-4.72306301535232	2.32318825581646e-06	6.50382e-05
Cfap92	14.973	-1.35875	0.466809	-2.91073	0.00360591	0.0177538			LOC121135771	49.054025070244	-1.61873	0.324364288115952	-4.9904601834331	6.02356164248364e-07	1.66542e-05			Pigy	263.966925053067	-1.1185	0.288928611548361	-3.87120449088385	0.000108298891040038	0.00114656
LOC101830628	41.609	-1.35703	0.49683	-2.73137	0.00630714	0.0269235			Rgs16	7340.08367544975	-1.61855	0.335728675551541	-4.8209963447888	1.42842974996856e-06	3.3896e-05			Kyat1	813.008761794839	-1.11732	0.261164531927815	-4.27820956367694	1.88402607130384e-05	0.000309921
LOC106022250	1570.8	-1.35698	0.194184	-6.98812	2.79e-12	1.35e-09			LOC101844948	14.0638933602465	-1.61804	0.596154599621812	-2.71412288000475	0.00664515122553873	0.0288441			Trnp1	73.8255650590958	-1.1143	0.238772782856646	-4.66677580428265	3.05962859949216e-06	8.0791e-05
LOC121132720	32.2228	-1.35695	0.327648	-4.14147	3.45e-05	0.000486155			LOC101825889	9497.64577305574	-1.61452	0.318694344038501	-5.06605981738871	4.06134341259049e-07	1.21295e-05			Wnt5b	393.816247867337	-1.11338	0.333768742823266	-3.3357771080029	0.000850613327778379	0.00544305
LOC121139264	28628.8	-1.35468	0.277648	-4.87914	1.07e-06	3.06e-05			Hoxb4	103.390794228602	-1.60848	0.33289337556151	-4.83182141702011	1.35289584260877e-06	3.23985e-05			LOC101823249	34242.8572409926	-1.11102	0.260342855558283	-4.2675415555077	1.97638963258754e-05	0.000321456
LOC101836863	3389.68	-1.35364	0.274411	-4.9329	8.1e-07	2.44e-05			Lrrc69	21.9086471676236	-1.60846	0.52216676168483	-3.08035410586969	0.00206754620066443	0.0117029			LOC110340366	2931.59867301508	-1.11059	0.327319721425426	-3.39297452019078	0.000691380689389308	0.00460974
Crip3	65.6027	-1.35325	0.386325	-3.50288	0.000460255	0.00361424			Zc3h12b	19.6144196722939	-1.60224	0.632570477495597	-2.53289603015193	0.0113124501032687	0.0433815			LOC121136631	20.6459041963315	-1.10946	0.39943482390618	-2.7775772234792	0.00547658246344315	0.0226517
Ripor3	185.69	-1.3532	0.248494	-5.44563	5.16e-08	2.92e-06			Noxo1	23.0870049430955	-1.59504	0.540510894772287	-2.95098715652709	0.00316760088252971	0.0163885			Snrnp25	390.547387498278	-1.1071	0.257595873165734	-4.29781048619122	1.72493543632274e-05	0.000289809
Chrne	16.2987	-1.35289	0.493311	-2.74248	0.00609773	0.0262519			LOC110339253	47.1802317961235	-1.59353	0.351053975450772	-4.53927472953801	5.64480502677246e-06	0.000102651			Magix	749.212683220925	-1.10666	0.228597782994189	-4.8410983843406	1.29123420333051e-06	4.29958e-05
Mipol1	430.961	-1.35272	0.222646	-6.07568	1.23e-09	1.99e-07			LOC121136205	13.5426762993848	-1.58941	0.495117153057538	-3.21016382752529	0.00132659340240909	0.00828179			Mrpl27	826.539660042255	-1.10455	0.240706948930708	-4.58875722900257	4.45892623211767e-06	0.000106241
Wnt5b	385.646	-1.35009	0.319185	-4.22981	2.34e-05	0.000354945			LOC121142832	42.3391422780887	-1.58764	0.391942499727067	-4.05070333072984	5.1063915344904e-05	0.000610225			LOC101829442	214.85457543804	-1.10399	0.285552921435128	-3.86615031928769	0.000110566804709346	0.00116428
LOC101840543	74243.9	-1.34923	0.281726	-4.78915	1.67e-06	4.39e-05			LOC121140904	32.9913525025292	-1.58351	0.523874213719675	-3.02268534307011	0.00250542605282891	0.0135866			Scand1	2603.82766170425	-1.1039	0.230166521741584	-4.79609713704436	1.61786848771412e-06	5.02235e-05
LOC101840871	243.211	-1.34653	0.270014	-4.98688	6.14e-07	1.94e-05			Col24a1	18.6269111792443	-1.58245	0.563318472693075	-2.80915856464591	0.00496711754866505	0.0230841			Rundc3a	21.1295553235426	-1.10336	0.418495868297699	-2.63648643572957	0.00837695492689371	0.0313042
Znf446	1495.89	-1.34546	0.224189	-6.00145	1.96e-09	2.77e-07			Rassf9	22.7921272652354	-1.58226	0.543609377282537	-2.91066079227504	0.00360665337187952	0.0180808			LOC101844487	28086.3452748735	-1.10165	0.41785703211025	-2.63643857285447	0.00837813677751555	0.0313042
LOC101834730	21.5579	-1.3442	0.496689	-2.70632	0.00680325	0.0284538			Acta2	161.612286590954	-1.57983	0.481772527174283	-3.27920756926137	0.00104099036976456	0.0068926			CUNH3orf33	243.207680280097	-1.09985	0.180994746717528	-6.07667395319779	1.22700888278889e-09	1.78607e-07
Tmem86b	844.269	-1.33714	0.369938	-3.61449	0.00030094	0.0025985			LOC101827118	302.822062816452	-1.5794	0.242090515281652	-6.52398956160342	6.84614758664623e-11	9.18592e-09			Tsacc	19.7441335852457	-1.09887	0.44497312173933	-2.46952903092993	0.0135291040444946	0.0451761
Fnbp4	717.583	-1.33645	0.248409	-5.38004	7.45e-08	3.92e-06			LOC121141274	7145.83834912383	-1.57774	0.128216900178756	-12.3052459194411	8.48775146883351e-35	1.54884e-30			Pop5	302.556364755798	-1.09841	0.250646878154613	-4.38228498211863	1.17441049848124e-05	0.000218979
Clk4	1146.26	-1.33636	0.201598	-6.62882	3.38e-11	1.09e-08			Akr1d1	8918.25689702498	-1.57619	0.322962338691333	-4.88041710956767	1.05861701807274e-06	2.61085e-05			LOC101841819	46.7759934299957	-1.09718	0.383596373237515	-2.86024948796898	0.00423307844777689	0.018462
Fam228a	40.5865	-1.3324	0.403441	-3.3026	0.000957932	0.00637327			LOC101844088	35.0826381067708	-1.57371	0.419634224963143	-3.75019942695421	0.000176693988810136	0.00166922			Slc16a11	1207.88440438622	-1.09691	0.18705344303766	-5.86413068933219	4.51491779265271e-09	5.28428e-07
LOC101822455	8852.47	-1.33035	0.320655	-4.14887	3.34e-05	0.000475007			Flrt3	69.9428100497171	-1.57338	0.346277183399806	-4.54371383521694	5.52716808781416e-06	0.000100961			LOC121142932	76.086113461158	-1.09469	0.30687903186521	-3.56715941586788	0.000360871958651386	0.00284469
Tmem114	422.498	-1.32934	0.385243	-3.45064	0.00055926	0.00419893			LOC121136054	13.26271247177	-1.56863	0.584317691656163	-2.68455523390704	0.0072626381876956	0.0308844			P2rx6	318.709526696077	-1.09451	0.31764453303847	-3.44569133736519	0.000569600563626966	0.00399555
Kcnu1	39.5662	-1.32896	0.373202	-3.56096	0.0003695	0.00304925			LOC121141383	23.3108499019967	-1.56225	0.557332289458837	-2.80309403601847	0.00506149091276158	0.0234243			Tcea3	2186.53479289601	-1.09252	0.256077841240519	-4.26635112553644	1.98695978431314e-05	0.000322872
Cacna1c	64.7627	-1.32763	0.319438	-4.15614	3.24e-05	0.000462545			CUNH20orf202	14.7324475429649	-1.5601	0.629969308972266	-2.47646262217593	0.0132691518125511	0.0488373			Apoc2	9494.42739445592	-1.08905	0.25824940745416	-4.21703172697354	2.47539158200464e-05	0.000381483
Retreg1	514.425	-1.32735	0.295239	-4.49586	6.93e-06	0.000135933			Kcnip2	39.3595515994269	-1.5594	0.377597058027115	-4.12980719903033	3.63067577432704e-05	0.000461048			LOC106021173	660.807145439929	-1.08881	0.332569014760709	-3.27394564895746	0.00106057008429793	0.00643024
LOC121139023	25.1592	-1.3267	0.432462	-3.06779	0.00215647	0.0119143			Hsd17b2	775.646076489665	-1.55892	0.248030881717225	-6.28516713445666	3.27501161990301e-10	3.37641e-08			Smim11a	65.4901977573295	-1.0888	0.324857205112902	-3.35161271399323	0.000803423261421266	0.00520006
Gja10	124.454	-1.32592	0.320393	-4.13841	3.5e-05	0.000490814			LOC121142585	26.8526536818524	-1.55699	0.380787979555293	-4.08885125452035	4.33514716471389e-05	0.000533791			G0s2	313.978307108125	-1.08615	0.343060556061449	-3.16605081770381	0.00154523795626727	0.00856258
Gabbr1	68.8183	-1.32376	0.361999	-3.65681	0.00025537	0.00227519			LOC101828403	19.189023551452	-1.55675	0.540452196545608	-2.88046286125498	0.00397091732100985	0.0194214			Timm13	2180.90273484377	-1.08505	0.201145457928302	-5.39434312157	6.87746843412279e-08	4.63547e-06
Asl	8898.73	-1.31569	0.258198	-5.09564	3.48e-07	1.27e-05			Crtac1	79.9930101715858	-1.55588	0.384158157497299	-4.05010002472052	5.11957451625701e-05	0.0006114			LOC106021249	320.549924618462	-1.08375	0.278628968914273	-3.88959037445427	0.000100413569720709	0.00108035
LOC101830905	4026.05	-1.31532	0.230902	-5.69642	1.22e-08	9.66e-07			Etnppl	1916.26935347861	-1.55532	0.27586591939839	-5.63794093314362	1.72095513800984e-08	9.10261e-07			Nfkbil1	613.932227692654	-1.08367	0.192032063109061	-5.64317508062855	1.66942425823925e-08	1.46049e-06
Lgals2	2107.65	-1.31252	0.183052	-7.1702	7.49e-13	4.39e-10			Atg9b	166.796227080123	-1.55432	0.32849518998015	-4.73164434588342	2.22708364731184e-06	4.89047e-05			Kctd14	423.925211397008	-1.08358	0.274616616390621	-3.94578185554291	7.95400051604874e-05	0.000905846
Pla2g4b	148.067	-1.3123	0.31505	-4.16537	3.11e-05	0.00044852			Nxph4	39.2142289359755	-1.55365	0.463712953154244	-3.35046030834904	0.000806773706729266	0.00561266			LOC121143553	35.6858973531148	-1.08322	0.356005521776438	-3.04270460219323	0.00234462367061067	0.011858
LOC121142579	14512.3	-1.31138	0.255902	-5.12454	2.98e-07	1.14e-05			LOC101839703	12.0936841267638	-1.54997	0.591893855522067	-2.61866902415087	0.00882735480918497	0.0358039			Emc6	820.664247017651	-1.08245	0.242269694923296	-4.4679557711912	7.89706279121455e-06	0.000162655
LOC101827959	11943.1	-1.31076	0.29267	-4.47863	7.51e-06	0.000144609			LOC106021953	66.2606044037828	-1.54735	0.261345157823801	-5.9207089424504	3.20556742629917e-09	2.14268e-07			LOC110341669	25.3783645848912	-1.08211	0.387650877991056	-2.79145347209705	0.00524719010495749	0.0219492
Tro	233.222	-1.30857	0.289581	-4.51884	6.22e-06	0.000124205			Ccer2	19.7736712561335	-1.54679	0.524742312759457	-2.94770661861692	0.00320140732036494	0.0164886			LOC121133917	131.770432992182	-1.07872	0.255414916013901	-4.22342167049872	2.40621022301305e-05	0.000374201
LOC110339252	18.3737	-1.30853	0.404577	-3.23431	0.00121937	0.00765662			Pdzd9	11.3576306595523	-1.54311	0.625217885607804	-2.46811424641447	0.0135826961323792	0.049621			Bloc1s3	288.451687752478	-1.07662	0.240331851482781	-4.47971981012835	7.47410859385111e-06	0.000156361
LOC101828386	39.9227	-1.30813	0.392635	-3.33166	0.000863286	0.00587936			LOC101823105	16.8989685669861	-1.54036	0.530118891078763	-2.90569631871909	0.00366436897702458	0.0182798			LOC106022659	73.7509334046131	-1.07397	0.379095609778244	-2.83298283388585	0.00461158624035114	0.0198237
Pfkm	260.422	-1.30605	0.236998	-5.51082	3.57e-08	2.23e-06			LOC121143979	77.019366453763	-1.53789	0.22411243044404	-6.86213604004301	6.78384117178166e-12	1.31693e-09			Mif	2270.194576638	-1.07313	0.20545119081035	-5.22326724529999	1.7579339284404e-07	9.42753e-06
Syt7	57.52	-1.30512	0.487637	-2.67641	0.00744149	0.030494			LOC101830034	12.4202222231486	-1.53222	0.603981229948783	-2.53685895964515	0.0111852006902777	0.0430153			LOC121138587	822.142646023512	-1.07215	0.35000687517708	-3.06323611728674	0.00218957220727059	0.0112379
Adamts10	294.539	-1.30341	0.23414	-5.5668	2.59e-08	1.77e-06			LOC101835350	2268.27027315657	-1.53021	0.35130038622687	-4.35585199420058	1.32550321944612e-05	0.000202918			LOC121137576	355.071460739927	-1.07169	0.369397048099465	-2.90118833192993	0.00371750378415621	0.0167259
ND2	152794	-1.30267	0.217154	-5.99884	1.99e-09	2.77e-07			Gtse1	406.467155846206	-1.53019	0.338556287584618	-4.51974769031867	6.1913373673741e-06	0.000109795			Polr2i	1228.74630002375	-1.0706	0.229173987678139	-4.6715544571739	2.98928820939424e-06	7.96622e-05
Angptl6	554.128	-1.30115	0.257679	-5.04951	4.43e-07	1.53e-05			Wdr64	98.6484576950685	-1.52887	0.28426812940452	-5.37827588172769	7.52025199986233e-08	2.98975e-06			Tmem238	961.143444310357	-1.06979	0.221042788187068	-4.83972742815554	1.30017326702966e-06	4.31448e-05
LOC110340366	3118.98	-1.30097	0.333748	-3.89806	9.7e-05	0.00107874			Letm2	166.503357726319	-1.52746	0.21691767298276	-7.04166467548985	1.89956535192073e-12	4.33291e-10			LOC110342346	105.336716402356	-1.06753	0.27360491557277	-3.90171625129575	9.55130799239904e-05	0.00103729
Tcim	1590.94	-1.29881	0.355716	-3.65124	0.000260973	0.00230883			LOC121140832	40.9795095572554	-1.52685	0.363646924970932	-4.19870339667996	2.68447664944756e-05	0.00036454			Apoe	536238.376640483	-1.06682	0.179493635511456	-5.94351409933209	2.78975744276474e-09	3.45173e-07
Fsd2	132.767	-1.29773	0.321164	-4.0407	5.33e-05	0.000680979			Tpm2	60.6185333815895	-1.52364	0.441883182289387	-3.448063666312	0.000564620929737469	0.00423986			Rps21	446.339117683163	-1.06605	0.330955035146008	-3.22111970905395	0.00127690800443753	0.00741986
Tubb1	149.424	-1.29731	0.375349	-3.45628	0.000547695	0.00412719			LOC106022309	32.6953064841456	-1.52307	0.389971857534494	-3.90558738156624	9.39967838177936e-05	0.000998908			LOC101825739	4557.534958744	-1.06185	0.200096102946962	-5.30670673688716	1.11623546605825e-07	6.71369e-06
Serpina11	2029.59	-1.29543	0.254614	-5.08781	3.62e-07	1.31e-05			Larp1b	64.6055114667171	-1.52187	0.272154119563279	-5.5919582147524	2.2452286079027e-08	1.11334e-06			LOC101841655	780.73832190074	-1.05923	0.245484757003774	-4.31486936405423	1.59697311953887e-05	0.00027254
Fgb	120184	-1.29219	0.216745	-5.96183	2.49e-09	3.22e-07			Tnxb	328.923155659389	-1.51835	0.593900082662477	-2.55657503100185	0.0105708271249383	0.0412613			LOC121141454	42.2340241821406	-1.05801	0.327736533632332	-3.22823350244093	0.00124557256310369	0.0072842
LOC110343412	11.0675	-1.28985	0.525802	-2.4531	0.0141629	0.0496189			Bhmt	31915.6072760184	-1.51551	0.332901240087019	-4.55244136466848	5.30269426764964e-06	9.78187e-05			LOC101826184	4621.39573853578	-1.05768	0.219705981399488	-4.81406893547444	1.47887755053316e-06	4.72641e-05
Spata22	14.0388	-1.28788	0.488786	-2.63486	0.00841713	0.0333126			Srcin1	433.909350900954	-1.51386	0.585304498860212	-2.58644828543368	0.00969707206612129	0.0385769			Tpd52l1	34.7808051818076	-1.05656	0.433626476034182	-2.43657777230817	0.0148269806929499	0.0485323
LOC101844736	18.5257	-1.2871	0.423287	-3.04072	0.0023601	0.0128194			LOC110342747	33.2809440191958	-1.51249	0.347846290262183	-4.34814640211242	1.37292948948098e-05	0.000209156			LOC121139414	36.5274009871497	-1.05601	0.343941593691884	-3.07031740677285	0.00213831390218079	0.0110139
Kif25	23.4934	-1.2867	0.384709	-3.34462	0.000823967	0.0056538			LOC121142833	153.324753937719	-1.50929	0.20129129242356	-7.49802626756121	6.47859199233246e-14	2.0383e-11			Nme3	1044.46256941254	-1.05424	0.184942416459212	-5.70039347884285	1.19531204508391e-08	1.13143e-06
Plppr2	70.5696	-1.28554	0.516442	-2.48922	0.0128025	0.0459691			LOC106022675	20.3983121626148	-1.50909	0.462523697224629	-3.26273666683385	0.00110341997445336	0.00719775			LOC121136303	451.009572886472	-1.0531	0.303759862562139	-3.46687831846039	0.000526540191682765	0.0037689
Rhbdl1	32.6837	-1.28406	0.468797	-2.73905	0.00616171	0.0264511			LOC121135641	17.4492611988028	-1.50539	0.480423895187974	-3.13346843861174	0.00172753496048085	0.0101987			Mpv17l	720.141887010478	-1.05276	0.424641303866024	-2.47917096425918	0.013168816857721	0.0442362
Pik3c2g	760.188	-1.28324	0.284649	-4.50816	6.54e-06	0.000129525			Rbm12b	323.927850364033	-1.50357	0.326224799289733	-4.6090083494358	4.04594086692975e-06	7.87944e-05			LOC106022578	237.150936454018	-1.05137	0.271186258985327	-3.87693373983004	0.000105781150777205	0.00112414
Rsrp1	2046.1	-1.28229	0.220607	-5.81253	6.15e-09	6.08e-07			LOC101842874	5070.43373501003	-1.50248	0.605241541708861	-2.48245382803611	0.0130480976426134	0.0482476			LOC110342888	50.5889831989712	-1.05071	0.35158879566527	-2.98846277002932	0.00280384657849658	0.0136165
Mlxipl	4183.53	-1.28185	0.248317	-5.16217	2.44e-07	9.97e-06			LOC121144049	14670.4333840405	-1.50242	0.149113869388205	-10.0756816876679	7.07683367516532e-24	1.84483e-20			CUNH1orf35	476.865523955559	-1.04995	0.213896483937413	-4.90870248322808	9.16809393939155e-07	3.36461e-05
Khk	7666.17	-1.28087	0.287874	-4.44941	8.61e-06	0.000162141			Rnase12	14.478457810084	-1.4998	0.52326359570084	-2.8662372415626	0.00415382826554192	0.0201044			LOC101835835	66393.6178375397	-1.04943	0.289281915744509	-3.62769906044242	0.000285958289307955	0.00238602
Syce2	82.7836	-1.27754	0.376721	-3.39121	0.000695844	0.0049548			LOC121138440	41.8268591479867	-1.49961	0.334770018996732	-4.47953258057328	7.4806671728296e-06	0.000128056			Ndufb9	5485.64316692129	-1.04762	0.23475088345378	-4.46269613716003	8.09347872963782e-06	0.00016552
LOC121132747	108.628	-1.27593	0.315716	-4.04139	5.31e-05	0.000680798			LOC121144035	28.7210184807623	-1.49761	0.439585786691561	-3.40686674221549	0.000657132016893966	0.00477933			Ppig	1437.68291357812	-1.04708	0.158381864444556	-6.61110925424093	3.81450823394017e-11	1.29424e-08
Tmem265	154.036	-1.2731	0.239859	-5.30769	1.11e-07	5.28e-06			Tagln	263.027762938241	-1.49331	0.335183640290312	-4.45518702225647	8.38200933506196e-06	0.000140326			LOC101844759	27155.4235256401	-1.04632	0.395592752548475	-2.64494552200671	0.00817040700390324	0.0307002
Serpinf1	4594.4	-1.26954	0.322063	-3.94191	8.08e-05	0.000934064			Prkd1	17.0563055574501	-1.4911	0.520289268677898	-2.86590039830893	0.00415825052670502	0.0201166			Shmt2	6069.79722394987	-1.04394	0.300710126029367	-3.47158419679472	0.000517397052460541	0.0037281
Fanca	114.072	-1.26865	0.280401	-4.52441	6.06e-06	0.000121722			LOC121140879	14.8934519751629	-1.49108	0.490512477751687	-3.03984797528363	0.00236697593264566	0.0130074			LOC121142386	30.2336744106085	-1.04304	0.414573818706009	-2.51593799311059	0.0118716066939711	0.0408178
Mfsd3	1513.28	-1.26801	0.267277	-4.74418	2.09e-06	5.26e-05			LOC110342848	70.7884554463019	-1.48774	0.32487673714355	-4.57939841742874	4.66315194396186e-06	8.88238e-05			Psmd4	3068.37089071944	-1.04302	0.162376084951316	-6.42345915612492	1.3321189953003e-10	3.11824e-08
Hsbp1l1	137.422	-1.26685	0.246843	-5.13223	2.86e-07	1.1e-05			LOC106021264	25.74350308465	-1.4852	0.504054728178514	-2.94651183889787	0.00321380116331746	0.0165431			LOC110341100	87.6914631406592	-1.04263	0.331210582766757	-3.14792951909578	0.00164431334974111	0.00893451
Pygm	22.4113	-1.26343	0.484624	-2.60703	0.0091331	0.0354711			LOC101824953	16.7040111436932	-1.48081	0.488831763780833	-3.02927383521604	0.00245142373573545	0.0133653			LOC121143555	32.701784040553	-1.04001	0.368839514556265	-2.81968393652934	0.0048070971822261	0.0204994
Snca	22.7109	-1.26341	0.435593	-2.90043	0.00372657	0.0181951			Dnali1	32.8585796664471	-1.48077	0.398979732253049	-3.71139984325907	0.00020611622231326	0.00188911			Kcnip2	29.9105294526356	-1.03808	0.412536165885168	-2.51632739205406	0.0118584970099231	0.0407874
LOC121142393	140.894	-1.26232	0.286816	-4.40114	1.08e-05	0.000194086			LOC106022748	9.83889314926424	-1.48075	0.572486314251385	-2.58652870552396	0.00969480947356567	0.0385763			LOC121138094	104.065528864713	-1.03617	0.263181465646669	-3.93709516444817	8.24739062175878e-05	0.000927069
LOC121140873	49.2226	-1.26096	0.367677	-3.42953	0.000604626	0.0044341			LOC110339485	24.7725170516173	-1.47949	0.466580516377486	-3.17091477889999	0.00151959716782306	0.00920027			Il11ra	1698.11965012016	-1.03519	0.172381413939466	-6.0052092812647	1.91085265081176e-09	2.54614e-07
LOC101840661	79137.3	-1.25903	0.176759	-7.12288	1.06e-12	5.79e-10			LOC121136634	176.002485750221	-1.47851	0.32881462648933	-4.49648440311476	6.90862447667341e-06	0.000120409			Rps27l	1413.65456322935	-1.03486	0.205959020870979	-5.02460103219397	5.04480170811935e-07	2.13027e-05
Ankrd35	26.2618	-1.2588	0.434915	-2.89437	0.00379924	0.0184502			Wdr97	116.181052088777	-1.47645	0.304989853807987	-4.84098575598325	1.29196634100787e-06	3.10617e-05			LOC121142672	924.708731420841	-1.03459	0.221589381274961	-4.6689716158529	3.02711193832326e-06	8.02917e-05
Tmem116	23.2521	-1.25739	0.365894	-3.43648	0.00058933	0.00436063			Slc26a6	792.979720930985	-1.47498	0.419599269105465	-3.51520436261004	0.000439415703454388	0.00345028			Exosc7	265.620736331343	-1.03388	0.176339899374734	-5.86300932225385	4.54552691784864e-09	5.2844e-07
Ren	25.6673	-1.25694	0.488084	-2.57525	0.0100167	0.0380727			Rdh12	127.42819106576	-1.47346	0.516536291884999	-2.85258391366858	0.00433653613444231	0.0207535			Znf423	72.1099257816757	-1.03344	0.265125102226953	-3.89793454692376	9.70166286350435e-05	0.00104967
Glt1d1	297.938	-1.2507	0.287631	-4.34828	1.37e-05	0.000235175			Tmed6	21.2988953808895	-1.47185	0.495661435021643	-2.96946850328074	0.0029831539231681	0.0156472			Atp5mc1	4964.94267936984	-1.03104	0.197270780791943	-5.22650536910394	1.72743805382467e-07	9.35084e-06
Scarf1	1027.62	-1.24808	0.283692	-4.39941	1.09e-05	0.000195426			LOC121142040	12.2321447735082	-1.47008	0.562187502723642	-2.61492657462422	0.00892466389148876	0.0361423			LOC121142799	534.890813014209	-1.03063	0.298856982704412	-3.44858190660457	0.000563538527603476	0.00396975
Znf473	125.238	-1.24788	0.284827	-4.38118	1.18e-05	0.00020796			LOC121138100	112.119735148442	-1.46489	0.236144546329433	-6.20334322718473	5.52761027145005e-10	5.04339e-08			Adrm1	3096.36440814356	-1.02981	0.157809331675343	-6.52568866011592	6.76897959280891e-11	1.98733e-08
LOC110339199	74.0263	-1.24602	0.347235	-3.58839	0.000332728	0.00280253			LOC101840810	16365.8905945428	-1.46317	0.256060995526624	-5.71413681186911	1.1026226588584e-08	6.28771e-07			CUNH2orf76	93.9292381733362	-1.02884	0.286305566019789	-3.59348859378228	0.000326279938354516	0.00263591
Arhgef9	46.8437	-1.24338	0.493091	-2.5216	0.0116824	0.0427893			LOC101844655	17.0022977821452	-1.45715	0.475620261578305	-3.06367321709598	0.00218637591002017	0.0122271			Kiss1r	222.763761240333	-1.02809	0.397071399891704	-2.58917089023754	0.00962073370912444	0.0347405
LOC101831911	289.814	-1.24123	0.354956	-3.49685	0.000470792	0.00367589			Lrrc66	17.823470981306	-1.45026	0.490963478461857	-2.95390848088331	0.0031377704329616	0.0162804			Aspdh	3605.76063355337	-1.02692	0.188902244600681	-5.4362509862086	5.44132940467849e-08	3.91098e-06
LOC101837025	188.778	-1.24005	0.228638	-5.42364	5.84e-08	3.22e-06			LOC101836622	177.583516713115	-1.44987	0.351817295192794	-4.12110128363472	3.77065598746834e-05	0.000474914			LOC101830834	23.8051581035229	-1.0257	0.411642122700708	-2.4917169502902	0.0127127302022473	0.0430097
Ranbp3l	24.5486	-1.23276	0.394096	-3.12806	0.00175962	0.0102312			LOC110339357	34.0683035913834	-1.44613	0.539838933439013	-2.67881213956344	0.00738838329330735	0.0313388			Psma7	4828.85908610432	-1.02439	0.188600686265164	-5.4315050811998	5.58807244959902e-08	3.9834e-06
LOC101825565	35395.6	-1.22815	0.359891	-3.41255	0.000643571	0.00464912			LOC101836689	3393.81169945044	-1.44437	0.311077487016228	-4.64312608445589	3.43176778460926e-06	6.8629e-05			LOC101823268	33.0272660893051	-1.02368	0.363036984972168	-2.81975483169457	0.00480603534335831	0.0204994
LOC110343621	50.2987	-1.22748	0.360639	-3.40361	0.000665015	0.00477253			Fsd1	35.7460558068826	-1.44155	0.388173298946721	-3.71367655691877	0.000204269837135894	0.00187501			Ccdc124	751.562952154124	-1.02365	0.210120715393965	-4.87173332844889	1.10623417054945e-06	3.86334e-05
Kiss1r	272.653	-1.22567	0.374256	-3.27494	0.00105684	0.00687259			LOC110340147	35.9297916934123	-1.44061	0.41335430106368	-3.48517662754964	0.000491812281351114	0.00377718			LOC101830355	26940.0532427796	-1.02312	0.321493609618223	-3.1824018171086	0.00146059027733851	0.00820374
Lmod2	368.586	-1.22513	0.284673	-4.30366	1.68e-05	0.000276132			LOC110339371	8602.73585185143	-1.43754	0.255641850006067	-5.62325414235291	1.87393396289191e-08	9.80669e-07			Rplp2	6379.43669966227	-1.02274	0.213503002156449	-4.79026359746285	1.66562356038902e-06	5.12578e-05
LOC121132735	45.451	-1.22103	0.265262	-4.60312	4.16e-06	9.08e-05			Ripply1	22.8931087848167	-1.43751	0.499375369879876	-2.87862089427932	0.00399418158045261	0.0195091			LOC121136192	29.7645820347395	-1.02229	0.352774429578926	-2.89786681217147	0.00375710103519252	0.0168646
Lcn12	226.959	-1.22081	0.260381	-4.68854	2.75e-06	6.58e-05			CUNH16orf96	38.0991544062626	-1.43496	0.394766970130593	-3.63495200897484	0.000278032387164693	0.00238082			Mnd1	150.288214131552	-1.02119	0.252358002640569	-4.04659945726632	5.19670505093995e-05	0.000657541
LOC121136248	35.2819	-1.21539	0.494376	-2.45844	0.0139542	0.0491375			Adad1	21.8945452793702	-1.43392	0.435329640003436	-3.29386058975655	0.000988214980341968	0.00659822			Gamt	6123.3620000177	-1.02075	0.342354235510774	-2.98155144254331	0.00286791859366099	0.0138341
Mvk	490.101	-1.21413	0.39131	-3.10273	0.00191742	0.0109206			CUNH1orf127	254.80684806104	-1.43338	0.468366597494626	-3.06037262811306	0.00221061766287874	0.0123362			Itgb1bp2	475.821444062257	-1.02045	0.237845970514467	-4.29039782246225	1.78353332386351e-05	0.000297347
Stap2	3415.11	-1.21327	0.216526	-5.60334	2.1e-08	1.48e-06			Ryr3	193.184562374863	-1.43276	0.239845519013556	-5.97366644724112	2.3197986764474e-09	1.65358e-07			LOC110340189	38.2021569017949	-1.01984	0.355670530876119	-2.86737971065094	0.00413886107232712	0.0181686
LOC101836116	288.63	-1.21263	0.317925	-3.81419	0.000136632	0.00141012			LOC121144493	104.271465479093	-1.43069	0.255041015798999	-5.60965490261233	2.02730467360767e-08	1.04167e-06			LOC101844189	9385.81135836958	-1.01894	0.216684698680246	-4.70239785003119	2.57123865611173e-06	7.06968e-05
Mfsd13a	145.02	-1.21223	0.264401	-4.58479	4.54e-06	9.7e-05			Myl9	106.887493930934	-1.42744	0.345715780718281	-4.12893519184698	3.64447101658374e-05	0.000462156			LOC121143253	4202.81071952552	-1.01805	0.365829625516281	-2.7828436402554	0.00538847679400618	0.0223728
Acsm1	12913.4	-1.20871	0.334771	-3.61056	0.000305534	0.00262801			LOC101837507	307.135556878668	-1.42595	0.258923715845203	-5.50722092218767	3.64542666798045e-08	1.6714e-06			Ndufa2	1598.57211561218	-1.01789	0.220522283241482	-4.61579374220158	3.91595722980808e-06	9.65226e-05
LOC121136363	149.716	-1.20834	0.394065	-3.06634	0.00216699	0.0119644			Tmem25	1262.75816766264	-1.42403	0.184184732887192	-7.73153163003544	1.06260266691706e-14	4.2153e-12			Vegfb	115.217211291405	-1.01713	0.370905004545462	-2.74229181840272	0.00610121111154336	0.0246008
Wfikkn1	204.23	-1.20738	0.219852	-5.49181	3.98e-08	2.42e-06			LOC121142578	55063.9857274121	-1.42244	0.225147110845571	-6.31781558299396	2.65286315932606e-10	2.84761e-08			Gaa	2091.65950409467	-1.01709	0.250817339260761	-4.05511276055924	5.011012366774e-05	0.000639181
C1ql1	66.3212	-1.20737	0.381277	-3.16664	0.00154213	0.0092046			LOC101833678	502.162947941044	-1.41928	0.22526165136494	-6.30058385329276	2.96526538170735e-10	3.09201e-08			Ttc36	8491.30436745157	-1.01579	0.236475168679466	-4.29556104459514	1.74252077484573e-05	0.000292197
LOC101825629	17005.9	-1.20711	0.349774	-3.45113	0.000558249	0.00419325			LOC106020811	876.121653849314	-1.41877	0.366112147987659	-3.875232061778	0.000106523133845627	0.00111013			LOC101825350	167.367902019229	-1.01477	0.21273622063564	-4.77009146194937	1.84142290345142e-06	5.55699e-05
LOC121137865	34.2145	-1.20443	0.451408	-2.66817	0.00762664	0.0310589			Ltf	272.920535662582	-1.41863	0.468480072576457	-3.028159730766	0.00246047996259256	0.0133921			Gstk1	6714.24993033522	-1.01337	0.204276591806776	-4.96075161081303	7.02209382124323e-07	2.77077e-05
Rab40b	78.5724	-1.20369	0.372961	-3.22739	0.00124924	0.00779945			Dqx1	428.758821515354	-1.41845	0.295329547608084	-4.8029253418621	1.56364198630343e-06	3.6441e-05			LOC101829285	45.1533576208297	-1.01301	0.402273183918019	-2.51820467273485	0.0117954755782147	0.0406529
Alas2	218.831	-1.20202	0.251454	-4.7803	1.75e-06	4.54e-05			Ctrl	30.9772933874339	-1.41681	0.414376110885794	-3.41913750178818	0.000628199730395101	0.00463814			LOC101836863	3237.06552457672	-1.01293	0.265507031119722	-3.81507059520004	0.000136144006901384	0.00135374
Msantd2	175.666	-1.20176	0.261502	-4.59561	4.31e-06	9.32e-05			LOC101830355	23360.3350931135	-1.414	0.341904728014472	-4.13564467869614	3.53959522803305e-05	0.000451682			Dohh	1538.17797730245	-1.01026	0.19580446457041	-5.15951230038367	2.47593957530332e-07	1.25772e-05
Ar	117.196	-1.19592	0.421153	-2.83963	0.00451664	0.0209619			LOC101831558	554.495116134816	-1.41319	0.274134501327026	-5.15511424213778	2.53476346005885e-07	8.2157e-06			Rdh16	1330.45542621734	-1.00922	0.398497979339823	-2.53256197870907	0.0113232349877556	0.0393275
CUNH17orf78	3335.3	-1.19491	0.379645	-3.14745	0.001647	0.00970355			Ikzf4	102.972298018979	-1.41227	0.300898022858801	-4.69352728200562	2.68534159171388e-06	5.73124e-05			Polr1d	455.958943387482	-1.00859	0.295111683355866	-3.41766195840656	0.000631615021917327	0.00433086
Prr22	22.0735	-1.19461	0.423603	-2.82011	0.00480069	0.0220188			LOC121141509	17.6888402093175	-1.40908	0.507553564817003	-2.77622540211799	0.00549940678783228	0.0249263			LOC106022645	156.524571410031	-1.00739	0.267001700448214	-3.77296447344753	0.000161319266149875	0.00154813
Abcc6	6860.2	-1.19376	0.18248	-6.54187	6.08e-11	1.78e-08			Gchfr	2210.72406462272	-1.40843	0.277990525346496	-5.06648470658936	4.05229290974539e-07	1.21223e-05			Apoc4	21408.3040381002	-1.00645	0.277950965224478	-3.62095808380751	0.000293514069963091	0.00242454
Kif9	139.592	-1.19332	0.278821	-4.27987	1.87e-05	0.000298694			LOC101841731	169.963826820281	-1.40661	0.311465935723239	-4.51610922680154	6.29861848066018e-06	0.000111265			Slc17a1	67.2187549949431	-1.00612	0.393295020416598	-2.558187340871	0.0105219390689191	0.037359
LOC101827684	108686	-1.19171	0.27813	-4.28474	1.83e-05	0.0002951			Adgrb2	50.0490814438558	-1.40352	0.485744902190464	-2.88942456740394	0.00385947591558599	0.019001			LOC101842750	4355.88656349867	-1.00598	0.288915968338992	-3.48190531769302	0.000497859693943604	0.00362363
LOC110343449	21.5278	-1.19148	0.396393	-3.00581	0.00264872	0.0139936			Naa16	16.7953814189542	-1.40097	0.492102835558646	-2.84691312387007	0.00441454079378679	0.0210385			LOC101825565	33921.5811474741	-1.00579	0.339252575854798	-2.96472673441248	0.00302951903806491	0.0143813
Sybu	60.139	-1.19008	0.284059	-4.18956	2.79e-05	0.000410126			LOC110339333	12.9456365287756	-1.39891	0.5155296230634	-2.71353775495127	0.00665689821313742	0.0288745			LOC110340875	192.858621965956	-1.00528	0.293358443631399	-3.42679839278493	0.000610742330113918	0.00421317
LOC121144053	30.8028	-1.18775	0.410015	-2.89683	0.00376948	0.0183392			LOC101828945	18.5639442720144	-1.39835	0.462995917530485	-3.02022919703153	0.00252583467409806	0.0136608			Srek1ip1	381.965886730692	-1.00458	0.246491801989553	-4.07552545958772	4.59105586548359e-05	0.000602016
LOC121144052	30.7672	-1.18759	0.406952	-2.91825	0.00352002	0.0174513			LOC121141897	55.2634563409954	-1.39735	0.30525399645116	-4.57764985016665	4.70228927900516e-06	8.93827e-05			Atp5f1e	4452.82943522013	-1.00321	0.230891704931625	-4.34495528797138	1.39304034402103e-05	0.000246689
LOC121142970	19.236	-1.18732	0.412987	-2.87496	0.00404078	0.0193131			LOC121136617	67.0733865600905	-1.39689	0.355854909436344	-3.92543449401215	8.65733279265685e-05	0.000936449			Gjb2	4193.76491865688	-1.00301	0.346742155534826	-2.89267349286781	0.00381978155089062	0.0170606
LOC110339777	164.29	-1.18606	0.271971	-4.36099	1.29e-05	0.00022521			LOC110341100	121.812157876423	-1.39677	0.42193093374951	-3.31043176854811	0.000931521596391658	0.00629105			Dnlz	178.114567287735	-1.00015	0.26570893274731	-3.76406810391101	0.000167171323180787	0.00159369
Creb3l4	18.533	-1.18557	0.477428	-2.48325	0.0130189	0.0465631			Rab38	456.212192708238	-1.395	0.260745708613559	-5.35002408159543	8.79425287930203e-08	3.39276e-06			Hspa12b	51.5281332936977	1.00012	0.380265179857984	2.63006879787554	0.00853675903179122	0.0317803
Il7	64.6909	-1.18537	0.291575	-4.0654	4.8e-05	0.000630387			Recql4	191.434740923457	-1.39363	0.336309398955812	-4.14388642894201	3.41468902308689e-05	0.000438812			Arhgap32	98.692913430337	1.00036	0.372803170854419	2.68335516805336	0.00728875379121055	0.0281947
LOC101841491	99.2019	-1.18494	0.442297	-2.67906	0.00738296	0.0303146			LOC106021533	25.1768021722688	-1.39122	0.414934518792657	-3.35286669753451	0.000799792165927032	0.00557685			Anxa13	4272.17448585722	1.00056	0.288677595985599	3.46599937031791	0.000528264516857551	0.0037759
Josd2	729.94	-1.18341	0.36322	-3.25811	0.00112155	0.00718809			Dhx58	100.464891817647	-1.3904	0.353424892344812	-3.93408794372221	8.35132039740489e-05	0.000909277			LOC101831114	351.72131930296	1.00238	0.28827035376272	3.47721814233423	0.000506645428294516	0.00366748
Polr2h	629.48	-1.18321	0.209654	-5.64362	1.67e-08	1.24e-06			LOC101826485	16.7792738001825	-1.38962	0.509326402630672	-2.72835609837122	0.0063650854840618	0.0278872			LOC106022247	876.554847871906	1.00264	0.316992396901958	3.16297784751196	0.00156164214274895	0.00862102
Dpf3	50.9791	-1.18275	0.369609	-3.20001	0.00137421	0.00840702			LOC101825519	61.0619867367372	-1.38589	0.501544163532947	-2.76323831228989	0.00572309637149842	0.0256786			LOC101841159	52.0029897912458	1.00276	0.391269345102793	2.56284072974883	0.010381966198372	0.0369564
LOC101829788	4953.13	-1.18126	0.236996	-4.98431	6.22e-07	1.96e-05			LOC101844759	25424.7873180525	-1.3833	0.307747294356372	-4.49492268597121	6.95952289894157e-06	0.000121156			Cyth3	240.553051417478	1.00421	0.212149436030574	4.73350918780686	2.20670969640174e-06	6.25262e-05
LOC106023278	10128.7	-1.18057	0.249837	-4.72535	2.3e-06	5.68e-05			Mamdc4	89.3788281955341	-1.38271	0.306224842292972	-4.51535166274418	6.32117810473416e-06	0.000111556			Sp4	127.463913518982	1.00423	0.22053293892374	4.55362983496269	5.27281034018021e-06	0.000119394
Adss1	311.608	-1.18009	0.392147	-3.00929	0.00261855	0.0138654			Plcd3	24.7453908116311	-1.37759	0.487053177396879	-2.82842187113633	0.00467781175664017	0.0220172			Filip1l	355.462986632354	1.00468	0.253562400367977	3.96224880892476	7.42471057690798e-05	0.000860273
Ankrd24	319.41	-1.17961	0.215879	-5.46422	4.65e-08	2.71e-06			LOC121136972	1938.07648609636	-1.3759	0.352658426232321	-3.90151111258811	9.5594072351492e-05	0.00101183			Sh2b3	509.029147142838	1.0048	0.195256901749079	5.14605086846698	2.66027312459387e-07	1.31286e-05
Socs2	370.175	-1.17907	0.329593	-3.57736	0.000347084	0.00289737			Fdps	1991.76052918861	-1.37583	0.548675288198634	-2.50755255993869	0.0121570499816921	0.0456841			Cdkn2b	101.55525827399	1.00539	0.323697136733112	3.10596953753155	0.00189656252553085	0.010022
Skp2	660.738	-1.17775	0.219506	-5.36545	8.07e-08	4.17e-06			LOC121135121	17.4018368812754	-1.37152	0.47013853440457	-2.9172782115643	0.00353100666380199	0.0177623			Taf1	421.409125886342	1.00619	0.270816023522638	3.71539176971508	0.000202889095706898	0.00184002
LOC121136362	3261.1	-1.17658	0.244169	-4.81871	1.44e-06	3.92e-05			Dnm3	101.523603528135	-1.37137	0.33921994679235	-4.04273092345099	5.28322378895637e-05	0.000626842			Osbpl5	105.193054667561	1.00666	0.245124589332856	4.10672927421427	4.01301113989468e-05	0.000545631
Galt	779.178	-1.17549	0.268204	-4.38281	1.17e-05	0.000206854			LOC121135790	20.3346846610641	-1.37062	0.451433685964175	-3.03615155071997	0.00239618891903526	0.0131427			Lrrk2	213.007128535353	1.00949	0.218415863002001	4.62187706888228	3.80283351913315e-06	9.46447e-05
Traf3ip2	659.777	-1.17545	0.285002	-4.12437	3.72e-05	0.000514683			LOC121139364	44.2052447978675	-1.36976	0.339621586005008	-4.03318163981553	5.50267126989351e-05	0.000647406			Dennd4a	1033.20206433277	1.01014	0.165961206191788	6.08661403620638	1.1532352665993e-09	1.69291e-07
Lime1	80.493	-1.17516	0.211315	-5.56119	2.68e-08	1.81e-06			Sebox	19.21405493207	-1.36875	0.552027894463132	-2.47949524727839	0.0131568483481776	0.0485415			Ackr2	95.7816713723155	1.01018	0.323354781753396	3.12407204562897	0.00178366777308633	0.00955076
LOC121134377	47.8649	-1.17433	0.412659	-2.84577	0.00443047	0.0206831			Catsperg	15.9951729290888	-1.3643	0.498262649743096	-2.73811006526761	0.00617933912166345	0.0272698			Mcam	301.027257123579	1.01057	0.278754744021178	3.62529012698648	0.000288637224624018	0.00240028
LOC110341562	39596.6	-1.17177	0.266707	-4.39347	1.12e-05	0.000199534			LOC121138834	17.1092300504648	-1.36123	0.521883119949177	-2.60831324891554	0.00909896458159119	0.036734			Kiaa1217	429.213706487561	1.01077	0.261285360830982	3.86845418879689	0.000109527508507194	0.00115615
Hrg	23954.9	-1.17164	0.320728	-3.65308	0.000259114	0.00229914			LOC121139157	19.1063025216047	-1.35359	0.54104828494916	-2.50180022569492	0.0123563626936828	0.0462806			A1cf	7913.98899003511	1.01191	0.252841741518097	4.00213462035793	6.27735629662454e-05	0.000760394
LOC106022628	1005.17	-1.16801	0.373239	-3.12938	0.00175178	0.0101892			Fos	38.0682217004376	-1.35038	0.488224733999648	-2.76590636827811	0.00567648307200665	0.0255071			Tgfbr1	673.949847170486	1.01235	0.210234207740512	4.81534418689391	1.46946386607445e-06	4.705e-05
Cracr2b	219.259	-1.16672	0.332118	-3.51297	0.000443131	0.00350999			Armh1	393.334353520217	-1.34606	0.239422874202482	-5.62211684910567	1.88631599061326e-08	9.80669e-07			Rictor	417.129754435034	1.01293	0.173766980100053	5.82922547505623	5.56852219195751e-09	6.14127e-07
LOC121137691	50.2892	-1.16419	0.425546	-2.73576	0.00622355	0.0266766			LOC101844358	4878.67306019713	-1.3435	0.297605185129356	-4.51437369485093	6.35041551419177e-06	0.000111964			Fmnl2	708.363885239733	1.01311	0.192761175797882	5.25578704070901	1.47392768360571e-07	8.28941e-06
Dnhd1	38.4268	-1.1633	0.315949	-3.6819	0.000231499	0.00211296			Speg	67.0382805604933	-1.34143	0.4450435303743	-3.01415100680744	0.00257699505059565	0.0138608			LOC121134265	30.9532096326881	1.01324	0.380339024450445	2.66404763920577	0.00772066280282939	0.0294446
Pan2	1179.56	-1.16319	0.237106	-4.9058	9.3e-07	2.74e-05			LOC121142394	103.38970308977	-1.33876	0.344675473404779	-3.88411237498604	0.000102704400952303	0.00107463			Wars1	1374.97910412075	1.01377	0.289298447719106	3.50423235432539	0.000457925618700543	0.00340583
LOC101838499	53.9714	-1.16074	0.339324	-3.42073	0.000624527	0.00454016			Begain	91.2152303279903	-1.33641	0.404883482098987	-3.30072561143001	0.000964351444122057	0.00647442			Atp8b2	193.164782073389	1.01402	0.327925058162864	3.09223297969884	0.00198656867565979	0.0104182
LOC121142141	29.8201	-1.15804	0.336091	-3.44561	0.000569776	0.00424253			LOC101841800	24.5787247017132	-1.33594	0.45181483801076	-2.95682162083795	0.00310827879126492	0.0161549			Nav2	1263.71979667532	1.0141	0.281812566108831	3.59848227464306	0.000320079661240324	0.00259935
Tle2	278.397	-1.15801	0.250535	-4.62215	3.8e-06	8.48e-05			Fam193b	1524.06449635528	-1.33481	0.287308291673681	-4.6459315551022	3.38545244172311e-06	6.81873e-05			Col4a1	2785.05998475663	1.01419	0.269780842284682	3.75931249390665	0.000170380916831048	0.00161452
LOC106020933	31.9178	-1.15622	0.38514	-3.00207	0.0026815	0.0141258			LOC110339729	4184.78610898358	-1.33283	0.170311167432064	-7.82584749614224	5.04248305814849e-15	2.13989e-12			She	76.5052948792826	1.01462	0.349676365259845	2.90160376293884	0.00371257803810498	0.0167124
Sec61a2	354.849	-1.15577	0.209654	-5.51274	3.53e-08	2.21e-06			LOC110343637	13.4883279404232	-1.33136	0.534353501267747	-2.49152676491974	0.0127195383367327	0.0473783			LOC101826587	3376.26885436246	1.01486	0.203333004331124	4.99113893139479	6.0024302604579e-07	2.48148e-05
C4bpb	3892.29	-1.15393	0.221624	-5.20671	1.92e-07	8.16e-06			LOC106022250	1585.2606225051	-1.32693	0.221391521890435	-5.99358435902818	2.05265606215014e-09	1.49231e-07			Txnrd1	2121.70957966628	1.01562	0.232201676957044	4.37386668948676	1.22064936806706e-05	0.000224698
Tspoap1	292.894	-1.15388	0.249583	-4.62325	3.78e-06	8.45e-05			LOC121139264	28402.6121400083	-1.32422	0.247474698979167	-5.35092074622957	8.75078425362785e-08	3.38314e-06			Grk5	804.792129881183	1.01647	0.206924191459685	4.91229565559492	9.00161785586977e-07	3.31053e-05
Aknad1	206.026	-1.15295	0.320119	-3.60164	0.000316219	0.0026959			Crip3	73.1175157154481	-1.32386	0.358068067650635	-3.69722493383926	0.000217969195695805	0.00196906			Gimap6	227.391731472	1.01673	0.287870249396732	3.53191278867199	0.000412565394272842	0.00314329
LOC106023276	15337	-1.15277	0.250268	-4.60613	4.1e-06	8.99e-05			Cfap92	16.9690119451864	-1.32345	0.477095798174292	-2.77397724508685	0.00553755513540065	0.025068			Card6	287.94604569397	1.01745	0.370996707522658	2.74247733108813	0.0060977658654271	0.0245927
Rskr	52.1874	-1.15274	0.331128	-3.48124	0.000499091	0.00385288			LOC121132720	39.0227825724436	-1.32338	0.303575186102809	-4.35930346634321	1.30477072910543e-05	0.000200212			Ptch1	405.746196843774	1.01776	0.252237550894093	4.03491412818462	5.4622270557523e-05	0.000684636
CUNH20orf173	209.323	-1.15215	0.179059	-6.43446	1.24e-10	3.04e-08			LOC101836863	3520.09177976309	-1.32194	0.265388823103529	-4.98112890293384	6.32144127642666e-07	1.72685e-05			Inafm2	164.851702095617	1.01869	0.390695214662736	2.60736607151799	0.00912417560709831	0.0333488
LOC121136304	9296.42	-1.15163	0.330214	-3.48751	0.000487535	0.00378145			LOC101830628	42.0955165180039	-1.32084	0.509913508934286	-2.59031311397164	0.00958886707774169	0.0382632			Znf608	253.435862389219	1.01876	0.270746769842171	3.76277373387409	0.00016803922251772	0.00159933
Stard5	4100.39	-1.14955	0.358008	-3.21096	0.00132295	0.00814807			LOC106021344	20.9883293284259	-1.32019	0.449275177277113	-2.93849728822654	0.00329807543281401	0.0168864			Wdfy4	149.602763524981	1.01902	0.29271026517261	3.48130982251695	0.000498967970840118	0.00362699
LOC101843667	35082.1	-1.14829	0.364002	-3.15463	0.001607	0.00951697			Wnt5b	372.574461643317	-1.31917	0.281701897366034	-4.68286649009576	2.82890778884997e-06	5.94722e-05			Ecm2	59.5753649695401	1.01942	0.405873085539608	2.51166711148996	0.0120162378293814	0.0411436
Tex45	16.8937	-1.14771	0.461627	-2.48623	0.0129106	0.0463067			Chrne	19.5316903562133	-1.31873	0.508290516923829	-2.5944436153278	0.00947441525258791	0.0379476			Vcam1	603.865996549936	1.02079	0.245257309876573	4.1620997093019	3.15334595840128e-05	0.000460171
Adcy8	374.062	-1.14258	0.275925	-4.14093	3.46e-05	0.000486695			Ripor3	223.979490993162	-1.31795	0.255019762410207	-5.16802064481422	2.36586181837043e-07	7.70933e-06			Sbf2	804.334280267601	1.02093	0.228711943778844	4.46384058637608	8.05034688881422e-06	0.000164832
LOC101843100	9321.18	-1.14051	0.238514	-4.78172	1.74e-06	4.53e-05			LOC121137254	51.7664541380493	-1.31793	0.417931566176289	-3.15345862282143	0.0016134809998367	0.00965971			LOC101828779	69.8525767285568	1.02168	0.352898998959344	2.89509733540193	0.00379040979756037	0.0169614
Izumo4	81.7731	-1.13964	0.261902	-4.3514	1.35e-05	0.000233555			LOC101840543	72059.8465369492	-1.31791	0.260882935939726	-5.05173047891456	4.37825210717087e-07	1.2907e-05			Dtx4	226.345736469566	1.02253	0.278888623672475	3.66643251534263	0.000245957788523482	0.00213024
Ccs	2635	-1.13935	0.197973	-5.75507	8.66e-09	7.45e-07			Mipol1	506.183005792872	-1.31782	0.244713648986569	-5.38516795880356	7.23770304611959e-08	2.90911e-06			Zbtb41	338.546901894053	1.02361	0.224628921201473	4.55688308199103	5.19183045466368e-06	0.000118125
Apoe	534924	-1.1392	0.170039	-6.69964	2.09e-11	7.3e-09			LOC121139320	56.602882180273	-1.31612	0.300387552864429	-4.38140450271364	1.17916724669043e-05	0.000183753			LOC101838445	48.6181452049979	1.02364	0.323633641710079	3.16295652756197	0.00156175651133745	0.00862102
Ucma	34.0451	-1.13868	0.445933	-2.55348	0.0106653	0.0399826			LOC110342166	257.450632760021	-1.31588	0.256197290194871	-5.1361914286985	2.80362084888229e-07	8.9598e-06			Kif21b	78.7501293112936	1.0238	0.376305264369755	2.72065854023767	0.00651520216581979	0.0258454
Fbxo39	50.5011	-1.13828	0.379584	-2.99877	0.00271072	0.0142523			LOC121137502	24.4800724620101	-1.31585	0.44732245727736	-2.94162133582306	0.00326498903938284	0.0167594			LOC101822885	63.9493735973599	1.02396	0.294589254344523	3.47588698987214	0.000509166794632761	0.00368258
Hal	3076.22	-1.13819	0.308785	-3.68603	0.000227782	0.00208718			Nlrp6	107.483960422845	-1.31303	0.518783602481624	-2.53097290738046	0.0113746634149708	0.0435329			Zfhx2	747.593439796172	1.02408	0.327236161154882	3.12948454863431	0.00175113281878459	0.00942455
Tmem61	65.4165	-1.13682	0.226159	-5.02662	4.99e-07	1.66e-05			Znf446	1668.49708929393	-1.31265	0.160388672151061	-8.18417334581893	2.74179175939279e-16	1.92432e-13			Akap13	1795.30601907487	1.0241	0.230520784973743	4.44256176896288	8.88941020218857e-06	0.00017822
Cfap53	114.195	-1.13589	0.247298	-4.59318	4.37e-06	9.39e-05			LOC101840871	276.901311802549	-1.31064	0.295453176395889	-4.43604030539458	9.16286992103683e-06	0.000150363			LOC101838199	280.489202249279	1.02449	0.183530527620737	5.58211707302844	2.37608339742346e-08	1.93641e-06
Afm	3653.99	-1.13496	0.328974	-3.45	0.000560589	0.00420506			LOC110341461	29.4496511608682	-1.30769	0.406897714722282	-3.21381384591019	0.00130984563167093	0.00819968			Klhdc7a	739.400110658099	1.02459	0.279121411613665	3.67078563828124	0.000241806075654811	0.00210375
Lrrc71	28.273	-1.13383	0.45914	-2.46946	0.0135318	0.0479484			Tmem86b	867.42912223508	-1.30728	0.325236150187811	-4.01948639198595	5.83251502737273e-05	0.000677909			Crk	1114.92206275816	1.02616	0.231542420523613	4.43185038098738	9.34278408924556e-06	0.000184288
LOC101841267	172.853	-1.13369	0.307067	-3.69202	0.000222483	0.00204545			LOC121143525	34.7235789459077	-1.30638	0.372425345810444	-3.50777164855384	0.000451876744695548	0.00352309			Greb1l	104.012889255144	1.02658	0.301633184758076	3.40339406795616	0.000665542153265669	0.00448406
Vegfb	122.489	-1.13264	0.321028	-3.52818	0.000418429	0.00335971			LOC101834730	27.6193835629032	-1.30593	0.458107093080583	-2.85071255185437	0.0043621384437312	0.0208378			Zdhhc23	330.0279822455	1.02667	0.271530053246389	3.78106797950103	0.000156157022765179	0.00150694
Klhl29	37.5876	-1.13144	0.434947	-2.60133	0.00928618	0.0359761			Clk4	1345.38808813101	-1.30374	0.197218473638172	-6.61061667054617	3.8272234533415e-11	6.01412e-09			Eaf1	758.592846700643	1.02849	0.268773747586338	3.82658642291453	0.000129932545304526	0.0013093
Pear1	214.536	-1.13136	0.300382	-3.7664	0.000165617	0.00163624			LOC101822455	8459.29134844084	-1.30044	0.301138016995179	-4.31841161562072	1.57156132717122e-05	0.000233153			Stard9	126.95782877608	1.02862	0.378618129085789	2.7167647381017	0.00659234491327723	0.02609
Aldh2	62861.2	-1.12879	0.224055	-5.03801	4.7e-07	1.58e-05			Fnbp4	872.152207428197	-1.30034	0.239122358434745	-5.43795463689503	5.38956913993937e-08	2.30866e-06			Scarb2	2002.23394148374	1.02876	0.204023156955612	5.04236252663638	4.59819086075683e-07	1.99125e-05
Kyat1	821.639	-1.12879	0.267487	-4.21998	2.44e-05	0.000367711			LOC101828386	33.1936251932092	-1.29976	0.422763518924777	-3.07444756525763	0.0021089278944102	0.0118777			Mief1	485.135669978683	1.02933	0.322006976699759	3.19660265017461	0.00139056338240945	0.00791391
Col5a1	1545.65	-1.12818	0.296877	-3.80015	0.000144611	0.00147485			Tmem114	379.293321121434	-1.29757	0.328473245498409	-3.95031698640356	7.80477578425877e-05	0.000862116			Itgav	1100.96166206815	1.02958	0.227121902611476	4.53316044203005	5.81076438931972e-06	0.000128222
CUNH12orf56	83.1982	-1.12769	0.450886	-2.50106	0.0123822	0.0448521			Fam228a	52.1321004437256	-1.29717	0.409157872496689	-3.17033081943732	0.00152265472373693	0.00921361			LOC101827186	105.580339917277	1.03049	0.360735881634143	2.85664144307971	0.00428149194387557	0.0186295
Pkp3	87.113	-1.12744	0.447655	-2.51854	0.0117843	0.0431049			Retreg1	500.936524211084	-1.29696	0.231230909999597	-5.608935429079	2.03574953706314e-08	1.04167e-06			LOC106022655	58.2179140626418	1.0316	0.311797929338988	3.30855217273562	0.000937797099132776	0.00586869
Fdft1	1720.7	-1.12695	0.3187	-3.5361	0.000406081	0.00328427			Gja10	119.726631331601	-1.29474	0.3396086530956	-3.81244646046336	0.000137598041211485	0.00135827			Cttnbp2nl	334.753467511295	1.0321	0.197700634082311	5.2204967405662	1.78443847915344e-07	9.54014e-06
Zmynd12	196.841	-1.1262	0.238733	-4.7174	2.39e-06	5.89e-05			Syt7	46.612769316686	-1.29447	0.402608369647576	-3.21520643929507	0.0013035074323751	0.00818527			Eps8	245.72753634407	1.03242	0.275505613228077	3.74735045878358	0.000178712314776001	0.00166702
Tsnaxip1	19.0464	-1.12598	0.395086	-2.84995	0.00437259	0.0204903			Cacna1c	75.9224500105178	-1.29422	0.321063882655926	-4.03104725775262	5.55288762222827e-05	0.000652053			LOC101826680	70.4506902203245	1.03297	0.294069717071446	3.51268018000469	0.000443611105126592	0.00332363
Tmc3	29.6737	-1.12341	0.411669	-2.72891	0.00635444	0.0270661			LOC121139023	27.614020977159	-1.29263	0.48255038944574	-2.67874361300329	0.00738989540115476	0.0313388			Asap1	480.856171600379	1.03381	0.218145839009972	4.73908433956296	2.14686139903594e-06	6.1189e-05
LOC101840863	14906.6	-1.12207	0.220064	-5.09883	3.42e-07	1.26e-05			LOC121137576	460.43333766183	-1.29168	0.242834818502948	-5.3191554502392	1.04250036393645e-07	3.90627e-06			Smurf1	1139.41319683036	1.03495	0.203687501284598	5.08107545093023	3.75304001922229e-07	1.69297e-05
Vwce	952.206	-1.12179	0.212003	-5.29137	1.21e-07	5.7e-06			Gabbr1	86.9705663002213	-1.29077	0.310375100994984	-4.15872822098216	3.20024390728808e-05	0.000419526			LOC106022415	58.3010281619393	1.03562	0.356360500036632	2.90609938767187	0.00365965187243402	0.0165638
LOC101831953	1056.05	-1.11865	0.270657	-4.1331	3.58e-05	0.000498878			LOC121142408	36.6308569100886	-1.28905	0.336336248962156	-3.83263772572706	0.000126776581143698	0.00127321			Bard1	111.959751853106	1.03573	0.202415317346955	5.11687645556155	3.10636943779651e-07	1.47421e-05
Clec11a	38.8735	-1.1142	0.33658	-3.31036	0.000931776	0.00624225			LOC106020804	161.494505592451	-1.28843	0.257151823930158	-5.01039998953146	5.43170204456607e-07	1.52959e-05			LOC101834176	266.58644076881	1.03657	0.188704616761311	5.49309769831684	3.94944159325467e-08	2.97444e-06
LOC121137692	50.5836	-1.11376	0.430337	-2.5881	0.00965056	0.0370001			LOC106021815	155.91739334429	-1.2865	0.463938549497002	-2.77299972588514	0.00555421675187987	0.0251372			Jchain	2195.70412877539	1.03719	0.362512174499424	2.8611082681751	0.00422162855845417	0.0184387
Dffb	149.325	-1.11369	0.29806	-3.73645	0.000186635	0.001796			Asl	9402.09544169681	-1.28592	0.295815001115272	-4.34704808657531	1.37981976993572e-05	0.00021			LOC101836438	266.14193082036	1.03842	0.203153905875457	5.11148555279193	3.19635272426799e-07	1.50454e-05
LOC101832880	96.0435	-1.11318	0.281595	-3.95312	7.71e-05	0.000902654			LOC121136705	62.7387068871265	-1.28506	0.276306064208535	-4.65084347955698	3.30580161011104e-06	6.69526e-05			Fgfr1	141.446263834247	1.03884	0.336122979605505	3.09065040938768	0.00199718623581028	0.0104644
LOC121135543	94.9914	-1.11244	0.315	-3.53156	0.000413121	0.00332826			LOC101830905	4075.04178670834	-1.28316	0.17861445467242	-7.18395308913078	6.77241100735126e-13	1.74061e-10			Arnt	995.040587378834	1.03913	0.193459370902957	5.37130955613191	7.81668917527213e-08	5.12881e-06
LOC106022969	172.926	-1.11229	0.28593	-3.89008	0.000100213	0.00110584			Lgals2	2248.56734468882	-1.28131	0.214244449191958	-5.98058766165382	2.22334034369861e-09	1.59104e-07			Gucy1a2	65.2009092155916	1.04386	0.34954367378643	2.98635287938288	0.00282326648717668	0.0136911
Gamt	5858.3	-1.1119	0.319301	-3.48229	0.000497141	0.00384144			LOC101827959	12231.3009870804	-1.27959	0.274009513545192	-4.66986069550104	3.01404052288468e-06	6.24293e-05			Dnajc27	43.4191598316446	1.04388	0.363091106560603	2.87497774706174	0.00404055974295361	0.0178606
Znf692	180.641	-1.1097	0.240001	-4.62372	3.77e-06	8.45e-05			Kcnu1	44.5629764319636	-1.27923	0.416315772473036	-3.07273278047606	0.00212108330354303	0.0119294			Ptprj	2536.56664093924	1.04392	0.18254294681645	5.71873837909824	1.07317881370344e-08	1.04436e-06
LOC121132915	49.7718	-1.10921	0.413763	-2.68078	0.007345	0.0302041			LOC121142579	14850.2062404557	-1.27862	0.226166259077906	-5.65346074445412	1.57249038210467e-08	8.4149e-07			Zc2hc1c	24.645294089365	1.04418	0.424911971969358	2.45739489511487	0.0139948755685702	0.0464138
ND5	104416	-1.1091	0.272383	-4.07184	4.66e-05	0.000616982			Tro	283.389967226933	-1.2786	0.226618425615186	-5.64209295450089	1.67995353153013e-08	8.93755e-07			Dsg2	5461.46454891378	1.04445	0.277811296901467	3.75958352919443	0.000170196446560293	0.00161365
Plekhm2	1510.73	-1.10864	0.276729	-4.00624	6.17e-05	0.000765113			LOC106022446	133.373245314637	-1.27695	0.410968545283632	-3.10718297745351	0.0018887945026838	0.0109037			Shtn1	747.315791401554	1.04514	0.278844764506386	3.74809323514411	0.000178184022486422	0.00166663
Aamdc	499.421	-1.10826	0.198412	-5.58563	2.33e-08	1.61e-06			Pla2g4b	190.574703442884	-1.27678	0.294322673843408	-4.33803629693023	1.4376141694096e-05	0.000217345			Akap11	1312.72676562995	1.04524	0.214394383022986	4.87531167731275	1.08636792608527e-06	3.81705e-05
Tcea3	2313.66	-1.10586	0.220453	-5.01634	5.27e-07	1.73e-05			LOC110339252	21.7993543357144	-1.27664	0.449583253976187	-2.83961084255478	0.00451685997157034	0.0214477			Vcpip1	476.656950342818	1.04554	0.227716473686792	4.59140064329816	4.4028123012539e-06	0.000105485
Rida	21982.6	-1.10454	0.228851	-4.82645	1.39e-06	3.8e-05			Pfkm	278.641156518166	-1.27291	0.266389032916299	-4.77839257411134	1.76702127308973e-06	4.06103e-05			Slc6a6	221.536081118615	1.04599	0.406000028990537	2.5763252036334	0.00998566798048959	0.0358045
Xdh	2503.41	-1.10378	0.250432	-4.40752	1.05e-05	0.00018929			ND2	171326.474785604	-1.2687	0.227263938813777	-5.58249823447204	2.37088017595867e-08	1.15989e-06			Rnf157	90.3336896877725	1.04798	0.351209812388874	2.98391352280715	0.00284587191574747	0.013766
LOC121142969	22.991	-1.10209	0.402976	-2.73489	0.00624018	0.0267111			Tcim	1402.93258566764	-1.26865	0.402362857343933	-3.15298844491564	0.0016160820377128	0.00967211			LOC101827999	197.896694134174	1.04852	0.356094429881135	2.94449800164339	0.0032347903542915	0.0151073
Plag1	37.001	-1.09735	0.391837	-2.80053	0.00510188	0.0230209			Adamts10	342.483984099749	-1.26861	0.238257293592782	-5.32452058015835	1.01219642418899e-07	3.81623e-06			Fanci	31.0612347548717	1.04903	0.379841512440255	2.76174964283078	0.00574925452112596	0.0235378
Ttr	157049	-1.09725	0.212869	-5.15456	2.54e-07	1.02e-05			Fsd2	144.896672606871	-1.2683	0.259523268268357	-4.88705010162078	1.02358052694145e-06	2.55517e-05			LOC101836475	483.89575255961	1.04925	0.216732418217475	4.84122767739756	1.29039422922684e-06	4.29958e-05
LOC110340964	28.344	-1.09712	0.446777	-2.45564	0.0140633	0.0493732			LOC110340366	3283.23261284167	-1.26784	0.30020900692282	-4.22319776298905	2.40860296372435e-05	0.000331215			Epb41l5	1806.59710473928	1.05113	0.207317603949346	5.07016689707576	3.97466998196526e-07	1.77905e-05
LOC121142314	18244.5	-1.09699	0.320871	-3.41878	0.000629027	0.00456211			LOC106022027	78.3455147344685	-1.26723	0.365983218727561	-3.46253727099406	0.000535107796303326	0.00404668			Arap2	217.995948251581	1.05293	0.209009822501924	5.03768278679096	4.71201503135192e-07	2.03126e-05
Pnisr	1087.91	-1.096	0.299773	-3.65611	0.000256074	0.00228023			LOC110342355	35.147629683591	-1.26722	0.376350686117683	-3.36712663909357	0.000759557996671654	0.00535064			Mmd	329.463020802388	1.05297	0.269343398815196	3.90938045199315	9.25331342361851e-05	0.00101447
Dgat2	22251.8	-1.09459	0.389321	-2.81154	0.00493045	0.0224634			Serpina11	2257.5593244421	-1.26474	0.27584982364212	-4.58490282475008	4.54197626385606e-06	8.689e-05			Ids	829.865816668128	1.05418	0.410606996539076	2.56736613111459	0.0102474348620147	0.036569
Pxmp2	6879.75	-1.09423	0.203447	-5.37847	7.51e-08	3.93e-06			Rskr	36.7084523013953	-1.26304	0.381041124264564	-3.31470413891777	0.000917401669107418	0.00621639			Acp5	438.461444122297	1.05428	0.242918760815921	4.34006998309976	1.42437346036881e-05	0.000250742
Adcy10	25.5359	-1.09419	0.354546	-3.08617	0.00202752	0.0113896			Tubb1	160.48073617358	-1.26261	0.329717863717695	-3.82936706179042	0.000128473261066254	0.00128671			Prkcq	71.7724397911898	1.05474	0.28283579276341	3.72916316209879	0.000192116729546877	0.0017645
LOC101843458	53.6245	-1.09166	0.290628	-3.75621	0.000172503	0.00169104			Rhbdl1	31.7584584438892	-1.25911	0.406645622048325	-3.0963204569664	0.00195938480884835	0.0112084			Pank3	285.779821272591	1.05479	0.30124868978887	3.50137641008542	0.000462861597575452	0.00343517
Aldh3b1	283.73	-1.09142	0.318658	-3.42506	0.000614657	0.00449162			Fgb	108886.463293829	-1.25862	0.245588650481263	-5.12493039801535	2.97647680151396e-07	9.38079e-06			Maml3	116.80285057929	1.055	0.31060313948455	3.39661229997989	0.000682255559548798	0.00456145
Dnah1	18.1261	-1.09109	0.44029	-2.47812	0.0132077	0.0470232			Plppr2	78.3686680828406	-1.25793	0.308740129770282	-4.07438272002624	4.61365559748852e-05	0.000564022			LOC121138515	299.436993081891	1.05559	0.180533498134698	5.84708582383359	5.00259435135222e-09	5.62694e-07
Neil1	195.033	-1.091	0.210151	-5.19149	2.09e-07	8.76e-06			LOC110339239	27.6876857373213	-1.25729	0.405215720443767	-3.10275928694894	0.00191725515205717	0.0110262			LOC101837530	93.230916546556	1.05927	0.385945336267726	2.74461505459345	0.00605819141205219	0.0244733
LOC101829285	42.6072	-1.09067	0.331114	-3.29393	0.000987977	0.00652292			LOC121133833	118.078164315084	-1.25479	0.271243531607754	-4.62608004146095	3.72651333810725e-06	7.3515e-05			Chic1	1720.50532742707	1.06214	0.323380766254303	3.28448256169681	0.00102169820615984	0.00624043
Npb	14.0677	-1.09058	0.430825	-2.53137	0.0113618	0.0419038			Kif25	27.1712908570284	-1.25476	0.378255297088572	-3.31723559184774	0.000909129208989638	0.0061695			Atp7a	227.25739575168	1.06327	0.234468038797641	4.53482838977182	5.76503401311819e-06	0.000127701
LOC101842562	7256.69	-1.08662	0.271171	-4.00715	6.15e-05	0.000764476			LOC101844736	19.8569070500824	-1.25423	0.412372051912902	-3.04150201302294	0.00235400991290047	0.0129698			Nfic	1835.1364069839	1.06386	0.320060050542556	3.32395408958404	0.000887508052257106	0.00561483
LOC101842772	22.8943	-1.08316	0.369446	-2.93186	0.00336938	0.0168984			LOC106021747	150.099150889384	-1.25277	0.23256370030323	-5.38677324761826	7.17338395998877e-08	2.90244e-06			Hipk1	3011.17072491648	1.0642	0.2002069563093	5.31552109782029	1.06352525641706e-07	6.59055e-06
Cad	399.805	-1.08216	0.245615	-4.40591	1.05e-05	0.000190497			Khk	7021.89139608182	-1.24994	0.244736664980926	-5.1072676574222	3.26850613365115e-07	1.0092e-05			Pecam1	654.187107882258	1.06445	0.246882039323788	4.3115551661508	1.62110316543349e-05	0.000275301
Pkdcc	1592.08	-1.0808	0.205719	-5.25378	1.49e-07	6.7e-06			Mlxipl	4918.84459792731	-1.24976	0.226389668524749	-5.52039066798971	3.3824679896402e-08	1.57457e-06			Sorbs1	719.87732251797	1.06498	0.252783276151741	4.21301297522119	2.51986581687728e-05	0.00038696
Tm6sf2	1618.04	-1.08074	0.296504	-3.64493	0.000267468	0.00235487			Rsrp1	2249.42349077257	-1.24898	0.186264563520775	-6.70540291142676	2.0085139799439e-11	3.4259e-09			Sh3d19	1895.44095625871	1.06574	0.232002855254015	4.59362965055884	4.35602171711935e-06	0.000104799
LOC110343680	46.0497	-1.08069	0.349292	-3.09394	0.00197517	0.0111643			LOC121135846	18.8659695613406	-1.24836	0.456154280944569	-2.73669639669975	0.00620595384014736	0.0273608			Cdc25b	164.846963518481	1.06663	0.256838937485247	4.15291074299541	3.28272805326552e-05	0.000475049
Fahd1	3060.03	-1.07781	0.273195	-3.94518	7.97e-05	0.000924654			Syce2	103.687856196634	-1.24704	0.30218269725903	-4.12677566827738	3.67884945683295e-05	0.000466192			Ctnnal1	162.219241138228	1.06811	0.26433553935751	4.04074787452898	5.32810159882888e-05	0.000670485
LOC101839056	81732.1	-1.07535	0.236327	-4.55027	5.36e-06	0.000110518			LOC121142178	27.0902603787202	-1.2446	0.36967894585597	-3.36670979171985	0.000760706959597726	0.00535341			LOC121136466	152.301665124854	1.06814	0.233577068987379	4.57298688835594	4.80820238490372e-06	0.000112551
Hmgn5	1109.16	-1.07467	0.182374	-5.89266	3.8e-09	4.3e-07			Angptl6	437.901442441605	-1.24044	0.289968535016104	-4.2778483679057	1.88708490324731e-05	0.000270507			Spns2	229.578219822814	1.06815	0.33496383126844	3.18884590418556	0.00142841999742267	0.00807279
Proz	6847.68	-1.07435	0.224765	-4.77989	1.75e-06	4.54e-05			Serpinf1	5065.93738444115	-1.23916	0.243962857338788	-5.07927925982871	3.78869450689608e-07	1.15035e-05			Nr1d2	2227.60246967635	1.0686	0.171330437920651	6.23705996796838	4.4587110046296e-10	8.30471e-08
Hpdl	34.6755	-1.07395	0.354119	-3.03273	0.00242349	0.0130746			Gprin2	231.798252682647	-1.23812	0.46973976675843	-2.6357620754765	0.00839485709963484	0.0345177			Cflar	438.598087469386	1.06882	0.206018394537618	5.18798242254756	2.12584663258022e-07	1.10839e-05
Tm7sf2	406.871	-1.07239	0.410806	-2.61044	0.00904255	0.0352171			LOC121132747	133.991781656848	-1.23782	0.341522058652776	-3.6244327600878	0.000289596348273597	0.00246022			Cd6	35.0941145028883	1.06954	0.394404992141253	2.7117721024872	0.00669245875545254	0.0264251
Higd1b	17.0225	-1.07156	0.422393	-2.53687	0.0111849	0.0413826			Ovol3	17.1758874984405	-1.23614	0.50000898554021	-2.47223192874604	0.0134272373776608	0.0492602			Cenpo	60.8980161570556	1.06981	0.346689133376961	3.08579904701518	0.00203005970350629	0.0105865
Atp8b4	226.944	-1.07091	0.228921	-4.6781	2.9e-06	6.81e-05			Mfsd3	1666.36132049639	-1.235	0.239744279956788	-5.15133373504239	2.5864046150272e-07	8.3482e-06			Arhgap29	1842.49007029465	1.07025	0.138314929963191	7.73778552107007	1.01163313679422e-14	1.03079e-11
LOC101843311	6629.69	-1.07032	0.384179	-2.78599	0.00533642	0.0238174			Fanca	128.805152701352	-1.23284	0.289555372989271	-4.25771123985766	2.06530476858783e-05	0.0002908			LOC106022609	303.119259696681	1.07031	0.388726005993355	2.75337542353503	0.00589842137680034	0.0239785
Apoc1	49069.1	-1.06659	0.228813	-4.66142	3.14e-06	7.25e-05			LOC121132878	16.5614407597325	-1.23174	0.475414640035434	-2.59087120542836	0.00957333126742185	0.0382208			Evi2b	69.9030427677619	1.07065	0.389366603801551	2.74972403358324	0.00596454741073775	0.0241736
Extl1	420.871	-1.06586	0.36258	-2.93966	0.00328572	0.0165546			LOC121135662	33.4013959238967	-1.23154	0.377743337784058	-3.26024751795577	0.00111315024708942	0.00723905			Rhoj	55.8158353256796	1.07136	0.334799191007342	3.20002211659217	0.00137417042375046	0.0078559
Dcst1	27.6779	-1.06421	0.311004	-3.42187	0.000621926	0.00453003			Snca	23.7307731269691	-1.23147	0.408993438125885	-3.01097611541337	0.00260409335447201	0.0139845			Map3k9	89.270763490019	1.07168	0.308344579792522	3.47560223439189	0.000509707673045057	0.00368496
Coq8a	4117.96	-1.06317	0.224307	-4.73979	2.14e-06	5.35e-05			LOC121142393	140.145530033187	-1.23007	0.322636211762291	-3.81257027516751	0.000137529107865719	0.00135827			Havcr2	223.140191072631	1.07246	0.314974270450021	3.40489728146746	0.000661889454824693	0.00447163
Map2k6	37.7667	-1.06143	0.427981	-2.48008	0.0131354	0.0468774			Hsbp1l1	149.443984810356	-1.22997	0.267805123864284	-4.59277657448278	4.37387265143192e-06	8.40152e-05			Wwc1	1153.60256605118	1.07329	0.213251549691572	5.03298074669823	4.82911642949029e-07	2.06543e-05
Il1a	34.5391	-1.05847	0.350127	-3.0231	0.00250196	0.0133775			LOC121141464	25.9734401518882	-1.22723	0.413382750186741	-2.96875281703558	0.00299011018073523	0.0156683			LOC106022108	70.0326381573461	1.07336	0.348493412764795	3.07999049127341	0.00207007203769474	0.0107359
Vegfa	4148.77	-1.05817	0.19456	-5.43877	5.36e-08	3.02e-06			LOC101840661	78470.9841539744	-1.22697	0.180868103780162	-6.78378483026972	1.1706764745919e-11	2.13625e-09			Rcan2	260.862547423215	1.07428	0.253857978944134	4.23180964669128	2.31818567133136e-05	0.000364719
LOC101828456	17037.5	-1.05751	0.156707	-6.74835	1.5e-11	5.58e-09			Ankrd35	29.1146247234201	-1.22557	0.454912592611432	-2.69408203661818	0.00705827897371102	0.0301992			Kat6b	288.607814861549	1.07501	0.240971366914709	4.46114667292793	8.15222684061508e-06	0.000166328
ND1	129561	-1.05481	0.1822	-5.78932	7.07e-09	6.52e-07			LOC121135812	23.5318850762746	-1.22494	0.400317067298775	-3.05993263821155	0.00221386778776209	0.0123468			Znf518a	184.751759953811	1.07712	0.280225819983523	3.84376324045981	0.000121161902438429	0.00124572
Cd1d	3797.99	-1.05352	0.261957	-4.02174	5.78e-05	0.000726326			Tmem116	20.4835999709962	-1.22311	0.396225926610227	-3.0869028559641	0.00202253681525172	0.0115012			Col4a2	1681.035632625	1.07827	0.281208221822557	3.83442343020899	0.000125859170041376	0.00128168
Bphl	3721.14	-1.05297	0.291676	-3.61006	0.000306122	0.00263031			LOC121140873	46.1900188453446	-1.22297	0.399905600329543	-3.05815860640943	0.00222701670969714	0.0124087			LOC121140864	25.164771938318	1.07855	0.442733492480807	2.43612141363369	0.0148457006108951	0.048566
Tbxas1	81.4089	-1.05228	0.227073	-4.63411	3.58e-06	8.15e-05			LOC110339199	74.400799312875	-1.22164	0.4090233316112	-2.98672288847746	0.00281985198395908	0.0149278			Gabpb2	165.898070941398	1.07932	0.243563437987285	4.43136181420303	9.36398139284391e-06	0.000184288
Uba7	119.597	-1.05107	0.342034	-3.073	0.00211921	0.0117559			Glt1d1	356.984928961783	-1.2188	0.335810746946217	-3.62941978374597	0.000284058983575877	0.00242333			Ccnd2	460.554769860928	1.08046	0.424469039520619	2.54543800041901	0.0109140743336363	0.0382467
Tecr	5075.25	-1.05061	0.191418	-5.48856	4.05e-08	2.46e-06			Arhgef9	45.2573388853298	-1.21382	0.488092834715371	-2.48686473635005	0.012887438839453	0.0478474			Rnasel	120.950013112294	1.08108	0.274082248803682	3.94437564072368	8.00081598666441e-05	0.000908192
Zbtb48	1054.95	-1.0498	0.28302	-3.70929	0.000207844	0.0019448			Znf473	155.835241672033	-1.21307	0.262922655722475	-4.61380506287502	3.9536325992486e-06	7.70789e-05			LOC121141307	328.625121050597	1.08205	0.408418662874845	2.6493578129626	0.008064489887261	0.030421
Dmgdh	7524.25	-1.04967	0.292732	-3.58577	0.000336082	0.00282274			LOC101837025	185.972709375742	-1.21307	0.254581318403763	-4.76496999430751	1.88881755462904e-06	4.26046e-05			Unc13b	369.330818013547	1.08344	0.168002642135802	6.44892259621365	1.12648073204594e-10	2.78756e-08
Mapk11	41.015	-1.04907	0.293437	-3.57512	0.000350073	0.00291639			Scarf1	1212.38765309654	-1.21295	0.267327759838587	-4.53730090175634	5.69787805899327e-06	0.000103111			Steap4	499.751614110969	1.08435	0.336179007582928	3.2255107712812	0.0012574810391496	0.00732365
Prodh2	3043.04	-1.04877	0.179484	-5.84327	5.12e-09	5.3e-07			LOC106021528	47.3774391636697	-1.20958	0.392802185871846	-3.07935950680048	0.00207446186985216	0.0117306			Dock5	557.013898424134	1.08588	0.242049467478433	4.48619128654863	7.25076495155511e-06	0.000153168
Nek5	23.2191	-1.04876	0.423378	-2.47713	0.0132443	0.047143			LOC101831911	370.677694216553	-1.20696	0.323352813851413	-3.73265279506983	0.000189473689271023	0.00176045			Pld2	177.194823445337	1.08634	0.35567615546669	3.05429963396834	0.00225586647405368	0.0115099
Atp2a1	42.7967	-1.04822	0.408707	-2.56473	0.0103255	0.0390082			Stac3	15.3755336237765	-1.20696	0.476753455110143	-2.53162793747214	0.0113534390671282	0.0434699			Mcm2	141.112892860741	1.08673	0.373638811090699	2.90849814827858	0.00363169327256152	0.0164811
Zcchc7	569.524	-1.04732	0.293888	-3.56367	0.000365704	0.00302208			Flrt1	136.380142118771	-1.2068	0.459912063956784	-2.62398619849716	0.00869073067022667	0.0353361			Dcaf17	68.9176003932513	1.08728	0.330372326595224	3.29106359133966	0.000998093480292032	0.00615047
Hao2	2211.73	-1.04684	0.287148	-3.64565	0.000266715	0.00235076			LOC110341758	163.807581530955	-1.20671	0.429711720706901	-2.80819056774375	0.00498207353126855	0.0231389			Mlkl	134.556793222873	1.0894	0.43310269112325	2.51533727628883	0.0118918559087808	0.040855
Fam162b	43.1069	-1.04661	0.351543	-2.97721	0.00290889	0.015077			LOC121133971	71.9843789234201	-1.20621	0.259076076080519	-4.65579979349716	3.22725426812635e-06	6.56532e-05			Tmem26	101.293670196471	1.09063	0.238532976700964	4.57225037728653	4.82513883417796e-06	0.000112795
Slc22a17	206.995	-1.04622	0.273965	-3.81882	0.000134091	0.00138825			Emid1	22.4739059464735	-1.2008	0.487033234831993	-2.46553557121905	0.0136808590523289	0.0498935			Fat4	91.455490625621	1.0915	0.329055775769211	3.31707505556055	0.000909651760844011	0.00573607
Znf707	165.076	-1.04438	0.235742	-4.4302	9.41e-06	0.000174282			LOC106021249	287.695011199807	-1.20021	0.221350882793696	-5.42218489138774	5.88749389740037e-08	2.48692e-06			Trio	805.823111475527	1.09287	0.247919561389423	4.40815385869906	1.0425547513576e-05	0.000200664
LOC101831527	68.2883	-1.0437	0.379569	-2.74969	0.00596522	0.0258875			Pik3c2g	775.473863242867	-1.20003	0.21122221935213	-5.68135965127401	1.33628144913341e-08	7.34472e-07			Map2k6	39.8079312848057	1.09289	0.39166646240244	2.79036302573911	0.0052648972273001	0.0219861
Nr1i3	4378.52	-1.04335	0.134222	-7.77335	7.64e-15	1.39e-11			Ranbp3l	24.1569471400738	-1.19744	0.42384150642865	-2.82520046307576	0.00472510440283172	0.0222224			LOC101844684	142.490499758008	1.09294	0.282076677557091	3.87462296943637	0.000106789907990716	0.00113208
Rad21l1	43.7984	-1.04325	0.320991	-3.25008	0.00115374	0.00734277			LOC101825565	36626.8188430957	-1.19545	0.332785370564342	-3.59225570241843	0.000327827935076194	0.00271302			Spry1	533.606134300093	1.09327	0.284951808890784	3.83668124198396	0.000124708168947259	0.0012722
Gp1ba	39.9692	-1.04324	0.282473	-3.69323	0.000221421	0.00203683			Lmod2	346.085230061563	-1.19493	0.304627140108796	-3.92260271067667	8.75975305774974e-05	0.000945287			Dip2a	159.387269022773	1.0938	0.230803797109381	4.73907716039035	2.14693745429497e-06	6.1189e-05
Mbl2	2437.14	-1.04188	0.375984	-2.77108	0.00558705	0.0246611			Tm6sf2	950.134354882782	-1.19142	0.315802377001989	-3.77268838724025	0.000161497940967747	0.00155024			Nsmaf	224.97181089669	1.09487	0.268735214807891	4.07417601596474	4.61775479322508e-05	0.000604145
Ptch2	40.8642	-1.04104	0.292184	-3.56297	0.00036668	0.00302861			Kiss1r	322.734107725061	-1.19057	0.301977300383417	-3.94257175173878	8.06125220522171e-05	0.000883118			Adam19	46.8366161485499	1.09529	0.400084322176442	2.73764674990083	0.00618805047867563	0.0248181
Dgka	178.04	-1.04039	0.294021	-3.53848	0.000402442	0.00326326			Lcn12	273.350960362212	-1.18756	0.202424624976881	-5.86668241202538	4.44601096685474e-09	2.92891e-07			Cd180	71.1852732295236	1.09622	0.360044263975596	3.04468911115566	0.00232920943436066	0.0118076
Akap8l	757.113	-1.03994	0.225345	-4.61491	3.93e-06	8.69e-05			LOC121136248	37.9232299789408	-1.18719	0.409085644061621	-2.90206475223768	0.00370711905507799	0.0184426			Lin9	49.7035884348605	1.09889	0.407685351149054	2.69542765294995	0.00702983419241994	0.0274763
Igsf9	199.986	-1.03946	0.292549	-3.55312	0.000380696	0.00312239			LOC121136089	68.6354915655614	-1.18716	0.372561521674872	-3.18648086537895	0.00144015013703341	0.00880988			Nphp3	69.5324757443057	1.09956	0.331883089289607	3.31309686705377	0.000922690170823288	0.0058035
Vtn	85343.5	-1.03821	0.141075	-7.35926	1.85e-13	1.38e-10			LOC121132735	47.5327437299225	-1.18594	0.297870544849266	-3.98138044168921	6.85161823709749e-05	0.000776895			Tenm3	147.811670604564	1.10049	0.37999729331802	2.89604430942833	0.00377899037778666	0.0169278
LOC101839802	58.1578	-1.03797	0.402597	-2.57818	0.00993228	0.0378066			LOC121136625	42.807978961057	-1.18279	0.313825551982136	-3.76893256346887	0.000163947170543937	0.00157045			Tead1	743.028569877053	1.10084	0.215903300652281	5.09878707484892	3.41836805319381e-07	1.56648e-05
LOC121136390	16.5344	-1.03489	0.380155	-2.72229	0.00648314	0.0274718			Stap2	3396.67507157995	-1.18072	0.172981519670359	-6.8256964956163	8.74997440734945e-12	1.66322e-09			Clu	49134.2068059923	1.10115	0.331350052624014	3.3232323037672	0.000889807804597964	0.00562733
Slc37a2	379.039	-1.03397	0.249714	-4.14059	3.46e-05	0.000486997			Mfsd13a	187.328970498526	-1.1799	0.250876134527227	-4.70310401792595	2.56235792210444e-06	5.50093e-05			LOC101835177	91.8030724326049	1.10148	0.343070006367256	3.21065774696569	0.00132431559695732	0.00763896
Znf329	390.687	-1.03363	0.247019	-4.18443	2.86e-05	0.000417261			C1ql1	79.4928437951296	-1.17909	0.422800898683447	-2.78875534522816	0.00529110187782095	0.0242361			Cyyr1	433.169523350963	1.10156	0.238694702964199	4.61492328401508	3.93240544856631e-06	9.67573e-05
LOC106020915	24.2621	-1.0325	0.388329	-2.65883	0.00784114	0.0317357			LOC121133594	18.274531680241	-1.17709	0.462347412370658	-2.54590275975924	0.0108995545867326	0.0422612			Sox7	49.9360869527709	1.10293	0.386758962776396	2.85172046562626	0.00434833208780497	0.0188633
LOC101831136	1741.18	-1.02807	0.270148	-3.8056	0.000141463	0.00144905			LOC101836116	366.329555492836	-1.17706	0.29259935629278	-4.0227844639659	5.75141251238253e-05	0.000669987			Arhgap11a	202.459086801034	1.10356	0.204936751656874	5.3848628468171	7.24999097826773e-08	4.83017e-06
LOC121144463	25.1877	-1.0279	0.410999	-2.50098	0.0123849	0.0448521			LOC101825629	17053.0801664766	-1.17706	0.377005158808215	-3.12212155451354	0.00179552787157231	0.0104777			Lpcat2	64.9486048038459	1.10375	0.367963595595256	2.99961027953624	0.00270325244735127	0.0132388
LOC101842832	4999.04	-1.02395	0.321822	-3.18173	0.001464	0.00886719			Acsm1	12650.1673050774	-1.17677	0.299896668485533	-3.92392067617725	8.71194313262361e-05	0.000941241			Bmp6	49.4903409935494	1.1056	0.396130976873393	2.79099020650506	0.00525470622123735	0.0219754
ND3	18298.3	-1.02286	0.234852	-4.35533	1.33e-05	0.000230379			LOC121136363	152.308006727328	-1.1727	0.425533065001882	-2.75584820395988	0.00585401577277877	0.0261567			Fnbp1l	421.164096143239	1.10629	0.234296711744635	4.72175810157839	2.33814671453277e-06	6.52196e-05
Fxyd2	58.1632	-1.02219	0.345352	-2.95984	0.00307796	0.0156957			LOC121134122	21.7524987771726	-1.1724	0.469090567148533	-2.49931348034648	0.012443418360168	0.0465588			Mbnl2	2181.91842770114	1.10866	0.192738882620635	5.75213022141938	8.81258738804288e-09	8.8751e-07
Ecm1	180.315	-1.02049	0.363269	-2.80918	0.00496677	0.0225787			Rab40b	79.0889878334905	-1.17168	0.355345266589562	-3.2973061561731	0.000976170310467498	0.00653415			Itih5	147.088115056529	1.11181	0.279228511402995	3.98173430173623	6.84142340590216e-05	0.000812806
LOC101833969	31.6164	-1.01983	0.391146	-2.60729	0.00912623	0.0354597			Josd2	386.593491565413	-1.17162	0.278680441247835	-4.2041862537358	2.62023112992905e-05	0.000356821			LOC121138136	158.232491477453	1.11273	0.322845874729669	3.44661789552633	0.000567650825567556	0.00399222
Gpam	5079.75	-1.01925	0.387476	-2.6305	0.00852598	0.0336178			Alas2	224.711980122514	-1.17115	0.208301438024285	-5.62239951642409	1.88323111501987e-08	9.80669e-07			Sorcs2	29.5028273069564	1.11279	0.448765553202499	2.47967124180716	0.0131503568390899	0.0441883
Alkbh2	335.854	-1.01738	0.26288	-3.87012	0.000108784	0.00118293			Wfikkn1	221.154262381135	-1.17084	0.236279566981539	-4.95532139072703	7.22108290447927e-07	1.91362e-05			Tns3	902.787755846116	1.11284	0.23285061566584	4.77920968843443	1.75985580475677e-06	5.33049e-05
F12	16186.8	-1.01512	0.17673	-5.7439	9.25e-09	7.87e-07			LOC110343796	48.0054217373232	-1.1697	0.373733360218528	-3.12977626939143	0.00174939485799923	0.0102878			Fcgr2b	3909.06005676956	1.11358	0.202112057787604	5.50971254148632	3.59420170693907e-08	2.74268e-06
Naprt	1562.05	-1.01501	0.170911	-5.93883	2.87e-09	3.49e-07			LOC110343621	62.4774012974484	-1.1689	0.3960811630529	-2.95116241364679	0.00316580402088097	0.0163839			LOC110342040	103.674624216561	1.1139	0.302283602618076	3.68493816784	0.000228758168469224	0.00202481
COX1	553394	-1.0141	0.208401	-4.86611	1.14e-06	3.24e-05			LOC106021435	51.2336486261287	-1.16769	0.336581063360416	-3.46927156968384	0.00052187164679798	0.00396796			B3galt6	54.9737909114322	1.11398	0.376504006372389	2.95875172352564	0.00308887851439619	0.0145871
ND4	129806	-1.014	0.202278	-5.01291	5.36e-07	1.75e-05			Msantd2	211.186963751521	-1.16755	0.273851225702941	-4.26344628830922	2.01297904403954e-05	0.00028453			LOC101837898	27.6951615551165	1.1142	0.415433848820801	2.68201547816473	0.00731800738056474	0.0282637
LOC106022351	185.208	-1.01344	0.250687	-4.04265	5.29e-05	0.000679563			CUNH17orf78	3457.92456265607	-1.16686	0.389519751237117	-2.99562661628302	0.00273881569867333	0.0145751			Adgrg1	695.61968975939	1.11432	0.240237614500524	4.63842010387745	3.51082602992617e-06	8.91709e-05
Syn3	131.528	-1.01283	0.239052	-4.23686	2.27e-05	0.000345897			LOC121143318	49.433235138356	-1.16664	0.322024083493557	-3.62282357608006	0.000291404584496931	0.00246983			Myef2	148.604100647497	1.11591	0.29515232272903	3.78079647043998	0.000156327437525989	0.00150774
Capn11	948.242	-1.01278	0.263063	-3.84996	0.000118136	0.00126043			Ar	72.5387197675432	-1.16398	0.422686635606962	-2.75376517748863	0.00589140217406638	0.0262723			Sc5d	2485.24437064973	1.11818	0.269996308613674	4.14146197638859	3.4509908854094e-05	0.000493626
Slc15a3	259.753	-1.01157	0.333795	-3.0305	0.00244149	0.0131392			LOC101827684	113278.651038737	-1.16238	0.285256160775486	-4.07486157750932	4.60417251730053e-05	0.00056366			Cenpj	35.8950065475279	1.11853	0.431603909346827	2.59157497543024	0.00955377214468003	0.0345564
LOC101844487	27344.4	-1.00973	0.411474	-2.45393	0.0141304	0.0495456			Prr22	26.8254004575569	-1.15917	0.3666953761517	-3.16113728313727	0.00157154410973902	0.00946453			Gnpda2	59.3340830276319	1.11891	0.407077423376666	2.74863354420392	0.00598442511693151	0.0242385
CYTB	178944	-1.00884	0.232935	-4.33098	1.48e-05	0.000250262			Kif9	141.902579664982	-1.15876	0.262967954915264	-4.40648276898625	1.05062661857081e-05	0.000168322			Inhbc	3244.44008261311	1.11941	0.320311858326216	3.49474784377119	0.00047450982148132	0.00350062
LOC121140417	1239.99	-1.00724	0.270089	-3.72929	0.000192019	0.00183258			LOC121137110	22.1870726153797	-1.15717	0.425750961128861	-2.71795238735779	0.00656872898383551	0.028594			Ppp1r16b	221.199216010748	1.12182	0.206220827315693	5.43991527304497	5.33059162703858e-08	3.84735e-06
Klhl17	268.624	-1.00686	0.208458	-4.83002	1.37e-06	3.75e-05			LOC106021748	46.7501468187765	-1.15716	0.339715210588588	-3.40626305722609	0.000658586890635875	0.00478801			Mfap3	189.349445388172	1.12246	0.240400418210733	4.66911034513315	3.02506873973744e-06	8.02917e-05
Ggt5	88.2561	-1.00676	0.315075	-3.19529	0.00139689	0.00852674			Tmem265	122.046630422189	-1.15704	0.222011589837805	-5.21162086991442	1.8719781459386e-07	6.34942e-06			Arhgef6	139.561919128918	1.12249	0.252545834996837	4.44469603570969	8.80162201090832e-06	0.000177207
Npas2	558.513	-1.00607	0.331969	-3.03063	0.00244048	0.0131386			LOC121142970	18.5690903611662	-1.15693	0.459670418113975	-2.5168670832809	0.0118403487432211	0.0448449			Ankar	69.5951881254705	1.12345	0.420821152826166	2.66967159640157	0.00759254663490095	0.0291227
Fgg	94501.2	-1.0054	0.237642	-4.23073	2.33e-05	0.000353822			LOC110339777	166.67236148218	-1.15552	0.268007797382431	-4.3115256309875	1.62131975958626e-05	0.000238981			Arhgap21	1113.42363849588	1.12463	0.285955097693403	3.9328952835786	8.39288060078401e-05	0.000939302
Tmem132a	796.141	-1.00536	0.195516	-5.14211	2.72e-07	1.07e-05			LOC110343449	28.3068550879885	-1.15426	0.409472455791118	-2.81889111484796	0.00481898621171916	0.0225248			St3gal6	138.269238893534	1.12517	0.343240971741839	3.27808624495863	0.00104513457929623	0.00635842
Apoc3	60897	-1.00491	0.28887	-3.47878	0.000503702	0.00387631			Abcc6	7365.02815506154	-1.15422	0.167431963238146	-6.89366257884554	5.43739108911884e-12	1.0669e-09			Ncaph	54.2389692624428	1.12519	0.414176850484051	2.71667988731436	0.0065940350557992	0.02609
LOC121139109	104.127	-1.00356	0.234167	-4.28564	1.82e-05	0.000294477			Adss1	242.492723940346	-1.15415	0.447054329011182	-2.58167511643253	0.00983220950466733	0.0389955			Slc17a5	521.41258929541	1.12662	0.306132415018931	3.68016619154362	0.000233081996393812	0.00204947
LOC121142838	53.9301	-1.00322	0.358522	-2.79821	0.00513861	0.0231484			Creb3l4	18.8923871247102	-1.15264	0.462228154104597	-2.49365054205054	0.0126436955974012	0.0471377			Znf786	35.3988332549689	1.12687	0.381445847794331	2.95419703585602	0.00313483785924508	0.0147497
Uts2b	325.978	-1.00113	0.254513	-3.93351	8.37e-05	0.000959917			LOC106023278	10257.2795302799	-1.15182	0.272642610423906	-4.22464026510496	2.39322756356289e-05	0.000329846			Trim36	45.8537905721646	1.12757	0.354606889129239	3.17978081196865	0.0014738648907653	0.00825668
Hsf4	48.9497	-1.00112	0.329994	-3.03377	0.00241521	0.0130453			Il7	66.4961853257709	-1.1516	0.307519210853717	-3.74481167309527	0.000180529141900385	0.00169634			Ca2	333.147957766526	1.12765	0.261396737899596	4.31392288900121	1.60382907123456e-05	0.000273171
Gss	2498.33	-1.00094	0.329768	-3.03529	0.00240304	0.0130001			Polr2h	683.12722663081	-1.15078	0.177144106440691	-6.49627458601907	8.23333257691794e-11	1.08088e-08			Plp2	207.476139694961	1.12778	0.41592963786034	2.71146692654421	0.00669862233034445	0.0264434
Lmtk2	689.838	1.00173	0.196795	5.09021	3.58e-07	1.3e-05			LOC101829788	4905.5975620869	-1.14895	0.213242772972715	-5.38798279148074	7.12528726554304e-08	2.89582e-06			Bcl2l11	225.860134711872	1.1284	0.238022095985882	4.74072800518891	2.12951655574198e-06	6.1072e-05
Samd9	151.093	1.00255	0.328243	3.05428	0.00225603	0.0123604			Galt	891.922388765314	-1.14788	0.333408401064405	-3.44286432686097	0.000575587994669184	0.00430112			Pde10a	115.758878056873	1.12947	0.246979710707614	4.57314450910566	4.80458521894844e-06	0.000112551
Bmp7	1293.46	1.00564	0.224435	4.48077	7.44e-06	0.000143339			LOC121136199	26.0009821111271	-1.1475	0.420477319000949	-2.72904021477125	0.0063518957337446	0.0278494			C3ar1	37.0055696302461	1.13122	0.394266570574813	2.86918519380873	0.0041153076524303	0.0181019
Sptbn1	6866.44	1.00567	0.187012	5.37759	7.55e-08	3.94e-06			LOC110343001	18.2801246778421	-1.14738	0.452092544834844	-2.5379223732355	0.0111512716060762	0.04293			Shcbp1	39.4371440017892	1.13146	0.35635330225823	3.17509732784026	0.00149786251950953	0.00836967
Cacul1	1905.55	1.00885	0.134936	7.4765	7.63e-14	6.6e-11			LOC121136782	51.4254150737987	-1.14714	0.28439225399548	-4.0336640590676	5.49138098520584e-05	0.000646912			Map10	49.3983882623394	1.13239	0.322810650489551	3.50789561429326	0.000451666237302646	0.00337136
Zbtb6	164.393	1.009	0.234015	4.3117	1.62e-05	0.000268695			Traf3ip2	741.780504345585	-1.1471	0.268883028423178	-4.26616504912217	1.98861686468722e-05	0.000282179			Cask	329.482235419421	1.13293	0.207285602167029	5.46555793035999	4.61453053696727e-08	3.41594e-06
Jund	2195.26	1.00962	0.227249	4.44277	8.88e-06	0.000166277			Aldh2	53502.1155155707	-1.14644	0.202063252797777	-5.67367855504181	1.39763278007857e-08	7.65886e-07			Gins1	32.8149074291562	1.13457	0.435372276246344	2.60597361491186	0.00916135185605596	0.0334654
Itgav	1199.84	1.01071	0.199117	5.07593	3.86e-07	1.37e-05			LOC101841491	110.429678413401	-1.14598	0.290439631167923	-3.94568769337642	7.95712724018556e-05	0.000874709			LOC121138801	37.2084652326253	1.13489	0.460538640841497	2.46426579569485	0.0137294256842895	0.0456909
Ankrd39	184.358	1.01131	0.204293	4.9503	7.41e-07	2.24e-05			Skp2	706.783459447545	-1.145	0.186350510704669	-6.14431053994137	8.03115851545563e-10	6.8164e-08			Shroom4	55.8013737636741	1.13528	0.300504544357104	3.77789983722913	0.00015815645959795	0.00152115
Heatr5a	532.759	1.01244	0.250002	4.04971	5.13e-05	0.000665102			LOC121136362	3032.02570847919	-1.14393	0.222038088486089	-5.15197013859052	2.57764086864234e-07	8.33986e-06			Ttc28	109.579736750195	1.13573	0.316667686285653	3.5864890142467	0.000335160177336666	0.00269154
Mpzl2	1662.94	1.01304	0.209451	4.83664	1.32e-06	3.67e-05			Ankrd24	370.491788720049	-1.14381	0.199878472152203	-5.72254094236515	1.04942543397827e-08	6.04098e-07			Atp2b4	221.845680025583	1.13667	0.276870592336335	4.1054109202155	4.03596792240608e-05	0.000547892
Ezr	595.225	1.0148	0.367875	2.75855	0.00580589	0.0253619			Socs2	412.748834522208	-1.14354	0.320481688529638	-3.56819364140664	0.0003594508185789	0.00292824			Tulp4	308.150860304991	1.13757	0.223077686488461	5.09943736898793	3.40664565348994e-07	1.56611e-05
Cdh1	4944.92	1.01553	0.347929	2.91879	0.00351392	0.0174369			Hrg	24223.2264426969	-1.14149	0.357885774139563	-3.18954996523752	0.00142494504017079	0.00875502			Cped1	370.337267000584	1.13831	0.243164209610289	4.68122445313317	2.85166504800218e-06	7.6822e-05
Tcf7l1	435.645	1.01658	0.258409	3.93398	8.36e-05	0.000959373			Lime1	89.0403200040663	-1.14144	0.236806512893563	-4.82014886463391	1.4345113747624e-06	3.39205e-05			Arhgap18	150.803766848455	1.13918	0.297519503420908	3.82892418415954	0.000128704645245022	0.00130279
Prrt1b	187.084	1.017	0.281764	3.60939	0.000306915	0.00263299			LOC121134377	56.8417749790464	-1.14086	0.338909764009101	-3.36626541926658	0.000761933567311483	0.00535791			Samsn1	33.1350122613692	1.13932	0.449627657152568	2.53392095652258	0.0112794171501382	0.0392019
Ctnnal1	166.596	1.01721	0.317833	3.20046	0.00137209	0.00839722			LOC121144289	20.7598980150384	-1.14048	0.457943117753221	-2.49044449927402	0.0127583420573643	0.0474647			Slc25a24	140.012395148	1.1401	0.466022485729107	2.44645556376244	0.014426858003197	0.047546
Ahdc1	576.318	1.01965	0.20147	5.06103	4.17e-07	1.45e-05			LOC110341562	37331.124796179	-1.14028	0.253302299189038	-4.50166234980775	6.74240340430165e-06	0.00011785			Chst2	164.460816259617	1.14042	0.269409488939073	4.23303864040448	2.30554873694593e-05	0.000363449
Fgf1	110.906	1.01979	0.388088	2.62774	0.00859554	0.0338462			Sybu	51.2269574673888	-1.1369	0.280538646204724	-4.05257020225286	5.06580159846678e-05	0.000606567			LOC101827211	132.385994234824	1.14137	0.25188465096001	4.53133032240877	5.86134049078274e-06	0.000128682
Lpcat1	43.6177	1.02588	0.405356	2.5308	0.0113802	0.0419255			LOC121143698	21.3697048250282	-1.13688	0.442949284704683	-2.56660527975962	0.0102699443967723	0.0404153			Adam12	88.3286907117086	1.14257	0.296647975596335	3.851607733239	0.000117344885363426	0.00121352
Arhgap18	169.857	1.02593	0.286083	3.58612	0.000335629	0.00282038			LOC106022628	1197.45207048701	-1.13334	0.265293720399424	-4.27202935965063	1.93702065353479e-05	0.000276579			Mertk	411.570842277666	1.14269	0.25214044230278	4.53196482838834	5.84375813140328e-06	0.000128459
Znf217	322.029	1.02752	0.184513	5.56883	2.56e-08	1.75e-06			Cracr2b	226.488840152821	-1.13331	0.281226785824921	-4.02988856461165	5.58033009573033e-05	0.000654013			LOC101837068	50.5966569869111	1.14308	0.438716108151145	2.60551260334931	0.00917368984762405	0.0334893
Ahnak	5383.16	1.02867	0.353332	2.91133	0.00359892	0.0177403			Slc4a3	41.9406622652108	-1.13134	0.401598675790853	-2.81708460815695	0.00484617574386998	0.0226403			Ptprb	1644.28807898625	1.14325	0.247502244264852	4.61914537356088	3.85323829717076e-06	9.53511e-05
Ehhadh	57492.3	1.02875	0.393012	2.61761	0.00885482	0.0346181			Mdk	23.3867576416174	-1.12997	0.442979057365261	-2.55084939786978	0.0107460750288618	0.0417755			Hic2	168.067289924709	1.14512	0.268971828163605	4.25740239474102	2.0681590604718e-05	0.000332943
LOC101840442	41.7422	1.0292	0.322009	3.19618	0.00139261	0.00850379			Dnhd1	40.9203934701263	-1.12863	0.336008285314871	-3.35894666776568	0.000782401655130513	0.00547651			LOC121133964	64.6875424284886	1.14654	0.340903641449839	3.36324519404707	0.000770319118406711	0.00503147
Jun	1179.48	1.03098	0.396552	2.59986	0.00932605	0.0360909			Pan2	1431.16260789247	-1.12776	0.209772998227009	-5.37609072040523	7.61204485610942e-08	3.01967e-06			Zc3h12c	250.007598508794	1.1467	0.175913399962636	6.51853798372373	7.09959607051904e-11	2.04965e-08
Mib1	895.099	1.03134	0.207405	4.9726	6.61e-07	2.05e-05			Tle2	340.074814200031	-1.12504	0.246734826109884	-4.55972721796845	5.12201102910925e-06	9.51178e-05			Atp2c1	933.168258258215	1.14824	0.193565970089185	5.93204890164511	2.99177481440827e-09	3.67543e-07
LOC121139963	738.755	1.03282	0.406821	2.53875	0.011125	0.0412073			LOC101838499	57.6906772974238	-1.12479	0.368730698398171	-3.05045044098187	0.00228498387273986	0.0126639			Nacc2	332.269056749502	1.14857	0.293679490852875	3.91098092638182	9.19220319838434e-05	0.00101033
Iffo2	333.67	1.03298	0.17173	6.01514	1.8e-09	2.61e-07			Sec61a2	395.877321512527	-1.1236	0.191678834784967	-5.86186551834489	4.57695649885827e-09	2.97225e-07			Enpp6	179.228115054851	1.14993	0.313350025723399	3.66980303446258	0.000242737430339304	0.00210973
LOC121138058	60.6309	1.03304	0.381772	2.70589	0.00681207	0.0284761			LOC110341541	47.056876041544	-1.12338	0.306496670207796	-3.6652114589033	0.000247134302367618	0.00216384			Rgs6	67.4857614097137	1.15048	0.307843619709724	3.73723023529524	0.000186058540315121	0.00171888
LOC121139429	288.828	1.03347	0.347601	2.97314	0.00294767	0.0152087			LOC121142416	137.795259945597	-1.12321	0.282264431779459	-3.97929195780181	6.91208156726933e-05	0.000781001			Gatm	96.1733529215056	1.1516	0.383752983843911	3.00089267693481	0.00269189423199489	0.0131944
Slc45a3	677.417	1.03432	0.247145	4.18506	2.85e-05	0.000416853			C4bpb	4011.55677681741	-1.12247	0.207063401085608	-5.42090506500713	5.92980463011554e-08	2.49901e-06			LOC101831536	108.29549648586	1.15216	0.2789706957613	4.13003084927321	3.62714560192227e-05	0.000510393
LOC121139964	749.306	1.03444	0.403242	2.5653	0.0103087	0.038975			LOC121142141	34.1919008853254	-1.12229	0.352406545807536	-3.1846318446335	0.00144938270063098	0.00885745			Ap3m2	26.8253757533339	1.15327	0.414809812926012	2.78023775411972	0.0054319113042515	0.0225258
Pard6b	265.544	1.0358	0.175739	5.89395	3.77e-09	4.3e-07			Aknad1	206.514679529297	-1.12071	0.297828554867657	-3.76295152730397	0.000167919758081122	0.0016001			Ncoa7	95.1638669002018	1.15367	0.30623567228411	3.76725660398506	0.000165051328377152	0.00157783
Lrrc58	2370.23	1.0366	0.173708	5.9675	2.41e-09	3.14e-07			LOC106020933	34.2727871905594	-1.12002	0.346199180992572	-3.23518269817017	0.00121564917946009	0.00777087			Cdyl2	104.378811754233	1.15375	0.265592247524315	4.34404821450281	1.39880793889944e-05	0.000247246
Trim35	625.103	1.03729	0.215797	4.80678	1.53e-06	4.12e-05			Hspb6	21.1510834696922	-1.11998	0.451053969168815	-2.48301898158146	0.0130274145591102	0.04821			Cidec	2161.84114825528	1.15386	0.219349219992622	5.26039738319071	1.43744407104644e-07	8.16374e-06
Mfsd1	185.922	1.03739	0.313332	3.31084	0.000930152	0.00623646			LOC121136304	9890.95193056866	-1.11953	0.290835010991685	-3.8493660675025	0.000118423914142767	0.00120591			Ccdc9b	46.9114833705322	1.15427	0.458487865821261	2.51755882025121	0.01181712363338	0.0407032
LOC101822813	733.013	1.03842	0.405293	2.56216	0.0104023	0.0392297			CUNH20orf173	233.344858694886	-1.11865	0.17850819340075	-6.26666211566338	3.68869339201952e-10	3.71886e-08			Kif2a	299.074621209963	1.15451	0.198488721738783	5.81651032108651	6.00888342322213e-09	6.50537e-07
Dcaf10	313.053	1.03861	0.225881	4.59803	4.27e-06	9.24e-05			Npas1	64.5638972222943	-1.11864	0.401184136008336	-2.78835300119197	0.00529767835381488	0.0242468			Elf4	159.290736942165	1.15476	0.274615142563673	4.20500186768602	2.61080001019995e-05	0.000398803
Axin2	814.252	1.04084	0.317869	3.27443	0.00105874	0.00687951			Stard5	3944.98119859498	-1.11832	0.315743840309132	-3.54187346056503	0.000397296013800276	0.00317003			Zdhhc15	40.8559842445036	1.15597	0.411971589988777	2.80594958897722	0.00501685403086357	0.0211904
Cmtm4	291.82	1.041	0.171302	6.07698	1.22e-09	1.99e-07			Tspoap1	298.814915665459	-1.11738	0.263507725891328	-4.24040081807941	2.23121007779231e-05	0.000310329			Grb10	1370.64894521309	1.15664	0.299721185079864	3.85906343532488	0.000113822392556472	0.0011872
Vcpip1	531.302	1.04117	0.198988	5.23235	1.67e-07	7.31e-06			LOC101843667	33914.8801265078	-1.11719	0.338298363274576	-3.30237108812568	0.00095871144213896	0.00644842			Klhl20	236.218975362136	1.15703	0.411842568875492	2.80940191048083	0.00496336413942252	0.0210003
Rgs12	244.298	1.04543	0.28983	3.60705	0.000309693	0.0026504			LOC121142001	457.52331571967	-1.11597	0.28023992748265	-3.98218152307346	6.82855933553225e-05	0.000774923			Tmem200b	38.7925123926154	1.15904	0.433219335424063	2.67541062626568	0.00746377706298216	0.0287178
Sel1l3	499.713	1.04745	0.213516	4.9057	9.31e-07	2.74e-05			LOC106021487	199.903885565599	-1.11525	0.321669275319034	-3.46708211013096	0.000526141141854639	0.00399543			Asb2	19.6237994195416	1.15918	0.477878308012125	2.42568157811432	0.0152796700030282	0.0497508
Fzd5	264.54	1.04789	0.306081	3.42357	0.000618052	0.00451241			LOC110341418	684.26483778144	-1.11199	0.197771016215304	-5.62259984828125	1.88104777002581e-08	9.80669e-07			LOC101840560	215.069586951092	1.15953	0.329079398647083	3.5235442564548	0.00042581597744694	0.00322095
Zbtb42	393.314	1.04931	0.168022	6.2451	4.24e-10	8.28e-08			LOC110339308	91.7320313135481	-1.11069	0.4205261176787	-2.64118339991241	0.0082616983291105	0.0341626			LOC101841787	411.639479342246	1.16035	0.175312401405137	6.61877640092571	3.6218419434813e-11	1.28036e-08
LOC101824803	1098.78	1.04957	0.265512	3.95299	7.72e-05	0.000902654			Adcy8	388.09102967942	-1.10985	0.247789029603853	-4.47902353968559	7.49852651076289e-06	0.000128241			Abcg1	208.798238316825	1.16058	0.204250534788618	5.68211913248854	1.33035936051839e-08	1.21928e-06
Robo1	101.905	1.04961	0.361798	2.90109	0.00371865	0.0181619			Ccs	2668.08144853236	-1.1082	0.190219403927905	-5.82591991701016	5.6798849579815e-09	3.624e-07			Bbs7	36.8262510469616	1.16072	0.461287828334056	2.51627041022533	0.0118604145842022	0.0407874
Wee1	601.577	1.05008	0.271697	3.86487	0.000111147	0.00120465			Izumo4	94.7104407522748	-1.10756	0.267858991659515	-4.1348610611711	3.55169446205627e-05	0.000452909			Ap4e1	118.681074914599	1.1615	0.251708763031979	4.6144742941279	3.94091544909219e-06	9.68291e-05
Elf4	164.589	1.05093	0.264948	3.96657	7.29e-05	0.000866961			LOC106020895	25.6899741965523	-1.10648	0.366766237046671	-3.01686400993838	0.00255404363010504	0.01377			Lifr	1557.65502263598	1.16161	0.238097086921425	4.8787160038305	1.06778681864549e-06	3.77474e-05
Atp8a1	749.543	1.05207	0.279298	3.76683	0.000165331	0.0016344			Apoe	526824.888748086	-1.10631	0.168036057197052	-6.58373677420745	4.58769048869708e-11	6.86198e-09			Entpd1	207.721255938093	1.16206	0.184338755339109	6.30396040259419	2.901346471355e-10	5.9126e-08
Syne3	94.2577	1.05267	0.34193	3.07862	0.0020796	0.0116107			LOC121135862	74.4504363581173	-1.10567	0.358111723197446	-3.08748701335211	0.00201856591460194	0.0114929			Reep3	535.644242059766	1.163	0.280437890479506	4.14709784395801	3.3671619173397e-05	0.000484963
Jam2	373.52	1.05367	0.247058	4.26486	2e-05	0.000311958			Hal	3243.98653566271	-1.10558	0.27159614357095	-4.07068164786887	4.68757729291165e-05	0.000571402			Glis3	278.298233150631	1.16363	0.320755802035577	3.62777444950845	0.000285874827494853	0.00238602
Frmd6	589.36	1.05376	0.237703	4.43309	9.29e-06	0.000172743			Afm	4056.24897104055	-1.10453	0.33780288477168	-3.26973510585882	0.00107648239406884	0.00705591			Znf22	562.888920425797	1.16396	0.283786159140415	4.1015441320984	4.10402211205672e-05	0.000553229
LOC121133595	140.598	1.05404	0.291777	3.61248	0.000303282	0.00261137			Tmem61	75.4903999420248	-1.10272	0.241657665135646	-4.56316224362047	5.0388844645496e-06	9.42096e-05			Tmcc3	233.812352778073	1.16493	0.315430470100731	3.69315076815399	0.00022149261544333	0.00197361
LOC106022413	47.8917	1.05635	0.376689	2.80432	0.00504231	0.0228399			Vegfb	128.654269262711	-1.10155	0.251087393941084	-4.38710720335188	1.14868181348947e-05	0.000179616			Kif22	46.6203250179065	1.16536	0.425010920037167	2.74194610465348	0.00610763620771197	0.0246191
Hs3st3b1	1479.9	1.06141	0.206548	5.13881	2.76e-07	1.08e-05			Cfap53	122.599275406666	-1.10151	0.243230313846452	-4.52867817213925	5.93538204060874e-06	0.000106185			LOC121138358	240.055261008816	1.16712	0.200253148699702	5.82823372655796	5.60170877676392e-09	6.14127e-07
Mcm3	185.308	1.06157	0.292744	3.62628	0.00028753	0.00250615			Fbxo39	53.5189159660387	-1.10143	0.339943296364018	-3.24003558572569	0.00119514783119763	0.00767114			Ttc9	60.4226533326366	1.16853	0.319359702595653	3.65899319337201	0.000253208064550799	0.00217563
Rell1	1083.91	1.0625	0.21358	4.97473	6.53e-07	2.03e-05			Fdft1	2356.79296579045	-1.10031	0.35212435373524	-3.1247660445363	0.00177946526283937	0.0104411			Antxr1	161.128872036763	1.16925	0.362346582876018	3.22689359238825	0.00125141988576263	0.0073036
Samd4a	139.959	1.06428	0.385609	2.75999	0.0057803	0.025283			LOC101841580	31.5181400403837	-1.09953	0.378755482620578	-2.90300039635759	0.00369606169323619	0.0183976			Znf683	48.0600327139881	1.16965	0.440289608932595	2.65655004627206	0.00789447323256974	0.0299361
LOC101835781	32.3791	1.065	0.360508	2.95418	0.00313505	0.0159422			LOC121133570	211.595386266985	-1.09877	0.344797882365179	-3.18670699211748	0.00143902476478822	0.00880773			Septin8	255.513190907045	1.16972	0.391414469674218	2.98845096794524	0.00280395486741553	0.0136165
Fut7	35.5674	1.0667	0.380325	2.80469	0.00503643	0.0228196			LOC101841267	168.789471057573	-1.09811	0.326654187459506	-3.36168103202459	0.000774695560625041	0.00543926			LOC121138594	239.549480074956	1.17054	0.200022589184253	5.85205219105758	4.85544199803832e-09	5.56587e-07
Scube3	57.3032	1.06731	0.418037	2.55314	0.0106757	0.0400034			LOC121143259	419.75046554789	-1.09669	0.362000704556489	-3.02951597579179	0.00244945948597796	0.0133626			LOC121138357	239.464217312468	1.17056	0.200343707869966	5.84273539004086	5.1350550778028e-09	5.73867e-07
Dsg1	483.772	1.06736	0.375955	2.83907	0.00452456	0.0209809			Pkp3	92.6959426995355	-1.09647	0.351418102502543	-3.12013553745157	0.00180767842622749	0.0105388			LOC121135238	239.385273344135	1.17056	0.200468774033236	5.83911478620798	5.24789051467727e-09	5.82718e-07
H6pd	5734.59	1.06771	0.220865	4.83423	1.34e-06	3.71e-05			Pear1	257.662708605602	-1.09529	0.290081662769186	-3.77579369414894	0.00015949896689519	0.00153509			Dpysl3	107.977702717392	1.17066	0.410656359725559	2.85069546146128	0.00436237288937332	0.0189054
Kcnab2	61.811	1.06772	0.375901	2.84043	0.00450527	0.020921			LOC101843458	57.7164654185958	-1.09463	0.291323176119562	-3.75744598529934	0.000171656404011729	0.00162891			Cpm	216.733041595194	1.17098	0.427116809421518	2.74159795480928	0.00611411273673738	0.0246357
Fam110c	198.782	1.06891	0.340392	3.14023	0.00168816	0.00988218			Kyat1	817.382695103581	-1.09456	0.261789169793738	-4.18107402021424	2.90135387639895e-05	0.000388375			F2rl2	64.879643311709	1.17246	0.446291921341887	2.62710501111319	0.0086114754079865	0.0319691
Mbnl2	2475.54	1.07114	0.185546	5.77291	7.79e-09	6.92e-07			Zmynd12	196.409499115234	-1.09284	0.230772102531985	-4.73556823858237	2.18442189150737e-06	4.80836e-05			Tp53bp2	853.730150569394	1.17287	0.307570246102458	3.81335235434154	0.000137094439545303	0.00135935
Frmd4b	1044.22	1.07118	0.167313	6.40224	1.53e-10	3.62e-08			LOC121135506	45.3782266371744	-1.09276	0.32313897178324	-3.38169274874447	0.000720406724020573	0.00513916			LOC101828958	35.3142596731582	1.17569	0.394481321924916	2.98035105607345	0.00287918215424035	0.0138768
LOC121134145	34.4369	1.07236	0.422691	2.537	0.0111808	0.0413767			Col5a1	1939.85144623509	-1.09123	0.290707846560199	-3.75368889571648	0.000174251109048389	0.00164838			Trerf1	32.0988370123738	1.17585	0.482412058130076	2.43743161462661	0.0147920117823801	0.0484636
Fndc3b	1382.16	1.07985	0.195716	5.51745	3.44e-08	2.17e-06			Tsnaxip1	23.0672474203881	-1.09038	0.400158834626299	-2.72486772015656	0.00643272537219604	0.0281093			Scml2	22.479670414357	1.17598	0.444716817455147	2.64432821816583	0.00818532425010268	0.0307374
Ajuba	411.841	1.08017	0.332428	3.24933	0.00115678	0.00735904			LOC101840863	14283.1133438687	-1.0901	0.195202346108258	-5.58446877167701	2.34415632509768e-08	1.1499e-06			Rasal3	47.7506986118874	1.1773	0.461903193949214	2.5488101683375	0.0108091119733185	0.0380328
Tulp4	324.882	1.08149	0.195164	5.54145	3e-08	1.99e-06			Vwce	988.637099019159	-1.08891	0.196493188818093	-5.54172969815547	2.99498373972565e-08	1.42324e-06			Hdac9	75.1744474201259	1.17852	0.338471833355305	3.48189561413573	0.00049787773483721	0.00362363
LOC121135238	253.31	1.08188	0.186434	5.80301	6.51e-09	6.11e-07			Plekhm2	1686.93945628498	-1.08287	0.317816544206829	-3.40721055910899	0.00065630475855727	0.00477933			Zbtb6	159.516849555094	1.17882	0.236928122812157	4.9754475204178	6.50970695127943e-07	2.62235e-05
LOC121138594	253.395	1.08189	0.186162	5.81156	6.19e-09	6.08e-07			Inca1	22.6791240080146	-1.08257	0.42318255890724	-2.55815239847542	0.0105229964476729	0.041101			Ednrb	1790.51543252119	1.17916	0.139960109789687	8.42495451237976	3.60890423574472e-17	5.68304e-14
LOC110339479	80.2521	1.08245	0.262345	4.12605	3.69e-05	0.000512796			LOC121135543	92.9637021155322	-1.08087	0.310071349232545	-3.48588159660527	0.00049051806394641	0.00377042			Atrn	1165.49009503572	1.1809	0.384740307437085	3.06935325535422	0.00214522765679179	0.011043
Znf22	609.786	1.08369	0.26439	4.09883	4.15e-05	0.000562091			Gamt	5503.21231610967	-1.0803	0.251717046605246	-4.29171625841163	1.77297413715977e-05	0.000256772			Lpcat1	43.576689988289	1.18151	0.409490972626112	2.88530267487393	0.00391037511473973	0.0174063
Atf6	826.797	1.08407	0.205061	5.28655	1.25e-07	5.83e-06			Dffb	178.040923820136	-1.07853	0.280181850473677	-3.84938051244043	0.000118416931198793	0.00120591			Atp8a1	574.528190808625	1.18311	0.264084626525563	4.48005251562061	7.46246761317612e-06	0.000156306
Qpct	443.108	1.08472	0.342838	3.16394	0.00155647	0.00925654			Clec11a	35.2128820852814	-1.07714	0.376470795302	-2.8611540146027	0.00422101942223081	0.0203394			Med13l	637.824181684952	1.18545	0.256146803125666	4.62801565893132	3.69186108081113e-06	9.26818e-05
LOC121138357	253.531	1.0851	0.18585	5.83855	5.27e-09	5.37e-07			Aamdc	503.115044255054	-1.07625	0.202246741810489	-5.32144924286438	1.02943834931403e-07	3.86527e-06			Ticam2	60.6381789230503	1.18547	0.367715014886579	3.2238872169943	0.00126463195834607	0.0073584
Inafm2	166.546	1.08539	0.328396	3.30513	0.000949329	0.00633401			LOC121132915	64.7614230861392	-1.07611	0.341874101510825	-3.14767032325598	0.00164577194003132	0.00980158			LOC106021196	77.74065224631	1.18624	0.365746669027681	3.24332811139314	0.00118142072314213	0.00697973
LOC121138358	253.843	1.08559	0.186886	5.80884	6.29e-09	6.08e-07			LOC106022969	200.747090486763	-1.0761	0.292299603411446	-3.68148646965207	0.000231878096736443	0.00205903			Eif2ak2	100.931544993301	1.18688	0.255777742956274	4.64025996885226	3.47971145678331e-06	8.86405e-05
Fpr1	29.4087	1.08693	0.414356	2.62318	0.00871137	0.0341957			LOC121138593	78.1955880339421	-1.07575	0.428186520367457	-2.5123324542635	0.0119936041361391	0.0452563			Fermt1	86.9822887457287	1.18769	0.428209596101223	2.77362992976912	0.0055434698815148	0.0228683
Hipk1	3378.98	1.08836	0.22972	4.73776	2.16e-06	5.39e-05			ND5	119124.100797689	-1.07538	0.202941279699807	-5.29898760564266	1.16446537723494e-07	4.2669e-06			LOC121138567	115.563437971802	1.18787	0.256243011363161	4.63572571692391	3.55687353220329e-06	9.00434e-05
Atp10a	537.569	1.08848	0.427682	2.54507	0.0109254	0.0406517			Xdh	2549.1323410474	-1.07484	0.30340701099732	-3.54255524280364	0.000396270413681494	0.00316687			Rnd1	32.0220468277278	1.18958	0.435274701431832	2.73295037960549	0.00627697880265536	0.0250934
Anxa3	1523.01	1.08873	0.438292	2.48403	0.0129904	0.0465017			Znf692	211.229226140394	-1.07394	0.252360275513227	-4.25557947001921	2.08508286452934e-05	0.000293132			Usp2	804.470093044949	1.18972	0.312990123949475	3.80115530342445	0.000144022992011823	0.00141266
Hells	82.0502	1.0897	0.315974	3.44869	0.000563315	0.00421396			Tcea3	2427.61783945796	-1.07386	0.168314614970408	-6.3800749964786	1.77001281814717e-10	2.05727e-08			Pla2g15	116.092594326485	1.19328	0.381136981399278	3.13082991230987	0.00174313085637046	0.00938884
Nfic	2041	1.09114	0.29563	3.6909	0.000223463	0.00205331			LOC121136196	272.020195328036	-1.07365	0.291037483199821	-3.68903495740492	0.000225106290998033	0.00201459			Tnfrsf12a	447.380591466825	1.19408	0.36655222876347	3.25760571325722	0.0011235640034862	0.00671116
Atp2c1	942.889	1.09157	0.199531	5.47065	4.48e-08	2.64e-06			Rida	22015.4546952481	-1.07273	0.220578249883171	-4.86325768680539	1.15469361393469e-06	2.82073e-05			Mrc1	1234.86210887388	1.19445	0.322013025488099	3.70932832135899	0.00020780980963015	0.00187483
Dysf	826.313	1.09266	0.237792	4.59501	4.33e-06	9.34e-05			LOC121142969	21.8955022481359	-1.06973	0.413470775533853	-2.58719420717344	0.00967610385808993	0.0385187			Pdgfa	423.27315399284	1.19465	0.466997595837661	2.55814071548475	0.010523350003365	0.037359
C5ar2	47.5038	1.09266	0.352649	3.09844	0.00194541	0.0110379			LOC121136817	356.675333462024	-1.06911	0.239898384806889	-4.45652921358073	8.32972543779752e-06	0.000139707			Gpbar1	28.1049937467445	1.19469	0.440974335369284	2.70920571054065	0.00674445084654151	0.0265758
LOC101837127	44.7357	1.09268	0.422356	2.5871	0.00967864	0.0370818			Capn11	690.198999344213	-1.06896	0.185535457691396	-5.76145996600093	8.33894441657095e-09	5.02208e-07			Nek2	129.356554857627	1.1963	0.270413796197557	4.42394223990623	9.69159416060655e-06	0.000189315
Bbc3	145.001	1.0936	0.274557	3.98313	6.8e-05	0.000821782			Dgat2	19293.7803737276	-1.06676	0.370418771525368	-2.87987170958264	0.00397837019388469	0.0194491			Prex2	1482.94034974618	1.19645	0.304006731694084	3.93558942616447	8.29927529745423e-05	0.000931692
Rab30	966.636	1.09851	0.362789	3.02795	0.00246216	0.0132163			LOC121142314	15581.4806968813	-1.06621	0.299884910417909	-3.55539873156333	0.000377406292573568	0.00305			Rhobtb1	500.900317517173	1.19714	0.264901195908854	4.51920376038374	6.20726338646035e-06	0.00013474
LOC121137093	55.0215	1.09907	0.380904	2.88542	0.00390896	0.0188835			Ttr	162632.612009062	-1.06601	0.183413557116263	-5.81205238610711	6.1711521015007e-09	3.83031e-07			Msr1	869.780950372871	1.19842	0.161231482380902	7.43289467443832	1.06246501086712e-13	8.00175e-11
Edem3	1478.01	1.10139	0.131132	8.39908	4.5e-17	1.23e-13			Neil1	204.884513856625	-1.06583	0.179400855799559	-5.94107415022975	2.83160487513931e-09	1.91375e-07			Acer2	340.914540120352	1.20267	0.283598598510986	4.24075403740177	2.22770146888885e-05	0.000353974
LOC101826424	60.8899	1.10225	0.361303	3.05078	0.00228251	0.0124775			LOC101843100	6700.34625733619	-1.06318	0.197588045249373	-5.38077253258196	7.41668627070886e-08	2.96148e-06			Col4a6	97.95047214018	1.20367	0.410729756179307	2.93057111644507	0.00338339540144627	0.0156202
Trim37	210.332	1.10343	0.236004	4.67546	2.93e-06	6.85e-05			Plag1	49.0015699211992	-1.06218	0.383268595889635	-2.77137701518375	0.00558197542960923	0.0252441			Fmo2	84.6402184617806	1.20373	0.34019638080959	3.53832709547736	0.000402670903970344	0.00309178
Mief1	515.267	1.10597	0.268227	4.12326	3.74e-05	0.000515875			Tedc2	166.977764606014	-1.06217	0.329380387976504	-3.22474140181233	0.0012608650479758	0.0079779			Fbln2	82.3123054284382	1.20446	0.470975857140223	2.55737132838807	0.0105466568011799	0.037421
Slc37a1	119.304	1.10737	0.376257	2.94311	0.0032493	0.0164165			Aldh3b1	304.685744056481	-1.06207	0.340743135227666	-3.11692520212187	0.00182747932314053	0.0106271			Esco2	31.5843893229741	1.205	0.41166019565349	2.92717465825033	0.00342056728120875	0.0157499
Sfmbt2	375.432	1.10766	0.385231	2.8753	0.0040364	0.0193004			Pnisr	1283.52905327071	-1.062	0.25625107433477	-4.14437919324526	3.40735523927286e-05	0.000438178			LOC110341712	85.9322320445726	1.20603	0.332043733964807	3.63214948793675	0.00028107021211285	0.00235772
LOC101837660	237.324	1.10795	0.394502	2.80848	0.00497755	0.022609			LOC110340964	36.7113433525737	-1.06198	0.373831608897345	-2.84078851502391	0.00450021451611084	0.0213854			Urb2	96.1460291377298	1.20656	0.317782838369953	3.79679768887957	0.000146577317340665	0.00143043
Irgq	425.368	1.10805	0.231023	4.7963	1.62e-06	4.28e-05			Pxmp2	6828.98111284845	-1.06158	0.173780147032441	-6.10874117981142	1.00420022666052e-09	8.00203e-08			Lama2	160.256296333478	1.20696	0.449701084527044	2.6839062344872	0.0072767511439933	0.0281797
Mfap3	215.869	1.1084	0.239364	4.63059	3.65e-06	8.26e-05			LOC101829285	39.3627893331893	-1.05932	0.301845922843188	-3.50947919514989	0.00044898518302638	0.00350881			Pxmp4	389.314814677313	1.20807	0.284516097993658	4.24604946966735	2.17572612896337e-05	0.000347996
LOC121137606	194.175	1.10949	0.41293	2.68686	0.00721268	0.0298018			Adcy10	30.3998842379074	-1.05879	0.415610915989831	-2.5475457564068	0.0108483625432816	0.0421207			Ppl	442.33905686591	1.20917	0.319260680638319	3.78739253989018	0.000152236490893298	0.00147485
Chrnb1	36.2749	1.11001	0.428231	2.59208	0.00953965	0.0367595			LOC101842562	7085.91132721253	-1.05572	0.258464415700622	-4.08458949504401	4.41548063755366e-05	0.000542949			Evc	53.0326733842185	1.21004	0.430441727085612	2.81116594581374	0.00493623194714874	0.020906
Ptprj	3105.43	1.11145	0.204397	5.43769	5.4e-08	3.02e-06			LOC101842772	23.6376670137379	-1.05157	0.399512127646616	-2.63213736465941	0.00848495493355298	0.0347784			Afap1	98.9883236537452	1.21041	0.328654298821197	3.68291922376625	0.000230578239234818	0.00203468
Slc35e3	674.422	1.11292	0.257744	4.31793	1.57e-05	0.000262017			Dpf3	41.8352515529465	-1.05109	0.406413533291744	-2.58624862854279	0.0097026913814795	0.0385908			LOC101828747	44.6728027440032	1.2115	0.396330548235681	3.05678527528234	0.00223724478598422	0.0114419
Cemip2	266.011	1.11615	0.302197	3.69344	0.000221238	0.00203683			Podn	90.6948637289237	-1.05079	0.372534504288847	-2.82064919059854	0.00479265821592642	0.0224369			Sparc	1897.41155350329	1.21297	0.250346115233172	4.845187760113	1.26491997539827e-06	4.26283e-05
C3ar1	37.5505	1.11619	0.421102	2.65065	0.0080338	0.032267			Pkdcc	1573.51538530014	-1.04898	0.200981656028252	-5.21926226621821	1.79637234467209e-07	6.12714e-06			Peli2	113.039154345801	1.21306	0.350804451159684	3.45792968477245	0.000544343436147397	0.00385965
Crk	1159.54	1.11658	0.193078	5.78306	7.34e-09	6.63e-07			LOC110342649	66.2195626189897	-1.04666	0.291195355828641	-3.59434769613177	0.000325205311744252	0.00269988			Crim1	944.106529391602	1.21472	0.234599271651243	5.17784777532618	2.24460257553317e-07	1.15717e-05
Prex2	1780.66	1.11683	0.297246	3.75725	0.000171787	0.00168604			LOC121142466	36.0055954767745	-1.04664	0.37115188371238	-2.81996557225452	0.00480288021025197	0.0224783			Gas7	197.205394100948	1.21516	0.338071603377697	3.59438581581629	0.000325157705756727	0.00262827
Nfatc2	33.3006	1.11707	0.447789	2.49463	0.0126087	0.0454523			Cad	447.251797390893	-1.04624	0.221443953204012	-4.72461762706705	2.30548739141029e-06	5.03236e-05			Tlr2	58.541456572917	1.21629	0.463741304411801	2.62276710817975	0.00872188697724048	0.0322822
Lasp1	7606.47	1.12025	0.171951	6.51494	7.27e-11	2.02e-08			LOC121142932	107.619181319638	-1.04602	0.319439208945212	-3.27453604857742	0.00105835634771293	0.00697468			Pde7b	133.880991572796	1.21714	0.265069418809953	4.59178286173537	4.39475483692178e-06	0.000105438
Tbc1d24	257.368	1.12112	0.229046	4.89473	9.84e-07	2.88e-05			LOC101832880	84.1170023474548	-1.04579	0.296229954006731	-3.53032893419826	0.000415043313712885	0.00328686			Lepr	8672.6451242857	1.21843	0.345716926876432	3.52435386049865	0.000424516911155295	0.00321866
Myo10	1558.54	1.12205	0.181201	6.19231	5.93e-10	1.08e-07			Fahd1	2866.90667513161	-1.04577	0.244447319904875	-4.27809056348724	1.88503331737808e-05	0.000270425			Lmcd1	70.9534560110229	1.21954	0.38033910691047	3.206463539574	0.00134377332693593	0.00772307
Usf3	692.115	1.12257	0.400232	2.80479	0.00503495	0.0228192			Tm7sf2	564.884087704749	-1.04498	0.400136309385387	-2.6115615048715	0.00901297740729032	0.0364558			Atad5	29.0257885342954	1.22021	0.477163805978404	2.5572074558614	0.0105516268665113	0.0374233
Chaf1b	38.1712	1.12466	0.438747	2.56335	0.0103668	0.0391136			LOC101839056	73440.1989299395	-1.04494	0.252475915435883	-4.13878327614702	3.49152576995249e-05	0.000447111			Dgkh	541.203167877855	1.2209	0.25377379815549	4.81097189836649	1.50198136108554e-06	4.75637e-05
Tnfaip3	245.11	1.12491	0.326366	3.44678	0.000567305	0.00423416			Proz	7119.53086390965	-1.04339	0.222301079232118	-4.69359452556177	2.68445862860102e-06	5.73124e-05			Ntn4	404.440096717424	1.22108	0.217705089991308	5.60887180445766	2.03649797630596e-08	1.73774e-06
Ranbp10	648.391	1.12552	0.354349	3.1763	0.00149168	0.0089752			Ecm1	152.354604020913	-1.04298	0.328681080692548	-3.1732177152722	0.00150759426187099	0.00913487			Abcb1	217.883726555915	1.22186	0.257112373759795	4.75225102568863	2.01164402781583e-06	5.86628e-05
Plekhf2	177.36	1.12836	0.250698	4.50087	6.77e-06	0.000133241			Hmgn5	1135.24986029898	-1.04224	0.203824935670052	-5.11340083686375	3.16409890760887e-07	9.85298e-06			LOC101841371	1214.40276565654	1.22288	0.351981379921669	3.47427150603328	0.00051224243073822	0.00370056
Fnbp1l	451.242	1.1285	0.206612	5.46189	4.71e-08	2.73e-06			LOC121140553	114.542830197098	-1.04038	0.29109670995174	-3.57401101164832	0.000351554134800973	0.00287418			Cd84	392.678935539495	1.22468	0.263532016542617	4.64718780509205	3.36490794278177e-06	8.64791e-05
Spn	88.4732	1.13077	0.331461	3.41146	0.000646158	0.00466165			LOC106022659	100.948211383223	-1.03776	0.376803957873039	-2.75411835379447	0.00588504821280239	0.0262568			Dixdc1	325.710286809151	1.22818	0.269092412338948	4.56416325006066	5.01490453687e-06	0.00011567
Ifnlr1	116.266	1.13082	0.457307	2.47279	0.0134064	0.0475862			Atp8b4	247.481124328461	-1.03653	0.21709355645763	-4.77456041157695	1.80100215210371e-06	4.12355e-05			Nceh1	131.357985674483	1.22844	0.348584443134321	3.52408077224005	0.000424954686185967	0.00321866
Foxm1	80.4297	1.13339	0.316852	3.57703	0.000347516	0.00289824			LOC121133386	48.8002259157948	-1.03547	0.378111390193519	-2.73852458689485	0.00617155455644865	0.0272441			LOC101822614	74.7629636220831	1.22846	0.408758627782406	3.00533971854577	0.00265284371350443	0.0130658
Mms22l	98.0945	1.13347	0.277494	4.08466	4.41e-05	0.000593624			LOC121137080	20.3637412415093	-1.03486	0.40382953912579	-2.56260670367918	0.0103889658806129	0.0408039			CUNH3orf70	89.1440154304023	1.23015	0.349568602967304	3.5190606235856	0.000433077733382063	0.00326383
Kiaa1522	1980.2	1.13386	0.157198	7.21297	5.47e-13	3.6e-10			Apoc1	47312.7976159106	-1.0347	0.204611731920808	-5.05691296312155	4.26097585801697e-07	1.26253e-05			Cd274	229.715139472616	1.23086	0.419093067481267	2.93696877443336	0.00331437474441337	0.0153836
LOC121139182	40.6063	1.13555	0.301748	3.76326	0.000167715	0.001652			LOC106023276	11911.888316745	-1.03457	0.291627634714062	-3.54757622323271	0.000388793233269797	0.00312404			LOC101829808	94.9742720427184	1.23154	0.360649400862556	3.41479315017234	0.000638304654339603	0.00436162
Itga4	87.5403	1.1368	0.414811	2.74053	0.00613403	0.0263805			Hpdl	32.3447543470215	-1.03354	0.382499627017648	-2.7020707725151	0.00689090929365647	0.029622			Amph	27.9410861427967	1.23369	0.451233495942064	2.73404749319433	0.00625610199723531	0.0250215
Tanc2	145.37	1.13769	0.247037	4.60535	4.12e-06	9.01e-05			Coq8a	4413.14700143393	-1.032	0.217676875008787	-4.74096074323794	2.1270714830519e-06	4.69913e-05			Kif15	51.2405366295005	1.2349	0.372174091894427	3.31806064166989	0.000906448025780994	0.00571795
Dhrs13	80.2554	1.13835	0.297034	3.8324	0.000126901	0.00132636			Extl1	465.490948659412	-1.03039	0.33533815834825	-3.07269165777053	0.0021213755928681	0.0119294			Gpr34	41.3236906407541	1.23758	0.464416402365026	2.66479936218817	0.00770342680011826	0.0294242
Fads1	7235.41	1.13902	0.447711	2.5441	0.010956	0.0407194			Dcst1	29.8624632357468	-1.0295	0.347861421561105	-2.95949831169602	0.00308140390312344	0.0160472			Hs3st3b1	1351.16642406087	1.23815	0.201718644786621	6.13801266839536	8.3560200529896e-10	1.3655e-07
Mob3b	1744.83	1.14082	0.152378	7.48673	7.06e-14	6.44e-11			LOC101828456	17962.6500244777	-1.02667	0.18354079208932	-5.59371018726746	2.22267853343018e-08	1.10516e-06			Colec10	609.675056586233	1.23954	0.356415140369924	3.47780345439317	0.000505540463727468	0.00366554
LOC110339912	992.494	1.14159	0.234732	4.86339	1.15e-06	3.27e-05			LOC121134809	3863.20646141667	-1.02483	0.287254228651882	-3.56768320542868	0.00036015155861869	0.00293133			Ppargc1a	321.635456462237	1.24138	0.419316847591229	2.96048616187774	0.0030715392005402	0.014533
Clu	59735.8	1.14195	0.341606	3.34288	0.000829141	0.00567981			Vegfa	4796.041623417	-1.02454	0.171883372351428	-5.96067056049315	2.51204950813546e-09	1.75632e-07			Pgm2l1	74.3117651745242	1.24188	0.319983316849933	3.88106925665933	0.000103998217468982	0.00110986
Spry1	583.23	1.14209	0.282097	4.04856	5.15e-05	0.000667853			Cd1d	3601.81217305294	-1.02242	0.230744678305501	-4.43096725376172	9.38113359930676e-06	0.000153393			Snx10	34.5523550375628	1.24221	0.46978798937701	2.64419200441256	0.00818861915811764	0.0307419
Twf1	2543.22	1.14368	0.222392	5.14264	2.71e-07	1.07e-05			Bphl	3546.04751513666	-1.02211	0.268062828537953	-3.81294174841545	0.000137322486771734	0.00135745			Cd276	201.141465413987	1.24237	0.364933025774479	3.40436909009216	0.00066317079158488	0.00447505
Rab11fip1	278.102	1.14397	0.222008	5.15286	2.57e-07	1.02e-05			Il1a	39.6189701700588	-1.02148	0.37698552898598	-2.70958853212138	0.00673667236348333	0.0291418			Bcl2	107.648892556012	1.24325	0.346297317144698	3.59012900847349	0.000330514339184808	0.00266287
Midn	1121.41	1.14495	0.200446	5.71199	1.12e-08	9.08e-07			ND1	142221.507742866	-1.02135	0.202569312720666	-5.0419676402517	4.60769220134761e-07	1.34315e-05			Obi1	38.1716257289444	1.24627	0.459305554644323	2.71338291336768	0.00666000993962883	0.0263149
Nemp1	22.6303	1.1469	0.417196	2.74907	0.00597646	0.0259262			LOC106022317	606.70123412522	-1.02109	0.313144673027954	-3.26076186691268	0.00111113313814941	0.00723108			LOC101836005	239.635479887522	1.24629	0.375088919997495	3.32266297395804	0.000891625697661929	0.00563471
Tprn	244.686	1.14772	0.215418	5.32787	9.94e-08	4.84e-06			Tecr	5544.22627128636	-1.02077	0.221626492622601	-4.6058054512441	4.10872389377728e-06	7.96769e-05			Tnik	82.16233666126	1.24837	0.425510757607119	2.93381400839429	0.00334824780793224	0.0154993
LOC101828984	160.869	1.14874	0.333033	3.44933	0.000561976	0.00420958			Tbxas1	82.8407990392216	-1.02046	0.235535244513399	-4.33251485613329	1.47415712353254e-05	0.000221768			Slc16a9	29.6014406131379	1.24862	0.425049951102621	2.9375934813683	0.00330770433529656	0.0153691
Slc17a5	574.476	1.15341	0.268198	4.3006	1.7e-05	0.000279418			LOC106021548	56.1940699638445	-1.02035	0.272379038700351	-3.74606380846036	0.000179630918774445	0.00169139			Dlgap5	40.3830704614654	1.24995	0.432569465450221	2.88958929008831	0.00385745440131594	0.0171948
Parp16	1162.2	1.15587	0.256412	4.50787	6.55e-06	0.000129541			Prodh2	3337.29409405047	-1.01801	0.184485446806405	-5.51810814535337	3.42668546279391e-08	1.5911e-06			LOC101824752	42.9676447463689	1.25059	0.351542753230813	3.55742146830374	0.000374513012219383	0.00292522
LOC101834833	46.7966	1.15721	0.370592	3.1226	0.00179258	0.0103715			Zbtb48	1068.90938680112	-1.01797	0.25394956710272	-4.00856959478617	6.10876369203048e-05	0.000705633			LOC110341677	22.8470700799736	1.25089	0.478352915289874	2.61499848107515	0.00892278522892937	0.0328154
Soat1	192.371	1.15829	0.333527	3.47286	0.000514949	0.00393827			Dmgdh	7391.68190148501	-1.01744	0.230930329958076	-4.40581804888977	1.05385397869407e-05	0.000168395			Fam174b	75.2181448826386	1.25346	0.294980869286416	4.2493044452702	2.14435316038893e-05	0.000344249
Nbeal1	516.092	1.15872	0.29345	3.94862	7.86e-05	0.000915362			Fam162b	45.6080159794617	-1.0164	0.384800428959838	-2.64136431293799	0.00825728750626938	0.0341521			LOC121140008	33.1418237268653	1.25364	0.393578498925938	3.18524364794176	0.00144632181160474	0.00814473
Galnt2	1410.72	1.15903	0.161251	7.18773	6.59e-13	4.01e-10			Uba7	152.73521766277	-1.01627	0.363219956995813	-2.79793999867481	0.00514296655243366	0.0236948			Itga3	213.303914324291	1.25502	0.438969506864954	2.85900862947871	0.00424967224029919	0.0185143
LOC121134754	56.082	1.16311	0.393819	2.95341	0.00314283	0.015967			LOC101823293	312.43417568436	-1.01572	0.262189141674075	-3.87398214850002	0.000107071259292919	0.00111266			N4bp1	564.732147236929	1.25552	0.248987415372338	5.04250435495216	4.59478295205322e-07	1.99125e-05
Birc5	68.5004	1.16343	0.408983	2.8447	0.00444532	0.0207423			Hao2	2178.31051986564	-1.01521	0.267119308056717	-3.80056764903729	0.000144364998304737	0.00141178			Tbc1d9	826.665140976038	1.25756	0.239408397951435	5.25276641617252	1.49831507016596e-07	8.3722e-06
Trpm2	115.593	1.16432	0.351939	3.30831	0.00093862	0.00628042			Mbl2	2823.70903902032	-1.01505	0.397479811190209	-2.55371695217293	0.0106579857687251	0.0415375			Tacc1	1591.63640736403	1.25878	0.193390943106786	6.50901559202894	7.56448718505841e-11	2.09766e-08
Kit	130.929	1.16552	0.23195	5.02489	5.04e-07	1.66e-05			Zcchc7	703.351805478251	-1.01273	0.281038537936614	-3.60351452151665	0.000313943198956333	0.00262189			Hivep1	448.416832072008	1.2596	0.29967565581185	4.2032114939853	2.63154498868897e-05	0.000401264
Flvcr1	50.4978	1.1656	0.329295	3.53969	0.000400603	0.00324995			Mapk11	46.8029076187338	-1.01263	0.316514217502779	-3.19933443913955	0.00137745276905116	0.0085206			Lrrc8b	326.959602311669	1.26132	0.205065971956997	6.15077899644356	7.71032963498483e-10	1.3094e-07
Rab32	364.041	1.16654	0.241426	4.83186	1.35e-06	3.74e-05			Slc22a17	222.667638017893	-1.01241	0.256047349298154	-3.95398260099272	7.68610011378978e-05	0.000850552			Ets2	1549.67157472559	1.26226	0.1970427880468	6.40602887041596	1.49358693943957e-10	3.364e-08
Klhl20	251.736	1.16717	0.355029	3.28752	0.00101073	0.00662786			Dgka	194.699312622625	-1.01215	0.358426656195973	-2.82385575337923	0.00474497344967432	0.0222759			Cdk14	125.649806555809	1.26251	0.352698628107994	3.57956349904492	0.000344168613166168	0.00275056
Ccnt1	137.301	1.16727	0.297256	3.9268	8.61e-05	0.000980212			Nr1i3	4735.62475427234	-1.01043	0.128049411748815	-7.8909399490945	2.99918953440888e-15	1.44024e-12			Cxadr	2323.04431958159	1.26283	0.279468029324158	4.51869090509141	6.22231545408244e-06	0.000134897
Snn	194.594	1.16742	0.234733	4.97338	6.58e-07	2.04e-05			LOC121135087	22.4472206361492	-1.00964	0.403923175133176	-2.49958015276423	0.0124340567952012	0.0465334			Itga2	85.3512620102624	1.2639	0.426229086183882	2.96531697274668	0.00302371207412882	0.0143695
Cables1	388.954	1.16841	0.286972	4.07151	4.67e-05	0.000617029			Gp1ba	43.2973105361068	-1.00868	0.294812551488707	-3.42141574853422	0.000622960229106689	0.00460794			Me2	165.277094833171	1.26794	0.247041355271302	5.13248982423174	2.85934191646149e-07	1.39128e-05
LOC101822614	74.0601	1.16884	0.417669	2.79849	0.00513419	0.0231348			Rad21l1	39.8863534397425	-1.00792	0.348182726434962	-2.89479422639319	0.00379407156392423	0.0187699			Rin2	271.357479989468	1.26805	0.359663968584747	3.52564602690994	0.000422451203995531	0.0032067
Nek2	132.772	1.16899	0.29271	3.99369	6.51e-05	0.000795351			Znf707	180.668694190952	-1.0075	0.264576337521249	-3.80796033557704	0.000140117740512188	0.00137641			Helb	43.4426076358175	1.26869	0.354913971550416	3.57465337200677	0.000350692192551678	0.00277637
Tapt1	576.108	1.16919	0.364057	3.21157	0.00132011	0.00814088			Igsf9	193.007803382343	-1.00734	0.334961905247058	-3.00734170992339	0.00263543335409082	0.0141197			LOC121136983	82.533779663867	1.26888	0.427756190196124	2.96636644988719	0.00301341203355375	0.0143363
Colec10	638.171	1.16964	0.343413	3.40595	0.000659352	0.00474018			Adcy4	157.543445722822	-1.00646	0.338856872259993	-2.97015791819009	0.00297646698009943	0.0156289			Slc20a1	364.52351950094	1.26943	0.386418023385285	3.28511053971099	0.00101942368449051	0.0062299
Prag1	104.532	1.17265	0.334982	3.50063	0.000464156	0.00363618			Vtn	86923.9255454014	-1.0059	0.159637491835509	-6.30117421973571	2.95399126008123e-10	3.09201e-08			Nfatc2	34.7789178882676	1.27054	0.438973099973056	2.89434592178965	0.00379949328698174	0.0169932
Lpar2	89.0991	1.17368	0.364903	3.21642	0.00129801	0.00803971			Akap8l	922.228368810949	-1.00559	0.204328845224976	-4.92143789132564	8.59106670099693e-07	2.21114e-05			Mdm1	35.479564654674	1.2708	0.460354048855283	2.76047632920746	0.00577171404090204	0.0236075
Apaf1	169.202	1.17385	0.206376	5.68792	1.29e-08	1e-06			Slc37a2	417.221561888065	-1.00463	0.268561606859767	-3.74076329484506	0.000183462242543504	0.00171771			LOC101824803	1032.2234369046	1.2709	0.315709699398207	4.02551971091275	5.68496179636088e-05	0.00070642
Slc36a4	230.037	1.17592	0.213667	5.50354	3.72e-08	2.29e-06			LOC106022256	83.198864735265	-1.00428	0.295961860677461	-3.39327900165605	0.000690612589664272	0.00497918			Tor3a	36.7762900134694	1.271	0.479052098280309	2.65315842437634	0.00797424339754995	0.0301659
Sall4	168.821	1.17595	0.391824	3.00123	0.00268894	0.0141559			LOC121136390	22.2071404724538	-1.00103	0.396594795081058	-2.52407319781429	0.0116003771512425	0.0442021			Adgra2	339.720989149539	1.27138	0.273228325282231	4.65318298219377	3.26849954384873e-06	8.46292e-05
Cbfb	367.696	1.17736	0.183935	6.40095	1.54e-10	3.62e-08			Znf329	495.941494453364	-1.00089	0.236539973408216	-4.23136467714132	2.32277723149456e-05	0.000321106			LOC101834470	187.047990531423	1.27154	0.384765144012684	3.30471503688963	0.000950730114041343	0.00593675
Wars1	1566.25	1.17772	0.24817	4.74565	2.08e-06	5.23e-05			LOC110340230	94.0158033427536	-1.0008	0.258644488840364	-3.8694106973824	0.000109098732309524	0.00112898			Vamp3	108.077331029335	1.27211	0.397959571211423	3.19658881549761	0.00139063007074463	0.00791391
Marveld3	89.233	1.17787	0.367828	3.20225	0.0013636	0.00836085			Ptch2	43.0874828737569	-1.00046	0.320935649780185	-3.11731189392536	0.00182508374958448	0.0106199			LOC121132751	95.0550199091758	1.27278	0.3938381073301	3.23174503586854	0.00123036783788187	0.00721477
Sox7	53.597	1.17874	0.341972	3.4469	0.00056706	0.00423416			LOC121138873	1001.28777546982	-1.00011	0.229265311405226	-4.36225394021748	1.28729328763516e-05	0.000198232			Robo1	99.0420958250678	1.27387	0.429647708487539	2.96492815523993	0.00302753624961897	0.0143798
Tmem229b	97.2874	1.17951	0.365679	3.22553	0.00125739	0.00782806			Atp1a1	8207.88332179817	1.00063	0.149228361878495	6.7053797359689	2.00883279211922e-11	3.4259e-09			Fgd5	288.136289852446	1.27446	0.203800527030716	6.25344529160597	4.01495250641002e-10	7.64253e-08
Henmt1	18.3579	1.18006	0.463717	2.54479	0.0109344	0.0406756			Cnnm4	553.125023234194	1.00183	0.153274725031183	6.53618550824749	6.31076330051847e-11	8.74004e-09			Nin	139.59351265056	1.27462	0.329291996489182	3.87079784885634	0.00010847972373259	0.00114656
Rtl6	258.872	1.1808	0.326627	3.61514	0.00030018	0.00259555			Trim59	168.026172559413	1.00199	0.216584399531246	4.626308195514	3.7224126736157e-06	7.35136e-05			Arrb1	342.245203484988	1.27677	0.317096622854243	4.02644973755873	5.66253366312408e-05	0.000704965
Trim36	44.2594	1.1814	0.367851	3.21163	0.00131983	0.00814088			Ppp2r1b	1992.5764146309	1.00368	0.263601206547469	3.80758752187065	0.000140329081250939	0.00137747			Heg1	805.391110838165	1.27744	0.26424796521858	4.83422962055816	1.33662234574839e-06	4.3992e-05
Klf3	1542.64	1.18202	0.231169	5.11321	3.17e-07	1.19e-05			Srxn1	391.909473080792	1.00446	0.254924596109022	3.94021080318622	8.14100392885048e-05	0.000890096			LOC101836319	71.9474264267679	1.27867	0.454514826931438	2.8132558108022	0.00490426189364638	0.0208164
Elmo1	249.293	1.1828	0.254832	4.64149	3.46e-06	7.88e-05			Tsr1	251.335548816665	1.00461	0.305720984672836	3.28604119338147	0.0010160614969221	0.00676682			LOC101832777	117.577377984287	1.27877	0.219449398517197	5.82718167722266	5.63712349435737e-09	6.14127e-07
LOC121139918	33.6503	1.18364	0.393648	3.00685	0.00263969	0.0139593			Ctdp1	531.327996336197	1.00545	0.19410031077014	5.18004469235845	2.21832745581431e-07	7.34665e-06			Adarb1	104.543127971746	1.27879	0.322859333710425	3.96082563736138	7.46910592288472e-05	0.000864261
Igsf5	1846.49	1.18407	0.259851	4.55671	5.2e-06	0.000107592			LOC121136834	236.713358689468	1.00558	0.246701850023085	4.07611380711332	4.57946121275734e-05	0.000561222			Cry2	823.083196073714	1.27985	0.240789947944151	5.31521355795891	1.06532310176847e-07	6.59055e-06
Lin9	53.8702	1.18413	0.353628	3.34853	0.000812404	0.00558847			Slamf7	151.766253004033	1.00669	0.253882535654794	3.96518923208792	7.33377432984108e-05	0.000820247			LOC101836288	2104.93841849889	1.28012	0.199129920625045	6.42855189089824	1.28825277316845e-10	3.05687e-08
LOC101841951	50.9066	1.18433	0.389566	3.04013	0.00236478	0.012835			Kdf1	258.110184669639	1.00745	0.254351110034139	3.96088256039286	7.46732541924236e-05	0.000832399			Znf503	82.5377558338001	1.28133	0.421245781813934	3.041764477536	0.00235195843972713	0.0118834
St6galnac3	21.9171	1.18459	0.441454	2.68338	0.00728825	0.0300309			Mmp14	2871.92237928061	1.00773	0.134471280586018	7.49404119407267	6.67847482838643e-14	2.06557e-11			Ifit3	157.890203611464	1.28199	0.349513888425718	3.66791694087669	0.000244534588779241	0.00212003
Wwc1	1183.01	1.18492	0.199148	5.94994	2.68e-09	3.34e-07			Septin8	312.322490862757	1.00792	0.28539100708353	3.53170134565941	0.000412895393029246	0.00327588			Arhgef10	136.607052936933	1.28356	0.289535880771276	4.43316814465547	9.28583899862994e-06	0.000183618
Tgfbr2	2262.64	1.18783	0.194877	6.09528	1.09e-09	1.81e-07			Rap1gap2	425.624631322916	1.00852	0.277202071950024	3.6382280036219	0.000274520345680029	0.0023585			Dgke	19.4929529769585	1.28378	0.48937082190811	2.62333139014085	0.00870745322887241	0.0322425
Tlcd5	72.6698	1.19045	0.407551	2.92099	0.00348923	0.0173458			LOC110342039	336.422173332667	1.01074	0.230976492037442	4.37593689651253	1.20911993552689e-05	0.000187301			Plekhf2	171.14532701928	1.2868	0.290415154796342	4.43089869927255	9.38411683734373e-06	0.000184299
Basp1	298.001	1.19183	0.427138	2.79026	0.0052665	0.0235886			Dnajc16	460.471697292823	1.01266	0.234671462074123	4.31522630855412	1.59439479362103e-05	0.000235965			Ttll7	310.350483303494	1.28926	0.326255738187096	3.95167753180365	7.76052685306641e-05	0.000890841
Map3k5	194.548	1.19271	0.300147	3.97377	7.07e-05	0.000848398			Mfsd6	78.1706927589286	1.01326	0.376494293246906	2.69129874152751	0.00711744282222841	0.0304238			Thy1	618.737149729668	1.29065	0.216781480048388	5.95369643843468	2.62152855777552e-09	3.29059e-07
LOC101834096	2263.14	1.19302	0.205556	5.80385	6.48e-09	6.11e-07			LOC101831114	318.283602177068	1.01348	0.223805371456828	4.52839186670992	5.94342830922137e-06	0.000106225			Lrrc49	22.2533807954275	1.29107	0.513903922865038	2.51228692118485	0.0119951518791214	0.0411283
Mafk	641.76	1.19442	0.190588	6.26703	3.68e-10	7.55e-08			Rab5a	652.705967620551	1.01403	0.224527604141888	4.51630152922946	6.2929041468249e-06	0.000111265			Ddr2	125.467964321548	1.29275	0.359309014234347	3.59787298504323	0.000320830219046195	0.00260301
Stmn1	237.068	1.1952	0.390737	3.05884	0.00222199	0.0122269			Ehhadh	60644.3580621961	1.01417	0.382814021941149	2.64924098058923	0.00806727853056093	0.0335989			LOC121139963	726.292896045994	1.29406	0.404369965581395	3.20018173096353	0.0013734096024548	0.00785414
Tnfrsf11a	160.858	1.1991	0.227472	5.27142	1.35e-07	6.19e-06			Marchf9	58.5042840531462	1.01418	0.329242573204419	3.08034275015679	0.00206762503996922	0.0117029			Runx3	33.4229953536724	1.29597	0.473430880662607	2.73741055464561	0.0061924957278163	0.0248302
Rps6ka2	121.414	1.20126	0.348567	3.44629	0.000568343	0.00423613			Zdhhc9	1372.32381737461	1.01537	0.171032239443421	5.93673032777678	2.90762333741236e-09	1.95353e-07			Esyt2	1514.59699513784	1.29622	0.268462757623909	4.82830701606115	1.37698687364893e-06	4.45835e-05
Rnf152	140.07	1.20156	0.376462	3.19172	0.0014143	0.00862338			Tnfsf10	391.218091616334	1.01564	0.270155199724627	3.75946451641943	0.000170277425112766	0.00161919			Cry1	180.180940520699	1.29719	0.272230131818272	4.76504808504263	1.8880861732412e-06	5.65838e-05
Irf6	1472.66	1.20222	0.273607	4.39395	1.11e-05	0.000199314			LOC101834176	338.585239070139	1.01564	0.212423708842389	4.78120829129504	1.74244706760553e-06	4.00961e-05			LOC121139964	737.800669167196	1.2976	0.397938902519018	3.26079571267513	0.00111100052469029	0.00666369
Pxmp4	428.501	1.20355	0.301745	3.98863	6.65e-05	0.000808916			Rras	333.325748505027	1.01676	0.240104590379167	4.2346533993269	2.28904485599017e-05	0.000316683			B4galt5	235.631260526635	1.29779	0.424668143315554	3.0560098264777	0.00224303904629704	0.0114613
Lpcat2	62.5536	1.20531	0.445303	2.70673	0.00679505	0.0284347			Ackr3	101.001295218764	1.01796	0.376640911328741	2.70274198857459	0.0068770105323119	0.0295831			Aldh1a3	673.189280395542	1.2982	0.415297262952851	3.1259574996043	0.00177227162754498	0.00950442
Rpgr	89.8578	1.20813	0.330879	3.65127	0.000260948	0.00230883			Msrb3	2697.43621609715	1.01893	0.223460313307638	4.55978823518817	5.12052304124355e-06	9.51178e-05			Frmd1	340.785672882914	1.29952	0.232839552339099	5.58119525081933	2.38871301678453e-08	1.93641e-06
Tmem184b	654.656	1.2119	0.278334	4.35414	1.34e-05	0.000231387			Tent5b	42.0642768301275	1.01947	0.356411429571808	2.86036155261304	0.00423158272328363	0.0203741			Paqr4	63.6151820893577	1.3006	0.409867515173401	3.17321602559665	0.00150760303635358	0.00841053
LOC101831596	122.311	1.21359	0.32206	3.76819	0.000164433	0.0016265			Ikzf1	144.443105790828	1.01954	0.29840031283315	3.41667364567496	0.000633912220483552	0.00466813			S1pr2	190.707814120405	1.30246	0.261860023626116	4.97387271778228	6.56284084665312e-07	2.63471e-05
Zdhhc23	357.777	1.21582	0.258106	4.71055	2.47e-06	6.01e-05			Kifc3	1560.66889032523	1.0196	0.261003119131055	3.9064706256655	9.36540223737698e-05	0.000997664			Ahr	2612.07707127609	1.30353	0.418194142059997	3.11704770099612	0.0018267201244653	0.00973614
Gpsm1	52.6289	1.21644	0.36773	3.30797	0.000939758	0.00628547			LOC101831536	114.838838110733	1.02036	0.279628500388265	3.64898211123104	0.000263281434636636	0.00228236			Fstl1	639.647126427034	1.30407	0.255672910845925	5.10054357503846	3.38679393942266e-07	1.56583e-05
Bcl3	1397.6	1.21863	0.20333	5.99336	2.06e-09	2.81e-07			Ppp1r26	272.797401998085	1.02103	0.211861064248536	4.81935801541293	1.44020906132198e-06	3.39986e-05			Elmo1	229.496594303667	1.30478	0.256197829046536	5.0928717922653	3.52680199556301e-07	1.59507e-05
Arhgap24	452.121	1.22368	0.270749	4.51961	6.2e-06	0.000123926			LOC101824325	62.7747415988011	1.02133	0.318515630176698	3.20654399420212	0.00134339761447284	0.00836666			Ciart	31.054515160374	1.30947	0.464212658843754	2.82083262807194	0.00478991866809081	0.0204412
Mospd2	378.586	1.22396	0.254862	4.80245	1.57e-06	4.18e-05			Nfix	840.169800060388	1.02151	0.22589361908145	4.52206585366288	6.12389996822812e-06	0.000108811			Dnajc18	29.9860781406159	1.31315	0.443735142921218	2.95931414191294	0.00308324622030479	0.0145764
Plxnc1	95.5818	1.22518	0.463098	2.64562	0.00815424	0.032617			Adam19	54.5855475492393	1.02203	0.412898421603605	2.47526342078134	0.013313793638178	0.048972			LOC101822813	722.52644386101	1.31319	0.401715942465734	3.26893924597417	0.00107951477853988	0.00650865
Ntn4	417.034	1.22752	0.221621	5.53882	3.05e-08	2e-06			Rftn1	308.905897867806	1.02431	0.20362670233642	5.03031286551617	4.8968012076396e-07	1.40941e-05			Plk4	27.6590428465068	1.31443	0.394978031524093	3.32785407380941	0.00087517696083506	0.00556119
Ccr2	54.9847	1.23599	0.40938	3.01918	0.00253456	0.0135219			Atp8b2	218.652996349709	1.0248	0.236573645047884	4.33185414017343	1.47858886195827e-05	0.000222068			Fsd1l	53.6215598664119	1.31489	0.477124074538504	2.75587311610472	0.00585356994382498	0.0238466
Slc43a2	435.802	1.23958	0.271468	4.56621	4.97e-06	0.000103881			Dock2	95.6842124213104	1.02506	0.405939728591514	2.52514209111144	0.0115651517969965	0.0440955			LOC106022188	810.350733499897	1.31505	0.270590270873231	4.85994017625371	1.17421229806942e-06	4.03566e-05
Slc7a8	112.277	1.24329	0.303882	4.09138	4.29e-05	0.000578569			Uhrf1bp1l	1261.86414077913	1.02805	0.130598223999161	7.87186587974261	3.49390618061419e-15	1.55504e-12			Slfn5	93.5202129635179	1.31618	0.292104757921045	4.50585390289196	6.61065606115528e-06	0.000141896
Cd247	38.4116	1.24391	0.377632	3.29397	0.000987842	0.00652292			Zbtb41	388.818470584901	1.02813	0.178060232490284	5.77404963622613	7.73886230331133e-09	4.69165e-07			Loxl4	111.862207881811	1.31697	0.298454620203961	4.41264375338483	1.02115947764688e-05	0.000197637
Epha2	368.521	1.24409	0.192115	6.47575	9.43e-11	2.42e-08			Tmem167b	354.116035918611	1.02821	0.178972931338513	5.74504398927714	9.18970927607639e-09	5.42698e-07			Plod2	86.4216978325748	1.31778	0.436341230342162	3.02006782350578	0.00252718086877933	0.0125756
Spock2	701.245	1.24674	0.286975	4.34442	1.4e-05	0.000238603			LOC101837645	305.792128983504	1.02923	0.352492801286089	2.91986538031863	0.00350182619841543	0.0176669			Fam168a	197.20383399737	1.31863	0.382581228839277	3.44666608186209	0.000567549598223483	0.00399222
LOC101840043	148.123	1.2483	0.345382	3.61426	0.000301212	0.002599			Ptpn12	891.612878020796	1.03011	0.201357501884098	5.11584920726151	3.12332514979132e-07	9.80971e-06			Rapgef5	305.113839121161	1.32037	0.324006237468669	4.07514882106817	4.59849294635086e-05	0.000602535
Fgl2	264.088	1.25524	0.217583	5.76901	7.97e-09	7.01e-07			Fam168a	200.841507280098	1.03078	0.279363859210549	3.68972999547564	0.000224492190081678	0.00201008			Zyg11b	237.325982657966	1.32152	0.461578546389972	2.86304616689729	0.00419589421797876	0.0183492
Megf9	824.171	1.25825	0.231035	5.44614	5.15e-08	2.92e-06			Sh3pxd2b	351.981539922169	1.03118	0.277202314897842	3.71995641879128	0.000199257157816134	0.00183917			Klhl11	68.1405319893359	1.32157	0.413817555733687	3.19360791008713	0.00140506812886455	0.00796941
Scarb2	2140.31	1.2584	0.202808	6.20492	5.47e-10	1.02e-07			Arid3a	142.104730020296	1.03133	0.268845246911079	3.83614556209885	0.000124980349855231	0.00125844			Smug1	64.1585540657809	1.32408	0.333152671588215	3.9743950920098	7.05583536095035e-05	0.000830307
LOC101832004	120.148	1.26033	0.301071	4.18615	2.84e-05	0.000415214			Prune2	121.113891818243	1.03178	0.339312460550545	3.04078695417115	0.00235960726578918	0.012985			Itpripl2	297.77710368984	1.32413	0.348523924637094	3.79926457533225	0.000145126098330046	0.00141866
Dpp4	2607.12	1.26453	0.352618	3.58613	0.000335626	0.00282038			Cdc45	34.4676269222754	1.0335	0.385247533849837	2.68268431287121	0.00730338950350384	0.0310152			Aspm	60.3584287878501	1.32494	0.316605637650291	4.18483477175675	2.85373596833148e-05	0.000425668
Sorcs2	31.0459	1.26929	0.413263	3.07138	0.00213069	0.0118036			Samd9	166.881749705637	1.03526	0.35186307809472	2.94223218152384	0.00325855510241916	0.016731			Shroom3	360.146536650352	1.32686	0.328389215645297	4.04049530793757	5.33384322453682e-05	0.000670485
Syt16	85.0378	1.26977	0.484663	2.61991	0.00879534	0.0344677			Bmp7	1343.77784475362	1.03581	0.234885077796674	4.40984617522696	1.03444072628499e-05	0.000166963			Hivep2	241.140088559565	1.32808	0.250983697317763	5.29151208551224	1.21309172380525e-07	7.12311e-06
Smad3	218.257	1.27078	0.409961	3.09977	0.00193673	0.0110013			Lmtk2	741.944288173885	1.03632	0.137959394691228	7.51175038359777	5.83419545753384e-14	1.90111e-11			Rhobtb3	872.172301537733	1.32868	0.301375423009169	4.40870591025239	1.03990121432351e-05	0.000200592
Tenm3	155.613	1.27093	0.394844	3.21881	0.00128722	0.00798496			LOC121143528	953.507300407386	1.03833	0.319771214814745	3.24708918732423	0.00116591847548458	0.00751525			Slc12a6	364.65520662491	1.33065	0.202082987330808	6.58467957179433	4.55867458918805e-11	1.43573e-08
Tmem144	58.1514	1.27182	0.485378	2.62026	0.00878637	0.0344407			Sptbn1	7551.06528101915	1.0391	0.167581695027378	6.20058132488296	5.62549818944751e-10	5.10717e-08			Rps6ka2	108.803829763838	1.33106	0.387505910382889	3.43494905060416	0.000592665244801973	0.0041209
Smad7	291.082	1.27322	0.275129	4.62772	3.7e-06	8.34e-05			Jund	2630.06250039451	1.04052	0.250252160388705	4.1578792924519	3.21215665731836e-05	0.000420073			Fosl2	503.035946936945	1.33107	0.324141910128748	4.10645624087196	4.0177553301495e-05	0.000545848
Capn5	339.248	1.27341	0.353305	3.60427	0.000313028	0.00267426			Zbtb6	169.51243865086	1.04163	0.250033413144366	4.16596771680274	3.10034577186312e-05	0.000409371			Tapt1	573.700915042315	1.33361	0.418238421224376	3.18864527623619	0.00142941164414469	0.00807576
Atp13a3	3065.01	1.27436	0.169516	7.51763	5.58e-14	5.72e-11			Cacul1	2061.53865064535	1.04231	0.143109426449769	7.28329564656747	3.25762234504584e-13	8.8724e-11			Frk	140.560957141952	1.33398	0.321701009965723	4.14664001609046	3.3738988942308e-05	0.000485103
Prtg	94.2475	1.27444	0.377453	3.37641	0.000734381	0.00516204			LOC121135469	47.1085548929219	1.04363	0.394149308838622	2.64781310186761	0.00810143003451545	0.0336881			Prag1	102.6873208287	1.33676	0.303643688462638	4.40238402230687	1.07067826892056e-05	0.000204705
LOC101833042	222.219	1.27729	0.460742	2.77224	0.00556722	0.0246			Itgav	1305.38326388388	1.04416	0.168128602424967	6.2104858795547	5.28210230495376e-10	4.89278e-08			Pir	98.7017536071407	1.33973	0.437925660217882	3.05925892427107	0.00221885287664513	0.0113679
LOC101840408	27.8608	1.27793	0.449075	2.8457	0.00443137	0.0206831			Ankrd39	204.066456263235	1.04501	0.205137763839431	5.09419981920758	3.50217244491456e-07	1.07408e-05			Pm20d2	82.5356734125937	1.34046	0.369795239267846	3.62487942038352	0.000289096304079926	0.00240294
Sgsm2	491.734	1.27816	0.210845	6.0621	1.34e-09	2.13e-07			Mpzl2	1828.2523246473	1.04578	0.159255698214296	6.5666678022413	5.1453658755854e-11	7.33536e-09			Slc6a8	88.8211667285074	1.34227	0.527232717000381	2.54588407795861	0.0109001379015861	0.0382422
Dsg2	6824.44	1.27896	0.283813	4.50635	6.6e-06	0.000130161			Ahdc1	613.633767700814	1.04654	0.227149984011326	4.60728579164835	4.07959117688184e-06	7.92805e-05			Fbn1	329.913418536752	1.34302	0.422114859812153	3.18164149010047	0.00146442971755783	0.00821998
Lox	239.776	1.28209	0.434397	2.95142	0.00316319	0.0160505			Cdh1	6318.22190037845	1.04714	0.321069449304519	3.26142782585931	0.00110852648506892	0.00722185			Adamts2	338.019653034606	1.34316	0.340596632376663	3.94353620907079	8.02888623257741e-05	0.000910186
Lgalsl	623.627	1.28221	0.234133	5.47643	4.34e-08	2.59e-06			Heatr5a	573.966498945612	1.04742	0.190996983947655	5.48395395715294	4.15923066074578e-08	1.87402e-06			Klhl42	90.9978905040392	1.34317	0.38825056827722	3.45953268865091	0.000541113592653174	0.00384673
Cd44	481.532	1.28463	0.401664	3.19828	0.0013825	0.00844834			Ezr	645.755256982727	1.04839	0.278597759973269	3.76308804936718	0.000167828079276926	0.0016001			LOC101824396	65.4915086672693	1.34364	0.482975575011152	2.78199474664704	0.0054025914604506	0.0224153
Tmcc3	297.303	1.28565	0.2872	4.47651	7.59e-06	0.00014555			Cacnb3	64.6001328497195	1.04917	0.38651379943503	2.7144555439203	0.00663848096826247	0.0288358			Rnf152	146.228522342196	1.34434	0.429360265966588	3.13102485181044	0.00174197418683865	0.00938553
Unc5b	409.576	1.2873	0.44704	2.87961	0.00398172	0.0191281			Tcf7l1	506.5174415581	1.04921	0.234103474180302	4.4818334082229	7.40045042885292e-06	0.000126861			Marchf1	108.620151324699	1.34478	0.395778358636949	3.39780888913941	0.000679278548522527	0.00455006
Ier3	255.428	1.28803	0.298953	4.30849	1.64e-05	0.000271257			Mmp2	218.184522768773	1.05206	0.29683571605992	3.54424477975407	0.00039373950606943	0.00315268			Slc38a9	56.3649099397351	1.34607	0.434701713976632	3.09653080517405	0.00195799516553096	0.0102964
Tmem184a	180.432	1.28837	0.443781	2.90317	0.00369402	0.0180792			Prrt1b	211.681801932481	1.05224	0.286174884877667	3.67690638808571	0.000236079625750084	0.00208729			Exoc3l4	357.667964582007	1.34645	0.351702211459677	3.82838815031083	0.000128985224820443	0.00130279
Fzd1	268.561	1.28879	0.197175	6.5363	6.31e-11	1.82e-08			Fgf1	119.380056908341	1.05581	0.336841240757447	3.1344324620527	0.00172186885574025	0.0101751			Kcnrg	21.6608319845482	1.34683	0.504825277502481	2.66792251634141	0.00763218572727698	0.0292267
Rab37	49.9308	1.28962	0.440888	2.92505	0.00344398	0.0172042			Ctnnal1	171.049854978689	1.05589	0.353538769864054	2.98663792684399	0.00282063568982869	0.0149278			Racgap1	49.7362744976605	1.34703	0.445942641953081	3.02063317567794	0.00252246751817608	0.0125598
Eci2	13501	1.29018	0.313244	4.11877	3.81e-05	0.000523812			Lpcat1	43.5811666502782	1.05699	0.417945868554972	2.5290199318945	0.011438153131146	0.0437214			Cdh26	18.85555664942	1.3507	0.518881168711192	2.60309642058916	0.00923859670380276	0.0336766
Plp2	222.005	1.29054	0.386284	3.34092	0.000835004	0.00571282			Arhgap18	190.367192158665	1.06009	0.276289999191372	3.83686598121982	0.000124614431911748	0.0012561			LOC121135131	148.419306591965	1.35085	0.315868702512124	4.27662991203951	1.89743848192134e-05	0.000311339
Adra2b	78.3008	1.29175	0.457176	2.8255	0.00472064	0.0217245			LOC101840442	42.3027947536114	1.06126	0.365339911048293	2.90485623198894	0.00367421826223202	0.0183139			Nbeal1	449.209844206739	1.35112	0.318532649020879	4.24169408759177	2.21838930070176e-05	0.000352864
Acss3	4334.17	1.29664	0.265621	4.88154	1.05e-06	3.03e-05			Znf217	376.681355707823	1.06127	0.164037822240059	6.46966369957777	9.8221271345403e-11	1.24468e-08			LOC106022354	39.685323219545	1.35115	0.497442047865286	2.71619789790859	0.00660364319636291	0.0261161
Efhd2	1848.45	1.30019	0.34061	3.81722	0.000134962	0.00139551			Jun	1469.37539823465	1.06269	0.390490212486752	2.72141486230211	0.00650031267378208	0.0283435			LOC121136542	77.5219639417321	1.35219	0.444956096871133	3.038931533107	0.0023741880521143	0.0119482
Pik3ap1	1664.37	1.30345	0.245082	5.3184	1.05e-07	5.06e-06			LOC121139429	296.516366149287	1.06541	0.315460142141557	3.37733197392617	0.000731926555601406	0.00520101			Sorbs2	3357.42068824768	1.35247	0.223525110431629	6.05064428301218	1.44267686566789e-09	2.06529e-07
Bcl2l11	243.665	1.30386	0.252662	5.16049	2.46e-07	9.99e-06			LOC121139963	750.393670776323	1.06572	0.34910571990461	3.0527191488624	0.00226778074379861	0.0125859			LOC101833418	31.6449416838097	1.3535	0.480874515691275	2.81466528391559	0.00488280612649576	0.0207507
LOC101839501	15.951	1.30542	0.487608	2.6772	0.00742411	0.0304455			Ahnak	6157.64093895495	1.06577	0.329931521758705	3.23027282359585	0.0012367214382777	0.00786057			LOC101839667	43.6269238969675	1.35371	0.427063569956418	3.16980093697518	0.00152543404050205	0.00849906
Neurl3	43.6199	1.30632	0.489022	2.67129	0.00755599	0.0308554			Mib1	907.685498022643	1.0663	0.178620469107279	5.96965971530849	2.3774892402223e-09	1.68157e-07			Mfge8	976.364558271891	1.35381	0.418159394802829	3.23754220279202	0.00120564105849842	0.00709861
Eaf1	781.854	1.31048	0.243599	5.37966	7.46e-08	3.92e-06			LOC106022108	119.550586869466	1.06635	0.329267609281713	3.23855140956729	0.00120138367222722	0.00770304			Dapp1	41.8068943157971	1.35542	0.410834770478953	3.29918632827575	0.00096965526258057	0.00602842
Gata6	444.757	1.31361	0.230866	5.68992	1.27e-08	9.94e-07			LOC121139964	759.846360604414	1.06738	0.349936705185818	3.05021512765666	0.00228677502931732	0.0126644			Fam110c	203.168662160689	1.35602	0.298919253601634	4.53639762452981	5.72232471618164e-06	0.000126917
LOC121140854	68.7972	1.31604	0.257657	5.10772	3.26e-07	1.21e-05			Iffo2	373.516012769649	1.06748	0.175892626290588	6.06892734573506	1.28767378607238e-09	9.7097e-08			Kazn	48.1294945209866	1.35855	0.347175748314132	3.91315649458535	9.10974545102264e-05	0.00100254
Slc16a1	140.978	1.31745	0.475187	2.77248	0.00556315	0.0245887			Pard6b	276.462193106299	1.06827	0.20340409609426	5.25196800545278	1.50482606472333e-07	5.28078e-06			LOC121141332	13.6063005959968	1.35881	0.556626328559999	2.44115621718688	0.014640320179027	0.0480484
Adgrg6	313.45	1.31758	0.300399	4.38609	1.15e-05	0.000205084			Lrrc58	2370.0818855617	1.06887	0.175083777832512	6.10492637804416	1.02848078086373e-09	8.15988e-08			S100a11	498.234243459469	1.36166	0.419200576887975	3.24822929481504	0.00116125648864119	0.0068888
Tmem71	26.8298	1.31956	0.440494	2.99564	0.00273874	0.0143683			Slc45a3	693.539672982807	1.06901	0.272767101071267	3.9191430978517	8.8864345241379e-05	0.000955567			Arid5a	69.7491679111881	1.3635	0.431097773862979	3.16284541758078	0.00156235267377856	0.00862156
Zwilch	39.4824	1.3225	0.463976	2.85035	0.00436708	0.0204777			LOC121138058	57.0369579930725	1.0693	0.388062165924567	2.75547648678935	0.00586067167807633	0.0261737			LOC106022689	158.508996021547	1.36397	0.348840658937927	3.91000068955258	9.22958576381981e-05	0.00101315
Sorbs2	4120.72	1.32313	0.22755	5.81469	6.07e-09	6.08e-07			Trim35	699.506315110458	1.07023	0.164581149836211	6.50276716456902	7.88558006001259e-11	1.04273e-08			Cblb	185.415618670021	1.36483	0.364014587211092	3.74939437265122	0.000177262138894263	0.0016608
Arhgap19	24.7741	1.32351	0.522812	2.53151	0.0113571	0.0419038			Mfsd1	203.55506115373	1.07144	0.263666053124837	4.06363139947508	4.83151031337036e-05	0.000586987			Kif11	69.388654721213	1.36494	0.331507629006419	4.11736610433059	3.83227041805443e-05	0.000530212
Otud1	323.988	1.32425	0.309307	4.28135	1.86e-05	0.000297585			LOC101822813	742.498191491383	1.07147	0.349396399878358	3.06663079808822	0.00216486069687273	0.0121253			Gpr39	176.681531640863	1.37097	0.275206484609472	4.98158777703634	6.30646661314255e-07	2.56614e-05
Hhat	102.038	1.32715	0.333731	3.97671	6.99e-05	0.000839309			Dcaf10	315.757134710868	1.07415	0.178038598641591	6.03325413280268	1.60690403997505e-09	1.19685e-07			Pole	60.5203442925424	1.37182	0.334636953486478	4.09941341254309	4.14198593827474e-05	0.000557581
LOC101830693	42.328	1.32731	0.354578	3.74335	0.000181586	0.00176115			Vcpip1	590.140386381072	1.07495	0.181075840291371	5.93649017341331	2.9118835989472e-09	1.95353e-07			Crybg2	148.436249827908	1.37187	0.440023949203302	3.11771710083685	0.00182257657058741	0.00972003
Sting1	48.0545	1.32907	0.448533	2.96315	0.00304512	0.0155863			Slc37a1	136.645287771498	1.07762	0.291067272887269	3.70230602328203	0.000213648696401065	0.0019377			Pou2af1	80.5835505453821	1.3743	0.500264572787696	2.7471557794893	0.00601145742117367	0.0243182
Dna2	21.4784	1.33236	0.463933	2.87187	0.00408052	0.0194435			Axin2	920.873556641693	1.07764	0.349247047648363	3.08559603789978	0.00203144608190957	0.0115482			Myo10	1498.26850994551	1.37731	0.222691090548913	6.18484166597535	6.21648329761583e-10	1.0877e-07
Cdc42ep1	1635.23	1.33245	0.215517	6.18257	6.31e-10	1.13e-07			Cmtm4	284.41055756464	1.07845	0.196342553941361	5.49270972393717	3.95813076836779e-08	1.79672e-06			Fat1	992.330202003846	1.37886	0.33353211199183	4.13411207909016	3.56329561714159e-05	0.000504243
Chmp4c	117.668	1.33344	0.275198	4.8454	1.26e-06	3.56e-05			Rgs12	296.907646112741	1.07891	0.255740553277025	4.21877868826023	2.45629227697968e-05	0.000336757			Pdyn	133.081620683557	1.3794	0.443707213241382	3.10880975951372	0.00187842625493039	0.00995963
Il22ra1	1043.14	1.33573	0.26318	5.07533	3.87e-07	1.37e-05			Robo1	104.730617486927	1.08106	0.258877776878169	4.17594377404904	2.96753117645288e-05	0.000394978			Mab21l3	104.964745717987	1.38086	0.317486843090394	4.3493591194244	1.36535963777976e-05	0.000243346
Fsd1l	65.2108	1.33641	0.50336	2.65499	0.00793115	0.032021			Wee1	647.18519494202	1.08191	0.2281923358695	4.7412291493695	2.12425504046226e-06	4.69859e-05			LOC121140445	23.781353431006	1.38113	0.502240548954817	2.74993256840292	0.00596075297070914	0.0241639
Slc26a2	104.259	1.33737	0.312905	4.27403	1.92e-05	0.000303966			Sel1l3	525.015404098163	1.08191	0.20639735223368	5.24189141594072	1.58938897068241e-07	5.52441e-06			LOC101826421	20.2021031603963	1.38239	0.522779517994639	2.64431531806666	0.00818563624290533	0.0307374
LOC121142936	66.3728	1.33763	0.342117	3.90987	9.23e-05	0.00103688			Zbtb42	430.42875685919	1.08218	0.178160116309675	6.07421197901799	1.24598048948006e-09	9.55322e-08			Map3k1	727.628515045648	1.38441	0.307726729958335	4.49882156274467	6.83311797533293e-06	0.000145947
Kcnk5	677.758	1.34021	0.307156	4.36328	1.28e-05	0.0002231			Fzd5	335.377585831095	1.08225	0.307697253454749	3.51725317330793	0.000436037672381319	0.00342671			Rtl6	219.158432110471	1.38457	0.356886950370778	3.87956414771992	0.000104643802517777	0.00111478
Snx10	29.8054	1.34025	0.461834	2.90201	0.0037078	0.0181196			Kif12	240.488233043518	1.08376	0.374817505129328	2.89143541130168	0.00383486409381419	0.0189234			Bub1b	103.457640643302	1.38469	0.299728532251153	4.61980944679403	3.84092633944691e-06	9.51936e-05
Dlgap5	42.9453	1.34225	0.461215	2.91025	0.00361138	0.0177701			LOC101824803	1170.63427283247	1.08394	0.17819630933568	6.08282280001869	1.18084833301635e-09	9.2086e-08			Cnot6	1430.40108879534	1.38741	0.266785020161795	5.20049787774028	1.98755388762962e-07	1.05286e-05
Ptpn4	124.145	1.34384	0.322892	4.16188	3.16e-05	0.000452276			Atp8a1	940.250682765779	1.08448	0.277643537787806	3.90602353400336	9.38273779007586e-05	0.000998843			Mmp2	249.470752357949	1.39293	0.531068756385666	2.62288253042234	0.00871893285751518	0.0322781
Smtnl1	53.0199	1.34455	0.526759	2.5525	0.0106952	0.040049			Elf4	170.024477023462	1.08518	0.263066410075733	4.12512008246394	3.70541374913213e-05	0.00046881			LOC101840529	25.7652211782419	1.39341	0.508785093963862	2.73870119888868	0.00616824053109863	0.0247846
Panx1	28.1912	1.34757	0.510775	2.63828	0.00833274	0.0330811			Kif22	55.5134169698004	1.08524	0.438645386285743	2.47406742171842	0.0133584484304009	0.0490769			Stat4	19.6118921018016	1.39383	0.497313954332171	2.80272020248178	0.00506736103311627	0.0213621
Zfand2a	225.352	1.34908	0.243867	5.53201	3.17e-08	2.05e-06			LOC121133595	150.759713937561	1.08763	0.27326268245436	3.98016494533318	6.88674670750533e-05	0.000778621			Garre1	507.091084938632	1.39623	0.318816766836599	4.37942281102761	1.18994060272962e-05	0.000220451
Znf641	245.086	1.34992	0.32133	4.20103	2.66e-05	0.000393762			Frmd6	695.34170600626	1.08807	0.232013457095858	4.68967174416356	2.73643674979481e-06	5.81186e-05			LOC121138361	904.202667594092	1.39799	0.29701912708446	4.70674451541217	2.51704034177572e-06	6.9427e-05
N4bp3	49.3893	1.35352	0.387233	3.49536	0.000473417	0.00368762			Jam2	383.012430623294	1.08931	0.234269381853158	4.64982028217622	3.32224394189173e-06	6.71366e-05			LOC101835002	20.2414137308139	1.39813	0.478680530946494	2.92079334008712	0.00349141340162502	0.0159784
Frat2	143.654	1.35398	0.329903	4.10417	4.06e-05	0.000552113			LOC106022413	53.9170073176568	1.09071	0.398046342757625	2.74016584837156	0.00614081889211762	0.0271582			Sptbn1	6228.53127584671	1.39815	0.206900387110158	6.75760521500407	1.40291161342056e-11	5.7793e-09
Rasl10a	62.7099	1.35633	0.547863	2.47567	0.0132987	0.0472959			Hs3st3b1	1618.30294536737	1.09181	0.216118972495245	5.05188070129889	4.37480926982721e-07	1.2907e-05			LOC101832004	111.947616344989	1.40052	0.324107391881311	4.32114566365914	1.55221158346974e-05	0.000267005
LOC121143489	14.9673	1.35729	0.552513	2.45657	0.0140271	0.0492886			Mcm3	206.3644773989	1.09378	0.25571406399235	4.27734204826172	1.89138069900363e-05	0.000270697			LOC101841361	39.646260654609	1.4027	0.578235922680999	2.42581932631215	0.015273872058935	0.0497414
N4bp1	601.811	1.35761	0.233887	5.80456	6.45e-09	6.11e-07			LOC106021011	84.0923687915521	1.0941	0.416422895229907	2.62738374341023	0.00860442381201661	0.0350816			Dmxl1	958.007253098149	1.40408	0.233322439949958	6.01776371133855	1.76843073634889e-09	2.41504e-07
Spsb1	702.56	1.3595	0.181053	7.50884	5.97e-14	5.76e-11			LOC101835781	30.0343675155257	1.09457	0.410112455801532	2.66896098777807	0.00760862871897022	0.0320726			Kif18a	25.8616152956155	1.40535	0.462276944235083	3.04006372472657	0.0023652809701293	0.0119138
Steap4	519.901	1.36403	0.375735	3.63029	0.0002831	0.00247261			Rell1	1202.07913948777	1.09509	0.207478950449748	5.27809656232383	1.30532678602649e-07	4.68922e-06			Gpc1	69.6711140503968	1.40573	0.33135709417783	4.24232952557545	2.21211563054792e-05	0.00035219
Slc17a1	77.6028	1.36806	0.475861	2.87491	0.0040414	0.0193131			Dsg1	509.115696907121	1.09534	0.361572126812478	3.02938532669566	0.00245051913538226	0.0133643			Jaml	106.064839163653	1.4059	0.462416658036355	3.0403245808386	0.00236323312642542	0.0119074
Thbs1	186.507	1.36881	0.514547	2.66023	0.00780884	0.0316439			Scube3	69.6678181444267	1.09706	0.307271815443806	3.57032958239304	0.000356532349404406	0.00290706			LOC121133595	131.220632335099	1.40684	0.319992245413649	4.39649625455689	1.10012258221694e-05	0.000208722
Parvb	867.688	1.36961	0.237463	5.76769	8.04e-09	7.02e-07			Samd4a	154.250276944461	1.09767	0.334053903733391	3.28591656715042	0.00101651114014852	0.00676735			Ckap2	39.4687421859885	1.4122	0.378584458782465	3.73021741484624	0.000191314610367964	0.00175806
Edil3	18.8962	1.37376	0.55251	2.4864	0.0129041	0.0462936			LOC121138693	344.96935252413	1.09798	0.303695204685188	3.61539423784696	0.000299890891269443	0.00252301			LOC121142936	63.1234168140747	1.41385	0.418534573633374	3.37809889549655	0.000729888262659023	0.00482194
Rassf10	108.342	1.37524	0.274541	5.00925	5.46e-07	1.77e-05			H6pd	6612.71171674836	1.09948	0.226347203518546	4.85747347655141	1.1889305746832e-06	2.88698e-05			Soat1	193.642464258654	1.41569	0.380840414889552	3.7172693555942	0.000201387698377371	0.00183024
Tmem236	28.7558	1.37691	0.44802	3.07332	0.00211691	0.0117471			Fam110c	193.6389541877	1.09965	0.3558700494314	3.09004134029666	0.00200128637809896	0.0114052			LOC101842435	237.865681273882	1.41683	0.496383664167966	2.85430041578078	0.00431317234710755	0.0187438
Ciita	114.06	1.37757	0.3552	3.87828	0.000105196	0.00115178			Fut7	37.292055378758	1.09981	0.35095045159851	3.13379089594854	0.00172563779280276	0.0101908			Sh2d2a	17.1233851922882	1.41698	0.553229493188536	2.56129643788952	0.0104282333493391	0.0370838
Fosl2	564.761	1.38195	0.314619	4.39247	1.12e-05	0.000200237			LOC121144295	49.1743652169043	1.10158	0.436781711445273	2.52204310654832	0.0116675409490163	0.0443653			Pkd2	570.288959640651	1.41725	0.237981916571582	5.95527028402999	2.5964236328516e-09	3.28286e-07
LOC101844256	40.3051	1.3825	0.435876	3.17177	0.00151515	0.00907321			Kcnab2	58.7357923708391	1.10265	0.37769588749362	2.91942500706649	0.00350677758347396	0.0176821			Pdk4	503.589404009435	1.41825	0.465726862977798	3.04524243678587	0.00232492817528953	0.0117928
Pclaf	43.6613	1.38751	0.556653	2.49259	0.0126815	0.0456145			LOC121134145	40.3836345771191	1.10472	0.399243871035129	2.76703786784952	0.00565681839268752	0.0254627			Kif24	21.4217448086366	1.42077	0.486194568573397	2.92223419435975	0.003475301158675	0.0159341
Ptpn7	43.7763	1.38808	0.444382	3.12361	0.00178647	0.0103435			Frmd4b	1264.72267422841	1.10552	0.170771963823434	6.47368759037001	9.56395444039191e-11	1.22904e-08			Tfrc	2607.71582624275	1.42304	0.241189027219716	5.90010118392123	3.63278715516308e-09	4.36994e-07
Mlkl	178.841	1.39265	0.394766	3.52778	0.000419065	0.00336317			Mbnl2	2790.09042766581	1.10599	0.180592841545887	6.1241991288449	9.11408566466611e-10	7.38229e-08			Tanc2	135.579176854687	1.42524	0.307170006497999	4.63991784855828	3.48547708372884e-06	8.8657e-05
Lepr	9150.47	1.39561	0.337462	4.13561	3.54e-05	0.000495559			Cd86	61.0560285597478	1.10606	0.343859388204171	3.21659605137401	0.0012972110269922	0.00815415			Cdca8	39.007977834989	1.42579	0.344866083364449	4.13433423279446	3.55985087924653e-05	0.000504243
Tnfrsf21	656.906	1.39665	0.322295	4.33344	1.47e-05	0.0002485			Fndc3b	1438.9136495865	1.11408	0.168557282236973	6.60950575123208	3.85605240485989e-11	6.01412e-09			Enpp4	521.47701365636	1.42645	0.243954364527123	5.84720374335341	4.99905065439376e-09	5.62694e-07
LOC101840643	650.535	1.39848	0.358266	3.90346	9.48e-05	0.00106069			Tulp4	342.001424161026	1.11457	0.178611575845891	6.24019930767034	4.37013705767577e-10	4.19717e-08			Gprc5b	44.2425964788263	1.42785	0.37306428738577	3.82735150822645	0.000129529477066038	0.00130676
Hspa13	402.996	1.3989	0.277523	5.04065	4.64e-07	1.57e-05			Ajuba	487.342790084921	1.11511	0.32651785577015	3.41516754049099	0.000637427908191996	0.00468646			Ccdc141	1486.81097894229	1.42805	0.218801712763281	6.52667226995361	6.7246964248604e-11	1.98733e-08
LOC121135425	30.8566	1.39899	0.377161	3.70926	0.000207864	0.0019448			LOC121135238	267.968903005639	1.11517	0.200450950641083	5.56330365567986	2.64714672889508e-08	1.26453e-06			Ckap4	138.960434979406	1.42971	0.490362130030876	2.91562004497355	0.00354982514738059	0.0161901
Cdt1	49.9191	1.40253	0.453084	3.09551	0.00196471	0.0111205			LOC121138594	267.968903005639	1.11517	0.200450950641083	5.56330365567986	2.64714672889508e-08	1.26453e-06			Cd44	545.822889537299	1.4302	0.412186471809893	3.4697945211564	0.000520856668054831	0.00374058
Ier5	248.343	1.40477	0.238455	5.89112	3.84e-09	4.31e-07			Qpct	534.549127395197	1.1157	0.248282501290418	4.49367767706335	7.00035612316674e-06	0.000121544			St8sia1	28.9368222578708	1.43024	0.420396747410089	3.40211655731474	0.000668661133685225	0.00449808
Cd300lb	31.3308	1.40562	0.536763	2.61869	0.00882669	0.0345575			Api5	698.983348972811	1.11594	0.289443935697718	3.85544574264052	0.000115518950492537	0.00118493			Qpct	359.145788579983	1.43028	0.386069752301993	3.7047095371024	0.000211633102672085	0.00190338
Zbtb34	57.8565	1.40686	0.405118	3.4727	0.000515247	0.00393871			Znf22	659.284577476666	1.11662	0.226771425451824	4.92398495784108	8.47993577668563e-07	2.18562e-05			LOC101831905	118.795116815491	1.43097	0.323309793279875	4.4259920180851	9.6000073755226e-06	0.0001879
Ckap4	145.329	1.41016	0.449624	3.1363	0.00171092	0.00999049			LOC110339479	88.389014599326	1.11792	0.276605357778915	4.04158129707467	5.30919682556983e-05	0.000629105			Mapre2	1580.20776528347	1.43327	0.165552710965417	8.65750480069149	4.8220323761286e-18	1.19325e-14
Txnrd1	2370.56	1.41194	0.239833	5.88719	3.93e-09	4.35e-07			Atf6	833.034184950663	1.11821	0.175163950052024	6.38376234708953	1.72789178033259e-10	2.03423e-08			Pcdh7	33.3391171434904	1.43526	0.574513503188922	2.49820953715339	0.0124822388480245	0.0423956
Slc7a1	56.1668	1.41938	0.49839	2.84794	0.00440036	0.0205809			LOC121138357	268.346723353264	1.1184	0.199662544807048	5.60144164080285	2.12576358586668e-08	1.06967e-06			Myo5a	72.7978219288987	1.4373	0.454903192186742	3.15957983978751	0.001579968046895	0.00868556
St8sia1	27.6955	1.42094	0.403043	3.52554	0.000422624	0.00338376			LOC121138358	268.349325167576	1.11887	0.201139888113825	5.5626578207057	2.65696555230222e-08	1.26591e-06			LOC110340942	41.4403453879507	1.43737	0.524226796096093	2.74189475463401	0.00610859106836932	0.0246191
Tp53bp2	1087.87	1.42484	0.317787	4.48363	7.34e-06	0.000142095			Hipk1	3775.38543576925	1.12099	0.246580020679542	4.54613967165345	5.46387850069692e-06	0.000100206			Sfxn3	159.610136120489	1.43753	0.404096695271908	3.5573878463624	0.000374560934418717	0.00292522
LOC121140445	24.8481	1.42547	0.419947	3.3944	0.000687798	0.00490814			Atp10a	633.892148441921	1.12161	0.426652962466607	2.62885714257382	0.00856723425424493	0.0349821			Rasal2	290.942932366451	1.43756	0.238866626960499	6.01825941229288	1.76302499924073e-09	2.41504e-07
Dsc2	1770.63	1.42695	0.325521	4.38361	1.17e-05	0.000206854			Anxa3	1883.76720455458	1.12218	0.394738009151928	2.84285495073426	0.00447114136666822	0.0212749			LOC121142017	743.08109275318	1.44081	0.20667810174623	6.97127257054248	3.140867567737e-12	1.6626e-09
Kif1a	65.0107	1.42847	0.562197	2.54087	0.0110576	0.0410227			Nfic	2263.59558280153	1.12219	0.240612819476309	4.66387338913855	3.10312346497681e-06	6.37678e-05			LOC101826211	23.5918849415925	1.44092	0.554876432956944	2.59682188325393	0.00940907011350547	0.0341471
Wnt9a	22.9225	1.42896	0.566748	2.52134	0.0116908	0.0427945			Inafm2	168.170029523559	1.12243	0.236057554455273	4.75489555011229	1.98549041747208e-06	4.44555e-05			Znf398	71.5965200781246	1.44403	0.298834811142329	4.83220050844521	1.35032154559794e-06	4.41923e-05
S1pr2	206.62	1.43006	0.238016	6.00824	1.88e-09	2.7e-07			Dysf	994.571069045215	1.12337	0.225890659233493	4.97307342369787	6.58996871093998e-07	1.7789e-05			Pfkfb3	250.600050979762	1.44412	0.304731336327311	4.73900280135835	2.14772535682171e-06	6.1189e-05
Cxcr3	17.5041	1.43359	0.505665	2.83507	0.00458161	0.0212095			Hells	89.9567179210329	1.12342	0.283344469077224	3.96485429451496	7.34407927894662e-05	0.000820666			Flvcr1	50.8730293652616	1.445	0.350672679871888	4.12064245302939	3.77817374269492e-05	0.000525245
Entpd5	1965.27	1.43462	0.225431	6.36389	1.97e-10	4.42e-08			LOC121137093	50.9516667651601	1.12622	0.411654755409044	2.73582549630715	0.00622240135641732	0.0274068			Clec4e	108.649234810752	1.44515	0.449734880111117	3.21333564045748	0.00131202867053124	0.00758324
Cnot6	1701.15	1.43552	0.263933	5.43896	5.36e-08	3.02e-06			Syne3	109.836191941389	1.12656	0.277459109056962	4.06027806234273	4.90143084014694e-05	0.0005939			Clic5	61.3118488179016	1.44545	0.496640954600041	2.91046188669015	0.00360894980078964	0.016395
Slc4a4	4752.17	1.43783	0.256759	5.59993	2.14e-08	1.5e-06			Orc1	63.2628973369098	1.12666	0.295872121123921	3.80791206464453	0.000140145087446828	0.00137641			Gulp1	50.4312534827662	1.44646	0.454923561556582	3.17956879400886	0.00147494354450377	0.00825759
Rasgrp1	48.4535	1.43792	0.460462	3.12278	0.00179149	0.0103688			Bbc3	188.495027471364	1.12674	0.244002789336459	4.61772092270653	3.87977542828219e-06	7.59707e-05			LOC121135211	25.2558821349276	1.44673	0.456565888017548	3.16871572369157	0.00153114074510861	0.00851715
Tmem154	54.7966	1.43949	0.384713	3.74171	0.000182769	0.0017695			Fpr1	30.7524741157342	1.13032	0.453284118598814	2.49362429653727	0.0126446304091663	0.0471377			Ccne2	36.1047162659108	1.4489	0.400400742149592	3.61863452869047	0.000296161534465392	0.00244407
LOC101833790	104.705	1.44349	0.377518	3.82363	0.000131504	0.00136664			Atp2c1	944.046381749854	1.13187	0.21336644521798	5.30481726779009	1.12785919971754e-07	4.15781e-06			Znf641	191.368076785855	1.44894	0.256130555937594	5.65704113347773	1.54004864394213e-08	1.38221e-06
Mmd	432.138	1.44429	0.275503	5.24239	1.59e-07	7.02e-06			Fam174b	78.5194461773988	1.13483	0.339512795538425	3.34253472481986	0.000830169676000796	0.0057513			Flt3	16.1886740308711	1.45018	0.59691564195134	2.42945748737561	0.0151214381894072	0.0493284
Cbl	79.9732	1.45051	0.495223	2.92901	0.00340044	0.0170333			Edem3	1626.61327946642	1.13517	0.108806643268029	10.4328858407946	1.75476376167256e-25	6.40419e-22			LOC121139263	8116.94855698336	1.45261	0.554669833883546	2.61886570876802	0.00882226704277667	0.0325494
Cd14	1281.6	1.45118	0.294608	4.92579	8.4e-07	2.51e-05			Trim37	222.366279023301	1.13522	0.228609889916481	4.96573345410856	6.84419046108279e-07	1.82859e-05			Psph	136.62837735077	1.45295	0.373688395491824	3.88814025563117	0.000101015251815177	0.0010848
Sstr2	26.4104	1.45161	0.509825	2.84727	0.00440956	0.0206149			Prex2	2015.10300301318	1.13978	0.251270139910654	4.53606722771147	5.73129176050918e-06	0.000103344			Gpr174	24.6752817503615	1.45345	0.472358664425336	3.07700920109384	0.00209088846745555	0.0108115
Ano6	372.564	1.45295	0.311569	4.66335	3.11e-06	7.19e-05			Mief1	547.472586356596	1.14068	0.185076867172448	6.16326221433275	7.12613569467399e-10	6.2219e-08			Myh10	1137.35728026716	1.45463	0.294891380838397	4.9327811937829	8.10669512012484e-07	3.07948e-05
Enpp4	544.208	1.45662	0.247531	5.88457	3.99e-09	4.35e-07			Irgq	408.638773306502	1.1416	0.182496189163322	6.25549727497172	3.9625126160001e-10	3.84617e-08			Spock1	56.4304540583057	1.45464	0.572987975111774	2.53869114939357	0.0111268001343579	0.0388194
Tgfa	325.535	1.45722	0.251882	5.78534	7.24e-09	6.6e-07			Slc35e3	716.438195144311	1.14355	0.239748518457819	4.76978874168898	1.84419224301744e-06	4.18047e-05			Npnt	75.6595688243007	1.45668	0.460430318567597	3.16373667307355	0.00155757652292459	0.00860662
Fkbp5	2825.41	1.47229	0.371431	3.96382	7.38e-05	0.000873192			Mfap3	244.676308287782	1.14383	0.250348639381626	4.56895466320867	4.90162786695456e-06	9.23819e-05			Btla	42.3490088138042	1.45769	0.451789059411984	3.2264785911924	0.00125323607149267	0.00730682
Myh10	1319.99	1.47467	0.279879	5.26896	1.37e-07	6.26e-06			LOC101825473	61.7397209959441	1.14396	0.419700460688121	2.72565565121208	0.00641739104720729	0.0280624			Cxcr6	18.8940801087921	1.45975	0.599199707498052	2.43616108992865	0.0148440722556496	0.048566
LOC101834491	311.426	1.47821	0.366777	4.03028	5.57e-05	0.000707472			Sfmbt2	404.231132743529	1.14417	0.295979463127617	3.86570491171797	0.000110768802271237	0.00114198			Stmn1	234.631461730488	1.46014	0.271637167181095	5.3753323701962	7.64415406170909e-08	5.05733e-06
Mcoln2	83.304	1.4794	0.520653	2.84142	0.0044913	0.0208797			Rab30	1036.42405780928	1.14457	0.387542964299031	2.95340406075408	0.00314290284410253	0.016295			Mctp2	34.0024451899616	1.46268	0.572123449946415	2.556573757065	0.0105708658326792	0.0374685
Fads2	8317.18	1.47957	0.539121	2.74441	0.00606204	0.0261875			Chrnb1	40.3936807370334	1.14463	0.421715592201248	2.71422791485684	0.00664304451693531	0.0288419			Sec14l1	230.188504170825	1.46569	0.29652614989577	4.94286424042086	7.69830936083891e-07	2.98322e-05
Ccr4	34.0428	1.48471	0.477019	3.11247	0.0018553	0.0106629			Twf1	2919.529780255	1.14539	0.243658146102928	4.70079226171758	2.59154053986588e-06	5.55052e-05			C1qtnf3	27.0265867147677	1.46718	0.48609039692575	3.01832410685487	0.00254176904945203	0.0126192
Id2	1115.46	1.48759	0.270243	5.50463	3.7e-08	2.29e-06			LOC121137606	210.105051878189	1.14588	0.305100512450933	3.7557591400871	0.000172816838066155	0.00163821			Brca1	57.4892773165259	1.46947	0.381469788445786	3.85212622180572	0.000117096633836962	0.0012124
Btla	39.4653	1.48952	0.475424	3.13304	0.00173005	0.0100843			C3ar1	38.1100561439055	1.14661	0.456853755765576	2.50980100477985	0.0120799213755886	0.045463			LOC121142257	48.217864072699	1.46984	0.472763344893151	3.10903064917901	0.0018770224595265	0.00995523
Src	1579.09	1.49286	0.275328	5.4221	5.89e-08	3.23e-06			Garre1	625.067254592442	1.14872	0.205291785990464	5.59553040610806	2.19948294334484e-08	1.09962e-06			LOC101827584	35.4609945623337	1.47068	0.433065618242485	3.3959793640638	0.000683835149537449	0.00456895
Chic1	2225.1	1.49336	0.347914	4.29233	1.77e-05	0.000287449			Cemip2	308.527026468252	1.14995	0.247829385613445	4.64006826264949	3.48294108314609e-06	6.94609e-05			Chaf1b	36.2429073185897	1.4708	0.421524652810091	3.48923177898086	0.000484410926829968	0.00355919
Tmprss4	30.6482	1.49435	0.535176	2.79225	0.00523425	0.0234826			Crk	1206.71961942321	1.15034	0.156018477914018	7.37312752534564	1.66670913106659e-13	4.9055e-11			LOC101827335	60.8138043105965	1.47108	0.422253306649419	3.48387908599804	0.000494202700855848	0.00361029
Abcc4	77.4787	1.49452	0.46426	3.21914	0.00128575	0.00798165			Mob3b	1898.85051156612	1.15113	0.174384268434213	6.60113833488323	4.0801259982864e-11	6.25665e-09			Zbtb34	52.4883441589249	1.47126	0.452607735482266	3.25063974384545	0.00115145663998231	0.00685711
Mfge8	1209.61	1.49586	0.425441	3.51601	0.000438086	0.00347674			Lasp1	9054.05254127686	1.1524	0.148384488507281	7.7662768269445	8.08267986402929e-15	3.27762e-12			Cgas	15.8222028486954	1.47181	0.535908487004537	2.74638710639988	0.00602556197760614	0.0243639
LOC101832451	36603.3	1.49645	0.452048	3.31038	0.00093168	0.00624225			Tbc1d24	344.708035331965	1.15436	0.244075737619021	4.72949973850135	2.25073744961697e-06	4.93647e-05			Chtf8	120.518540001257	1.47358	0.291995846917171	5.04659216218248	4.49759988876937e-07	1.9624e-05
LOC101826074	142.728	1.50024	0.41809	3.58832	0.000332822	0.00280253			Myo10	1620.73795038054	1.15662	0.126829500175891	9.11950386954237	7.54690187452814e-20	9.18106e-17			Wee1	558.831946428815	1.47567	0.297949713105298	4.9527471031708	7.31730470586129e-07	2.84832e-05
Nkapl	1289.87	1.50161	0.267889	5.60534	2.08e-08	1.47e-06			Tnfaip3	238.226739370541	1.15681	0.357857402965703	3.23259326260149	0.00122672086236075	0.00782635			Heatr4	32.9233061575507	1.4778	0.493968190249731	2.99169607832989	0.00277432310205376	0.0135029
Synm	102.951	1.50255	0.415652	3.61491	0.000300446	0.00259649			Ptprj	3266.19114793319	1.15726	0.219205918610048	5.27933905623319	1.29650701641579e-07	4.67842e-06			Ccnd1	4765.02425071124	1.48289	0.362152251621627	4.09464622184716	4.22813504355376e-05	0.000565122
LOC101840312	78.0892	1.5038	0.528384	2.84603	0.00442686	0.0206738			Usf3	729.61782671023	1.15794	0.233857133050626	4.95147144997565	7.36544266836555e-07	1.94226e-05			Cd19	22.0190267007845	1.48361	0.493856832472219	3.00413924086237	0.00266333404774907	0.0131083
Cpn2	4905.69	1.51091	0.404952	3.73107	0.000190667	0.00182339			Ranbp10	793.200617981423	1.15982	0.286860277642701	4.04313750621971	5.27406688681203e-05	0.000626162			Jam2	364.096092308438	1.48445	0.258600189755498	5.7403292566682	9.44926501713935e-09	9.30001e-07
Qki	696.111	1.51574	0.311426	4.86708	1.13e-06	3.23e-05			LOC101827256	93.3377688690747	1.16035	0.429808836446591	2.69969889922985	0.00694022566057891	0.0297989			Ift22	45.4622859725977	1.48537	0.383057711832597	3.87766091138665	0.000105465571669391	0.00112147
Cdkn2b	132.142	1.51649	0.274633	5.52186	3.35e-08	2.14e-06			Fnbp1l	483.031172264876	1.16133	0.179052141912161	6.48596867227799	8.81634854866783e-11	1.141e-08			Slc1a4	454.093585036766	1.48642	0.278745098240236	5.33253349772724	9.68518958281021e-08	6.14531e-06
Faxc	60.3933	1.5227	0.437307	3.48201	0.000497672	0.00384373			LOC121139182	41.0445846208881	1.16471	0.350587563016608	3.32216199445876	0.000893228192318504	0.0060956			LOC121134145	28.9084849589205	1.48642	0.5136655302902	2.89375672744186	0.00380662961464243	0.0170164
Tnfrsf1b	1429.35	1.52453	0.269578	5.65526	1.56e-08	1.17e-06			Mms22l	102.871329719275	1.16573	0.255217901020272	4.5675814180347	4.93384057388812e-06	9.28144e-05			Tbc1d4	197.076161695883	1.48869	0.312900874503364	4.75770951341779	1.95801989908261e-06	5.76073e-05
Znf516	162.754	1.52659	0.332446	4.59199	4.39e-06	9.44e-05			Ifnlr1	137.062272605942	1.16723	0.397382268492703	2.93729053858082	0.00331093752722701	0.0169428			Dpp4	2089.54446235109	1.48919	0.377860676298968	3.94111508854015	8.11036988086957e-05	0.000917621
Iqgap1	702.131	1.52699	0.336002	4.54459	5.5e-06	0.000112414			Foxm1	84.5708112631389	1.1673	0.351025758291087	3.32538632807056	0.000882960962645859	0.00604203			Prune2	102.367472439721	1.48995	0.252944516587718	5.89041820073422	3.85219514428697e-09	4.5393e-07
Chtf8	121.776	1.53205	0.314051	4.87834	1.07e-06	3.07e-05			Kiaa1522	2139.75965343655	1.16763	0.147796591959667	7.90027769842474	2.7828273487062e-15	1.41025e-12			Tnfrsf21	571.215304843722	1.49031	0.33723689747812	4.41918584649993	9.90734238296903e-06	0.000192826
LOC101824396	70.7713	1.5326	0.419972	3.64929	0.000262968	0.00232522			Tanc2	155.822754975637	1.1722	0.196925988854047	5.95248512709916	2.64101141918445e-09	1.81861e-07			Ripk4	106.86220252822	1.49223	0.361384657465525	4.12920723783162	3.64016188908384e-05	0.000511394
Atcay	88.2024	1.53863	0.499726	3.07895	0.00207735	0.0116027			Dhrs13	90.9405051078036	1.17252	0.269661865069117	4.34811472387065	1.37312776240434e-05	0.000209156			Crybg3	184.427575822177	1.49714	0.295005279330533	5.07497065037909	3.87555816812971e-07	1.7437e-05
Tmem72	89.4056	1.54683	0.583209	2.65227	0.00799531	0.0321852			Clu	71179.3888097754	1.17319	0.307018741290501	3.82122620857523	0.00013278978049739	0.0013234			LOC121133961	30.3123151521499	1.49849	0.449802319049588	3.33143344861933	0.000863999563170651	0.0055043
Ercc6l	12.2158	1.55027	0.585278	2.64878	0.00807841	0.0323925			Itga4	83.4809908173444	1.17334	0.410115050131711	2.8609941554713	0.0042231483728551	0.0203442			Stk26	39.9658107291581	1.49864	0.59252298499134	2.52924920287201	0.0114306834490477	0.039648
LOC121136769	19.3996	1.55102	0.451633	3.43424	0.000594217	0.00437732			Spry1	635.736590600716	1.17427	0.260512346500328	4.50755236083543	6.55797501610678e-06	0.000114957			LOC101822874	529.29635935848	1.49937	0.38619862245962	3.88236902572443	0.00010344373507425	0.00110601
Grb10	1951.17	1.55149	0.317239	4.89061	1.01e-06	2.92e-05			Fads1	10344.6127376504	1.1772	0.387177956277104	3.04047257194198	0.0023620720482176	0.0129946			Tgfb3	24.5303461609743	1.50095	0.5896383853768	2.54554959683191	0.0109105863346419	0.0382422
LOC101843592	4589.64	1.5538	0.562071	2.76442	0.00570239	0.0250346			LOC110339912	988.177039474505	1.17784	0.239900428057653	4.90972364332296	9.1204832082204e-07	2.32445e-05			LOC101832116	51.3265964167475	1.5037	0.479233942340329	3.13772516867688	0.00170264441051367	0.00920512
Nek6	140.176	1.55642	0.489974	3.17653	0.00149048	0.00897129			Rab11fip1	294.521651009501	1.17794	0.170264569550157	6.91828716620314	4.57136926040027e-12	9.26871e-10			Cntnap1	64.8639077791059	1.50478	0.50587434984318	2.97460870798075	0.00293362490533778	0.0140648
Cntnap1	111.407	1.55749	0.550245	2.83054	0.00464698	0.0214516			Midn	1347.78964671727	1.17819	0.177103725158289	6.65253799729875	2.88081411448355e-11	4.65213e-09			Ggt7	30.8420919708503	1.50646	0.562438224015964	2.67843905547425	0.00739661913009288	0.0285037
LOC101838170	186.369	1.55782	0.457062	3.40833	0.000653616	0.00470514			Tprn	265.562450015426	1.18069	0.187480906034814	6.29767281954713	3.02147414033158e-10	3.13272e-08			Mcoln2	71.0882902025256	1.50683	0.591059722766938	2.54936177428029	0.0107920283040768	0.0379881
Exoc3l4	458.645	1.56076	0.333694	4.67723	2.91e-06	6.82e-05			Plekhf2	183.634338278546	1.1808	0.220291102994881	5.36017379428309	8.31419279639166e-08	3.24182e-06			Fkbp5	857.434517511929	1.50988	0.409522074037808	3.68693624430722	0.000226970192158169	0.00201207
Col6a6	97.7866	1.56267	0.516011	3.02837	0.00245876	0.0132108			Fbxo47	22.4922769647835	1.1814	0.461565939610049	2.55955368078915	0.0104806668014542	0.040997			LOC121138269	29.1319775601827	1.51006	0.580707583440546	2.60038450733462	0.00931193576464663	0.0338797
Nacc2	364.798	1.56292	0.283715	5.50876	3.61e-08	2.25e-06			LOC101828984	185.060926127894	1.18234	0.331770697909924	3.56374142894078	0.000365606112599907	0.00296911			Sipa1l2	270.084378085403	1.51112	0.22757369602447	6.6401356423149	3.13394613414469e-11	1.13096e-08
Pgap4	188.5	1.56592	0.45192	3.46504	0.00053016	0.00402833			Nemp1	27.6153419204923	1.1826	0.423021750555435	2.79560016551075	0.00518034460363629	0.0238233			Mcm6	207.72245141608	1.51317	0.28270870013879	5.35239425016844	8.67980297938797e-08	5.65231e-06
Pir	116.392	1.56636	0.474837	3.29874	0.000971189	0.00644581			LOC101826424	61.35239313573	1.18653	0.366440471656979	3.23799233961638	0.00120374041622659	0.00771544			Aff3	29.8629368836458	1.51344	0.434462954596829	3.48347406116099	0.000494951081071915	0.00361029
Ago2	358.939	1.56714	0.338836	4.62506	3.74e-06	8.42e-05			Slc17a5	632.348424380563	1.18715	0.211525468271758	5.6123132556983	1.99639608822937e-08	1.03202e-06			Ern1	1164.07044513946	1.51488	0.314807619708781	4.81207526137445	1.49371079013935e-06	4.7544e-05
Tmed5	689.694	1.56775	0.326968	4.79479	1.63e-06	4.29e-05			Parp16	1434.89245289764	1.18959	0.254984584017671	4.66532393669268	3.08131230442158e-06	6.35342e-05			LOC121142751	722.633544386117	1.51509	0.345688091989355	4.38282390893918	1.17150801392877e-05	0.000218673
Ddr1	437.366	1.57366	0.479135	3.28437	0.00102209	0.00667571			Spn	78.5128162013054	1.19035	0.354061342861545	3.36198871563271	0.000773832858804684	0.0054353			Ahnak	4662.17161350281	1.51698	0.324560699113629	4.6739368750976	2.95480184507743e-06	7.93536e-05
Trim56	143.296	1.57831	0.466259	3.38505	0.000711643	0.00503671			LOC101834833	46.4089050141315	1.19268	0.374205358876549	3.1872266697548	0.00143644153970444	0.00879899			Dsn1	87.2546771195681	1.51904	0.263665587557265	5.76124057472196	8.34979259954985e-09	8.60923e-07
LOC110340393	285.493	1.57908	0.383689	4.11551	3.86e-05	0.00052818			Vamp3	133.455603351958	1.19285	0.249733467191452	4.7765054889717	1.7836768682138e-06	4.08901e-05			Spint1	85.4971225612653	1.52107	0.610877912617555	2.48997989352704	0.0127750322201744	0.0431784
Slc20a1	478.135	1.5791	0.376037	4.19932	2.68e-05	0.000396387			Galnt2	1503.63020167249	1.19288	0.140274770532262	8.50391380371497	1.83303660235472e-17	1.45432e-14			Alpk1	40.2838986373021	1.52184	0.524032518745749	2.90408864850013	0.00368323854791362	0.0166278
LOC101822874	533.686	1.58784	0.326124	4.86883	1.12e-06	3.21e-05			Soat1	190.54249848096	1.19395	0.255003817752536	4.68210376338001	2.83945678547664e-06	5.96253e-05			Tmem229b	101.725131270613	1.52187	0.388350585227084	3.91879889993627	8.89913232587134e-05	0.000985619
LOC121138234	15.149	1.58882	0.601613	2.64094	0.0082677	0.0328803			Nbeal1	588.614557888463	1.19422	0.245515307885962	4.86414041508333	1.14955286970859e-06	2.81194e-05			LOC110341453	29.511723871671	1.52568	0.522193547969797	2.92167047761278	0.00348159680241221	0.0159546
Rhbdf2	133.851	1.58916	0.57938	2.74286	0.00609064	0.0262411			Birc5	66.6972221396658	1.1969	0.432171792547565	2.76951118796458	0.00561404761444792	0.0253577			Gcnt2	214.466087296927	1.52585	0.397532277956018	3.83831415730539	0.000123881922252405	0.00126675
Mcm2	160.041	1.5906	0.350526	4.53775	5.69e-06	0.000115691			Flvcr1	50.044255872068	1.19803	0.350395608042623	3.41908809397765	0.000628313811116996	0.00463814			Iqgap1	634.245350583463	1.52718	0.364983013711546	4.1842392180967	2.8612269184446e-05	0.000426158
Tgfbr1	764.733	1.591	0.205124	7.75629	8.75e-15	1.44e-11			LOC121134754	58.5261483841356	1.19936	0.354185135392896	3.38624158434563	0.000708569758179095	0.00508054			LOC101837878	129.378087152152	1.52927	0.447048577280778	3.420805812283	0.000624358957834982	0.00429002
Itga9	364.664	1.59108	0.381859	4.16667	3.09e-05	0.000446356			Kit	135.584779865299	1.19989	0.262264871906534	4.57510724421519	4.75976104459751e-06	9.02256e-05			Arhgap31	290.243092930656	1.53263	0.277083035300449	5.5313047785598	3.17857486764281e-08	2.458e-06
Ccr3	39.8778	1.59111	0.44021	3.61444	0.000300996	0.0025985			Rab32	355.391126512301	1.20058	0.216943309878818	5.53408756108175	3.12852665337991e-08	1.47518e-06			Ago2	345.186773157706	1.53415	0.385456272200335	3.98009423086279	6.88879562846293e-05	0.000815197
Tmem170b	83.6308	1.59642	0.345392	4.62204	3.8e-06	8.48e-05			Cables1	448.242790622074	1.20076	0.302413130063279	3.97060775872465	7.1689522060248e-05	0.000805536			Kcnj2	72.632786394334	1.53506	0.300659477287992	5.10564640332747	3.29665635802997e-07	1.53921e-05
Tmed8	73.6562	1.59713	0.423655	3.76989	0.000163321	0.00161976			Trpm2	115.792845292481	1.20102	0.264675309996804	4.53770298314454	5.68702815050408e-06	0.000103056			Sgcb	383.931153630636	1.53651	0.349259684926389	4.39933439516696	1.08583401404626e-05	0.000206918
Mctp2	26.2524	1.59868	0.625519	2.55577	0.0105953	0.0397928			Pmp22	165.060114431187	1.20233	0.428009296367265	2.80911784299753	0.00496774589723166	0.0230841			LOC121143528	960.080371873576	1.53678	0.230161608262065	6.67694526662535	2.43974013139497e-11	9.00885e-09
Dusp3	848.206	1.59992	0.22976	6.96345	3.32e-12	1.51e-09			LOC101822614	73.1872484582818	1.20287	0.407900033044392	2.94892265786941	0.00318883768692967	0.0164564			Itga9	336.365287144992	1.537	0.390732540515525	3.93363018708428	8.36724862843275e-05	0.000938107
Tspan8	865.512	1.60156	0.628216	2.54938	0.0107914	0.0402694			Klhl20	268.427967911846	1.20334	0.251420869781025	4.78617327862353	1.69991307148688e-06	3.92658e-05			Tmed5	646.288392482014	1.53739	0.370327156843767	4.15143581191046	3.30395932948859e-05	0.000477324
Sox4	177.208	1.60667	0.477883	3.36206	0.000773631	0.00537353			Tapt1	578.631724022096	1.20422	0.239626640961502	5.0254073392269	5.02365084429993e-07	1.43237e-05			Tasor	83.8224750751539	1.53813	0.360275089762219	4.26931642846333	1.96072943686446e-05	0.000319431
Sulf2	1029.94	1.60756	0.249319	6.4478	1.13e-10	2.82e-08			Colec10	669.184499243673	1.20481	0.292350985349445	4.12111251233651	3.77047218783032e-05	0.000474914			LOC101829551	21.4243566043022	1.53818	0.515099939013732	2.98617410813321	0.00282491756926585	0.0136953
Lrrc8b	398.521	1.60943	0.185873	8.65874	4.77e-18	1.96e-14			Nek2	136.221428209704	1.20541	0.314913661099725	3.82774648540538	0.000129321853566329	0.0012945			Mfsd1	169.451309886813	1.54456	0.350544540417048	4.4061707186251	1.0521405135864e-05	0.000202053
Top2a	64.6486	1.61986	0.625337	2.59038	0.00958687	0.0368374			Snn	204.715778049993	1.20629	0.270558172790702	4.45850885972397	8.25317863012792e-06	0.00013855			Kcnj10	83.1515326785633	1.54615	0.283174008381468	5.4600690427245	4.75949456392972e-08	3.47429e-06
LOC121138299	42.7388	1.62017	0.47664	3.39915	0.000675945	0.00483617			Prag1	106.35152805112	1.20727	0.355056185545687	3.40022173987865	0.000673312273042657	0.00487896			Col4a5	149.542788243368	1.54626	0.373742676397465	4.13722292367177	3.51534546262876e-05	0.000499531
LOC121138369	11.7115	1.6267	0.606997	2.67992	0.0073639	0.0302607			Apaf1	176.764789755693	1.20736	0.216716563625696	5.571146365852	2.53068606590802e-08	1.23476e-06			Rab27b	37.8706178154778	1.54699	0.622196487653372	2.48634321337761	0.0129063426282302	0.0435118
Tbx20	20.0517	1.63352	0.650602	2.51079	0.0120462	0.0439347			Lpar2	97.3594446677131	1.20877	0.392935303855539	3.07626179789202	0.00209613711612414	0.0118311			Map4	914.528255872086	1.54831	0.303018571850646	5.10961642512821	3.22813516888603e-07	1.51539e-05
Slc38a1	45.741	1.63836	0.447737	3.65921	0.000252991	0.00226032			Slc36a4	249.295104269808	1.21086	0.199390728742149	6.07278686782519	1.25709253540933e-09	9.59809e-08			Pgap4	153.566592159315	1.54854	0.399633938228408	3.87489406481878	0.000106671094149372	0.00113151
Plxnb1	224.544	1.63924	0.446283	3.6731	0.000239623	0.00216187			Cbfb	377.354424671522	1.21115	0.194588886178658	6.22414132079176	4.84200493893017e-10	4.57808e-08			Ccdc120	181.054910774537	1.55014	0.394148756232243	3.93288956458303	8.39308035863619e-05	0.000939302
Anxa5	1801.44	1.64527	0.374966	4.3878	1.15e-05	0.000203703			Wars1	1771.30040746988	1.2114	0.171418590349993	7.06692854793993	1.58400458399812e-12	3.75389e-10			Eml4	1505.19882851714	1.55076	0.228640818558998	6.78249761041529	1.18115816654041e-11	5.11501e-09
Nabp1	311.263	1.64689	0.598511	2.75165	0.00592959	0.0257713			Marveld3	92.7924913040394	1.212	0.316327076525799	3.83146429444646	0.000127382862821982	0.00127859			Dusp3	855.571047726211	1.55319	0.246363109887256	6.30447142408019	2.89179068172117e-10	5.9126e-08
LOC121133961	31.2501	1.65209	0.4132	3.99829	6.38e-05	0.000784738			Sox7	57.4650315685594	1.21269	0.322393277012221	3.76152539495073	0.000168880270904551	0.00160842			Ttk	30.5587416674286	1.55385	0.438955749159812	3.53987622061372	0.000400314739319282	0.00307642
Chrna2	366.393	1.65226	0.357382	4.62323	3.78e-06	8.45e-05			Ccnt1	127.588278261067	1.21269	0.306520153937086	3.95632409489382	7.61118860010175e-05	0.000843797			Sprn	18.0497579354112	1.55618	0.607224184628116	2.56278167749228	0.0103837320459189	0.0369564
Ptpn13	159.033	1.6596	0.673374	2.4646	0.0137167	0.0484152			Rtl6	301.810749463929	1.21319	0.272465932981784	4.45261522525923	8.4830690583566e-06	0.000141757			Cdr2l	35.5520760526694	1.55841	0.4824812931842	3.22999717978791	0.00123791439169293	0.00725018
Cd276	243.002	1.66097	0.337276	4.92467	8.45e-07	2.52e-05			LOC101841951	48.2842893994415	1.21338	0.427667382916504	2.83721535554946	0.00455089048941936	0.0215812			Art4	112.078765554053	1.55923	0.410282186640784	3.80039551598879	0.000144465321961679	0.0014146
LOC121142257	55.2924	1.66283	0.449744	3.69727	0.000217928	0.00201713			Klf3	1659.24252706127	1.2142	0.221968633101645	5.47013589764863	4.49690634078177e-08	1.98691e-06			LOC101829946	268.298920066717	1.55942	0.273630441312892	5.69900724301936	1.20507106369584e-08	1.13447e-06
Nab2	88.2897	1.66331	0.416046	3.9979	6.39e-05	0.000785442			Henmt1	19.8602715325311	1.21492	0.481115018650759	2.52522052072899	0.0115625708923756	0.0440948			Mast1	14.1936655755946	1.56308	0.641870294464071	2.43519788746518	0.0148836475555728	0.0486598
Tgm2	1866.16	1.664	0.290838	5.7214	1.06e-08	8.81e-07			Tmem229b	92.2943052753925	1.21501	0.330693580877412	3.67413395257043	0.000238657512187074	0.00210388			LOC106022550	161.904810181202	1.5704	0.361112937831238	4.34877424866384	1.36900545111667e-05	0.00024372
Plin2	7723.51	1.66621	0.49656	3.35549	0.000792231	0.00547954			Lin9	57.9656998068736	1.21504	0.326028067438452	3.72680202070605	0.000193924663922437	0.00179631			Lamc1	292.704925822461	1.57122	0.381884786793656	4.11436996095196	3.88238345359764e-05	0.000533136
LOC106020738	2196.12	1.66757	0.44049	3.78571	0.000153268	0.00154302			St6galnac3	21.7639323636456	1.21615	0.460066082776366	2.64342858173537	0.0082071077558877	0.0339908			Capn5	270.390748014848	1.57338	0.39728272655323	3.96035602346577	7.48381036986499e-05	0.000864372
Ccdc120	256.524	1.6685	0.386356	4.31856	1.57e-05	0.000261661			LOC121139918	34.6432637725889	1.21672	0.395161730611851	3.07903554083572	0.00207671905483106	0.0117398			Ston1	111.52538649005	1.57381	0.33441498190852	4.70616027501815	2.52426088135915e-06	6.95155e-05
LOC101824250	213.669	1.67122	0.227592	7.34305	2.09e-13	1.49e-10			Elmo1	270.43542717182	1.21725	0.253246686186962	4.8065929573865	1.53524116480192e-06	3.58708e-05			Timp3	1718.00399647238	1.57626	0.23230120207762	6.78542190879941	1.15747746855162e-11	5.11501e-09
Inhbc	3996.02	1.67473	0.361688	4.63032	3.65e-06	8.26e-05			Tlcd5	94.1079559982945	1.21826	0.304335044548394	4.00302493405507	6.25377082856199e-05	0.000720447			Gfod1	315.772266318917	1.57647	0.210891085860249	7.47530391126376	7.70256343947768e-14	6.35351e-11
Nr0b2	1819.22	1.67524	0.35295	4.7464	2.07e-06	5.23e-05			Wwc1	1211.27412811291	1.21837	0.18411007631766	6.61763668794002	3.64986687479778e-11	5.79155e-09			LOC106022413	42.2703141940582	1.57663	0.399749116616762	3.9440540307296	8.01155951087292e-05	0.000908816
LOC121136978	114.755	1.68258	0.314052	5.35765	8.43e-08	4.33e-06			Igsf5	2168.94653224659	1.2184	0.244764047514147	4.97785127032784	6.4294028737389e-07	1.74589e-05			Trim56	133.27820853641	1.57693	0.486225553558912	3.24321428797552	0.00118189283133113	0.00698014
Arl4c	37.2726	1.68746	0.513224	3.28797	0.00100914	0.0066201			Trim36	42.4384332401715	1.21867	0.392285112025189	3.10659025102744	0.00189258527399611	0.0109222			LOC121138366	39.3611383263389	1.57935	0.512904612938375	3.07922015973945	0.0020754324739488	0.0107508
LOC121135131	152.481	1.68901	0.33419	5.05405	4.33e-07	1.5e-05			Tgfbr2	2607.77341349944	1.22135	0.160477004004595	7.61076646109084	2.72475189768418e-14	9.73285e-12			Kcne3	159.665587940258	1.57942	0.469714214114029	3.36250343481097	0.000772391651896931	0.00504311
Col6a2	478.586	1.68939	0.689232	2.45111	0.0142415	0.0498603			Spint1	63.667242885954	1.22304	0.492057896679478	2.48557090692561	0.0129343816998766	0.0479339			Cd2	20.8101269204144	1.58142	0.571283329272766	2.76818261347064	0.00563698606108394	0.0231823
Arid5a	79.9999	1.69133	0.436107	3.87823	0.000105218	0.00115178			Clca4	77.7990459217479	1.22308	0.488806223144033	2.50216908579242	0.0123434957373434	0.0462419			Tmprss4	25.8792536463104	1.58197	0.616862921193505	2.56454659236705	0.0103310707790743	0.0368296
Mcm6	233.71	1.69206	0.282822	5.98277	2.19e-09	2.95e-07			Basp1	346.745186191285	1.22475	0.395229957969903	3.09883926198557	0.00194280392766244	0.011131			Zbed6	578.415522787566	1.58229	0.444563989843592	3.55918846544019	0.000372002517338086	0.00291444
Slamf1	10.568	1.69347	0.689669	2.45548	0.0140698	0.0493855			Stmn1	239.521140228751	1.22695	0.438621225260048	2.79729014012588	0.00515332330212639	0.023717			Mmp15	2532.16830836149	1.5841	0.359516309989531	4.40619844816208	1.05200590099178e-05	0.000202053
Slc27a3	22.8508	1.69398	0.642459	2.63672	0.00837125	0.0332019			LOC101834096	2381.92825803886	1.22726	0.147399859503481	8.32608982583979	8.35564115698416e-17	6.35307e-14			Edn1	70.3734224740053	1.5844	0.494795705172069	3.20212167200953	0.00136419364163722	0.00781176
LOC101834614	15.6853	1.69763	0.638769	2.65766	0.00786862	0.0317998			Mafk	706.638499147984	1.22745	0.212569224525896	5.77434400099574	7.72534643286868e-09	4.69165e-07			Nhsl2	32.8531738330387	1.58602	0.49424934109328	3.20894231550708	0.00133224217621285	0.00767957
Tox3	118.544	1.69772	0.383323	4.42896	9.47e-06	0.000174895			Stk26	42.5865864231972	1.22985	0.446313209917035	2.75557894266251	0.00585883643973917	0.0261719			Plxnc1	110.487014369974	1.58866	0.467137423812943	3.4008371666739	0.000671798319399295	0.00451392
Ppara	2688.06	1.69792	0.504584	3.365	0.000765439	0.0053279			Tnfrsf11a	167.711660490199	1.23349	0.199352416392518	6.18750585194044	6.11235786364457e-10	5.48519e-08			Col3a1	4384.8293682558	1.58922	0.389623130402232	4.07885411422812	4.525822488404e-05	0.000597989
C6	22.3259	1.70178	0.689671	2.46753	0.0136048	0.0481343			Rps6ka2	134.847228691915	1.23511	0.290846941959314	4.24660562098024	2.17033491467766e-05	0.000302554			Pdgfc	47.100062933651	1.58984	0.640451366723378	2.48237203194117	0.0130510935620491	0.0439399
Reep3	608.855	1.70439	0.245535	6.94154	3.88e-12	1.68e-09			Irf6	1649.79783388134	1.23528	0.210580032735995	5.86607314775053	4.46236995886763e-09	2.92911e-07			Mcm5	132.799905517386	1.59005	0.39609743591784	4.01428818672316	5.96254602035006e-05	0.000732505
Atf3	147.95	1.70609	0.39439	4.32588	1.52e-05	0.000255065			Pxmp4	471.03057078533	1.23736	0.300341388554568	4.11983332785797	3.79146561523141e-05	0.000476821			LOC101831061	97.1674450057275	1.59055	0.472052361017616	3.36942589685656	0.000753249420179615	0.00494234
Cldn3	1482.56	1.70757	0.327393	5.21567	1.83e-07	7.85e-06			Muc13	68.9766400008695	1.23786	0.406150299644109	3.04779383180297	0.00230528028287477	0.0127475			LOC121136544	125.045671023002	1.59132	0.503415135645996	3.16104202295968	0.00157205816557609	0.00865581
Tnfrsf13b	20.6726	1.70795	0.647205	2.63897	0.00831588	0.0330382			Map3k5	203.653338541416	1.23787	0.296421017333207	4.17605136603954	2.96612868930322e-05	0.000394978			Ripk3	54.6979925595301	1.59165	0.635082795091366	2.50621503655328	0.0122031378988681	0.0417175
Acvr1b	296.092	1.72	0.232565	7.39579	1.41e-13	1.15e-10			Lpcat2	59.4361591811411	1.23859	0.492078867695639	2.51704744996315	0.0118342890230905	0.0448312			LOC121134754	53.7569681967895	1.59312	0.459865726981221	3.46430739501533	0.00053159866734695	0.00379257
LOC121134739	20225.9	1.72918	0.692869	2.49569	0.0125714	0.0453475			Rnf152	133.269461804038	1.24079	0.269750137854835	4.59979223529774	4.22912524144909e-06	8.17511e-05			Dclk1	97.8389825276589	1.59374	0.329890994789485	4.8311161521644	1.35769765052044e-06	4.42068e-05
Dtx1	34.5767	1.7339	0.676846	2.56173	0.0104152	0.0392604			Rpgr	100.293948614811	1.24159	0.281632403363771	4.40855503785839	1.04062576898643e-05	0.000167602			LOC121134007	29.0087267742423	1.59754	0.441864743956326	3.61545226606353	0.000299823719660827	0.00246724
Npnt	74.5766	1.73633	0.558201	3.11059	0.00186714	0.010716			Tmem184b	767.414315767061	1.24631	0.208239447607735	5.98497470588384	2.16423491692717e-09	1.56099e-07			LOC121136978	97.6543947861138	1.59914	0.33568935815661	4.76375908927487	1.90019353136884e-06	5.66843e-05
Cxadr	3122.29	1.73652	0.299242	5.80307	6.51e-09	6.11e-07			Gpsm1	53.7274739204588	1.24821	0.338528487895199	3.68717112470046	0.000226760873464906	0.00202344			LOC101825473	70.4208809286115	1.59928	0.511609747430523	3.1259801782601	0.00177213496051293	0.00950442
Neurl1b	85.6343	1.74027	0.488195	3.56471	0.000364263	0.00301168			LOC101831596	120.041493352919	1.24877	0.363252120735516	3.43773851475751	0.000586593854328807	0.00437083			Atf7ip2	12.1145604116311	1.60004	0.621469623468075	2.57460178233539	0.0100355554552027	0.0359388
Asap2	828.561	1.74095	0.351358	4.95493	7.24e-07	2.21e-05			LOC101833389	230.656984543401	1.24918	0.472084471804692	2.64609512955472	0.00814269138867138	0.0338032			Niban1	57.6235781288844	1.60076	0.419230132383679	3.81832245296092	0.000134362231689401	0.00133837
Olfml2a	1014.92	1.74248	0.283011	6.15692	7.42e-10	1.3e-07			Dpp4	2561.31503387926	1.25	0.237629234241587	5.2603088876516	1.43813608000232e-07	5.09409e-06			LOC121138078	31.5117540781493	1.60216	0.585692657865878	2.73549174908437	0.00622871478266354	0.0249639
Cdkn1a	644.007	1.74277	0.604756	2.88178	0.00395434	0.0190188			Zdhhc23	387.435968596492	1.2504	0.235656245836471	5.30603209834556	1.12037237298623e-07	4.13857e-06			LOC101824821	514.473191845137	1.60489	0.352113023048236	4.55788211129697	5.16720253374835e-06	0.000118082
Slc6a8	102.193	1.74288	0.477718	3.64835	0.000263928	0.00233245			Bcl3	1525.14592610562	1.2529	0.204239132116508	6.13448911224244	8.54332945285971e-10	7.13089e-08			Per2	533.36818667026	1.60743	0.296442760061433	5.42240645378132	5.88019886789653e-08	4.15742e-06
Ak1	83.8593	1.74713	0.605932	2.88338	0.00393432	0.0189559			Mospd2	414.539077893195	1.25535	0.260768343222975	4.81404810346781	1.47903180908079e-06	3.46907e-05			Ccl21	93.9954413672538	1.61026	0.583044823950433	2.76182019562133	0.00574801237340994	0.0235378
LOC121137038	18.8701	1.7476	0.540376	3.23404	0.00122053	0.00765802			Arhgap24	555.436616546171	1.25616	0.261855298157272	4.79715417405589	1.60935730329948e-06	3.73158e-05			LOC121138058	63.7904837241515	1.61411	0.389219765215066	4.14703885031395	3.36802929622369e-05	0.000484963
B3galnt1	23.5241	1.75026	0.625369	2.79876	0.00512996	0.0231285			Tpbg	186.295347796091	1.2584	0.472732012714383	2.66197236809177	0.0077684255354057	0.0325881			Ikzf3	32.9729656149441	1.61601	0.511219820359053	3.1610886846506	0.00157180634411552	0.00865581
B4galt6	274.281	1.75119	0.350851	4.99127	6e-07	1.91e-05			Ntn4	430.034592624284	1.26042	0.229587503454118	5.48994275584034	4.02064029218301e-08	1.82056e-06			Ltb	156.011499619497	1.61705	0.440179378370364	3.67361784773759	0.000239140307079174	0.00208895
Relb	549.812	1.75387	0.363983	4.81855	1.45e-06	3.92e-05			Plxnc1	79.0965764150562	1.26171	0.41636291094107	3.03030342640073	0.00244308162283788	0.0133357			Spon1	29.7537611968125	1.61997	0.65789436808741	2.462348293069	0.0138030553144896	0.0458566
Kntc1	28.3739	1.76331	0.616898	2.85835	0.00425851	0.0200818			Ccr2	47.7159168964527	1.26968	0.42582532195626	2.98169667199663	0.00286655859655305	0.0151182			Cdt1	43.8326559062069	1.62013	0.492812894401133	3.28752482766992	0.00101072276464072	0.00619998
Cdkl5	39.9624	1.76345	0.460718	3.82761	0.000129393	0.00134983			Slc43a2	447.346824641779	1.27319	0.253722246365114	5.01806238557697	5.21952291009832e-07	1.48358e-05			LOC101835628	116.444942253393	1.62158	0.587356661642754	2.76080623807193	0.00576588731657793	0.0235892
Rmi2	13.9477	1.77316	0.605407	2.92887	0.00340202	0.017036			Cd247	35.8798116245839	1.27361	0.410098530707389	3.10561537990861	0.00189883524557346	0.0109443			Mospd2	345.324962463161	1.62274	0.24994254682582	6.49243760753313	8.44585012786959e-11	2.21665e-08
Map3k1	875.056	1.77478	0.310513	5.71564	1.09e-08	9.06e-07			Pla2g6	150.376938277683	1.27395	0.363211597667898	3.507448833753	0.000452425349293801	0.00352465			LOC106021011	88.8231108557466	1.62293	0.475015126334425	3.41658191685457	0.000634125825341931	0.00434335
Jchain	1840.42	1.77571	0.415875	4.26982	1.96e-05	0.000307398			Slc7a8	122.763505308406	1.27723	0.297064657292912	4.29950251674631	1.71181932091288e-05	0.000249898			Pygo1	125.267825222561	1.62353	0.353721409315257	4.58985765197382	4.43548390004078e-06	0.000105979
Mmp25	19.2372	1.77581	0.67607	2.62666	0.00862264	0.0339238			Epha2	452.470482562377	1.27869	0.18129825392593	7.05297121952936	1.75137086460587e-12	4.04545e-10			Irf4	73.0273112380507	1.62747	0.330721888115521	4.92096200688975	8.61198490556645e-07	3.21502e-05
Spag5	50.2692	1.77828	0.615811	2.88771	0.00388054	0.0187736			Sctr	590.738265389801	1.27954	0.395695870157237	3.23363498586424	0.00122225560340748	0.00780396			Olfml2a	836.220971943813	1.62906	0.288394741478819	5.64872679702336	1.61640500149819e-08	1.4287e-06
Ccne1	11.9729	1.77957	0.683253	2.60456	0.00919931	0.035693			Spock2	679.028357233742	1.28013	0.287553811542638	4.45180561324254	8.51512334018792e-06	0.000142033			Baiap2l1	1243.35381783435	1.62908	0.253990104243001	6.41396794832947	1.41780028707566e-10	3.27455e-08
Rnd1	31.2881	1.78033	0.438363	4.06131	4.88e-05	0.000638974			LOC101840043	186.432555496776	1.28098	0.276339477870239	4.63554339901429	3.56001020304707e-06	7.05354e-05			Api5	641.624461528059	1.6293	0.422082532850039	3.86014529216415	0.000113319626069769	0.00118391
LOC121134007	28.9226	1.78621	0.442794	4.03395	5.48e-05	0.000698662			LOC101837628	925.850431742147	1.28288	0.24085186326271	5.32644620771952	1.0015292226575e-07	3.78383e-06			Nid1	2454.63114124794	1.63198	0.217787556264074	7.49343197898643	6.70956130514853e-14	5.81115e-11
Irf4	72.136	1.78939	0.387609	4.6165	3.9e-06	8.64e-05			Pbx4	22.2789917939872	1.28805	0.514498025502432	2.50351664020135	0.012296589787634	0.0460945			Acvr1b	250.957353275611	1.63258	0.282701994377936	5.77491935091734	7.69899526566949e-09	8.03386e-07
Grik3	33.0272	1.79428	0.420735	4.26463	2e-05	0.000311958			LOC101827462	70.392507205283	1.28983	0.32431056518144	3.97714839234963	6.97466431294561e-05	0.000787098			Ptgis	57.6022281999777	1.63698	0.557854744733414	2.93441524406792	0.00334176806113229	0.0154817
Spns3	77.5698	1.7985	0.555201	3.23937	0.00119794	0.00754801			Fgl2	268.640767355099	1.29013	0.237003558795855	5.44352244521513	5.22371480604745e-08	2.24288e-06			LOC101823191	237.53724943306	1.6374	0.303112906920036	5.40196346964541	6.59153757695012e-08	4.5309e-06
LOC101822933	7164.23	1.79872	0.510975	3.52017	0.000431269	0.00343759			Syt16	81.1814198874268	1.29062	0.426966555714312	3.02276741267134	0.00250474673151393	0.0135866			E2f1	52.9565741317105	1.63882	0.49876082961887	3.28578308267746	0.00101699294760259	0.00622266
Col12a1	38.9862	1.80167	0.717422	2.51131	0.0120283	0.0438803			Scarb2	2289.73764973965	1.29155	0.206368208897933	6.25845278990854	3.88815559656383e-10	3.79679e-08			Ypel1	33.088129610727	1.64276	0.442447197962108	3.71290035922055	0.000204897570762129	0.00185629
Mycl	13.6063	1.80323	0.641397	2.81141	0.0049325	0.0224665			Megf9	1014.78848631778	1.2927	0.208937703312597	6.18699826732323	6.13206388229349e-10	5.48519e-08			Ikzf2	16.2412315641801	1.64294	0.55337610539848	2.96893879321862	0.00298830112580904	0.014252
LOC121139496	34.4355	1.80662	0.402438	4.4892	7.15e-06	0.000139585			LOC101832004	129.040832199523	1.29616	0.286350532411853	4.52647929859662	5.99744713440735e-06	0.000106876			Gask1b	77.0817698798772	1.64358	0.426330680826641	3.85517108894637	0.000115648721769064	0.00120172
Setd7	111.332	1.81128	0.403655	4.48719	7.22e-06	0.000140404			Tenm3	163.709914937818	1.30286	0.372171832388629	3.500707350236	0.000464025100539349	0.00360167			LOC121141256	44.808359611173	1.64559	0.54124006081054	3.04040466049476	0.00236260478904226	0.0119074
Znf518b	45.4173	1.81171	0.483624	3.74611	0.000179599	0.00174601			Esyt2	1799.33848304789	1.30378	0.179238103390532	7.27399854937737	3.48999735356842e-13	9.36551e-11			Kcnma1	45.9090927503678	1.6456	0.532155767430356	3.09233589410458	0.00198588001403397	0.0104182
LOC106023022	214.949	1.81241	0.637351	2.84367	0.00445977	0.0207684			Smad7	335.786378154197	1.30424	0.194629965496919	6.70110497821975	2.06849367072327e-11	3.49499e-09			LOC121133958	11.8631355488963	1.646	0.62453601732399	2.63556360838073	0.00839976807549191	0.0313782
Kcnj10	92.3101	1.81973	0.351681	5.17438	2.29e-07	9.48e-06			Tmem144	68.4208451871759	1.30491	0.449263197439047	2.90454537606679	0.00367786887424693	0.0183271			Crispld2	97.3512120701575	1.64607	0.626074796292679	2.6291928675822	0.00855878046447855	0.0318365
LOC101841291	44.115	1.82088	0.666444	2.73224	0.00629055	0.0268707			Prtg	109.394382912936	1.3056	0.279178556335001	4.67658415041498	2.91692932467413e-06	6.09017e-05			Sfmbt2	348.685810161888	1.65061	0.417987582362602	3.94894456321064	7.84965261133877e-05	0.000898096
Tor3a	37.5341	1.82413	0.427695	4.26502	2e-05	0.000311958			Capn5	414.136711597139	1.3071	0.261009189027205	5.00786224721398	5.50379009660536e-07	1.54275e-05			LOC121137606	179.440583789219	1.65335	0.470163026261713	3.5165388151265	0.000437212727038457	0.00328564
Ifit3	201.423	1.82476	0.403597	4.52125	6.15e-06	0.000123403			Atp13a3	3237.6627357093	1.3088	0.148574432785866	8.80902550277482	1.26238467066518e-18	1.35506e-15			Ano6	292.610826496551	1.6535	0.357485669991639	4.62536084823507	3.73946792095159e-06	9.34705e-05
Cidec	2408.88	1.82576	0.295174	6.18536	6.2e-10	1.12e-07			Smad3	218.646636565088	1.30896	0.221517375061279	5.9090539224207	3.4407806989478e-09	2.29151e-07			Tmem170b	77.5010231853374	1.65674	0.371537812391429	4.45913424259952	8.22913708250652e-06	0.000167503
Kiaa1549	99.0023	1.83168	0.525409	3.48619	0.000489952	0.0037984			Lgalsl	686.005846007706	1.30967	0.240111303235662	5.45443010864551	4.91301537157581e-08	2.14186e-06			Anxa5	1535.66927296965	1.66108	0.396941823852141	4.18469621743596	2.85547705628899e-05	0.000425668
Cd24	566.421	1.83249	0.583345	3.14134	0.00168176	0.00985878			Dsg2	8303.64436404453	1.311	0.264382899240555	4.95872131423625	7.0958671555097e-07	1.88479e-05			C6	22.6804145310538	1.66688	0.672358808933639	2.47914594497554	0.0131697406594577	0.0442362
LOC101830126	290.765	1.8327	0.455124	4.02681	5.65e-05	0.00071577			LOC101840408	25.0686927039814	1.31186	0.461945614735892	2.83985245269503	0.00451344046526422	0.0214371			Wif1	53.0362876971723	1.6674	0.408888199004732	4.07788570642363	4.54470964537389e-05	0.000599014
Sel1l	1857.28	1.83287	0.394464	4.64649	3.38e-06	7.71e-05			Sgsm2	587.857769886143	1.31217	0.194048946020897	6.76206753079265	1.36036264014288e-11	2.43372e-09			LOC101837256	159.820258922539	1.67529	0.386300776300519	4.33675319766397	1.44602833941797e-05	0.000253523
Prrg4	17.7215	1.83581	0.628635	2.92031	0.00349687	0.017368			LOC101833042	169.725385506039	1.31232	0.384498085910591	3.41306718950508	0.000642361028256455	0.00471134			LOC121134464	13.1590394794108	1.67567	0.567938256521109	2.95044775585627	0.00317313703988538	0.0148675
LOC101833941	18.9925	1.84028	0.694502	2.64979	0.00805418	0.0323191			Lox	204.843134068719	1.31477	0.446707709004642	2.94325223522689	0.00324783679040477	0.0166807			Col4a4	102.481380047802	1.67603	0.509818630714342	3.28750889306648	0.00101077996575817	0.00619998
Rhoh	10.344	1.8413	0.740907	2.48519	0.0129482	0.0463808			Tmem184a	220.483646394452	1.31935	0.332293257967228	3.9704241404272	7.17447972758189e-05	0.000805661			Lox	271.385404131017	1.67615	0.356789273268259	4.69787967101688	2.62876218146656e-06	7.17793e-05
LOC101824821	581.264	1.84276	0.386005	4.77393	1.81e-06	4.65e-05			Cd44	410.047204189585	1.31994	0.330858252304478	3.98945228629565	6.62260386722464e-05	0.00075578			Adcy2	33.835834417434	1.67725	0.473621306552737	3.54133239797611	0.000398111694823917	0.00306493
Icoslg	62.3419	1.84519	0.485199	3.80295	0.00014298	0.00145919			Tmcc3	366.279815044225	1.32032	0.246503139409555	5.35620414613769	8.49884803799001e-08	3.30676e-06			Trip6	211.273497285258	1.68303	0.449477934977478	3.74440437391556	0.000180822228284586	0.00168308
LOC121138065	17.9001	1.84668	0.575923	3.20646	0.00134378	0.00825784			Unc5b	473.85773240829	1.32156	0.262423306719296	5.0359901906823	4.75384904822697e-07	1.37477e-05			Dnah9	11.3382519733319	1.68527	0.661893197906119	2.54614014252565	0.0108921450350791	0.0382422
Zbtb16	1922.02	1.85303	0.426339	4.34638	1.38e-05	0.000236725			LOC101839501	18.3492789598367	1.32191	0.512324492369825	2.5802120473822	0.00987396645295353	0.0391166			Qki	687.842049467619	1.68533	0.3698110354814	4.5572756647562	5.1821391871149e-06	0.000118125
Gdf15	311.268	1.8658	0.368999	5.05638	4.27e-07	1.49e-05			Fzd1	296.233299748152	1.32277	0.190492140416369	6.94397150901065	3.81227419956489e-12	7.90527e-10			LOC101844262	16.3525908672207	1.68645	0.514629182416616	3.27701664961149	0.00104910182883273	0.00637186
Flvcr2	129.754	1.86912	0.46899	3.98542	6.74e-05	0.000816337			Plp2	237.180876287255	1.32278	0.305542042649887	4.32929239371199	1.49589213703078e-05	0.000223746			Hip1	156.291828174582	1.68898	0.354292299502356	4.76719553976437	1.86807985565188e-06	5.61786e-05
Fam83g	49.9138	1.86981	0.355473	5.26007	1.44e-07	6.5e-06			Adra2b	93.3515253240238	1.32301	0.364100844714456	3.63363262735704	0.00027945869281541	0.00238744			Zc2hc1a	58.0650666930448	1.68979	0.408554086741238	4.13601668912267	3.53386501284061e-05	0.000501751
Ltb	139.883	1.8777	0.412683	4.54998	5.37e-06	0.000110535			Rab37	58.6467222008177	1.3244	0.443229198867204	2.98806319156527	0.00280751499841882	0.0148713			Ccdc149	75.9317200313363	1.69196	0.482447354799817	3.50704167434043	0.000453118178944174	0.00337608
Tagln2	2904.76	1.88337	0.390065	4.82837	1.38e-06	3.77e-05			Acss3	4706.50059041584	1.32845	0.219500582238811	6.05215552176176	1.42920387267063e-09	1.06886e-07			Serpina6	4109.79391800056	1.69406	0.363717199772597	4.65763266676211	3.19866292733542e-06	8.32806e-05
Bicc1	693.361	1.88436	0.399893	4.71216	2.45e-06	5.98e-05			C5ar2	29.7560934068037	1.33176	0.501679374227543	2.6545981989333	0.00794029247778379	0.033187			Kif1a	83.0882655024047	1.69606	0.550631900870638	3.08020344875264	0.00206859239222916	0.0107346
LOC101825993	16.5332	1.88465	0.571246	3.29918	0.000969661	0.00643827			Runx1	30.8982151819497	1.33261	0.462199887270768	2.88319264569258	0.00393666606487245	0.0192642			Zbtb16	1480.44596603874	1.70164	0.430938099770799	3.94869688493397	7.85777737750037e-05	0.000898432
Inpp4b	109.934	1.88552	0.318064	5.92812	3.06e-09	3.67e-07			Efhd2	2009.78966717876	1.33429	0.256540812793683	5.20107339502994	1.98140830819922e-07	6.69569e-06			Anln	36.4022528334572	1.70214	0.463527759897279	3.6721441691346	0.00024052392165311	0.0020947
Dscc1	21.665	1.88775	0.530595	3.55779	0.000373982	0.00308118			Eci2	14257.2029021132	1.33569	0.344316554690363	3.87925615770601	0.000104776373706626	0.00109442			Bach2	84.6103306275545	1.70369	0.533867024950861	3.1912226568503	0.00141672054709477	0.00801975
LOC101823194	646.847	1.88926	0.746339	2.53136	0.011362	0.0419038			Notch2	489.931033049819	1.33637	0.299282155728994	4.46525904526022	7.9971931071562e-06	0.000134998			Marveld2	65.7226572031034	1.7037	0.496660507840915	3.43031286956725	0.000602885656875895	0.00416915
Ttll7	433.466	1.8911	0.348599	5.42486	5.8e-08	3.21e-06			Pik3ap1	1928.91670405975	1.33673	0.235870324435848	5.66723936963491	1.45116548821288e-08	7.83458e-07			Acyp1	18.5350351911965	1.70375	0.650676067394474	2.61843102943091	0.00883351467521039	0.032577
Cd4	36.5416	1.90373	0.467946	4.06826	4.74e-05	0.000624167			Bcl2l11	262.632477852702	1.33856	0.262893538887489	5.09165153915557	3.54958009932706e-07	1.08679e-05			Tmtc2	24.325928749253	1.70463	0.492466446964552	3.46140894831832	0.000537355856647795	0.00382733
Cxcr6	17.9707	1.90501	0.557033	3.41992	0.000626396	0.00454906			LOC101837127	45.950820391109	1.33967	0.381185409872593	3.51447192868115	0.000440629239492568	0.00345832			Trim16	32.9413352690153	1.70559	0.457106168513583	3.73127990264727	0.000190509410784901	0.00175252
Itgb8	40.2237	1.90713	0.754418	2.52795	0.0114731	0.0421827			Eaf1	806.643454458678	1.34363	0.208708573643523	6.43782294497917	1.21199257802184e-10	1.48432e-08			Asap2	567.511111988702	1.70653	0.323913524828377	5.26848253291202	1.3755612858043e-07	7.86385e-06
Jaml	90.683	1.91401	0.447393	4.27815	1.88e-05	0.000299551			Neurl3	48.0871636750935	1.34383	0.409207385468823	3.28399341312299	0.00102347314406838	0.00680625			Sox9	181.778951030959	1.70694	0.515137012256697	3.31355863484904	0.000921167904083054	0.00579603
Eif5a2	18.1246	1.9195	0.635558	3.02019	0.00252617	0.0134893			Galnt6	66.2952432992107	1.344	0.534804637763254	2.51307565683846	0.0119683664947376	0.045185			LOC101838864	42.6338093736708	1.70748	0.666852378904997	2.56050643403819	0.0104519728066702	0.0371459
Ablim3	1680.28	1.92031	0.373349	5.14348	2.7e-07	1.07e-05			LOC121140854	69.6359802470452	1.34544	0.302488646163757	4.4478922269533	8.67170169500012e-06	0.000144122			Vps13a	692.992649472842	1.70917	0.372392842641745	4.58970088375736	4.438816309052e-06	0.000105979
LOC110342471	9.14716	1.92187	0.699438	2.74773	0.00600097	0.0259921			Gata6	505.1311642319	1.3462	0.175635947033274	7.66474060275078	1.79192989583604e-14	6.81232e-12			Sulf2	916.619049872697	1.70978	0.276330906473293	6.18743914496955	6.11494410550863e-10	1.08085e-07
Setbp1	117.775	1.92482	0.496494	3.87683	0.000105826	0.00115767			Slc16a1	155.45083641471	1.35029	0.298006644019802	4.53108888859778	5.86804398617183e-06	0.00010529			LOC101844788	69.4065222210959	1.70982	0.300437964970854	5.69108425356916	1.26235195936998e-08	1.17562e-06
Usp27x	95.0116	1.92763	0.361514	5.3321	9.71e-08	4.78e-06			Adgrg6	364.691788022379	1.3528	0.310932288736718	4.35078353244527	1.35651921084865e-05	0.000207318			Fads2	4222.37748246701	1.71015	0.637060413100596	2.68443851417036	0.0072651745288844	0.0281538
Rragd	36.8574	1.92766	0.512105	3.76418	0.000167096	0.00164689			Zwilch	43.1953637164732	1.35408	0.435006469866605	3.11277953673599	0.00185334406749289	0.0107433			Samd9	136.496387039854	1.71525	0.295089760768611	5.81265124511312	6.14910835251227e-09	6.61583e-07
Enc1	502.702	1.92848	0.363049	5.3119	1.08e-07	5.21e-06			Tmem71	31.2452463920935	1.35538	0.401363885096622	3.37692658891502	0.000733006106248694	0.00520549			Serpine1	66.8811575155735	1.71597	0.62358219230848	2.75179502353457	0.00592696061399788	0.0240772
Mcm5	153.479	1.92943	0.378922	5.09189	3.55e-07	1.29e-05			Sorbs2	4950.00710258874	1.35652	0.222379274838604	6.10000839913877	1.06062891927718e-09	8.37352e-08			LOC110339949	41.6858199194936	1.71632	0.575640211560506	2.98158378552631	0.00286761566773808	0.0138341
Ripk3	104.142	1.935	0.595815	3.24765	0.00116362	0.00738849			Otud1	406.787770620599	1.35815	0.249367514407786	5.44636674683069	5.14090837064318e-08	2.21776e-06			Bmp3	23.3482843937676	1.72223	0.689299552023661	2.49851999195307	0.0124713107886275	0.0423751
Dact1	95.877	1.94106	0.584692	3.31979	0.000900839	0.00608215			Hhat	130.160290138325	1.35893	0.274867325839033	4.94395644562835	7.65528134941343e-07	2.00998e-05			LOC101838170	169.022318545068	1.72282	0.520022715963746	3.31297523247249	0.000923091539867416	0.00580392
Gpc1	68.5672	1.94493	0.437972	4.44076	8.96e-06	0.000167262			LOC101830693	43.9979219689899	1.36023	0.360014783250675	3.77825709420287	0.000157929792845576	0.00152482			LOC121137212	15.3850722096482	1.72441	0.636476048904218	2.7093030837258	0.00674247157311333	0.0265741
Krt80	45.9927	1.94507	0.64126	3.03321	0.0024197	0.0130653			Sting1	49.8312359765127	1.3629	0.392468820181949	3.47263026392554	0.000515384834326189	0.00393011			Apba1	25.3546798443639	1.72711	0.522963644291994	3.30254391153004	0.000958120852480669	0.00597644
Paqr4	65.6909	1.94876	0.386037	5.04812	4.46e-07	1.54e-05			Sorcs2	28.4321946553686	1.36542	0.418272242927363	3.26442794086602	0.00109685359597427	0.00716627			Notch2	410.663393196412	1.72765	0.433935446644614	3.98135252307843	6.8524231934847e-05	0.000813555
Mmp15	3372.48	1.95933	0.362629	5.40312	6.55e-08	3.49e-06			Cdc42ep1	1947.97270251437	1.3663	0.197775708827867	6.90832729966376	4.90401510376676e-12	9.77363e-10			Ppara	2503.04389548584	1.72813	0.635863368448714	2.71777578692252	0.0065722357903922	0.0260334
Ripk4	119.853	1.95982	0.367133	5.33818	9.39e-08	4.67e-06			Chmp4c	132.022124146958	1.3672	0.268675248880762	5.08868596907671	3.60553095549413e-07	1.10207e-05			LOC101834833	47.0921239804794	1.72846	0.394352693316881	4.38302419206941	1.17043110022967e-05	0.000218673
LOC101839749	405.597	1.96094	0.581553	3.3719	0.000746527	0.00523174			Dna2	21.1943188032958	1.36799	0.448735077203467	3.04853650797869	0.00229958969532614	0.0127242			Serpine2	483.370295826846	1.73256	0.45612923088812	3.79839209447462	0.000145637807638798	0.00142286
Slc1a4	497.414	1.9612	0.306807	6.39229	1.63e-10	3.78e-08			Slc26a2	114.302627302286	1.37033	0.283953966488112	4.82587931899942	1.39386896800192e-06	3.31621e-05			Rhbdf2	85.557883370401	1.7326	0.595176688214342	2.91107605548858	0.00360186330784765	0.01638
Cd5	20.7301	1.96606	0.521101	3.7729	0.000161364	0.00160679			Fsd1l	77.811423441466	1.37093	0.497100580498118	2.75785966486025	0.00581811694992547	0.0260218			Cuedc1	44.3435085533332	1.73381	0.481775676134921	3.59878952399577	0.00031970179757866	0.0025992
Eomes	8.312	1.974	0.755937	2.61132	0.0090193	0.035144			Il22ra1	1141.35709764893	1.37173	0.259892266180364	5.27808398239112	1.30541638006104e-07	4.68922e-06			Colec12	59.3088918931098	1.73704	0.654588629856183	2.65364224748451	0.00796282002596424	0.0301293
Fat1	1487.17	1.97566	0.358184	5.51578	3.47e-08	2.18e-06			Sall4	91.5520247698253	1.37449	0.456379706044509	3.01173371351005	0.00259760354833364	0.0139579			Haspin	16.4094425528543	1.73742	0.545987360224285	3.18216948504787	0.00146176250430519	0.00820767
LOC101829268	38495.1	1.98338	0.378043	5.24645	1.55e-07	6.9e-06			LOC101823191	275.362839549796	1.37456	0.24826191521018	5.53674679342198	3.08141530336295e-08	1.45673e-06			C7	1124.75807198341	1.73889	0.568761313160427	3.05732080875422	0.0022332512162945	0.0114316
Gcnt4	15.4643	1.98463	0.715173	2.77504	0.00551953	0.0244353			Snx10	24.5212407431533	1.37529	0.500768236811436	2.74635166473976	0.00602621302308088	0.0267558			Cdc14a	34.6159676130356	1.7402	0.556433046443397	3.12742558348828	0.0017634445606301	0.00947763
LOC121140746	20.8009	1.98485	0.508782	3.90119	9.57e-05	0.00106777			LOC121142936	69.6521367382015	1.37543	0.297358845189317	4.62547823855417	3.73735046487353e-06	7.36492e-05			LOC101841291	51.9539576203723	1.74392	0.657514720478916	2.65228927834833	0.00799480135467783	0.0301996
Cenpe	18.9329	1.98589	0.705076	2.81657	0.004854	0.0221951			Dlgap5	45.7089258880612	1.37751	0.48060759316156	2.86617612819591	0.0041546302780123	0.0201044			LOC101831368	26.1144124657481	1.74396	0.484619022613573	3.5986198666291	0.000319910395194197	0.0025992
Kcna3	28.448	1.98851	0.620904	3.2026	0.00136191	0.00835507			Panx1	31.0424964946564	1.37984	0.481546895021697	2.86542654796546	0.00416447872246027	0.020136			LOC101838285	66.589029519738	1.75089	0.387851689439824	4.51434029218813	6.35141640460411e-06	0.000137181
Serpine1	99.7733	1.98913	0.50401	3.9466	7.93e-05	0.000921162			Zfand2a	249.266511601481	1.38262	0.262855601153769	5.26000757613715	1.44049466407373e-07	5.09409e-06			Znf516	139.578813611312	1.7516	0.341969269810751	5.12208413333843	3.02177000400347e-07	1.44594e-05
Uhrf1	45.203	1.99741	0.556507	3.58919	0.000331712	0.00279893			Smtnl1	60.8154357227213	1.38313	0.426086026770849	3.24612275368634	0.0011698838348634	0.00753815			Ccnt1	119.0103971995	1.75228	0.31397649862876	5.5809356652151	2.39228126544195e-08	1.93641e-06
Epcam	351.789	2.00293	0.651909	3.07241	0.00212339	0.0117751			Frat2	173.342099659647	1.3848	0.226041831293165	6.12627769570686	8.99587456631429e-10	7.38229e-08			Ccne1	11.3493712788312	1.75343	0.69671294286171	2.51672039511468	0.011845279006079	0.0407758
F8	570.099	2.02543	0.418246	4.84268	1.28e-06	3.6e-05			Ptpn4	133.771287411735	1.38549	0.242753092472429	5.70738640623524	1.14724135342359e-08	6.4415e-07			Nabp1	176.044697067432	1.75399	0.520039903401129	3.37279174123351	0.000744102105627272	0.0049066
Fbxo32	36.8884	2.0268	0.642714	3.1535	0.00161323	0.00954569			Znf641	303.121292407223	1.38608	0.351264534747979	3.94597601647407	7.94755692549194e-05	0.000874183			Adgrg6	266.228920768038	1.75432	0.269793910789602	6.50244866208249	7.9022993812434e-11	2.11837e-08
Gata3	10.2719	2.03116	0.739369	2.74715	0.00601148	0.026017			N4bp3	58.904547332128	1.38661	0.36667198379527	3.78160030521921	0.000155823411749863	0.00150767			Bcl11b	18.0952659415222	1.75571	0.604283487104447	2.9054347870036	0.00366743263199106	0.0165802
Rgs5	917.268	2.03256	0.555122	3.66146	0.000250782	0.00224528			Rasl10a	84.87437564487	1.39145	0.370165649020294	3.75898412425752	0.000170604661590037	0.00162038			LOC121138362	12.6189874663486	1.75664	0.691802597029228	2.53922555554432	0.0111098171811894	0.038768
Tlr2	56.8487	2.03545	0.474289	4.29158	1.77e-05	0.000287829			LOC121143489	14.4123390397457	1.39153	0.549603119992201	2.53187723401767	0.0113453705782143	0.0434481			Kiaa2012	35.5742298157581	1.76053	0.41190889880925	4.27408029803737	1.91927863437332e-05	0.000313935
Sspn	62.0067	2.03548	0.686255	2.96606	0.00301641	0.0154779			N4bp1	641.731545599598	1.39228	0.215732452105166	6.45374799329646	1.09117206457212e-10	1.36382e-08			Pdgfd	193.297521424676	1.76067	0.401608578953056	4.38403705763969	1.16499942264689e-05	0.000218163
Arhgef16	73.7346	2.03726	0.735022	2.7717	0.00557638	0.0246273			Spsb1	758.390944579445	1.39262	0.183205581977607	7.60141411103878	2.9291214875591e-14	1.00009e-11			Stil	11.6398655378995	1.76292	0.671972652373085	2.62349878235642	0.00870317561669329	0.0322336
Stx1a	44.8202	2.0416	0.52254	3.90707	9.34e-05	0.00104709			Steap4	540.47741071356	1.39864	0.367139976060329	3.8095626571522	0.000139212824491855	0.00137058			B4galt6	236.666040571252	1.76295	0.377613329639084	4.66867730356472	3.031450940862e-06	8.02917e-05
Brca1	67.3352	2.05016	0.357352	5.73711	9.63e-09	8.15e-07			LOC101833790	94.5937472905879	1.39973	0.396647592992264	3.52889173031077	0.000417303822341471	0.00330081			LOC110339478	131.881879942677	1.76516	0.304715712337656	5.79280728591064	6.92195191756847e-09	7.40136e-07
Pdgfa	647.655	2.05452	0.556933	3.68899	0.000225149	0.00206764			LOC101840643	623.512649928623	1.4007	0.37791482956559	3.70638352045502	0.000210239859980759	0.00191631			LOC121136402	18.0009632726171	1.76613	0.582422589224355	3.03238498438511	0.00242629540465878	0.0121574
Bcl11b	15.8546	2.05618	0.62224	3.30448	0.000951537	0.00634616			Thbs1	177.120125887327	1.40085	0.353138677461818	3.96685481024195	7.28273263822069e-05	0.000816812			LOC101824250	176.974258458114	1.76685	0.24583778560168	7.18706883138489	6.61970434157624e-13	4.09523e-10
CUNH3orf52	12.1282	2.05649	0.772561	2.66191	0.00776975	0.0315166			Parvb	1123.79811545334	1.40254	0.148077319249539	9.47164358058447	2.7547456031087e-21	5.02686e-18			Tmtc1	134.92079913942	1.76759	0.3345203545876	5.28395265632576	1.26425936683009e-07	7.37357e-06
Map3k21	228.885	2.05795	0.312632	6.58266	4.62e-11	1.38e-08			Edil3	18.5039903219846	1.40605	0.568846202960126	2.47175283972653	0.0134452436821688	0.0493156			LOC106021291	12.5312745952542	1.76931	0.643177176222025	2.75088465879262	0.00594345662753611	0.0241107
Fermt1	85.9341	2.06094	0.448094	4.59936	4.24e-06	9.2e-05			LOC101844256	40.5010257978771	1.40833	0.468078078339114	3.00875276566153	0.00262322489992313	0.0140749			Tagln2	2372.39821496254	1.76931	0.418965325945535	4.22305363258182	2.41014438055561e-05	0.000374426
Diaph3	37.8778	2.0632	0.492567	4.18866	2.81e-05	0.000411023			Slc17a1	88.7355598059699	1.4085	0.506578429007484	2.78042636944578	0.00542875691435811	0.0246735			Tpbg	101.691469420271	1.76939	0.571330748092163	3.09696542534438	0.00195512675874642	0.0102876
Frat1	91.3312	2.07014	0.348303	5.94351	2.79e-09	3.44e-07			Emp1	611.981198886721	1.40994	0.438622501378248	3.2144802800395	0.00130680890721531	0.00819472			LOC121136877	12.8635607295299	1.77073	0.642868158650809	2.75441460647466	0.00587972312346142	0.0239306
Cenpa	22.9965	2.07418	0.767385	2.70292	0.00687323	0.0287025			Tmem236	29.9623264504831	1.41061	0.473440541390161	2.97948656702698	0.0028873188930792	0.0152189			LOC101835405	36.9646404715112	1.77314	0.589006078328377	3.0103926301504	0.00260910176077175	0.0128944
Prr15l	130.21	2.0769	0.844216	2.46015	0.0138878	0.0489668			Ciita	119.069373329117	1.41174	0.321070683193283	4.39697476481566	1.09770101464549e-05	0.000173203			Pla1a	345.740656324149	1.77421	0.418728307488409	4.23714032304852	2.26384662325048e-05	0.000358558
Kiaa0754	172.32	2.07953	0.530365	3.92093	8.82e-05	0.00100302			Rassf10	111.122096828762	1.41183	0.29635880199873	4.76392075337597	1.89867096199603e-06	4.2774e-05			LOC110339479	72.679186452528	1.77558	0.306731178259057	5.78870145077878	7.09326425467061e-09	7.53801e-07
Sema3d	30.6869	2.08045	0.831374	2.50242	0.0123346	0.0447408			Fosl2	608.785129526044	1.42064	0.272001209650977	5.22293481630734	1.76109396384874e-07	6.01806e-06			Cachd1	299.857998048266	1.77671	0.476247217001112	3.73064294552883	0.000190991741450014	0.00175603
Rgs4	27.2431	2.08311	0.793424	2.62547	0.00865291	0.034015			Timp1	66.8387359001679	1.42065	0.516366573327161	2.75124211306416	0.00593697454882421	0.0264239			LOC121137054	16.5184962561714	1.77783	0.598213609660522	2.97189931789579	0.00295963722243455	0.0141465
LOC121139013	17.5261	2.09327	0.842258	2.48531	0.012944	0.0463758			Cdt1	56.3000905960559	1.42192	0.414252396514196	3.43248584100478	0.000598075109701421	0.00444368			Wnk2	59.145897777067	1.78103	0.450473487270006	3.9536932408226	7.69540587699371e-05	0.000884538
Lum	164.486	2.09911	0.559367	3.75266	0.000174969	0.00171011			Ptpn7	40.4836920477906	1.42305	0.445002760599333	3.1978533593402	0.00138454666522044	0.00854709			LOC101837660	200.037692602544	1.78361	0.448389069718636	3.97781596624473	6.95511682169071e-05	0.000820806
Marveld2	89.8732	2.09944	0.474506	4.42448	9.67e-06	0.000176968			Mlkl	227.084599578527	1.42621	0.321068546692501	4.44205984031013	8.91017708331278e-06	0.000147394			LOC101823068	21.4445338157508	1.78533	0.674526825088869	2.64678882043475	0.00812600809820432	0.0305532
Dennd1b	257.235	2.10388	0.387156	5.4342	5.5e-08	3.07e-06			Lepr	9656.84214387018	1.42841	0.28343836712255	5.0395710196926	4.66576469181177e-07	1.35575e-05			LOC101833790	98.452601139763	1.7911	0.366340916992944	4.88916252847296	1.01265863465284e-06	3.6019e-05
Mab21l3	162.068	2.10869	0.38126	5.53085	3.19e-08	2.06e-06			Tnfrsf21	749.466583215556	1.42929	0.270895615965724	5.27617434474857	1.31908599909253e-07	4.72901e-06			Kif2c	20.0980623069741	1.7936	0.5819420122866	3.08209989310818	0.00205545847309726	0.0106825
Mfap4	194.442	2.11729	0.753625	2.80948	0.00496217	0.0225641			LOC121135425	36.9406517570107	1.43175	0.397561490926885	3.60133563362137	0.000316586550623317	0.00263914			Cacna1d	35.1908567413591	1.79843	0.508776648470003	3.53480870885306	0.000408070456782517	0.00312457
Thbs2	105.528	2.11995	0.478834	4.42731	9.54e-06	0.00017564			Hspa13	426.087238936937	1.434	0.218309942546614	6.5686325086537	5.07794329465198e-11	7.29624e-09			Aebp1	136.889441437616	1.79943	0.580493138591659	3.09982318081887	0.00193636201565463	0.0101994
Cachd1	379.32	2.12048	0.457885	4.63103	3.64e-06	8.25e-05			Ier5	271.048138996807	1.43902	0.182226116639122	7.89689163311078	2.85944772729438e-15	1.41025e-12			Ncapg	17.165565185742	1.80156	0.676243086473167	2.66407324037012	0.0077200752343816	0.0294446
LOC121138135	6.52805	2.12053	0.859952	2.46587	0.0136679	0.0483055			Mmd	468.958846496252	1.44071	0.270601627603922	5.32411264710645	1.01447028362599e-07	3.81692e-06			Plekhm3	129.898197515501	1.80173	0.427177424094075	4.21775597307706	2.46745641013268e-05	0.000380599
Dnah14	41.2121	2.12987	0.834626	2.55189	0.0107141	0.0400925			Ckap4	152.033531611402	1.44246	0.340565766220125	4.2354823549534	2.28061612704215e-05	0.000315756			Kit	126.540484503382	1.80481	0.233981373130794	7.71345960386861	1.22452126134953e-14	1.1784e-11
Adcyap1r1	186.781	2.12994	0.554659	3.84009	0.000122988	0.00129779			Zbtb34	63.716234971976	1.44469	0.36497528023038	3.95832455177201	7.54773529704812e-05	0.000838567			Atp10a	448.950572581674	1.81274	0.361511416861628	5.01434050227194	5.32156747067633e-07	2.22657e-05
Acp3	74.4212	2.13753	0.446734	4.78479	1.71e-06	4.48e-05			Txnrd1	2637.44416515475	1.44485	0.235930613505875	6.12404003365326	9.12319579234775e-10	7.38229e-08			Padi2	57.1535618960677	1.82186	0.48988491971073	3.71894717541437	0.000200054879550531	0.00181949
Tnfrsf12a	605.645	2.13889	0.356842	5.99393	2.05e-09	2.81e-07			Slc7a1	57.6245033771609	1.45271	0.446019024347826	3.25706565321828	0.00112570392939012	0.00728951			Ptpn4	115.273607662468	1.82559	0.392679745253708	4.64906691851493	3.33440026650473e-06	8.58224e-05
LOC121138573	35.7601	2.14134	0.394949	5.42181	5.9e-08	3.23e-06			Ano6	419.82199334903	1.45272	0.236890512282235	6.13247240864283	8.65237187065627e-10	7.17675e-08			LOC121138126	25.8380971223302	1.83311	0.543837369619413	3.37070100330429	0.000749771861694724	0.0049326
Cgref1	408.076	2.1424	0.652168	3.28505	0.00101966	0.00667308			St8sia1	26.2746170489285	1.45422	0.462332291602316	3.14539977296381	0.0016586001500726	0.00984905			LOC101844888	24.6049365714174	1.83471	0.595043846808277	3.08331179848926	0.00204710547442332	0.0106486
Arsj	12.5213	2.14378	0.822795	2.60549	0.00917442	0.0356132			Tp53bp2	1339.53408518756	1.45744	0.295484567598297	4.93235885746879	8.12424816818318e-07	2.10584e-05			Rasgrp1	53.0046881378976	1.83594	0.445987308766434	4.11657238504312	3.84548592921538e-05	0.000531192
LOC101839603	2705.64	2.1494	0.577279	3.72334	0.000196607	0.00186176			Dsc2	2232.58443001015	1.45801	0.309178802807334	4.71573921665956	2.40834745541321e-06	5.21942e-05			Znf25	41.2125669865043	1.83668	0.577560348625617	3.18007279201377	0.00147238061506698	0.00825391
Lamc2	151.981	2.15075	0.784863	2.74029	0.00613856	0.0263921			LOC121140445	25.9665312614136	1.45945	0.419667319010376	3.47763566936624	0.000505856981952261	0.00386678			Eya2	30.4051681478339	1.83779	0.667370930646281	2.75378266010508	0.00589108750057386	0.0239599
Cxcl10	123.577	2.15086	0.585719	3.67217	0.0002405	0.0021686			Kif1a	45.1402382189766	1.46115	0.488739426234369	2.98963589052634	0.00279310175910024	0.0148087			Rgs5	905.505674496143	1.84069	0.667777697172842	2.7564395669553	0.00584344096847601	0.0238221
Traf1	15.8275	2.15391	0.600093	3.5893	0.000331573	0.00279893			Wnt9a	22.3672066801307	1.4622	0.540464827433434	2.70545591907806	0.00682107005379481	0.0293841			Basp1	252.761035271293	1.84374	0.402463476138698	4.58112853781244	4.62473471895375e-06	0.000109589
Tmc7	58.6533	2.1553	0.501313	4.29931	1.71e-05	0.000280478			S1pr2	223.727678880259	1.46476	0.222801014030905	6.57428132019485	4.88887223102616e-11	7.1936e-09			LOC101837505	56.6755814128377	1.8486	0.762266100757047	2.42514030833605	0.0153024712996949	0.0498064
LOC101823068	45.3472	2.15723	0.678591	3.17898	0.00147794	0.00891869			Entpd5	2280.5897812829	1.46617	0.251801225052377	5.82273299591718	5.78930065440814e-09	3.66817e-07			Kifc1	44.0451668369429	1.85093	0.40516114986569	4.56837799829963	4.91513029509762e-06	0.000114357
Synpo	296.941	2.16421	0.502105	4.31027	1.63e-05	0.000269897			Cxcr3	17.5394013618551	1.4683	0.527684261364465	2.78253791190067	0.00539355633892179	0.024587			Cpeb1	39.332625829818	1.8513	0.517857979705923	3.57492716740327	0.000350325405174553	0.00277534
Mzb1	160.307	2.17294	0.494849	4.39113	1.13e-05	0.000200824			Mcoln2	92.763541192459	1.46865	0.397398009073938	3.69565407492048	0.000219321425957997	0.00197834			Dctd	15.9837271106351	1.85143	0.626540609037664	2.95500831867913	0.00312660620417786	0.0147359
LOC121138899	15.7993	2.18066	0.649111	3.35946	0.000780962	0.005413			Cnot6	1994.53201230391	1.46918	0.241504895322598	6.08343199171729	1.1763682870842e-09	9.2086e-08			Mfsd6	79.4472159295783	1.85321	0.525484172889929	3.52667573722755	0.000420811793593875	0.00319706
Depdc1b	9.16599	2.1827	0.859583	2.53925	0.011109	0.0411669			Tgfa	328.955896018072	1.46948	0.235074814190391	6.2511245234121	4.07507794915134e-10	3.9345e-08			Ube2c	24.5349939971408	1.85736	0.566850168537669	3.27662786369357	0.00105054732916226	0.0063784
LOC110340368	115.602	2.18447	0.387267	5.64073	1.69e-08	1.26e-06			Slc4a4	5628.45053278247	1.4712	0.250159119839051	5.88107202287682	4.07617735649439e-09	2.695e-07			Smad3	217.672620346075	1.85838	0.504418255644232	3.68419893892798	0.000229423010279134	0.00202862
Sprn	16.0566	2.19063	0.784281	2.79316	0.00521951	0.0234357			Tmem154	51.7332300563037	1.47463	0.399222736991249	3.69374089473762	0.000220978971598048	0.00198642			Pclaf	45.2333542662373	1.86048	0.439117865614716	4.23686682414556	2.26660481928561e-05	0.000358558
Cdkn2a	31.0278	2.19407	0.767422	2.85901	0.00424962	0.0200544			Rasgrp1	43.3723275992412	1.47534	0.474681882926313	3.1080572440784	0.00188321587429018	0.0108822			Veph1	13.0025417438364	1.86109	0.678201058991641	2.74416047057313	0.00606658744534796	0.0244954
Cx3cl1	74.681	2.19591	0.888494	2.4715	0.0134547	0.0477163			Tnfrsf1b	1345.51853064826	1.47543	0.268574293848074	5.49357417049743	3.93879570346107e-08	1.7924e-06			Fmn1	19.0255584921529	1.86576	0.703086341984531	2.6536647430177	0.00796228924881348	0.0301293
Fez1	92.3719	2.20173	0.768683	2.86428	0.00417953	0.0198117			LOC121143246	17.0151879379625	1.48283	0.564804855126102	2.62538407501316	0.00865512757128012	0.0352306			Znf366	41.0860767947027	1.87035	0.41840904970326	4.47013696348758	7.81695229360434e-06	0.000161197
LOC121137054	17.5717	2.20185	0.573386	3.84008	0.000122994	0.00129779			Sstr2	30.4081151751502	1.48559	0.506837730801006	2.9310980799162	0.00337766122438818	0.0171878			LOC121136991	78.7465375360814	1.87269	0.565493263931978	3.31159868473739	0.000927645152891717	0.00581777
Usp43	38.4895	2.20485	0.55365	3.98238	6.82e-05	0.00082336			Cbl	86.3458174595032	1.48602	0.392919546277435	3.7819849075635	0.00015558279719927	0.00150694			Ticrr	17.0188789629626	1.87328	0.72469908047169	2.58490504109154	0.00974058200983834	0.0351074
Cux2	187.81	2.22087	0.763891	2.90731	0.00364549	0.0179004			Cd14	1393.1979092217	1.4861	0.337152647300483	4.40780793858785	1.04422077374217e-05	0.000168033			LOC101832618	23.9579740684421	1.88007	0.570254027882562	3.29689916634482	0.000977585911118337	0.00605858
LOC101826824	623.215	2.22841	0.435584	5.11591	3.12e-07	1.18e-05			Enpp4	555.161966936994	1.48778	0.241269142056137	6.16647661686101	6.98284010540163e-10	6.14783e-08			Prtg	80.3274366735114	1.88261	0.474795816647091	3.96510305474362	7.33642442138552e-05	0.000853005
Id1	239.435	2.22918	0.43183	5.16217	2.44e-07	9.97e-06			Fam102a	106.994556612684	1.49379	0.437145494593652	3.41713940954945	0.00063282864908804	0.00466384			LOC121138573	36.3236350156294	1.88502	0.424120291531665	4.44453571717124	8.80818746387931e-06	0.000177207
Oscar	16.023	2.23386	0.757805	2.9478	0.00320039	0.0161993			Ier3	166.56349710366	1.49872	0.282313010712157	5.30871463085019	1.10401027206125e-07	4.08658e-06			Dennd1b	249.850306600788	1.89327	0.42721760245787	4.43162844088021	9.35240765079241e-06	0.000184288
LOC121134596	23.5664	2.23691	0.631125	3.54433	0.000393616	0.00320912			Myh10	1518.52077563406	1.50929	0.238981536145457	6.31552307607418	2.69249204664329e-10	2.87325e-08			LOC110339281	23.1542836703959	1.89481	0.527957281261993	3.58895059344306	0.000332011749206764	0.00267245
Sox9	202.06	2.23765	0.491147	4.55598	5.21e-06	0.000107832			LOC101834491	277.339218910315	1.5135	0.28175512155179	5.37169410562864	7.80003450231482e-08	3.08753e-06			Slc7a1	54.7288373365522	1.89692	0.549960091564614	3.44919085084676	0.000562269149756484	0.00396565
LOC121139299	1419.35	2.23806	0.754744	2.96532	0.0030237	0.0155105			Fads2	12788.7086107083	1.51688	0.362433048983537	4.18528000630969	2.84814793434423e-05	0.000382428			Hebp2	41.6341277739661	1.90263	0.612946655715651	3.10406806276235	0.00190879414223828	0.0100775
LOC121136366	10.5304	2.2445	0.853928	2.62845	0.00857759	0.0337918			Id2	1388.5738846888	1.5208	0.240532656377073	6.32261533536354	2.57172936594599e-10	2.77686e-08			Tube1	26.044410495365	1.90514	0.50834537148666	3.74771813733919	0.000178450623255212	0.00166692
Ubash3a	9.30876	2.25898	0.798752	2.82814	0.00468187	0.0215642			Abcc4	92.894272930783	1.52184	0.494016744684974	3.08055036470947	0.00206618407008948	0.0117029			Adamts14	19.2945839950212	1.90525	0.614310411670059	3.1014380004473	0.00192583196540978	0.0101581
Inava	89.3779	2.26012	0.43868	5.1521	2.58e-07	1.03e-05			Tmprss4	35.1473112221927	1.5221	0.450910070202546	3.37561436599096	0.000736510740244935	0.00522246			Sctr	513.000949088739	1.90604	0.601655475645747	3.16799847851895	0.00153492323769036	0.00852724
Ubd	456.21	2.26207	0.559809	4.04079	5.33e-05	0.000680979			Btla	36.2659979306035	1.52303	0.491472137517563	3.09891835381028	0.00194228537141074	0.011131			LOC106022816	35.5037971173905	1.9082	0.74949468407393	2.54598769238006	0.0108969030261976	0.0382422
Lysmd2	36.1372	2.27118	0.764438	2.97104	0.00296788	0.0152851			Ccr4	35.8162321369066	1.52328	0.526912796311052	2.89094500934473	0.0038408532089647	0.0189415			LOC121142348	22.7546478705727	1.90908	0.569362490760084	3.35300912265979	0.000799380717350874	0.00518221
Cenpk	15.5587	2.27466	0.66475	3.42183	0.000622007	0.00453003			Chic1	2773.48729928676	1.52427	0.328680931381873	4.63754946493592	3.52564251625015e-06	7.00827e-05			Galnt6	80.154929416239	1.91357	0.592088571760506	3.23190296518011	0.00122968805851247	0.00721323
Bhlhe41	91.1927	2.27789	0.59463	3.83077	0.000127744	0.00133432			LOC121137997	13.9682430536498	1.5254	0.599845233543619	2.54298766251336	0.0109909109855953	0.042528			Abcc4	63.4483313781395	1.91405	0.408983734283228	4.68000510308941	2.86867776487618e-06	7.71603e-05
Ninl	112.943	2.27946	0.741384	3.0746	0.00210782	0.0117443			Src	1941.84943635277	1.52876	0.217345589883267	7.03375990389378	2.01040954499256e-12	4.52913e-10			Kiaa0754	175.559772339795	1.91427	0.560393113198369	3.41593920794558	0.000635624352348484	0.00434845
Sgo1	26.1103	2.28013	0.569376	4.00461	6.21e-05	0.000769233			Mfge8	1462.95891287653	1.5288	0.361944094957032	4.22385503674629	2.40158556834478e-05	0.000330748			LOC110341573	17.7011536670427	1.91803	0.64619468323013	2.96818677420345	0.00299562242605031	0.0142791
Heatr4	54.7698	2.28289	0.536777	4.25296	2.11e-05	0.000325257			LOC101826074	158.327728888256	1.53543	0.454203011214997	3.38049183495021	0.000723562248666326	0.00515377			LOC110343252	64.6686200577453	1.91895	0.62327990428104	3.07878774607052	0.00207844704859026	0.0107535
Dyrk3	38.3861	2.28894	0.727232	3.14747	0.00164689	0.00970355			Gpnmb	65.4742186978513	1.53549	0.463006262614314	3.31634833304626	0.00091202075475417	0.00618452			LOC101838363	101.851296580086	1.92536	0.608154035243419	3.16591597192836	0.00154595445052031	0.00856381
Klf8	15.1316	2.29154	0.788353	2.90674	0.00365213	0.0179277			Nkapl	1571.85748347759	1.53557	0.28401928896471	5.40657485203196	6.42413869479101e-08	2.65221e-06			Lacc1	345.901980260975	1.92701	0.434085967494032	4.43922571761551	9.02830921513246e-06	0.000179753
LOC101843125	7299.84	2.2978	0.491169	4.67823	2.89e-06	6.81e-05			LOC101832451	40329.6647804782	1.53627	0.548329059734242	2.80173082032324	0.00508292651378014	0.0234997			Sel1l	1703.28530159126	1.92768	0.549681917190199	3.50690811919646	0.000453345654304763	0.00337612
B4galt5	265.593	2.31718	0.377158	6.14378	8.06e-10	1.38e-07			Ets2	2126.91825903536	1.53632	0.158949278259235	9.66546668131427	4.22688953618659e-22	8.57025e-19			Cenpa	23.5811681034357	1.92836	0.565706047622174	3.4087688651788	0.000652567443554623	0.00443807
Rad51	26.0174	2.32021	0.606878	3.82319	0.000131735	0.0013676			Synm	100.810773906285	1.53707	0.415283638070881	3.70124540169435	0.000214543857076402	0.00194293			Ciita	109.407575341801	1.92896	0.392287189723696	4.9172192479158	8.77822192049882e-07	3.23524e-05
Ikzf3	31.2873	2.33599	0.57716	4.04739	5.18e-05	0.000668569			LOC101840312	78.6929945087979	1.53822	0.455691170284892	3.37556842635944	0.000736633715538099	0.00522246			Ubd	400.27967361193	1.93046	0.629293780403332	3.06765452604221	0.00215745882399242	0.0110961
Hk2	36.5954	2.33946	0.838735	2.78927	0.00528268	0.0236464			Cpn2	5137.68833609701	1.54165	0.315571138660803	4.88527760029067	1.03283230115869e-06	2.57089e-05			Inpp4b	90.387107794535	1.9321	0.31642394401719	6.10606088744508	1.02120063795976e-09	1.54384e-07
Lacc1	645.618	2.35566	0.433959	5.42831	5.69e-08	3.16e-06			Cdkn2b	164.491093677841	1.54427	0.236344523635586	6.53398188795518	6.40436937069013e-11	8.78699e-09			Tnfsf10	372.308582072214	1.93496	0.192261237071151	10.0642211257272	7.9514203235013e-24	1.37735e-19
LOC121138364	6.83348	2.3584	0.958516	2.46047	0.0138756	0.0489342			Qki	702.715035671401	1.5522	0.193170811237424	8.03536860591225	9.32979933148198e-16	5.67501e-13			Nek6	129.934354939285	1.93503	0.535368287325912	3.61438165480451	0.000301065296160397	0.00247511
Gpx3	1297.86	2.36282	0.785401	3.00842	0.00262612	0.0138965			Faxc	66.6608574957833	1.55593	0.427894632137164	3.63625402570407	0.000276631543697095	0.00237105			Cbl	74.0930239057144	1.93615	0.554163862065082	3.49382911947459	0.000476145682232003	0.00351119
Pycr2	504.981	2.36854	0.546304	4.33556	1.45e-05	0.000246619			Znf516	188.088843784452	1.5603	0.31576973101425	4.94126416574578	7.76176606210489e-07	2.02628e-05			Cacnb3	53.978535382054	1.93789	0.468691088513749	4.134677632235	3.55453231398809e-05	0.000504243
Neb	71.6678	2.37927	0.589695	4.03475	5.47e-05	0.000697375			Iqgap1	775.269293920593	1.56112	0.257154099324144	6.07074087431926	1.27321487690448e-09	9.64051e-08			Galr1	1305.45833753981	1.94162	0.267903094796544	7.24747760144023	4.24604639623585e-13	2.75631e-10
Alpk3	77.2981	2.38058	0.538584	4.42007	9.87e-06	0.000180013			Fkbp5	1000.25526430713	1.56228	0.259079340753138	6.03012020655881	1.63837768457684e-09	1.21041e-07			Hs3st1	29.1913219151103	1.94173	0.646363145112063	3.00408611667716	0.00266379914648751	0.0131083
LOC101839133	238.989	2.38142	0.625354	3.80811	0.000140031	0.00143887			Chtf8	123.203632136691	1.56334	0.335658291723786	4.65753142466485	3.20023586238139e-06	6.52491e-05			Shank2	234.292344475417	1.942	0.468599468080791	4.14427291753804	3.40893566829493e-05	0.000488417
Cd93	210.734	2.39169	0.469178	5.09763	3.44e-07	1.26e-05			Atcay	94.2822304128582	1.5673	0.491605762182059	3.18812109209287	0.00143200553271664	0.00878656			Plxnb1	172.356278981596	1.94216	0.483753160329487	4.01477368447422	5.9502862362423e-05	0.000732037
Shank2	282.954	2.39631	0.418144	5.73083	9.99e-09	8.42e-07			LOC101837660	182.25517366196	1.5696	0.408639433597315	3.84104843010572	0.000122509938752623	0.00123922			LOC121140986	10.7441475672823	1.94524	0.69861727781951	2.78441522660136	0.00536243367128808	0.0223021
Icos	16.1607	2.40968	0.683479	3.52561	0.000422503	0.00338376			LOC101824396	76.5381765571714	1.57197	0.342178202964536	4.59400940497721	4.34809768726333e-06	8.36081e-05			Cpz	32.6003111387789	1.94633	0.534898960149457	3.63868384824283	0.000274034964132448	0.00231666
LOC121136522	8.1275	2.4144	0.84321	2.86335	0.00419189	0.0198506			Fancc	14.8636933362292	1.57302	0.595825786479545	2.64006733383551	0.00828895567730124	0.034242			Thbs2	82.8997497329929	1.95402	0.565455292328085	3.45566062430652	0.000548946010363699	0.00388275
LOC121138662	8.1275	2.4144	0.84321	2.86335	0.00419189	0.0198506			LOC121136769	19.9158589381453	1.57855	0.509382972339613	3.09895268136906	0.00194206034635601	0.011131			Fam180a	53.4398659057683	1.95411	0.689083210732527	2.83580736041682	0.0045710008064231	0.0196767
Enpp3	60.8611	2.42915	0.623747	3.89445	9.84e-05	0.00109123			Tmem72	83.738342292076	1.58307	0.540121383355959	2.93095592853408	0.00337920717895944	0.0171909			Ccr2	61.5479477153982	1.95481	0.411655863576347	4.74864036095677	2.04788736887341e-06	5.93213e-05
Etv4	9.82978	2.43363	0.85982	2.83039	0.0046491	0.0214554			Grb10	2584.55928931064	1.5869	0.298708810363109	5.31253387879473	1.08111319247202e-07	4.03439e-06			Nrg4	538.240291608267	1.95701	0.34291621784048	5.70697350012275	1.15002678566359e-08	1.10059e-06
Rbl1	26.4424	2.43633	0.637258	3.82314	0.000131763	0.0013676			Nek6	151.326030897902	1.58892	0.381916047621383	4.16039928869517	3.17691686116835e-05	0.000417668			Lonrf3	402.528299908436	1.9664	0.200781203098648	9.79376874487876	1.19747403146143e-22	1.03713e-18
Fhip1a	71.7327	2.45009	0.540996	4.52886	5.93e-06	0.000119736			Mmp11	19.2437842722193	1.59063	0.615145165552979	2.58577248006619	0.00971610423062291	0.0386273			Il7r	48.0699245515062	1.96901	0.618232542586612	3.18490336926426	0.00144802351030138	0.00815166
Tnfrsf8	14.1773	2.48192	0.867563	2.86079	0.00422584	0.0199621			Exoc3l4	568.663646460163	1.59265	0.284934641269181	5.58952212007134	2.27695361634317e-08	1.12601e-06			LOC121143246	19.6900149044167	1.97075	0.700983576552512	2.8114081858433	0.00493251660685744	0.0209002
Ampd3	84.8306	2.49885	0.583316	4.28388	1.84e-05	0.000295664			LOC101838170	205.445792529346	1.59399	0.321680771041635	4.95520615791729	7.22536389327657e-07	1.91362e-05			Plekhh1	199.574724293668	1.97126	0.306047111895818	6.44104627176234	1.18652688826493e-10	2.86746e-08
Thsd4	66.6724	2.51685	0.59907	4.20126	2.65e-05	0.00039372			Pgap4	226.499263831056	1.59711	0.445928291190066	3.58154897969673	0.000341563085006599	0.00281265			Bik	45.7622436224608	1.97755	0.596999232205317	3.31248028122289	0.000924726446056042	0.00580998
Medag	61.824	2.52335	0.56604	4.45791	8.28e-06	0.000157109			Nacc2	400.043861655893	1.59782	0.259370200100704	6.16037246142939	7.25740447576628e-10	6.30634e-08			Kcnq1	30.8072970351479	1.97971	0.737916688417313	2.68283967191813	0.00729999776857263	0.0282067
LOC101841371	1036.3	2.52699	0.432582	5.84164	5.17e-09	5.3e-07			Col6a6	109.851306468308	1.59849	0.486732990589217	3.28412249137852	0.00102300449020317	0.00680625			Samd4a	126.631261092478	1.98238	0.412194276793941	4.80934295846244	1.51427207299019e-06	4.77127e-05
LOC101828225	10.1008	2.53208	0.807914	3.1341	0.00172383	0.0100588			Pir	135.714738293018	1.60021	0.455495120233115	3.51312025144182	0.000442876989074028	0.00347			Anxa3	1190.57530565074	1.99117	0.411101922843464	4.84349914547167	1.27572270220404e-06	4.27157e-05
Kiaa1755	73.5593	2.53305	0.866682	2.9227	0.00347014	0.0172928			CUNH2orf50	29.2378554064038	1.60194	0.530512036786478	3.01960617221884	0.00253103563664413	0.0136767			LOC121143499	10.5326725271113	1.9941	0.688759470231674	2.89520868060364	0.00378906547732761	0.0169614
Crybg2	195.935	2.53768	0.411728	6.16349	7.12e-10	1.26e-07			Tmed5	737.251292648817	1.60252	0.238858143318421	6.70906646059827	1.95873448759281e-11	3.40409e-09			Wwtr1	381.538177434814	1.99574	0.311644846423294	6.40387797821712	1.51479191479651e-10	3.364e-08
Slco2a1	49.2119	2.54556	0.605054	4.20716	2.59e-05	0.000385317			Ago2	373.679046539833	1.60312	0.240382008628934	6.66905635932074	2.57453380318967e-11	4.23244e-09			Sting1	46.411224071048	1.99711	0.544628472394953	3.6669162729684	0.000245493132452611	0.00212728
LOC101837683	8.01142	2.54865	0.937059	2.71984	0.00653129	0.0276188			Ap1m2	31.6084639104589	1.61056	0.514240632201099	3.13191147524831	0.00173672232387525	0.0102363			Emp1	476.422111066114	1.99726	0.694370150135633	2.87636384284912	0.00402285709452992	0.0177901
Cenpw	12.1872	2.55702	0.89953	2.84261	0.00447452	0.0208078			Slc20a1	601.629190731757	1.61124	0.321976331653019	5.0042313581133	5.60853655720814e-07	1.5649e-05			LOC101833389	220.203309351371	2.00102	0.446173941406764	4.48484024423569	7.29685841719992e-06	0.000153767
Mmp24	79.9169	2.56105	0.651568	3.93059	8.47e-05	0.000967583			LOC110340393	219.958707959332	1.61413	0.386966109068806	4.17124729395056	3.02936884326113e-05	0.000401161			Disc1	22.1050269464447	2.00236	0.668220039142995	2.9965632238926	0.00273041612479983	0.0133243
Pdgfc	38.7279	2.56603	0.770473	3.33046	0.000867024	0.00590238			Trim56	154.215020320377	1.6161	0.384544001905356	4.20263957009367	2.63820481545069e-05	0.000359			Cdk1	58.9306587202036	2.00327	0.470902911836246	4.2540945842425	2.09896571738591e-05	0.000337275
Depp1	884.945	2.56919	0.867086	2.96302	0.00304638	0.0155879			LOC121138234	15.1673802937766	1.61976	0.651514950885031	2.48614326648864	0.0129135966620861	0.047909			Dcp1b	48.5660696028703	2.00423	0.438994690076826	4.56549490357428	4.983173038272e-06	0.000115377
Hemgn	6.97255	2.58144	0.986644	2.61638	0.00888675	0.0347264			Ddr1	494.976669309059	1.62164	0.394898014402538	4.10646823792053	4.01754675931494e-05	0.000500425			Sox4	157.099943743532	2.00959	0.488335940263286	4.11517052369713	3.86893280810312e-05	0.000531886
Alox5	49.9601	2.59156	0.701528	3.69417	0.000220604	0.00203386			Map2	43.6817622199935	1.62177	0.645748877229699	2.5114528755192	0.0120235337832627	0.045313			LOC121138065	16.8329943048374	2.00964	0.67804350799162	2.96388300444755	0.00303783760249515	0.0144168
Hapln3	10.2381	2.59807	0.993514	2.61503	0.00892186	0.034847			Mcm2	180.587077992784	1.62324	0.307252434547056	5.28308318499113	1.27027676172406e-07	4.59921e-06			Ppp1r1b	111.14872114824	2.01203	0.580244610828335	3.46755648085809	0.000525213355372908	0.00376407
Aqp3	78.7422	2.61067	0.63426	4.11608	3.85e-05	0.000527307			LOC101822874	538.47205814385	1.62342	0.206412109241874	7.86496890338337	3.69189147361833e-15	1.60404e-12			Cdc20	74.1606757095915	2.0157	0.430389863290346	4.68341748336805	2.82131060709928e-06	7.61227e-05
Bcas1	53.6593	2.62346	0.828622	3.16606	0.00154521	0.00920969			Tgfbr1	862.777326576668	1.624	0.202257001810073	8.02938974733679	9.7958697797553e-16	5.76629e-13			Rgma	22.4741180519914	2.01577	0.490379911858989	4.11063899964164	3.94565670782947e-05	0.000539012
LOC121138237	28.6567	2.63438	0.632961	4.162	3.15e-05	0.000452276			Rhbdf2	186.782708791261	1.62491	0.492151385811054	3.30164230727785	0.000961205616650186	0.00646043			LOC101839905	65.2811318716955	2.02765	0.423075907030107	4.79263000604647	1.64609034163682e-06	5.09171e-05
Specc1	68.9619	2.6666	0.538495	4.95195	7.35e-07	2.23e-05			Ccr3	42.098351821105	1.62552	0.440754522602303	3.68804733717447	0.000225981615592551	0.00201846			LOC121143478	8.94019018885855	2.02873	0.793985296884334	2.55512393831566	0.0106149994280806	0.0375712
Fhod3	20.724	2.66704	0.724448	3.68148	0.000231882	0.00211405			Itga9	395.641917504252	1.62672	0.329135305607899	4.94239325123702	7.71693603980177e-07	2.02035e-05			Hmmr	62.7643462100481	2.02874	0.373768630629942	5.42780311097611	5.70519244651735e-08	4.05022e-06
LOC121134759	305.233	2.66753	0.87771	3.03919	0.00237213	0.0128592			Tmem170b	90.255377023976	1.62879	0.328879190456983	4.95255011502019	7.32471839750322e-07	1.9367e-05			Srpx	24.1597961126729	2.02878	0.679537360605954	2.9855260545193	0.00283091020814314	0.0137205
Clspn	10.8838	2.67366	0.94765	2.82136	0.00478212	0.0219582			Dusp3	839.317777515833	1.63211	0.205854016351717	7.92846158291945	2.21877273268759e-15	1.1568e-12			Dmxl2	18.5645287655353	2.02929	0.678667509705058	2.99010650130157	0.00278880193029418	0.0135616
Rsph1	11.3026	2.70751	0.72458	3.73666	0.000186478	0.00179587			Tmed8	80.8542140781749	1.63288	0.371828004309527	4.3914795959619	1.12581902217637e-05	0.000176646			Loxl1	158.270320110189	2.0306	0.528368799157609	3.84315215475447	0.00012146411113408	0.00124792
Col6a5	321.875	2.72302	0.759937	3.58322	0.000339384	0.00284466			Tspan8	929.260005226826	1.63297	0.550171167055482	2.96811162047157	0.00299635498577533	0.0156849			Cttnbp2	27.8510852657596	2.03314	0.591986941578347	3.43443170016157	0.000593797691219646	0.0041242
LOC121138047	117.64	2.74242	0.351047	7.81211	5.62e-15	1.21e-11			Mctp2	17.6853039149581	1.63557	0.597180148345424	2.7388236854683	0.00616594308006083	0.027237			LOC110340393	344.981073454155	2.03483	0.327935331904996	6.20498153831215	5.47033240665579e-10	9.76877e-08
Stil	12.8931	2.74734	0.882677	3.11251	0.00185502	0.0106629			Sox4	198.904201042223	1.63912	0.408942499466694	4.00819546549622	6.11844711159764e-05	0.000706195			Smoc2	67.3464744685263	2.03663	0.576252564656818	3.53427337782601	0.000408897915458617	0.00312781
Bub1	11.2145	2.74753	0.948841	2.89567	0.00378347	0.018391			LOC110341991	80.0074989647772	1.64154	0.664456622064376	2.47050368040437	0.0134922930581132	0.0494149			Myot	101.338360647768	2.03818	0.446782954221965	4.56190305587968	5.0692053052328e-06	0.000116457
Fam83b	18.6138	2.75256	1.05133	2.61818	0.00884007	0.0345852			Sulf2	1153.02673827162	1.64179	0.203526239203374	8.0667074459626	7.22193232735e-16	4.54434e-13			Fez1	67.987190044426	2.03832	0.678752305113429	3.00304085057018	0.00267296549485866	0.0131313
Elovl7	173.936	2.75804	0.738597	3.73416	0.000188346	0.00180856			Lrrc8b	474.414679102673	1.6421	0.188425054621167	8.71488586355978	2.91051739538325e-18	2.79532e-15			Kiaa1549	71.7930381152133	2.04069	0.592893964276531	3.44191434506238	0.000577613116192368	0.00404423
Dctd	15.8857	2.76688	0.694252	3.9854	6.74e-05	0.000816337			LOC121138299	49.8439815719037	1.65313	0.44843786165634	3.68641037750688	0.000227439487346614	0.00202751			Hsd17b7	92.7938902001315	2.04192	0.439894212627014	4.64185258183853	3.45299190014952e-06	8.82194e-05
Plekhd1	29.9004	2.78061	0.995276	2.7938	0.00520922	0.0234023			Lcn2	1584.08978716685	1.6582	0.661131870494981	2.50812732777099	0.012137292261367	0.0456192			Lrch2	26.7412906837303	2.04627	0.800925585242795	2.5548785387394	0.0106224857738883	0.0375823
Steap1	15.1299	2.80362	0.965812	2.90286	0.00369772	0.0180858			LOC121138369	12.8097295984007	1.65866	0.639621868232377	2.59319368162181	0.00950892035549046	0.0380241			Egf	13.2854658132761	2.04938	0.67846317953752	3.02062428034584	0.00252254161640464	0.0125598
Plcxd2	152.461	2.81388	0.820609	3.42902	0.000605768	0.0044405			Tbx20	19.6798631480937	1.66509	0.574224015018137	2.89972778858174	0.00373486857477251	0.0185561			Sparcl1	90.7270974259674	2.05138	0.702839321168873	2.91869839407872	0.0035149612657169	0.0160607
Arhgap8	716.47	2.82401	0.568153	4.97051	6.68e-07	2.06e-05			Slc38a1	42.397577558917	1.67163	0.404088064186946	4.13679734070409	3.52186897185293e-05	0.000450014			Clspn	11.0322666444116	2.05198	0.686275825975622	2.99002768666036	0.00278952161420062	0.0135616
Fst	224.674	2.83287	0.759778	3.72856	0.000192581	0.00183634			Plxnb1	281.530318680221	1.67267	0.350399527220767	4.77359412016557	1.8096691577421e-06	4.13302e-05			Gcnt4	16.9819336089469	2.05214	0.650584477966389	3.15430343973529	0.0016088171275421	0.00879115
LOC101839392	13.1614	2.85815	1.11437	2.56481	0.0103233	0.0390082			Shisa3	19.0753783034734	1.67392	0.61107135834787	2.73932759011403	0.00615649956662828	0.0272151			Ubash3a	9.42560431539735	2.05294	0.817675894665623	2.51069701748953	0.0120493064279833	0.0412242
Mylk	5368.38	2.86064	0.41155	6.9509	3.63e-12	1.61e-09			Anxa5	2090.55390066461	1.67779	0.289813901889256	5.78921118840512	7.07177381741429e-09	4.34497e-07			Tbx20	20.3893054417391	2.05788	0.726202253104902	2.83375851568025	0.00460040814031133	0.0197885
Chrna1	273.849	2.86254	0.945151	3.02866	0.00245643	0.0132028			LOC121133961	32.2569244489228	1.68483	0.421345715590718	3.99868755870924	6.36946959005932e-05	0.000731392			Ercc6l	11.3384261479886	2.05803	0.67574834179182	3.04555498722754	0.00232251305790354	0.011784
LOC101824449	343.323	2.87267	0.79339	3.62075	0.000293752	0.00255207			Chrna2	396.809282412629	1.68861	0.375884215212721	4.49237151599108	7.04344125258752e-06	0.000121944			Smim43	40.3161028634283	2.061	0.523292034298792	3.93853189354335	8.1981698003352e-05	0.000923334
Olfm4	394.023	2.91848	0.811392	3.59689	0.000322049	0.00273373			Sowaha	12.2303854319614	1.69288	0.683373002694307	2.47723867951864	0.0132403326475974	0.0487647			B4galt2	13.6047437423862	2.06203	0.765110623934511	2.69507883316764	0.00703719794057117	0.0274791
LOC101843255	5.91646	2.91863	0.961477	3.03557	0.00240081	0.0129972			Cd276	288.46269526104	1.69452	0.279368667154084	6.06553016163951	1.31519084704366e-09	9.87638e-08			Acp3	58.9385994489977	2.0638	0.492107059670502	4.19381137662045	2.74306102102914e-05	0.000414257
LOC121141087	6.53256	2.92624	1.14568	2.55416	0.0106444	0.0399223			LOC106020738	2779.80322533199	1.69586	0.393755035959475	4.30690201933116	1.65556898709595e-05	0.000242657			Synm	104.847164089273	2.06472	0.388318045859166	5.31708543989086	1.05442564065775e-07	6.57006e-06
LOC101822444	6.14304	2.95019	1.16972	2.52213	0.0116646	0.0427339			Nabp1	457.573351536671	1.69614	0.574961955599745	2.95001057345813	0.0031776305454288	0.0164232			Sema7a	45.7332731908283	2.06663	0.710910827643037	2.90701223647323	0.00364898923478803	0.0165336
LOC101844652	16544	2.96061	0.69673	4.24929	2.14e-05	0.000329705			Nab2	124.756751142627	1.69843	0.399673477443537	4.2495473736543	2.1420290547826e-05	0.000298836			Pdzk1ip1	56.5646615649359	2.07193	0.544074462905484	3.80816938486506	0.000139999365812666	0.00138259
Adamts5	10.9999	2.96169	0.974423	3.03942	0.00237031	0.0128535			Tgm2	1907.40123210886	1.69868	0.223726938863208	7.59263022619584	3.134761706414e-14	1.04006e-11			Ankrd29	15.681024332024	2.07581	0.847808001905557	2.44844495409352	0.0143474351151119	0.0473131
Cldn7	304.643	2.97124	0.97225	3.05604	0.0022428	0.0123223			LOC121142257	63.0399568075703	1.69871	0.430655621833364	3.94448124249915	7.99729128372972e-05	0.000878066			LOC121138299	36.2493932004679	2.07745	0.519018281781209	4.00265831810913	6.2634727427695e-05	0.000760126
LOC121143060	13.9239	3.00295	1.09018	2.75456	0.00587719	0.0256113			Ccdc120	338.338512547677	1.70277	0.339432427205667	5.0165158526982	5.26169367591659e-07	1.49092e-05			Slc27a6	88.1157510073455	2.07803	0.443502527479525	4.68550672860192	2.79268123257745e-06	7.55857e-05
Egf	15.9888	3.01529	0.719361	4.19163	2.77e-05	0.000406767			LOC101824250	253.772847911125	1.70537	0.233355978758583	7.3080063116562	2.71135059642207e-13	7.73074e-11			Ccn1	273.112593386027	2.07943	0.448564552504382	4.63574236819356	3.55658718913903e-06	9.00434e-05
LOC121143875	51.9639	3.01554	0.727682	4.14404	3.41e-05	0.00048137			Plin2	8984.52989330832	1.70583	0.546488037139313	3.12143511232572	0.00179971904540746	0.0104958			Slc10a5	158.85659096829	2.08143	0.453073406809241	4.59401950646508	4.34788709633517e-06	0.000104748
Lrrc9	19.6221	3.01866	0.849843	3.55201	0.000382294	0.00313237			Fhad1	19.4677958298057	1.70895	0.609592698202082	2.80343146998745	0.00505619763593296	0.0234117			Tmc7	49.4344468609982	2.08253	0.501161278600049	4.15541365303466	3.24699555312554e-05	0.000471454
LOC101825174	23.4169	3.05418	1.16585	2.6197	0.00880078	0.0344807			Nr0b2	2244.29610842868	1.70998	0.337398242424995	5.06812444277742	4.01754725209124e-07	1.20381e-05			LOC121143632	23.7881366072577	2.08415	0.602293509082638	3.46035010147154	0.000539473494679955	0.00383926
Ttc39a	55.8134	3.05697	1.00408	3.04456	0.00233018	0.0126891			Inhbc	4818.95114805666	1.71062	0.351263015963545	4.86992037943721	1.116432256029e-06	2.73826e-05			Pnmt	37.6089629009549	2.09073	0.570571654300656	3.66427817057722	0.000248037102582674	0.00214396
Cldn4	90.1627	3.06712	0.693604	4.42201	9.78e-06	0.000178605			LOC121136978	133.397422024509	1.71835	0.300163216458088	5.72472320730752	1.03602513617051e-08	6.01697e-07			C1qtnf7	11.4624717417035	2.09458	0.64776484254024	3.23355025958874	0.00122261821384254	0.00717905
LOC101837663	3.9597	3.07135	1.21307	2.53188	0.0113452	0.0418813			LOC121135131	156.776350454871	1.72124	0.336199300806377	5.11969740024185	3.06026293785747e-07	9.62822e-06			Slc38a1	48.7248569453148	2.09487	0.50737942078966	4.12881083990255	3.64644232690634e-05	0.000511861
Bhlhe22	490.648	3.07892	0.56499	5.44952	5.05e-08	2.9e-06			Col6a2	533.21988570073	1.72187	0.453133070223515	3.79992593429871	0.000144739340444228	0.00141392			Usp43	31.6429047697087	2.09573	0.596700386363283	3.51219972321725	0.000444413887869378	0.0033282
Cxcl9	400.644	3.08982	0.603732	5.11786	3.09e-07	1.17e-05			Megf10	35.9748711564525	1.72289	0.664050235852315	2.59451575201603	0.00947242729256071	0.0379476			Eif5a2	18.697828363299	2.10103	0.626885389598715	3.35153395755533	0.000803651822171857	0.00520006
LOC101841157	8.69715	3.097	0.9111	3.39918	0.00067587	0.00483617			Mcm6	261.960276513391	1.72452	0.280362707444583	6.15103158701831	7.69805841921504e-10	6.62614e-08			Lpl	531.269429946773	2.1028	0.688255197886535	3.05526341217778	0.0022486293413836	0.0114845
LOC101829054	21.3481	3.10205	0.74242	4.17829	2.94e-05	0.000426788			Arl4c	39.0734578699015	1.7259	0.425011149784212	4.06083349841021	4.88978352234322e-05	0.000592882			Faxc	54.6004881706719	2.10404	0.446746002978469	4.70971127926869	2.4806794516583e-06	6.85332e-05
Cd40lg	5.68164	3.11945	1.17323	2.65887	0.0078404	0.0317357			Slc27a3	26.7612794486433	1.72692	0.583751712896771	2.95831228616132	0.00309328575195413	0.0160907			Espl1	17.9698945896327	2.10798	0.591376507061212	3.56452893818643	0.000364510236365277	0.00286611
Mylk4	6.76061	3.13491	1.15544	2.71317	0.00666425	0.0280257			Arid5a	91.1291389675742	1.72724	0.416337509258305	4.14866356603838	3.34421862302881e-05	0.000433014			Kcnk1	34.28532071782	2.10931	0.708565759758674	2.9768764994971	0.00291201287660762	0.014
Rps6kl1	28.5657	3.14101	0.985027	3.18876	0.00142885	0.00869835			Tox3	121.887116849026	1.72989	0.319686583269975	5.41121901163032	6.25971572290697e-08	2.6139e-06			LOC121141437	46.5674584467463	2.10991	0.491916190901346	4.28916846077967	1.79343308455759e-05	0.000298423
Cnga2	15.1026	3.17759	0.836981	3.79649	0.000146759	0.00149305			LOC101834614	15.6387273707439	1.73058	0.66225490254917	2.61316460948967	0.00897080836679521	0.0363131			LOC121138675	63.7687602894593	2.11417	0.424457906421459	4.98087992822521	6.32958052535358e-07	2.56614e-05
Avpr1b	24.0222	3.21891	1.0121	3.18042	0.00147063	0.00888766			Ppara	2891.76537495962	1.73347	0.282906016277438	6.1273718680606	8.93424950162179e-10	7.37702e-08			LOC110340785	84.2378355200061	2.12237	0.375665290576757	5.64963113067624	1.60792490304101e-08	1.4287e-06
Pou2af1	80.7812	3.24344	0.547985	5.91885	3.24e-09	3.83e-07			Tnfrsf13b	19.4110101318463	1.7394	0.62674329898926	2.77530423237482	0.00551500908326376	0.0249846			Grip1	9.10164306278179	2.12246	0.870413330907223	2.4384539351269	0.0147502385108254	0.0483451
Evpl	37.1515	3.25494	0.8426	3.86298	0.000112014	0.00121244			C6	21.9106550983337	1.73975	0.690889047661228	2.5181357167433	0.0117977852064653	0.0447208			Sowaha	13.3427479375153	2.12491	0.803716080036851	2.64385813670763	0.00819670018706835	0.0307589
Dusp4	294.555	3.25839	0.501554	6.4966	8.22e-11	2.21e-08			Cldn3	1846.86625921552	1.74089	0.273335762490068	6.36906563357287	1.9018321739903e-10	2.18268e-08			Fbxo32	43.341015173254	2.1276	0.63418325139353	3.35486021893904	0.000794050966200671	0.00515731
Ido1	296.759	3.26753	0.752714	4.341	1.42e-05	0.00024126			Reep3	688.839392655478	1.74179	0.196337286642826	8.87141606718772	7.22215720737865e-19	8.23687e-16			LOC121135242	9.43706353807402	2.12874	0.800528104447489	2.65917306797922	0.00783327130942638	0.0297711
Nebl	583.113	3.31301	0.645435	5.133	2.85e-07	1.1e-05			Atf3	167.1277460605	1.74252	0.397151739841808	4.38753318290601	1.14643507167801e-05	0.000179418			Mrgprf	17.2290149808709	2.13057	0.817087036304147	2.60752207529474	0.00912001896910775	0.0333425
F2rl1	69.2206	3.33928	0.864712	3.86172	0.000112591	0.00121548			LOC121133041	11.6713080205876	1.7455	0.653484631276096	2.67106827974667	0.00756102648538941	0.0319088			Epcam	354.687251659309	2.13244	0.745995871852193	2.85850896738236	0.00425637078203166	0.0185342
LOC121134510	894.995	3.34146	1.14824	2.91008	0.00361336	0.0177745			Mycl	13.6261652478707	1.75106	0.668672393509051	2.61871163971088	0.00882625222292521	0.0358039			Col6a6	86.5569211021023	2.14415	0.492509027852753	4.35351623612481	1.33971168312137e-05	0.000240482
Dusp8	70.2624	3.34969	0.699367	4.78959	1.67e-06	4.39e-05			Acvr1b	345.489919601909	1.75422	0.187959506458501	9.33298175255074	1.02933558516582e-20	1.70757e-17			Rragd	42.1873136643011	2.14794	0.451684212882337	4.75540175099544	1.9805216172577e-06	5.79482e-05
Cd28	10.1088	3.35374	0.96514	3.47488	0.000511091	0.00391284			LOC121139530	30.7973566549741	1.75452	0.699007059491839	2.51002372036005	0.0120723052014906	0.0454592			LOC101830126	261.248302904643	2.14926	0.442965589169943	4.85197114894582	1.2224040890922e-06	4.15186e-05
Ankrd23	440.956	3.35638	0.823036	4.07805	4.54e-05	0.000607254			LOC121134739	27167.7735463172	1.76058	0.570311225531901	3.08704459066305	0.00202157269354143	0.0114993			Synpo	261.956466640702	2.15096	0.497408554852519	4.32432909764988	1.52996757178035e-05	0.000265021
Ifit2	116.222	3.37723	0.551	6.12927	8.83e-10	1.48e-07			Cxadr	3992.07858360081	1.7702	0.288383958688651	6.13835142511514	8.33822452368451e-10	7.01179e-08			LOC101839390	33.0373175853451	2.15573	0.716445097720262	3.00892247576803	0.00262176005633839	0.0129311
Nnmt	545.187	3.38213	0.570701	5.92628	3.1e-09	3.69e-07			Dtx1	35.1519772299485	1.77132	0.682874867435325	2.59391756613987	0.00948892349552439	0.0379807			Cdca2	13.3228363291277	2.15744	0.642775623637875	3.35644843999503	0.000789504403157256	0.00513356
LOC106020873	8.54862	3.39523	1.28854	2.63495	0.00841491	0.0333126			Npnt	73.2535816199839	1.77205	0.572874512875939	3.09325571238711	0.00197973468589724	0.0113106			Cpxm1	22.8333971348798	2.15876	0.799811223591784	2.69908244297661	0.00695309491527145	0.0272246
LOC101822968	251.98	3.39714	0.440123	7.71861	1.18e-14	1.76e-11			Asap2	1113.74727780911	1.77291	0.338867269552366	5.2318725133918	1.6780146831116e-07	5.77744e-06			Tmem119	19.0320393333642	2.16309	0.816067412756919	2.65063053963979	0.00803416734652886	0.0303132
Ttbk1	22.9042	3.40202	0.945074	3.59974	0.000318536	0.00271143			Tgfb2	88.7301143384107	1.77394	0.627995985047159	2.82476435371485	0.00473153996332799	0.0222372			LOC110341991	67.9897954557782	2.1649	0.53282135510565	4.06309030709656	4.84272829877419e-05	0.000623686
LOC101835736	13.547	3.43181	1.03544	3.31436	0.000918541	0.00617626			Olfml2a	1209.71076130643	1.77456	0.256897127890505	6.90764882915596	4.92751901500482e-12	9.77363e-10			LOC101835362	1130.43341236962	2.17328	0.742573340663104	2.92668449348061	0.00342596238561739	0.0157663
Nmrk2	4.56301	3.43264	1.26813	2.70686	0.00679226	0.0284347			Neurl1b	73.9709308552443	1.77497	0.487435003724352	3.64144508751006	0.000271111957539492	0.00233581			Ccdc198	26.7164709466157	2.17383	0.606063079335112	3.58681167855017	0.000334745895669157	0.0026907
Ccnd1	5623.11	3.46412	0.375048	9.23646	2.55e-20	2.09e-16			Slc6a8	116.677900599436	1.77707	0.357399226034055	4.97223022928181	6.61870366185984e-07	1.78402e-05			Usp27x	85.2268419341333	2.17385	0.35380922054991	6.14413032596941	8.04028086012275e-10	1.33917e-07
Irx3	12.7899	3.47695	1.09261	3.18223	0.00146143	0.00886142			Cdkn1a	666.400506343812	1.77857	0.41259984891549	4.31064210087659	1.62781183800164e-05	0.00023973			Adcyap1r1	143.559854116526	2.17464	0.545289072835368	3.98805563259462	6.66170437336333e-05	0.00079692
Pla2g2a	4794.68	3.49866	0.822107	4.25573	2.08e-05	0.000322062			LOC121137038	19.0549163904669	1.78294	0.538206330052008	3.31274759334766	0.000923843136785062	0.00624844			Arnt2	13.2279913712903	2.1752	0.828060200070404	2.62686160684842	0.00861763747152302	0.0319838
Bpifa1	95.5448	3.54229	1.0178	3.48034	0.000500783	0.00386352			Ak1	123.997925819329	1.78346	0.528137019458036	3.37688083515102	0.000733128042533009	0.00520549			Erich5	207.594101175262	2.1833	0.717467848341034	3.04306084070962	0.00234184980587524	0.0118564
LOC101827682	56.1715	3.5979	0.952711	3.77648	0.00015906	0.00159157			Kcnk5	574.342671846619	1.78433	0.343720349828733	5.19122875848754	2.08910760727009e-07	6.98206e-06			Thsd7a	62.3933021056253	2.18536	0.635970641278649	3.43626270006276	0.000589798778699138	0.00411292
Slc16a8	6.64245	3.63449	1.32029	2.75279	0.00590895	0.0257016			B4galt6	315.158773340244	1.78569	0.289505696088639	6.1680582929443	6.91336596487486e-10	6.12403e-08			Tmem171	15.5012416349539	2.18597	0.767692083926783	2.84745716411078	0.00440700246637351	0.0190735
Igdcc4	234.409	3.66754	0.797478	4.59892	4.25e-06	9.21e-05			Relb	690.535754095803	1.7862	0.320846949308853	5.567153966602	2.58933590927798e-08	1.25001e-06			LOC101828420	306.409095302126	2.18704	0.428887813105278	5.09933375134351	3.40851089420245e-07	1.56611e-05
Adamts20	98.6736	3.673	0.630522	5.82534	5.7e-09	5.78e-07			B3galnt1	20.033676490952	1.78682	0.585936080287578	3.04950645748109	0.00229217705287174	0.0126904			Fam102a	94.3741125378898	2.19084	0.501053819225808	4.37246442236488	1.22851841856732e-05	0.000225454
Lrtm2	170.74	3.67396	0.686589	5.35103	8.75e-08	4.43e-06			LOC101838715	11.5138255343199	1.79536	0.7013456823671	2.55987873813492	0.0104708692083825	0.0409851			LOC101835924	33.6132768969986	2.19562	0.556520960746839	3.94526667277043	7.97112175729257e-05	0.00090664
Sftpd	63.7579	3.6774	0.947941	3.87936	0.000104733	0.00114955			Kntc1	29.0973236085711	1.7966	0.589879241962936	3.04570601030861	0.00232134690668721	0.0128092			Ddr1	373.134130691136	2.1964	0.482397981406928	4.55307838784801	5.28665629729469e-06	0.000119394
LOC101844671	10.0058	3.71783	1.0824	3.43481	0.000592978	0.00437406			Rmi2	15.1989613562703	1.79729	0.648882301900917	2.76981789844357	0.00560876409694311	0.0253464			Cd101	11.9213074754359	2.19719	0.740942287665823	2.96539747276307	0.0030229208750728	0.0143695
LOC101838467	405.036	3.75529	1.16091	3.23479	0.00121732	0.00764958			Cdkl5	43.5176986935338	1.79848	0.459333300807316	3.91540356553211	9.02531141292779e-05	0.000967649			LOC110341714	94.5161576730171	2.19885	0.420478717310718	5.22940712518626	1.70054504454396e-07	9.26096e-06
LOC121144072	1007.54	3.75646	0.753535	4.98512	6.19e-07	1.95e-05			Jchain	1448.39684486154	1.80388	0.403121040781171	4.47477335347564	7.64924088491716e-06	0.000130208			LOC121141473	7.70771923143269	2.19923	0.821121246662942	2.6783206453072	0.00739923475732621	0.0285075
Tnfaip8l3	11.497	3.81202	1.42749	2.67044	0.00757516	0.0309183			Map3k1	1035.1974816721	1.80711	0.283862818583868	6.36615084148467	1.93830818222561e-10	2.19691e-08			Specc1	59.2790007188616	2.20333	0.523661435862547	4.20755480010461	2.58148813880974e-05	0.000395022
Scnn1g	14.0494	3.81248	1.11995	3.40416	0.000663677	0.00476501			LOC101840468	5539.90825999622	1.80729	0.564806341405305	3.19984059780232	0.00137503612750681	0.00851142			Elovl7	104.474900300305	2.20615	0.603602369025053	3.65496556611418	0.000257216498507382	0.00220351
Angpt1	27.159	3.84133	0.696103	5.51834	3.42e-08	2.17e-06			LOC101837530	58.1107927741126	1.80926	0.70667167681337	2.56025866044691	0.0104594282518218	0.0409736			Setbp1	103.828904154786	2.20734	0.54294419375711	4.06550541090709	4.79284822437593e-05	0.000619565
Tmem117	52.5291	3.86742	0.837703	4.6167	3.9e-06	8.64e-05			Mmp25	19.9859294168761	1.81017	0.690001168529509	2.62342994708835	0.00870493443513374	0.0353781			Ccdc24	7.72635345524523	2.20823	0.831011033934037	2.65728611400386	0.00787725577088183	0.0298773
Cers4	244.153	3.87735	0.846397	4.581	4.63e-06	9.83e-05			Spag5	50.2568715107142	1.81309	0.661331857818442	2.74157573890967	0.00611452622244029	0.0270557			Capn6	73.1075851144174	2.21428	0.486997067195902	4.54680847252794	5.44655199555535e-06	0.000122526
Postn	43.9596	3.98205	1.29215	3.08172	0.0020581	0.0115181			Rnd1	30.4707677094816	1.81354	0.434940970267913	4.16962300636748	3.05103909760766e-05	0.000403737			LOC121136769	18.9145217829954	2.21803	0.509970644910784	4.34933609773481	1.36550296906058e-05	0.000243346
Htra3	530.657	4.01196	0.70684	5.67591	1.38e-08	1.05e-06			Ccne1	12.651399507828	1.81419	0.688208778507775	2.63610529970275	0.0083863702367217	0.0344983			LOC101844491	10.1225929854294	2.21889	0.872794291124062	2.54228281583036	0.0110131021029352	0.0385003
LOC101834512	3.4664	4.01236	1.48937	2.694	0.00706002	0.0292963			Irf4	71.0821300720005	1.81956	0.424735105985191	4.28397953500627	1.83579806044212e-05	0.000265029			LOC121138369	10.7067266987307	2.22014	0.746467847536742	2.97419763592007	0.00293755805331482	0.0140759
Anxa2	3322.26	4.02504	0.757883	5.3109	1.09e-07	5.22e-06			LOC121134007	28.7817858140892	1.8207	0.475002948657576	3.83303808174054	0.000126570350534538	0.00127254			Sgo1	24.727620793232	2.22068	0.575891748845541	3.85607579492848	0.000115221775425824	0.001198
Cldn6	120.334	4.03495	0.94728	4.25952	2.05e-05	0.000317654			Grik3	29.9779263291448	1.82171	0.451484106507783	4.0349324039935	5.46180191959117e-05	0.000643843			LOC101839133	222.751929400544	2.2221	0.717634390536706	3.09641706645128	0.00195874645605445	0.0102972
Lexm	16.2484	4.07353	1.15354	3.53131	0.000413501	0.00332826			Col12a1	37.4977009566862	1.8305	0.550743134168224	3.32368783931827	0.000888355736125347	0.00606916			LOC101822529	17.1251265021699	2.22338	0.697846921953389	3.1860534006237	0.0014422797312155	0.00812461
Rnf186	48.5784	4.08462	0.763317	5.35114	8.74e-08	4.43e-06			Spns3	78.0270264258497	1.83365	0.508438634126762	3.60643058542075	0.000310437852542378	0.00259737			Timp1	109.762074655118	2.22887	0.887337175229917	2.5118623111161	0.0120095935885968	0.0411436
LOC101831622	2.51929	4.10256	1.55953	2.63063	0.00852263	0.0336178			LOC121139496	38.2933227208109	1.8357	0.439925924902777	4.1727487124089	3.00946799644982e-05	0.000399104			LOC101830249	141.460492170843	2.23096	0.448873269921008	4.97012423524911	6.69100153584999e-07	2.65829e-05
Lrrc72	2.67153	4.1389	1.59774	2.59047	0.00958456	0.0368374			LOC101822933	8979.32190205704	1.83688	0.542885378728826	3.38355095937836	0.000715549271514514	0.00511651			LOC121134644	7.57028364502495	2.24154	0.768912231327644	2.91521494282553	0.00355443648683723	0.0162069
Gal3st1	20.621	4.15713	1.06786	3.89294	9.9e-05	0.00109728			Znf518b	51.6228082081505	1.84192	0.408591657838092	4.50798463991114	6.54463128040991e-06	0.000114833			Cd4	39.9983492568476	2.24248	0.522605415751114	4.29096293637034	1.77900008201259e-05	0.000297163
Il31ra	2.49053	4.1753	1.59679	2.61481	0.00892775	0.0348617			Ctnnd2	14.7087536985675	1.84234	0.733393589102808	2.51207261067331	0.0120024390181772	0.0452771			Stk32b	9.49004927603236	2.24425	0.922037775869862	2.43401547178008	0.0149323568034926	0.0487942
Scara3	117.071	4.17794	1.02582	4.07278	4.65e-05	0.000616647			Setd7	109.773101890507	1.84648	0.405580144569389	4.55269407831457	5.29632627328546e-06	9.78187e-05			B4galnt4	11.7220673939175	2.2493	0.759710308490016	2.96073992543438	0.00306900976334587	0.014525
LOC101838792	79.0486	4.17797	0.989547	4.2221	2.42e-05	0.000365618			LOC106023022	268.874557879955	1.84781	0.47548839856614	3.88613261052124	0.000101853881471689	0.00106695			LOC101822968	187.581971982876	2.25234	0.461866891533359	4.87660635833824	1.07926506994345e-06	3.80754e-05
LOC121143565	2.75692	4.19628	1.64771	2.54674	0.0108734	0.0405391			LOC110343793	414.197068799507	1.8494	0.633724088777239	2.91830041289253	0.00351945100236107	0.0177225			Tm6sf1	14.6254288460998	2.25438	0.84477109254108	2.66862839185398	0.00761616632357123	0.0291874
C2cd4c	5.98645	4.21111	1.3717	3.06999	0.00214065	0.0118468			LOC101839811	18.1899087942811	1.85086	0.737444970604667	2.50983116710623	0.0120788896693959	0.045463			Ube2t	15.3374658905946	2.26083	0.738982661423022	3.05937964009256	0.00221795889441611	0.0113667
Sema3g	321.564	4.21486	0.904484	4.65997	3.16e-06	7.28e-05			LOC101841291	35.5055670454676	1.85438	0.601970349554554	3.0805155065923	0.00206642594201927	0.0117029			Fhod3	22.0823396595555	2.26311	0.640934382588769	3.53096137555074	0.00041405220522097	0.00315262
Spon2	389.646	4.28903	0.863559	4.96669	6.81e-07	2.09e-05			Kcnj10	102.342977942975	1.85441	0.396590331730445	4.67588868446627	2.92683346497274e-06	6.0969e-05			Dyrk3	30.8579249889175	2.26492	0.762296138503998	2.97118416335994	0.00296653829821367	0.0141638
LOC106022350	3.74356	4.43761	1.57548	2.81668	0.00485232	0.022195			Tor3a	38.3213672204763	1.86005	0.391583092058013	4.75008156585045	2.03334617198008e-06	4.54712e-05			LOC110343793	163.280800765207	2.26764	0.726325225706059	3.12207210638646	0.00179582948428924	0.0095987
Cdhr3	91.7065	4.46322	1.29015	3.45945	0.000541284	0.00409203			Ifit3	248.820604833936	1.86135	0.408551773455215	4.5559587067071	5.21471809604673e-06	9.65093e-05			LOC121139213	47.9423650753361	2.26934	0.551257289364488	4.11665454566088	3.84411594158504e-05	0.000531192
LOC106020766	3.22325	4.46621	1.48723	3.00304	0.00267298	0.0140948			Cidec	2675.64989806045	1.86333	0.324700434745438	5.73861162967389	9.54558363292953e-09	5.60089e-07			Rnf186	31.877748193338	2.28451	0.715614492284454	3.19238197559645	0.0014110459703809	0.00799547
LOC121138254	6.59935	4.47717	1.30922	3.41971	0.000626887	0.00455061			Kiaa1549	128.637868639479	1.8648	0.401913212844157	4.63982003930139	3.48712711006632e-06	6.94684e-05			Tmed8	67.1101260169096	2.28769	0.478368295847474	4.78228743143427	1.73311619517962e-06	5.26685e-05
Cxcl11	16.9066	4.53387	1.16347	3.89686	9.74e-05	0.00108203			Cd24	503.387759762699	1.86553	0.432560350053365	4.31275974267478	1.61229294647501e-05	0.000237947			Ccnb2	52.7907454445427	2.29203	0.383599090167653	5.97505432880093	2.30013516371898e-09	2.97406e-07
LOC110342127	101.087	4.5977	1.00538	4.57308	4.81e-06	0.00010142			Sel1l	2028.01349807305	1.86635	0.26743688480557	6.97865064389856	2.98028541454711e-12	6.32375e-10			LOC121139526	91.6897690336661	2.29634	0.478060070622741	4.80345264258663	1.55952787454977e-06	4.86741e-05
Baalc	10.9215	4.61405	1.70789	2.7016	0.0069006	0.028774			LOC101830126	322.381134856125	1.86658	0.404223178014722	4.61770178282202	3.88013318904021e-06	7.59707e-05			LOC121139522	28.273466891593	2.29891	0.628383992717391	3.65844265628314	0.0002537525003257	0.00217923
Prrg3	84.1525	4.6163	1.08917	4.23836	2.25e-05	0.000343912			Prrg4	19.3699871775014	1.86742	0.634385435502888	2.94366893172786	0.00324346756062873	0.0166643			Map3k21	199.904829632024	2.29918	0.348199740754893	6.60305649573254	4.02765960196501e-11	1.31636e-08
Slc51a	1971.03	4.6406	0.913345	5.08089	3.76e-07	1.34e-05			LOC121140890	102.433685686381	1.86982	0.58766343186278	3.18179238902939	0.00146366698087726	0.00892979			Arhgap8	488.500562055411	2.30691	0.673056155104541	3.42751048428091	0.000609142781440466	0.00420381
St8sia6	12.0248	4.7142	1.2902	3.65384	0.000258351	0.00229692			Rhoh	9.76869366166646	1.87183	0.756854759328837	2.47317061119692	0.0133920192727689	0.0491606			Kif3c	13.925999594107	2.30875	0.73115044328567	3.15769664169556	0.00159020945304217	0.00871696
Cebpe	4.09767	4.73834	1.62023	2.92448	0.00345032	0.0172269			LOC101824821	654.748447590282	1.87494	0.374356208229416	5.00844130299172	5.48726044124812e-07	1.54049e-05			LOC121136603	36.8984994187721	2.30908	0.685678397912781	3.36758394425207	0.00075829937297688	0.00496607
Mybl1	64.3704	4.75021	0.877406	5.41392	6.17e-08	3.34e-06			Icoslg	68.4201983629284	1.87784	0.484127250259811	3.8788090488218	0.000104969109292566	0.00109581			Ampd3	63.7352041396035	2.30925	0.591560152863161	3.90365333581842	9.47514725614194e-05	0.00103096
Patl2	3.22441	4.79836	1.45225	3.3041	0.000952826	0.00634959			LOC121138065	18.8654455677528	1.88015	0.550998615364763	3.41226086305032	0.0006442642721616	0.0047196			Mtx3	21.6993629272238	2.31355	0.634431857136785	3.64664996845089	0.000265681445534424	0.00226149
Mfsd6l	8.67684	4.79959	1.43256	3.35035	0.000807093	0.00556359			Serpine1	80.5656187558118	1.88309	0.405469662380787	4.64421150050928	3.41377710794769e-06	6.84556e-05			Fignl1	12.8680494203285	2.32257	0.65259140537498	3.55899360041249	0.000372278601735785	0.00291528
Tnc	86.5323	4.80461	1.11363	4.31436	1.6e-05	0.000265889			Zbtb16	2403.46366063439	1.88404	0.343777040952717	5.48040786719224	4.24346447324485e-08	1.90257e-06			Rasef	13.1202776660165	2.32283	0.915732092655127	2.53658743384022	0.0111938786249229	0.0389749
Vwa5b1	23.473	4.82186	1.82435	2.64306	0.00821598	0.0327639			Inpp4b	124.21262587656	1.89726	0.331468659159568	5.72380739425191	1.04162835297225e-08	6.01697e-07			Cblc	15.6093769956729	2.32675	0.932268935136089	2.49579561312908	0.0125674990616121	0.0426016
Shc4	4.61665	4.82689	1.56074	3.09269	0.00198352	0.0112038			LOC106022305	13.5752318916616	1.89933	0.672408971236434	2.82466053472551	0.00473307316378076	0.0222372			Trip13	14.0071076194913	2.3329	0.833300509592393	2.79958828689061	0.00511678220932615	0.0215211
Slc34a2	6.2518	4.9346	1.60559	3.07338	0.00211647	0.0117471			Flvcr2	133.016831376172	1.90036	0.407623781593312	4.66203739756568	3.13094277322187e-06	6.40509e-05			Dact1	89.6666729226278	2.33334	0.647805154078579	3.60191678927956	0.000315879482478916	0.00257369
LOC101833537	251.807	4.97541	0.822407	6.04981	1.45e-09	2.27e-07			Serpinb2	10.1619797237383	1.90393	0.736585037590644	2.584807117331	0.00974334871571078	0.0386935			LOC121134596	21.3903251199756	2.33516	0.70763348269924	3.29995994967913	0.000966986272763441	0.00601873
Rsad2	271.982	5.01428	1.09636	4.57359	4.79e-06	0.00010142			Fam83g	54.4604115540789	1.90496	0.344511116548211	5.52944778634563	3.21240394870823e-08	1.50694e-06			Aspn	19.9128520603844	2.33599	0.866763983621913	2.69507364812095	0.00703730745154921	0.0274791
LOC101839190	5.10617	5.0842	1.56172	3.25552	0.00113186	0.00724002			Gdf15	383.380712780138	1.90568	0.389292816278746	4.89522718153979	9.81922270943112e-07	2.47837e-05			LOC101836237	530.720854563719	2.33833	0.47188925003631	4.9552492937595	7.22376107681348e-07	2.831e-05
Ca4	2.86029	5.14329	1.61555	3.18362	0.00145444	0.00883206			LOC101825993	15.1803771961452	1.90925	0.611477795841695	3.12235670928927	0.00179409416372806	0.0104764			Ccnb1	42.7084532532028	2.34013	0.433280762927705	5.4009665832498	6.62827734918127e-08	4.53814e-06
LOC121138021	6.02926	5.21173	1.5145	3.44122	0.000579106	0.00430073			Ltb	122.074823376904	1.91209	0.33221659396471	5.75555957178539	8.63552617385863e-09	5.14971e-07			LOC101833042	269.581354258717	2.34257	0.483679077358695	4.84324162591705	1.2773779344012e-06	4.27157e-05
LOC101831320	42.7371	5.26437	1.50932	3.48791	0.000486807	0.00377758			Tagln2	3485.45333700521	1.91586	0.286351382309233	6.69058770659786	2.22276090555431e-11	3.72119e-09			Setd7	112.75917650885	2.34877	0.378517223160635	6.20517984771396	5.4634386263315e-10	9.76877e-08
Atp2b3	373.998	5.26775	1.04333	5.04895	4.44e-07	1.54e-05			Dscc1	23.4038298199713	1.91899	0.500993584896504	3.83037542026519	0.000127947899533655	0.00128285			Tmem176b	42.058745951616	2.35722	0.820909625322117	2.87146843655805	0.00408569581552847	0.0180083
LOC101844395	13.5056	5.31496	1.37891	3.85447	0.000115982	0.00124391			Ttll7	567.718833574682	1.9242	0.336857509772731	5.71222016919148	1.11511686529761e-08	6.31946e-07			Myh15	69.1935564549877	2.35791	0.670489876765614	3.51670242129268	0.000436943348992883	0.00328504
LOC101833293	1113.37	5.46189	0.827865	6.59756	4.18e-11	1.32e-08			Ablim3	1653.58990387935	1.93017	0.381328342891744	5.06171153874255	4.15509369575448e-07	1.2369e-05			Tcerg1l	47.0401635043637	2.3638	0.619850497448364	3.81349664725616	0.000137014385170466	0.00135935
LOC101828269	39.2282	5.47639	1.78522	3.06763	0.00215767	0.0119169			Cxcr6	16.9382444996571	1.93165	0.58989189628683	3.27458813326204	0.00105816125860302	0.00697468			LOC121138232	17.6395523158787	2.36941	0.784154331695265	3.02160975917252	0.00251434466263124	0.0125262
Fam71e2	3.10066	5.6033	1.94045	2.88763	0.00388162	0.0187736			Cd4	32.7001852281654	1.93801	0.467191843012897	4.14820412758622	3.35093556020178e-05	0.000433059			Dsel	22.0146078253004	2.36953	0.593528530069294	3.99227284230914	6.54430124513501e-05	0.000785593
LOC121132790	5757.03	5.65182	1.17868	4.79504	1.63e-06	4.29e-05			Itgb8	27.8051404304071	1.94283	0.664344709530446	2.92442653046149	0.00345091531169945	0.0174755			Paqr5	21.9700367209776	2.37082	0.957398887373083	2.47631415957259	0.013274671338722	0.0445024
Vxn	94.3337	5.96006	1.14895	5.1874	2.13e-07	8.93e-06			Jaml	73.6488632198769	1.94359	0.365499673688749	5.31762642609836	1.05129635086062e-07	3.93116e-06			Dsg4	9.01649618205996	2.37218	0.865678303967557	2.74025477254651	0.00613915756555634	0.024701
Gapt	11.81	5.99478	1.44527	4.14787	3.36e-05	0.00047601			LOC110342471	8.72371054121973	1.94653	0.766260483421653	2.54029249341925	0.0110759797040207	0.0427303			LOC110340595	317.402211606308	2.37658	0.303688801083105	7.82570200752772	5.04831851417297e-15	5.8298e-12
Cldn23	80.365	6.04495	1.72637	3.50153	0.000462598	0.00362918			LOC110342854	16.6377927780059	1.94953	0.675178985324317	2.88742957080184	0.00388403549613292	0.0190732			Uhrf1	28.7292755110734	2.37722	0.569401096226419	4.17495492779828	2.98045057211789e-05	0.000440388
LOC121143956	23.0031	6.06808	1.35403	4.48149	7.41e-06	0.00014302			Eif5a2	17.510960547988	1.9549	0.655573620091282	2.98197317936716	0.00286397087860126	0.0151133			Creb5	35.6529711783943	2.37977	0.761743010841164	3.12411386257725	0.00178341429249623	0.00955076
Rbp2	111.816	6.15976	1.51541	4.06474	4.81e-05	0.000631658			LOC106022463	188.52684257949	1.96065	0.674310394775077	2.9076352179633	0.00364172865310077	0.0182066			Cftr	260.578337623489	2.38209	0.495504977570668	4.80739708901691	1.52908085591286e-06	4.78965e-05
Olig1	9.48608	6.16243	1.34683	4.5755	4.75e-06	0.000100659			Usp27x	105.746493113111	1.9609	0.359541041293049	5.45389715112452	4.92777101662586e-08	2.14186e-06			Arhgef28	26.9680592349012	2.38274	0.676725269840679	3.52098091487548	0.000429953560855705	0.00324658
Ttc22	76.2619	6.19024	1.11819	5.53596	3.1e-08	2.02e-06			Enc1	620.326844899585	1.96135	0.29144984066095	6.72961737619021	1.70109815132384e-11	2.98477e-09			Cdh13	27.4953353052596	2.38546	0.844256156732342	2.82552070553146	0.00472038370872877	0.0202184
Unc5d	15.1063	6.23437	1.99891	3.11888	0.0018154	0.0104705			Mcm5	176.001242605868	1.96135	0.337020518602656	5.8196674525402	5.89648242398966e-09	3.71031e-07			Mlph	25.7231498189818	2.39008	0.81493851477945	2.93282880639514	0.00335889044620123	0.0155347
Ccl17	9.5336	6.30646	1.59867	3.94483	7.99e-05	0.000925381			Rragd	30.9921088357804	1.96151	0.542199539442705	3.6176968536317	0.000297236244699664	0.0025053			LOC101826424	59.9896347372793	2.39725	0.406428588110526	5.89831949409788	3.67222397509722e-09	4.38691e-07
Spp1	484.662	6.52115	1.16027	5.62039	1.91e-08	1.37e-06			Setbp1	133.022037845297	1.96187	0.391108396464783	5.01617332700612	5.2710779872108e-07	1.49127e-05			LOC110340368	141.153059823736	2.39901	0.350271096746681	6.84901141893369	7.43620618881386e-12	3.58563e-09
Dhrs9	114.751	6.61023	1.20859	5.46939	4.52e-08	2.65e-06			Dact1	102.621180180179	1.96734	0.414435552354247	4.74702583733183	2.06429590870028e-06	4.59839e-05			LOC121138494	20.0620485028108	2.40139	0.693306997129966	3.46367912906039	0.000532841692117655	0.00379831
Rbm24	31.7453	6.71674	1.77128	3.79202	0.000149426	0.00151362			Ripk3	158.480308911716	1.97035	0.503080866965438	3.91655783678767	8.98222741374755e-05	0.000963596			Znf518b	39.7361878082337	2.40414	0.568316701479267	4.23028680016565	2.33393554759183e-05	0.000366532
Adgrf4	31.8218	6.79277	1.65537	4.10347	4.07e-05	0.000552771			Paqr4	67.8144241051173	1.97626	0.340101925491604	5.81077303437805	6.21850231662403e-09	3.84662e-07			Prdm8	59.0769296289002	2.40829	0.43383184327353	5.55119588520572	2.83721946971119e-08	2.24412e-06
Hrk	42.9653	6.92548	1.39587	4.96139	7e-07	2.14e-05			Gpc1	67.3866859881561	1.97749	0.487604033784417	4.05552081525161	5.00227173012013e-05	0.000601889			Spata18	119.555285798343	2.41475	0.365406715382013	6.60838811958588	3.88526993682189e-11	1.29424e-08
Cldn18	51.827	7.34309	1.54616	4.74924	2.04e-06	5.17e-05			Krt80	57.4050277349342	1.97802	0.550931106935956	3.59033013875154	0.000330259395520015	0.00273066			LOC121139203	23.4987422810778	2.42098	0.645923472999392	3.74808501523875	0.000178189860768431	0.00166663
LOC101822668	253.333	7.49092	1.0156	7.37586	1.63e-13	1.28e-10			Bicc1	553.47402059948	1.97826	0.405723539253976	4.87589079125222	1.08318525823548e-06	2.66388e-05			Col6a3	135.345485701571	2.42114	0.837602313317295	2.89056495793794	0.0038455004932694	0.0171533
Fgf19	36.1946	8.4613	1.77702	4.7615	1.92e-06	4.91e-05			LOC101839749	265.570725580797	1.98385	0.685756033271117	2.89293218463301	0.00381663693486217	0.0188538			Knl1	19.8930353372825	2.4224	0.637799745452764	3.79806223481127	0.000145831712278742	0.00142396
									Mmp15	4290.57490900508	1.99108	0.314708870266292	6.32673924087168	2.50395957951678e-10	2.73606e-08			LOC101840824	211.042228869299	2.42462	0.471530480368061	5.14201424099806	2.718085084954e-07	1.33758e-05
									Ripk4	133.937051585098	1.99271	0.349813716392629	5.69650128786812	1.22290968332836e-08	6.84529e-07			Clec3b	37.9217873687031	2.42731	0.75982009799022	3.19458011586531	0.00140034411791638	0.00795043
									LOC121142696	28.4685122676988	1.99296	0.620995421972578	3.20929417084808	0.00133061278106007	0.00829837			Itgb8	51.4751534474395	2.4289	0.714614098913229	3.39890170251757	0.000676570277195206	0.00453543
									Cd5	19.5776059723455	1.99918	0.535343471442028	3.73439090045758	0.000188170038617886	0.00175169			Cdkn2a	24.1126530783328	2.44159	0.843852678010412	2.89337986647994	0.00381120054271926	0.0170324
									LOC110341714	141.057135553957	2.00112	0.343577392287015	5.82436688382283	5.73295114201876e-09	3.64512e-07			LOC121138899	14.7024688070669	2.44343	0.716111749523982	3.41208532146695	0.000644679313153642	0.00439305
									Slc1a4	543.91177827743	2.00144	0.305597954728364	6.54925368341539	5.78253309646196e-11	8.1169e-09			LOC121140415	10.3036959800565	2.44655	0.856006310054714	2.85810127584275	0.00426184344577438	0.0185533
									Fat1	2027.44477322042	2.0102	0.33609742156788	5.98101813328107	2.21747184267018e-09	1.59104e-07			Dusp4	243.010975763532	2.44737	0.459177515781732	5.32990979053228	9.82615624510294e-08	6.18941e-06
									LOC101829268	54393.8710914447	2.01431	0.235625295785573	8.54877536416639	1.24401365683934e-17	1.03185e-14			Ptpn14	19.838892101453	2.45237	0.750004409577646	3.26980937205701	0.0010761998273791	0.00650224
									LOC121140746	23.6751740243951	2.01652	0.515837989327775	3.90920717167318	9.25995268306012e-05	0.000989658			LOC121141552	25.1952135657117	2.4552	0.706706619713835	3.47414749503804	0.000512479243155527	0.00370056
									Gcnt4	13.7951528492979	2.01918	0.757044851421396	2.66718744408914	0.00764889982929982	0.032168			Nuf2	19.2777255064639	2.45625	0.620392880325291	3.95917827592671	7.52080825564435e-05	0.000867924
									Uhrf1	28.9945271142734	2.02048	0.675189003148204	2.99247059919448	0.00276729320478809	0.0147009			LOC121141997	32.5906721251408	2.46266	0.701403594320398	3.51103922474192	0.000446358531097777	0.00334132
									Kcna3	23.0207586851078	2.02378	0.630075788366323	3.21196655525978	0.00131829721317193	0.00824128			Ifit2	83.9414246100274	2.46668	0.457194044876774	5.39525410939515	6.84266421682247e-08	4.63002e-06
									Cenpe	19.4841320223421	2.02918	0.78151838718537	2.59646272075554	0.00941891259618221	0.0377584			LOC101836958	5.94713279579206	2.47139	1.01194273722111	2.44222245844259	0.0145971486870709	0.0479704
									Epcam	348.290682150165	2.03814	0.447896803279661	4.55045809226245	5.35292481386202e-06	9.85673e-05			Dact2	22.0057072744588	2.47154	0.878175940728368	2.81440471114893	0.0048867662974617	0.0207625
									LOC121141256	64.9968271238415	2.04853	0.552140849762034	3.71016005875913	0.000207128252496661	0.00189521			LOC101841157	7.91560164836418	2.47267	0.857142215638744	2.8847865577237	0.00391679115589275	0.0174234
									Fbxo32	29.7528630099877	2.05141	0.547703095152873	3.74548479430783	0.000180045752786899	0.00169354			Myof	151.969964559603	2.47416	0.755800282889091	3.27356085224822	0.00106201520623179	0.00643675
									Marveld2	92.5319687372454	2.06124	0.423938418405236	4.86211338900234	1.16139059137982e-06	2.8333e-05			Kntc1	27.7433633297722	2.47635	0.622175908467108	3.98014717593704	6.88726151376675e-05	0.000815197
									F8	569.144060403083	2.06274	0.390726779043879	5.27922950943045	1.29728230468657e-07	4.67842e-06			LOC121138177	12.7307502432853	2.47711	0.885858582299422	2.79628577110918	0.0051693669384304	0.0216894
									Rgs5	929.016778240514	2.06473	0.322247122062886	6.40729208231414	1.48126882850525e-10	1.7783e-08			Ccdc136	10.7498582558066	2.48513	0.882551549346106	2.81584601677126	0.00486489776994937	0.0206797
									LOC106020996	61.2071402505343	2.06532	0.695734743524914	2.96855224482587	0.00299206233607736	0.0156683			Tyms	10.6188187547547	2.48585	0.8586263398584	2.89514747307964	0.0037898044094029	0.0169614
									Sspn	69.5733698141494	2.06579	0.622390134076973	3.31911698574917	0.000903025898055733	0.0061395			LOC121142806	13.437955800312	2.48674	0.819391003273874	3.03486934359414	0.00240639910209723	0.0120752
									Arhgef16	98.6857430790113	2.06636	0.549726730998551	3.7588890266523	0.00017066951085846	0.00162038			Ltbp2	31.8556838255666	2.48693	0.770531999404073	3.22754329273859	0.00124858145704094	0.00729441
									Gata3	11.6865154102524	2.06685	0.768795682951285	2.68842019603362	0.00717909935737112	0.0306371			Cenpw	12.0314847291684	2.48714	0.769484634144376	3.23221443662627	0.00122834840014617	0.00720781
									LOC110340942	48.3145592617417	2.07036	0.632000378107928	3.27588008638463	0.00105333273626043	0.00695162			Fhip1a	60.9645424211516	2.49026	0.562912357790631	4.42388454741422	9.69418397475417e-06	0.000189315
									Tlr2	54.9217687419162	2.07328	0.446412032761425	4.64431622114305	3.41204616432779e-06	6.84556e-05			Asz1	30.1958224221719	2.49176	0.690743604788008	3.60736009101205	0.000309328235541197	0.00252864
									Doc2b	16.7845974644767	2.08185	0.790755117197293	2.63273873201062	0.00846994743951852	0.0347442			Aurkb	48.1071430618549	2.49331	0.483663475618226	5.15505990690335	2.53549856688434e-07	1.27444e-05
									Brca1	78.1223900695233	2.08266	0.358795097810974	5.80460146023524	6.4519282390366e-09	3.97753e-07			Cenpe	18.4320751682691	2.49806	0.637998392824641	3.91546203595381	9.02312427711197e-05	0.000995532
									Bcl11b	13.292139234464	2.09215	0.661274020270282	3.1638209764859	0.00155712544592949	0.00938699			Kif20b	26.3963632375312	2.4981	0.653352060738053	3.82351096869366	0.000131564736069696	0.00131937
									Map3k21	260.607251999858	2.09397	0.265700292413778	7.88094657909151	3.24910205316638e-15	1.52025e-12			LOC101833575	71.5873833825339	2.5008	0.674158170962898	3.70952184574374	0.00020765104064138	0.00187438
									Fermt1	84.7058997232644	2.0942	0.416229858458529	5.03136353504614	4.87003697143629e-07	1.40392e-05			Bicdl2	30.9569472243178	2.50128	0.86408890858746	2.89470673698141	0.00379512909419024	0.0169781
									LOC101843323	7.9565007090868	2.09424	0.82393248586043	2.54176191416742	0.0110295275393507	0.0426142			LOC121139528	27.3805218355383	2.51534	0.741909730626075	3.39035552807829	0.000698020348769895	0.00464864
									Pdgfa	877.534382034389	2.09778	0.544762234545421	3.85081259352334	0.000117726561436118	0.00120217			Ehf	231.289475590003	2.51713	0.520935965740834	4.83193123914873	1.35214958800334e-06	4.41923e-05
									Frat1	107.577410843931	2.10258	0.317538013316071	6.62150933096452	3.55549574108878e-11	5.69129e-09			LOC121141850	25.3128393826596	2.51739	0.689333684093151	3.65191453513838	0.000260292517334118	0.00222327
									Diaph3	39.3471479916404	2.10478	0.538923906930414	3.90552759547386	9.40200278250251e-05	0.000998908			LOC121139918	32.7168656327725	2.51797	0.500597685436463	5.02992420805151	4.90673757331283e-07	2.09346e-05
									Prr15l	169.059734665794	2.10653	0.798438528385167	2.6383080793744	0.00833208482019869	0.0343369			Ephb6	37.8016298137301	2.52344	0.599280585870101	4.21077481621902	2.54496326483231e-05	0.000390468
									Cenpa	22.3651176657686	2.11147	0.833043352439627	2.53464129529235	0.0112562522092535	0.0432375			F2rl1	43.8715987531611	2.52372	0.790582194094276	3.19222459428821	0.00141181508144059	0.00799721
									Rgs4	29.6091362859415	2.1125	0.595294558578149	3.54866811788342	0.000387184747159617	0.00311661			LOC101841055	8.57431887157927	2.52392	0.926937207157362	2.72286303870286	0.00647188823306186	0.025719
									Sema3d	24.1557846264775	2.11579	0.746162719711353	2.83556148924953	0.00457452081446772	0.0216595			Cdh4	14.4343001653326	2.524	0.692242061440291	3.64612972941279	0.000266219614726651	0.00226385
									Kiaa0754	168.876516344222	2.11682	0.405019024934914	5.22647159024152	1.72775351910213e-07	5.93749e-06			Rgs9	6.2034472853281	2.52533	0.967056015482975	2.61135448323166	0.00901843591565143	0.0330829
									Nrg1	21.4032605891518	2.13185	0.77950767108024	2.73487071500713	0.00624047810625264	0.0274533			Mal	80.806542070642	2.52761	0.674479594558087	3.74749857232709	0.000178606853075992	0.00166693
									Lum	110.695500134971	2.13569	0.553241290700319	3.86031610549046	0.000113240436490095	0.00116549			Gpr27	15.9457733679618	2.5326	0.799761285328264	3.16669265619593	0.00154183177937581	0.00854644
									Dennd1b	265.546786381105	2.13916	0.293323201425624	7.29284014086112	3.0348811965814e-13	8.52008e-11			Rgs4	25.0773017963145	2.53846	0.978685263711613	2.5937487427197	0.00949358378122434	0.0343889
									Mab21l3	224.344010997755	2.14724	0.407861658284856	5.26461746808872	1.40481553808464e-07	4.99709e-06			LOC121139516	47.1108276290881	2.54949	0.619384442459632	4.11616015362599	3.85236668293564e-05	0.000531267
									Cap2	31.1177258104548	2.14796	0.667796892767202	3.21648167860728	0.00129772819396853	0.0081546			Icos	18.3310713879781	2.55286	0.641876026004244	3.97718452489456	6.97360497271001e-05	0.000821747
									Thbs2	130.290292504713	2.15031	0.335496437782375	6.40934673484156	1.46144480419777e-10	1.76612e-08			Kif18b	8.26649807810232	2.5709	0.901586771163713	2.85152542769724	0.00435100061308741	0.0188656
									Cachd1	465.675635970899	2.15138	0.368236229230748	5.84238469763624	5.14588025822958e-09	3.30641e-07			Spock2	721.192500233635	2.57199	0.266469199947647	9.6521205168277	4.81496054317724e-22	2.78016e-18
									Mfap4	168.054980231374	2.15276	0.731094918763173	2.94456499089944	0.00323409015618051	0.0166335			Bub1	10.9190336934419	2.57809	0.788125074061458	3.27117093603691	0.00107103151724222	0.00647554
									Stx1a	59.4361706818929	2.15411	0.459299234094922	4.68998340690282	2.73227204953568e-06	5.81101e-05			LOC101839899	146.522061628291	2.57948	0.938648071905613	2.74808486759312	0.00599444908251139	0.0242607
									Adcyap1r1	234.279753091522	2.15892	0.481715695142246	4.48173335505027	7.40392153933116e-06	0.000126861			LOC101837231	67.1480993959786	2.58142	0.461709739157899	5.59099860825628	2.25767390938795e-08	1.86656e-06
									Id1	176.510806590574	2.16718	0.400550068745245	5.41052197625945	6.28413104989753e-08	2.6181e-06			Dtl	12.7167559636329	2.59374	0.894288757291432	2.90033428064311	0.00372764889644365	0.0167541
									LOC121138573	35.1475704944404	2.17198	0.413232853472882	5.25607975290324	1.47158494396164e-07	5.17408e-06			Prc1	35.3096146256838	2.59748	0.552511332002487	4.70122538473915	2.58604880661979e-06	7.08667e-05
									Acp3	91.3506995148677	2.17274	0.390370810418737	5.56582426230378	2.60916098634921e-08	1.25295e-06			Htra3	348.625736682488	2.59823	0.677152533527977	3.83699380655928	0.000124549611974672	0.00127133
									Tnfrsf12a	777.897697906663	2.17296	0.303331808589456	7.16362511677241	7.85710847044698e-13	1.99134e-10			Cd93	199.597382203224	2.60434	0.479406985108452	5.43241587671767	5.55961653059663e-08	3.97949e-06
									Cgref1	606.825610121118	2.1781	0.567685577834524	3.83680889386288	0.000124643391050843	0.0012561			LOC101839661	84.5747246193326	2.60588	0.617258811294184	4.22169869433312	2.42468085612341e-05	0.000375674
									LOC101837505	36.8546635103791	2.17982	0.70190285126251	3.10558424668643	0.00189903515498321	0.0109443			Sspn	55.161944374439	2.60725	0.656318777139082	3.9725336572522	7.11121844718711e-05	0.000834556
									LOC101826824	737.218620073217	2.18057	0.367012549051135	5.94139321319609	2.82609810103123e-09	1.91375e-07			LOC121138408	9.60222746182381	2.6113	1.01159390627901	2.5813743688201	0.00984078016761524	0.035417
									Tmc7	68.6589369767895	2.18162	0.457550560569339	4.76804072851505	1.86026182089872e-06	4.21167e-05			LOC101832069	14.37491000111	2.61145	1.02205932214638	2.55508738182423	0.0106161143506467	0.0375712
									LOC101839603	3777.78268702321	2.18239	0.579283922397261	3.76739916985896	0.000164957131370964	0.00157847			LOC110342914	12.6246615030986	2.61273	0.75413930573287	3.46452299091293	0.00053117273375612	0.00379257
									Lamc2	154.750812913403	2.18461	0.554949910439614	3.93659571484238	8.26456656369225e-05	0.000901445			LOC106023249	10.3016903618148	2.61567	0.991490387717365	2.63812022384505	0.00833670204996595	0.0312032
									Arsj	11.0865072927214	2.18496	0.85900888861698	2.54358331093375	0.010972188807996	0.0424916			Per3	463.991963654225	2.61875	0.318665961416378	8.2178532018085	2.07178346214461e-16	2.99062e-13
									Cxcl10	121.020420607043	2.18853	0.405574486453701	5.39613038916258	6.80934704293158e-08	2.7798e-06			Bcas1	43.0904518635042	2.62231	0.926380166120754	2.83070215662058	0.00464459496578801	0.0199143
									LOC101823068	71.6185817086283	2.19161	0.66855028965287	3.27814966091211	0.00104489979886709	0.00691096			Fam83d	8.35824540820774	2.62825	1.03600509277336	2.53691126560851	0.0111835296840152	0.0389531
									Traf1	15.1489415084901	2.19209	0.633197760196293	3.46192884540954	0.000536318927206467	0.00405416			LOC106023022	165.626239402319	2.63928	0.572776420375891	4.60786823135106	4.06818326751148e-06	9.93922e-05
									Synpo	334.799932769323	2.19863	0.424585943689403	5.17829243310131	2.23926031346497e-07	7.38469e-06			LOC101844652	10712.820973597	2.64106	0.518265093555436	5.09596136933603	3.4697588292649e-07	1.57751e-05
									Mzb1	152.820984322301	2.20171	0.500857047550021	4.39587665696312	1.10326572025043e-05	0.000173705			LOC121136440	19.3810492182964	2.64231	0.729693284692653	3.62112594581728	0.000293323668734408	0.00242454
									LOC121138899	17.0079264262295	2.21455	0.652087639991342	3.39608834327892	0.000683562932918926	0.00494006			LOC121142298	11.6344611033312	2.64553	0.925994258045327	2.85696529480822	0.00427712601172666	0.0186152
									Cx3cl1	52.602200750246	2.21474	0.54823161025656	4.03979364034492	5.34982509907683e-05	0.000633097			Spag5	50.3512595750584	2.6511	0.493440965026528	5.37268217386988	7.75739912736163e-08	5.10926e-06
									LOC101842327	68.2834061948681	2.21709	0.618293936117089	3.5858199606237	0.000336020731325174	0.00277082			Angptl7	11.0541517263585	2.65546	0.887415053797909	2.99235100763563	0.00276837760789613	0.0134815
									LOC110340368	87.4522795428785	2.22061	0.398862284726014	5.56734913491053	2.58643839984394e-08	1.25001e-06			Arl4c	35.594120650499	2.65856	0.629484966598921	4.22339160199515	2.4065314122704e-05	0.000374201
									Btnl2	7.99269419637698	2.22214	0.840080402956855	2.64515661878528	0.00816531140212854	0.0338638			Col12a1	40.2936727556014	2.66045	0.838138591318942	3.17423914022324	0.00150229860557684	0.00838411
									Sprn	13.8563575107986	2.23192	0.827352727179106	2.69766589755628	0.00698274823179865	0.0299474			Mki67	150.566108308654	2.67162	0.508444683977735	5.2544887021034	1.48436256939463e-07	8.32108e-06
									Fez1	119.085068423768	2.23218	0.590394313857672	3.78083467116369	0.000156303449969945	0.00151071			Ptpn13	162.526682432488	2.6728	0.541595558370597	4.9350391832042	8.01346702146488e-07	3.05075e-05
									Usp43	45.9919807311358	2.23374	0.489102924341145	4.56702140814847	4.94703504021972e-06	9.2874e-05			LOC110341061	9.65393251309975	2.6786	0.827406315193484	3.23734048801107	0.00120649367122764	0.00710122
									LOC121137054	18.7249394504076	2.2348	0.587908192645212	3.80127757120628	0.000143951929900254	0.00140849			Plcxd2	139.107020032485	2.6799	0.523125377154245	5.12286453093303	3.00928558303354e-07	1.44396e-05
									Scnn1b	69.3431352858682	2.23917	0.623978937594629	3.58852812109602	0.000332550128286562	0.00274711			Col9a2	15.1023976818279	2.68034	0.912473503800773	2.93744151991525	0.0033093258018372	0.0153725
									Cux2	253.120740741919	2.2556	0.477883682356055	4.71998001708872	2.35867813312691e-06	5.13005e-05			Megf10	37.4098464670779	2.68045	0.741304036857812	3.61585687957332	0.000299355743513026	0.00246456
									LOC121139525	51.7964081719699	2.25599	0.760491112560559	2.96648731453974	0.00301222787105352	0.0157499			Col6a1	633.491579817297	2.68198	0.813661280071081	3.29618871322689	0.000980061580563016	0.00606741
									Ttll6	18.2850704707672	2.26116	0.816305233228966	2.76999080647661	0.0056057874917715	0.0253392			Lrrc9	11.4594651746187	2.682	0.909121305080569	2.95009949403749	0.00317671612067576	0.0148802
									Oscar	22.5147397694589	2.26879	0.72980832013929	3.10875046206139	0.0018788032655598	0.0108805			LOC121139531	32.6796577024335	2.69259	0.672415017053414	4.00435992769833	6.21856240998568e-05	0.000756978
									Sox9	223.835267088623	2.27114	0.382176547080276	5.94264325047881	2.80462373897037e-09	1.90966e-07			Mylk	3513.71726091194	2.69266	0.403137452134788	6.6792713592963	2.4013316204629e-11	9.00885e-09
									LOC121134596	25.9198713540562	2.27488	0.578329778192103	3.93352877493805	8.37078127717728e-05	0.000910853			LOC121139517	32.7314094339517	2.70346	0.678072481742958	3.98697590821571	6.6920817952186e-05	0.000798899
									LOC121139299	1954.08384689113	2.28075	0.902540315710827	2.52703537750594	0.0115029914843747	0.0439135			Rrm2	35.7349749689651	2.70925	0.60356632754397	4.48873152439706	7.16485264063016e-06	0.000151538
									LOC101838332	38.0927943698533	2.2841	0.679488612850462	3.36149605855253	0.000775214630022307	0.00544081			Nnmt	449.298450305821	2.71434	0.430840303769459	6.30011467928849	2.9742550677548e-10	5.9907e-08
									Paqr5	14.6143225059948	2.28639	0.843318743562654	2.71117696273803	0.00670448339597214	0.0290326			Cd24	622.951050823079	2.71451	0.617425219529686	4.39649714954988	1.10011804822354e-05	0.000208722
									Lacc1	607.546803401182	2.28728	0.399611900299341	5.72375386273411	1.04195678426182e-08	6.01697e-07			Sgo2	15.3940017653655	2.72011	0.784811548166266	3.4659354064815	0.00052839020664	0.0037759
									Ubash3a	9.17978743635951	2.28771	0.870795056513498	2.62714706550729	0.00861041115097366	0.0350956			Krt7	329.283073683964	2.72112	0.740239782110824	3.67600019757635	0.000236919338195699	0.00207505
									Inava	106.910100565886	2.28865	0.381757991173395	5.99504104368977	2.03434055171242e-09	1.48491e-07			Fam83b	23.7040181737704	2.72246	0.898375368342011	3.0304309102175	0.00244205051324737	0.0122222
									Ubd	517.584125878567	2.29509	0.403311235025134	5.69062009966628	1.26578845187469e-08	7.04211e-07			Diaph3	36.5137018083491	2.72412	0.494627247062417	5.50742713628265	3.64116039713259e-08	2.76632e-06
									LOC121136843	25.2548665380583	2.29897	0.721355090382075	3.18702081873349	0.00143746427683299	0.0088023			Epn3	39.9207873965814	2.72772	0.73312975168997	3.72065772980889	0.000198704591590495	0.00181061
									LOC121134238	35.710406101241	2.30574	0.567727097758141	4.06135379028172	4.87889697150336e-05	0.000592349			Gas2l3	18.2172243143496	2.72828	0.650197789928193	4.19607989724073	2.71574478825056e-05	0.000411567
									Lysmd2	44.5002658264118	2.30646	0.657162513581273	3.50972979187573	0.000448562278231461	0.00350701			Cenpi	13.0061988417021	2.73896	0.814728452616225	3.36180881013887	0.000774337180310501	0.00505391
									LOC121136467	10.4625804290191	2.30697	0.871138463402353	2.6482240940367	0.00809158682721486	0.0336651			Srpx2	11.811879709732	2.74745	1.00818090829812	2.72515868044801	0.00642705901182673	0.0255577
									Bhlhe41	115.105944485172	2.31011	0.513023132438191	4.50292806090912	6.70235761494712e-06	0.000117262			LOC101840643	619.511471292421	2.75294	0.290292277647401	9.48332206509353	2.46313825588564e-21	1.06666e-17
									Ninl	113.071756373532	2.31099	0.54238320636281	4.26081212529078	2.03685404386313e-05	0.000287682			LOC121139521	11.5829899813642	2.75676	0.989936979256357	2.78477947803233	0.005356413824244	0.0222944
									Sgo1	27.6386768877514	2.31225	0.561419988821665	4.11857927665537	3.81215424269018e-05	0.000478762			Wnt7b	17.1865457566691	2.75982	1.04569508389529	2.63921859245854	0.00830973806450985	0.0311224
[truncated: 248 more rows]
