# Supplementary material for: Comparative liver transcriptome analysis in hamsters infected with food-borne trematodes Opisthorchis felineus, Opisthorchis viverrini, or Clonorchis sinensis
Source: PLoS Negl Trop Dis. 2024 Dec 9;18(12):e0012685. doi: 10.1371/journal.pntd.0012685 (PMC11627427; doi:10.1371/journal.pntd.0012685)
Supplement: S4 Table — (XLSX) [file pntd.0012685.s004.xlsx]

## Sheet: Sheet1
ST4A. DEG genes in the O.viverrini-infected animals (cut-off 0.05)									ST4B. DEG genes in the O.viverrini-infected animals at 1 month p.i.(cut-off 0.05)									ST4C. DEG genes in the O.viverrini-infected animals at 3 months p.i.(cut-off 0.05)
	baseMean	log2FoldChange	lfcSE	stat	pvalue	Padj			Contrast = Infected_1m : Uninfected_1m	baseMean	log2FoldChange	lfcSE	stat	pvalue	Padj			Contrast = Infected_3m : Uninfected_3m	baseMean	log2FoldChange	lfcSE	stat	pvalue	Padj
Pkp1	5.11389	-17.2699	6.00566	-2.8756	0.00403256	0.0163453			LOC121141436	4.02854837118614	-6.00938	1.47233557268028	-4.08152977330971	4.47402449730095e-05	0.000436712			S100g	86.3469527940999	-8.70519	2.47038538247934	-3.52381794573186	0.000425376409129574	0.00673353
LOC110342326	5.33183	-5.86994	1.45713	-4.02842	5.62e-05	0.000513379			LOC121140678	3.8626930151907	-5.97047	1.61732750884807	-3.69156630318846	0.000222877277709918	0.00163188			Slc7a9	13.3372998792869	-8.12192	2.37997758301342	-3.41260515390989	0.000643450971155387	0.00886534
Slc34a1	14.3522	-5.58197	1.19497	-4.67121	2.99e-06	4.86e-05			LOC110342326	7.37170437993452	-5.82922	1.419998012268	-4.10509005112913	4.0415741123566e-05	0.000404837			Ckm	9.94006131621857	-6.64063	1.85924077390493	-3.5716895151381	0.000354685750569124	0.00607786
LOC121135514	2.6866	-5.51662	1.62098	-3.40327	0.000665844	0.00382011			Slc34a1	21.1785762661634	-5.50739	1.52717746388416	-3.60625703688111	0.000310645442219856	0.00214951			LOC101830927	31.7163681304549	-6.25782	2.26712899523305	-2.76023784602953	0.00577592934532477	0.038542
LOC121140357	12.7231	-5.09321	1.01781	-5.0041	5.61e-07	1.27e-05			LOC121140357	17.8666995073222	-5.0526	0.842530365856337	-5.9969406315351	2.0106952693887e-09	9.46085e-08			Muc6	105.654946939705	-3.78524	1.0937897325944	-3.46066610402104	0.000538840693621554	0.00786363
LOC106022288	3.22969	-5.01388	1.37367	-3.65	0.000262238	0.00179864			LOC106022288	3.47107723405274	-4.98222	1.43461562002979	-3.47286099584056	0.000514941980681873	0.00324997			LOC121133033	25.4980546925797	-3.37859	0.820585202239087	-4.11729856685025	3.83339324410158e-05	0.00127613
LOC101835628	163.262	-4.83814	0.864194	-5.59844	2.16e-08	9.53e-07			LOC101835628	213.508497623252	-4.80907	0.959233524855216	-5.01344915771183	5.34628988265351e-07	1.11542e-05			LOC101840884	15.9755807974087	-3.04737	0.756119288021571	-4.03027595596729	5.5711408592324e-05	0.00170128
LOC121133808	9.29025	-4.66624	0.998081	-4.67521	2.94e-06	4.8e-05			LOC101823005	3.33120780689383	-4.72808	1.61024401146732	-2.93624940797037	0.00332207107175625	0.0145158			Pgc	50.6492719007824	-2.65513	0.809376476229353	-3.2804591798084	0.00103638260791331	0.0119961
LOC110342177	9.40988	-4.65924	0.958264	-4.86217	1.16e-06	2.32e-05			LOC121133808	11.8253370530187	-4.62601	0.968541554300471	-4.77625954388572	1.78585868363656e-06	3.09711e-05			Slc26a3	13.9247384910655	-2.60183	0.862926483010643	-3.01512759372964	0.00256871169895684	0.0224119
LOC101835884	690.932	-4.47063	0.902405	-4.95412	7.27e-07	1.59e-05			LOC110342177	12.8762050877885	-4.61972	0.901739555826521	-5.12311842097642	3.00523472171792e-07	6.89257e-06			Fos	41.8180350510485	-2.42736	0.639287284059229	-3.79698082450518	0.000146469114574306	0.00337118
LOC101830217	2.71665	-4.28548	1.52392	-2.81213	0.00492139	0.0192311			LOC101835884	891.374194888284	-4.44322	0.98063780317218	-4.53095361209065	5.87180319320775e-06	8.3589e-05			LOC121144479	12.0779140896031	-2.41846	0.799605612571122	-3.02456490499007	0.00248991039947811	0.0219092
LOC110343483	3.11474	-4.15989	1.20224	-3.46011	0.000539958	0.00321819			LOC121142193	4.38515266264051	-4.43631	1.46422964894904	-3.02979018321235	0.00244723684835018	0.0113023			LOC101838013	21.6213954843503	-2.4058	0.798367382352029	-3.01340409060377	0.00258334682546213	0.0224888
Vwa3b	2.77141	-4.14048	1.55294	-2.66622	0.00767088	0.0274046			LOC121134208	5.80920492840868	-4.33672	1.17905301888447	-3.67813804666518	0.000234942798136685	0.00170625			LOC101825337	18.8339698063266	-2.38414	0.743515502138489	-3.20658307336256	0.00134321515493777	0.0144003
LOC121141426	13.5114	-4.09918	0.902042	-4.54434	5.51e-06	7.9e-05			LOC121139296	3.73247805606854	-4.26439	1.33567111903996	-3.19269621298321	0.00140951147058824	0.00723366			Tnnt3	23.671477591622	-2.36013	0.728165482685712	-3.24119362690931	0.00119030304610962	0.0132946
A2m	11.3495	-4.00947	0.66592	-6.02095	1.73e-09	1.22e-07			LOC101844764	3.42189584088423	-4.23081	1.64258339045583	-2.57570212372692	0.0100036785775845	0.0353909			Mmp8	12.3712564689664	-2.28795	0.83919555533408	-2.7263561623065	0.00640378567295201	0.0409489
LOC110343252	79.7378	-3.93483	0.907297	-4.33687	1.45e-05	0.000172967			LOC121143973	5.83782517447185	-4.18555	1.45252354510462	-2.88156976535191	0.00395699624687297	0.01674			S100a9	106.332537148461	-2.25368	0.511658866624874	-4.40465667660267	1.05951542475685e-05	0.000521786
Pcdh15	5.4189	-3.86262	1.56721	-2.46464	0.0137151	0.0435593			LOC121142734	129.891578351733	-4.15682	0.784564536567384	-5.29824803135363	1.16919076194949e-07	3.08791e-06			Cgref1	213.125370387344	-2.19073	0.726191841526481	-3.01673605801842	0.00255512186138878	0.022309
LOC121140760	11.0688	-3.731	0.812892	-4.58979	4.44e-06	6.68e-05			LOC121134168	18.0988833936495	-4.11465	1.11359652145105	-3.69491606721341	0.000219959435094022	0.00161514			LOC121141274	7716.68344204442	-2.14772	0.283242314788381	-7.58262759868618	3.38625776831494e-14	8.75517e-11
A1bg	50.5265	-3.72996	0.834488	-4.46976	7.83e-06	0.000104115			LOC110343483	4.78459701465683	-4.10989	1.13421112088574	-3.62356588589728	0.000290569142539721	0.00203024			LOC121140873	51.3364446337848	-2.12643	0.356483844453822	-5.96501751351651	2.44607804107542e-09	8.62409e-07
LOC101834849	26647.2	-3.72293	0.910439	-4.08916	4.33e-05	0.000419947			Vwa3b	3.70454868524411	-4.10382	1.60271210788804	-2.56054763672388	0.0104507334867976	0.036612			LOC121141276	9638.1600059012	-2.09992	0.292301984857661	-7.18407507347544	6.76636787086727e-13	8.07436e-10
Dnah14	41.2121	-3.72208	1.1361	-3.27619	0.00105219	0.00550922			LOC121141426	19.1539681329513	-4.05845	0.837984990505686	-4.84310826415385	1.27823594195857e-06	2.36838e-05			LOC121142523	50.5831604157134	-2.08294	0.592029633571734	-3.51830872109972	0.000434306787232734	0.00683206
LOC121136883	6.60149	-3.58572	1.01291	-3.54003	0.000400083	0.00253643			LOC121136559	5.44445348644405	-4.04902	1.27076609947233	-3.1862835920753	0.00144113257596224	0.00735372			Trem1	11.8802577441882	-2.02731	0.698391389855828	-2.90282775202708	0.00369809973042183	0.0287485
Znf750	5.26039	-3.5828	1.05185	-3.40618	0.000658781	0.0037862			LOC110341482	4.47858921888206	-3.98153	1.22957933744359	-3.23812601707746	0.00120317651438098	0.00640643			LOC101828710	11.658016417606	-2.00707	0.634790096097404	-3.16178389048135	0.00156805888856662	0.0159093
LOC101835362	1639.75	-3.49773	0.880375	-3.973	7.1e-05	0.000622199			A2m	21.6092317892374	-3.96559	0.578749853793097	-6.85199010079896	7.28295975748898e-12	7.65996e-10			LOC121144052	31.7080624831998	-2.00672	0.371427391823001	-5.40271272069718	6.56405422509437e-08	1.13142e-05
LOC106021165	39.2502	-3.44619	0.766085	-4.49844	6.85e-06	9.37e-05			LOC121133033	44.9107953450954	-3.91129	0.704782197875694	-5.54964530816889	2.86249748661042e-08	9.67513e-07			LOC121144053	31.7080624831998	-2.00672	0.371427391823001	-5.40271272069718	6.56405422509437e-08	1.13142e-05
Klk13	30.0641	-3.4347	1.17185	-2.93102	0.00337855	0.0142648			LOC110343252	95.9315189529319	-3.90522	1.03309941857746	-3.78009848958238	0.00015676633432319	0.00122241			LOC121142834	11.5745040151296	-1.98272	0.602975487541143	-3.28823393544215	0.00100818028215575	0.011777
LOC101831485	4.38555	-3.32884	1.20036	-2.77322	0.00555054	0.0212299			LOC121144479	12.7414427971864	-3.90056	1.00613907138533	-3.876761109452	0.000105856199964748	0.000882382			LOC101830791	412.788159779135	-1.93791	0.460200295223003	-4.21101908936386	2.54221260905787e-05	0.000959297
Opn4	7.23435	-3.32262	0.903465	-3.67764	0.000235401	0.0016426			Pcdh15	4.52806355822857	-3.8227	1.57496343541537	-2.42716512090413	0.0152173281970848	0.0492909			LOC121141272	3332.90855552691	-1.9379	0.291647524716829	-6.64466497248053	3.03907545709761e-11	1.88581e-08
Prss48	4.72755	-3.31305	1.22968	-2.69423	0.0070551	0.0256805			LOC110343133	7.80748563882488	-3.82039	1.40939374746223	-2.71066072154529	0.00671492963819225	0.0256903			Cd300e	10.7079309037264	-1.90841	0.66894293260893	-2.85287789765449	0.00433252651169407	0.0321735
Guca2b	2.92486	-3.22942	1.32759	-2.43254	0.0149933	0.046618			Dnah14	50.5556191962822	-3.75329	1.29922952652224	-2.88885612752927	0.00386645933244841	0.0164288			LOC121141811	11.5720534363047	-1.90136	0.707557246144174	-2.68721687450427	0.00720501549208905	0.044161
LOC101840270	4.99884	-3.16531	1.10401	-2.8671	0.00414253	0.0167373			LOC121134216	4.11848479904433	-3.72872	1.17725982091984	-3.1672888383331	0.00153867409235511	0.0077669			LOC121141704	13.359014034286	-1.90072	0.658013809167276	-2.88857767068425	0.00386988442708275	0.0296497
Wnt10b	24.6072	-3.13218	0.548637	-5.70903	1.14e-08	5.78e-07			A1bg	34.8030873674042	-3.70253	0.805146592104926	-4.59857889495575	4.25382624023776e-06	6.36472e-05			LOC101828213	97.1516038496982	-1.89854	0.479921247744394	-3.95594402913462	7.62330094111731e-05	0.00213852
LOC121140946	3.79281	-3.12496	1.2328	-2.53485	0.0112495	0.0373469			LOC121140760	15.2448127790093	-3.69198	0.769995740164645	-4.79480793236577	1.62830764356849e-06	2.89378e-05			LOC121144049	15888.2647196917	-1.86462	0.296643765092881	-6.2857095620862	3.26359589445439e-10	1.58213e-07
LOC101832868	7.983	-3.10994	0.766286	-4.05845	4.94e-05	0.000463769			Znf750	6.90729161044373	-3.56027	1.1383860025102	-3.12747285989948	0.00176316097728251	0.00865842			LOC121140037	331.078411666712	-1.85541	0.215871023927882	-8.59500390971289	8.32619627207632e-18	3.22911e-14
LOC121135127	5.23688	-3.09419	0.851689	-3.63301	0.000280134	0.00189917			LOC121136883	6.88809504589893	-3.54743	1.02354492125418	-3.46583102131901	0.000528595384712554	0.00332031			LOC110340910	13.691018009051	-1.83811	0.546410401638649	-3.36396438800586	0.000768314564876522	0.00983431
Wnt6	34.9381	-3.04355	0.580197	-5.24573	1.56e-07	4.49e-06			LOC101835362	2195.88053636913	-3.47077	1.0155481696096	-3.41763255830463	0.000631683246549621	0.00384949			LOC121144269	14.9082371623596	-1.82611	0.585853381616318	-3.11700027050597	0.00182701404514595	0.0177098
LOC101838482	2.79162	-3.04254	1.14936	-2.64717	0.00811689	0.0285946			Pkd1l2	3.80144191878204	-3.46438	1.3213686762754	-2.62181417577179	0.00874631054944252	0.0317854			LOC110340957	17.5388689298386	-1.82461	0.564861546602787	-3.23019010612076	0.00123707931807111	0.0136492
LOC101840413	4.46131	-3.02277	1.22056	-2.47654	0.0132662	0.0424621			LOC121143307	11.4488036972037	-3.40356	0.810390113905698	-4.19990125194963	2.67031414721854e-05	0.000289015			LOC121139483	23.4371690318652	-1.81894	0.52494771276864	-3.46499470183273	0.000530241925374165	0.00778207
LOC121141698	2.66865	-2.91723	1.17811	-2.4762	0.0132791	0.0424803			Klk13	32.5203905944936	-3.401	1.2511854959214	-2.71822570907024	0.00656330487201932	0.0252315			LOC101837427	13.2757411318881	-1.80849	0.605453740823641	-2.98700588920895	0.00281724295340397	0.0236749
Serpina5	1179.9	-2.87434	0.671847	-4.27826	1.88e-05	0.000213448			LOC106021165	54.1927155936139	-3.40034	0.916017325093575	-3.71208603479266	0.000205558086041859	0.0015295			LOC101833678	479.067667285836	-1.78186	0.323674986821031	-5.50509376799602	3.68971829223099e-08	7.06649e-06
Col17a1	50.7242	-2.83278	1.00196	-2.82724	0.00469516	0.0185014			LOC110342702	3.71314309232972	-3.37128	1.21870098056703	-2.76629324002381	0.00566975258262669	0.0223589			LOC121135670	103.479197907344	-1.77923	0.364456798914833	-4.88187139006894	1.05083786167254e-06	9.94882e-05
Fabp5	404.283	-2.79346	0.969433	-2.88154	0.00395735	0.01612			LOC121137860	7.99703962648219	-3.29405	1.06052646758497	-3.10605203992115	0.00189603344551629	0.00917982			Treml1	15.1031652220415	-1.77621	0.562596451138351	-3.15717333070687	0.00159306620932871	0.0160476
Khdc3l	2.76933	-2.75261	1.1352	-2.42477	0.0153179	0.0473852			Opn4	10.2851565434029	-3.29012	0.790906975445194	-4.15993591536496	3.18336902013729e-05	0.000333052			LOC101837507	335.679720590385	-1.76757	0.296173978305276	-5.96800907559376	2.40166013740856e-09	8.62409e-07
Ccdc154	6.39509	-2.7516	0.954328	-2.88328	0.00393554	0.0160511			LOC121137129	20.3773486698803	-3.28702	0.816361259775331	-4.02643407169859	5.66291075947885e-05	0.000531232			LOC101836721	50.7331825655754	-1.76136	0.383136581624054	-4.59721169929618	4.2818250463501e-06	0.000282655
LOC110342783	6.94764	-2.74543	0.829025	-3.31164	0.00092751	0.00498518			LOC101831485	5.82982625097365	-3.26679	1.08995067137013	-2.99719341985418	0.00272477772804079	0.0123215			Pglyrp1	33.5694370662999	-1.76118	0.591753184693717	-2.97620498126534	0.00291839724504972	0.0243928
Vsig1	46.1084	-2.72041	0.443684	-6.13142	8.71e-10	6.71e-08			Prss48	6.66083045233436	-3.25305	1.13435574139267	-2.86774713249177	0.00413405798301479	0.0173514			Mylpf	14.184909033384	-1.73508	0.620654671281355	-2.79556434278504	0.00518091876262694	0.0361708
Pkd1l2	4.09577	-2.69697	0.975154	-2.76568	0.00568037	0.0216446			LOC106022136	181.029388227329	-3.20945	0.824320710102491	-3.89345006194827	9.88285543237634e-05	0.000837864			LOC110341607	69.2122510129663	-1.72645	0.590564685219572	-2.92339464555117	0.00346237373177794	0.0275163
LOC121133088	6.58912	-2.68877	0.769811	-3.49277	0.000478045	0.00292129			LOC110341501	5.94868195034713	-3.16082	1.09562912696557	-2.88493360591628	0.00391496217269668	0.0166033			LOC101838917	315.560364473352	-1.72433	0.188126087703525	-9.16580305748124	4.9179417587258e-20	3.8146e-16
LOC121137010	6.72798	-2.65826	0.819677	-3.24306	0.00118252	0.00607576			LOC110340563	31.6588508048558	-3.14239	0.762537588228251	-4.12096187264402	3.77293867741879e-05	0.000382427			Fscn2	12.1975802701859	-1.71359	0.623726941568037	-2.74734187643737	0.00600804716177099	0.039476
Rgs8	5.37554	-2.65042	0.736423	-3.59904	0.000319393	0.00211384			LOC121137504	4.51270478677128	-3.14022	1.26326244761473	-2.48580510295205	0.0129258733781203	0.0433367			LOC101823650	105.440548561556	-1.62819	0.314185700147722	-5.18226478909442	2.19207713653646e-07	2.98296e-05
Slc13a2	34.4128	-2.60203	0.741206	-3.51054	0.0004472	0.00276782			LOC101840270	4.37181270064341	-3.12527	1.17655456403228	-2.65629261542548	0.00790050278417691	0.0292643			LOC106022160	13.5515883809562	-1.57401	0.577376358582712	-2.7261420594315	0.00640794123702269	0.0409585
Tgm7	7.75939	-2.59471	1.06532	-2.43561	0.0148668	0.0462862			LOC121140946	5.79508052999143	-3.09671	1.13097214181035	-2.73809313765253	0.00617965720393123	0.0240305			H1-2	24.1977312256592	-1.56616	0.541290668693982	-2.89337231897404	0.00381129213696801	0.0293131
Mc1r	3.01924	-2.58299	1.0251	-2.51976	0.0117436	0.0386327			Wnt10b	31.9978904520255	-3.09601	0.622589552509282	-4.97279701057091	6.59937523353156e-07	1.33935e-05			LOC101827453	26.0342046671647	-1.55969	0.402643435284107	-3.87361569062361	0.000107232466179531	0.00269611
Ak7	55.6997	-2.57876	0.591039	-4.3631	1.28e-05	0.000156433			LOC121143302	17.4133069478482	-3.09004	0.572795664609093	-5.39466016205452	6.86533651740162e-08	2.01233e-06			LOC121143691	53.4209060119067	-1.55319	0.309190268183354	-5.02339910038273	5.07649000817963e-07	5.83345e-05
Ca1	4.18118	-2.55967	1.03573	-2.47137	0.0134597	0.0429004			LOC110342490	4.30530819084326	-3.0837	1.24611506044479	-2.47465484715764	0.0133364993216476	0.0444053			Alas2	210.765018675588	-1.54051	0.292749190788965	-5.26223017069028	1.42318440872272e-07	2.08282e-05
Fasn	12373.6	-2.54482	0.769195	-3.30842	0.000938251	0.00502974			LOC110339333	12.9456365287756	-3.07674	0.612450491832021	-5.02366019341335	5.06959015029805e-07	1.06515e-05			LOC121141981	49.1410816475093	-1.53622	0.324485880008258	-4.73430612006793	2.19805767191998e-06	0.000176676
LOC106022109	24.8232	-2.51816	0.482597	-5.21793	1.81e-07	5.08e-06			LOC101832868	6.75444601892995	-3.06657	0.852665656875227	-3.59645373710554	0.000322584922578593	0.00221926			LOC106022109	24.6950541375785	-1.52442	0.421663178976307	-3.61524527802304	0.000300063386932235	0.00545068
LOC121140524	4.84297	-2.48485	0.889296	-2.79418	0.00520321	0.020117			LOC110342741	3.28681310169647	-3.02963	1.08090024743648	-2.80287231985121	0.0050649716682044	0.0205056			LOC101836513	18.4615180787441	-1.51337	0.531352052799037	-2.84815272554153	0.00439738162595673	0.0323762
CUNH20orf204	6.66859	-2.47735	0.828955	-2.98852	0.00280335	0.0122749			LOC110340730	11.4176156261497	-3.01675	0.708225308792457	-4.25959230503534	2.04800112001293e-05	0.000234132			LOC101827403	93.289474290677	-1.49817	0.318019390377112	-4.71092622744395	2.46593494547757e-06	0.000188137
Gli1	7.34574	-2.47653	0.783042	-3.1627	0.00156311	0.00762062			LOC121137681	5.81895874357995	-3.01395	0.925685238006396	-3.25591039577369	0.00113029416130306	0.00608358			Tmem54	21.19681025882	-1.486	0.485076638089163	-3.06343726838935	0.00218810075596776	0.0200852
LOC121137086	9.39225	-2.44736	0.800263	-3.05819	0.00222678	0.0101707			LOC101838482	3.6546248033027	-3.01171	1.19290504184445	-2.52468186017435	0.0115803070446703	0.0397344			LOC101822606	59.5903634096864	-1.48343	0.304773631294719	-4.86731196303232	1.13126381429586e-06	0.00010446
Erich4	6.30973	-2.43576	0.87476	-2.78449	0.00536122	0.0206452			Wnt6	36.1472747214463	-2.98879	0.560950102102469	-5.32809215616346	9.92497657326232e-08	2.69285e-06			Tmem74b	18.1175127962599	-1.47699	0.463203666141938	-3.18865022102711	0.00142938719582777	0.0149743
Esyt3	68.6958	-2.42904	0.345305	-7.03448	2e-12	4.69e-10			LOC121133771	5.70886764957576	-2.96124	1.03160499428284	-2.87052069730447	0.0040979636828624	0.0172161			LOC106021809	152.440650262855	-1.45983	0.463093856356976	-3.15234755508289	0.00161963367468312	0.0162414
Celf3	10.9709	-2.42166	0.612053	-3.95661	7.6e-05	0.000659406			LOC121136690	7.27999379262207	-2.94617	0.87909102483751	-3.35137906073598	0.000804101527608809	0.00465142			LOC121141821	40.8229048320412	-1.45535	0.419260334101208	-3.47122877046356	0.000518082416744966	0.00767623
LOC101824738	5.75729	-2.41775	0.965409	-2.50438	0.0122666	0.0398925			LOC121144325	66.620110679855	-2.92409	1.20000669915659	-2.43672479852865	0.0148209540818267	0.0482605			LOC101844064	43.7461608484843	-1.45093	0.323701193511655	-4.48230641737887	7.38406154160651e-06	0.000405508
Gypa	5.09129	-2.41127	0.93825	-2.56997	0.0101708	0.0343206			LOC121141698	3.51658172450593	-2.87404	1.16534157093973	-2.4662642160783	0.0136530582725811	0.0452487			LOC101829910	23.1733866259831	-1.44363	0.417118930683904	-3.46094348003707	0.000538285812940507	0.00786293
Rbfox1	3.74935	-2.38981	0.908426	-2.63072	0.0085204	0.0297607			LOC121138215	141.602331780256	-2.87191	1.15723872716713	-2.48169307049279	0.0130759851596984	0.0437497			Pdilt	17.0852001607467	-1.44017	0.527357077693804	-2.73092231244236	0.00631573575432975	0.0406202
Odad2	5.45476	-2.37696	0.800389	-2.96976	0.00298033	0.0128917			LOC121143889	3.60766552467064	-2.86119	1.13892859929647	-2.51217905666002	0.0119988190753314	0.0409347			LOC106021680	63.2174820711566	-1.42663	0.338824993352508	-4.21052885983868	2.54773573485959e-05	0.000959297
LOC101837937	34.3504	-2.36835	0.946514	-2.50218	0.0123432	0.0401021			LOC121133629	31.6906367098697	-2.86107	0.681820198663328	-4.19622155329564	2.71404765523907e-05	0.000292862			LOC121138818	356.078151264549	-1.41669	0.253463394670912	-5.58933601361533	2.27939507180814e-08	4.84387e-06
LOC101831002	37.5925	-2.36676	0.391097	-6.0516	1.43e-09	1.02e-07			LOC121133828	7.2953580008346	-2.85155	0.892025114172378	-3.1967150651033	0.0013900216095954	0.00716448			LOC101835445	281.661996292821	-1.41507	0.221810764670188	-6.37961138967874	1.77537913526886e-10	8.88434e-08
Irgc	10.7914	-2.36501	0.655748	-3.60658	0.000310256	0.00206837			Serpina5	1423.1988454272	-2.84502	0.840509452598576	-3.38487501058463	0.000712106722952179	0.00423568			Angptl8	1445.00150737863	-1.40771	0.397221794810019	-3.54389759550179	0.000394258348024356	0.00648582
LOC101842674	5.9384	-2.35737	0.819001	-2.87835	0.00399757	0.0162318			LOC121142397	5.90810793487119	-2.82083	0.833458376982766	-3.38448275808396	0.000713124976453543	0.00423892			LOC121141513	268.424634142427	-1.40443	0.210367542647164	-6.67607845848242	2.45420616069645e-11	1.58634e-08
Acss2	11805.2	-2.35669	0.65473	-3.59948	0.000318857	0.00211199			Col17a1	74.4599749037285	-2.80424	0.994613549159533	-2.81942357146197	0.00481099864570053	0.0197059			LOC121136393	55.0153785942546	-1.39745	0.362783038035213	-3.852037549999	0.000117139054623555	0.00287944
Flrt1	113.611	-2.35066	0.515973	-4.55577	5.22e-06	7.56e-05			Fabp5	468.196665718012	-2.76635	1.0273440124384	-2.69272153775372	0.00708714338115248	0.0267677			Arntl	88.2868623164978	-1.39257	0.335694451505244	-4.14831422547496	3.34932477524435e-05	0.00117819
CUNH9orf24	6.87259	-2.33757	0.779021	-3.00065	0.00269408	0.0118597			Ccdc154	7.4751803483417	-2.73693	1.06429318928771	-2.57159742227626	0.0101230529222755	0.0357214			LOC121142932	76.086113461158	-1.39234	0.314094415256155	-4.43287443463245	9.29850242569728e-06	0.00047982
LOC110341207	40.5108	-2.33175	0.519036	-4.49246	7.04e-06	9.59e-05			LOC121133420	4.36207419959815	-2.72534	1.10260515551988	-2.47172370464009	0.0134463393967892	0.0446795			LOC101835786	45.3302180130331	-1.38212	0.360591934516955	-3.83293260236827	0.000126624654161889	0.00303137
LOC101842021	121.739	-2.33154	0.442487	-5.26919	1.37e-07	4.05e-06			LOC110342783	7.13995730958977	-2.70767	0.866691405371016	-3.12414778825237	0.0017832086705386	0.00872333			LOC101833092	24.1617254660247	-1.38082	0.443736542972887	-3.11180865172243	0.00185944981025474	0.0179054
LOC121136530	14.0603	-2.32645	0.621936	-3.74066	0.000183535	0.00134821			LOC121134502	5.44593109981342	-2.68622	1.0117436395414	-2.65504277713587	0.00792983519389366	0.0293329			LOC101830402	186.305528725655	-1.36836	0.273470131838924	-5.00368213072262	5.62454746645621e-07	6.32272e-05
Nlrp5	6.47817	-2.31738	0.745371	-3.10903	0.001877	0.00884202			Vsig1	56.659256077095	-2.67708	0.409665935799287	-6.5347972138181	6.36957850020293e-11	5.0171e-09			LOC121143309	47.6681231662394	-1.3666	0.331442916277703	-4.12319205851722	3.73657890157039e-05	0.00125517
Dlk1	33.2592	-2.28709	0.897006	-2.54969	0.0107817	0.0360269			LOC121133088	6.798897942055	-2.63147	0.85952688076228	-3.06153531950613	0.0022020501089699	0.01039			LOC121140874	24.7100650001127	-1.35668	0.494756128556965	-2.74212663210656	0.00610428034193008	0.0398216
LOC101831527	68.2883	-2.28233	0.391355	-5.83186	5.48e-09	3.08e-07			Acta1	66.6420829139354	-2.61261	1.00542256290972	-2.59852064171612	0.00936264157652158	0.0336085			LOC101830136	93.9586845910622	-1.35384	0.265818590830828	-5.09309679776526	3.52261731905306e-07	4.44279e-05
Tcim	1590.94	-2.28036	0.356384	-6.3986	1.57e-10	1.67e-08			LOC121143750	3.99810512256768	-2.60699	1.0401810474503	-2.50628093749214	0.0122008634862023	0.0414421			LOC121133263	140.051762607252	-1.34563	0.228459568268609	-5.89000288181044	3.86188884296254e-09	1.22264e-06
LOC121140879	10.4048	-2.27982	0.609251	-3.742	0.000182564	0.00134426			Rgs8	8.2452012354609	-2.60138	0.685424856939699	-3.79528215175293	0.000147475641395023	0.00116177			LOC101828409	51.0443592099473	-1.34407	0.325733166381991	-4.1262986066219	3.68648542969012e-05	0.00124323
LOC101842974	6.44894	-2.2695	0.845508	-2.68419	0.00727057	0.0262092			LOC121138973	5.66990597462111	-2.58744	0.790225952241042	-3.2743061696686	0.00105921778291225	0.00578638			LOC101826815	40.3528753373725	-1.34095	0.336196072118954	-3.98860203164801	6.64638152367463e-05	0.00193081
LOC121134404	5.34507	-2.25711	0.809954	-2.78672	0.00532452	0.0205183			LOC106021437	13.8664225482393	-2.5872	0.752460326108042	-3.43832040484835	0.000585334666290364	0.00361014			Kcnf1	21.2196686084908	-1.33841	0.504933441704324	-2.65067428212069	0.00803312700476426	0.0475459
Best2	4.05866	-2.25486	0.918817	-2.45409	0.0141242	0.0445254			LOC121137010	6.23658767448739	-2.5861	0.897036630673098	-2.88294215285177	0.00393979784067467	0.0166888			LOC121143579	213.427313200857	-1.33346	0.208393652203938	-6.39877513686798	1.56628304758241e-10	8.09925e-08
Ca3	13911.4	-2.24794	0.600452	-3.74375	0.000181297	0.00133733			Slc13a2	45.8953910185747	-2.56807	0.978804009201145	-2.6236810970532	0.00869851880575102	0.0316438			LOC121139368	59.542884114551	-1.32727	0.365454349643661	-3.63183572880876	0.000281412244149094	0.00522369
LOC101843868	3680.03	-2.24157	0.72194	-3.10493	0.00190324	0.00894168			LOC121134460	13.2802203551733	-2.5534	0.52696507099696	-4.84547944876093	1.26306286432089e-06	2.34756e-05			LOC101837211	31.2022951340413	-1.32705	0.454009427444753	-2.92295637839359	0.0034672508759801	0.0275335
Rgs16	5524.44	-2.23754	0.423465	-5.28389	1.26e-07	3.8e-06			Ak7	76.8823456821184	-2.5477	0.835623126331639	-3.04886294620645	0.00229709250955371	0.0107518			LOC121133098	182.047665445656	-1.32693	0.202286319770544	-6.55965498701449	5.39324131578108e-11	3.09872e-08
LOC121141272	3539.51	-2.23535	0.301665	-7.41005	1.26e-13	4.51e-11			Tgm7	11.0352877477368	-2.52941	0.997350385322482	-2.5361290571663	0.0112085418607702	0.0386889			LOC121143769	337.356982811885	-1.30572	0.186573842546253	-6.99840622410075	2.58890549862229e-12	2.23121e-09
LOC101833835	3.58767	-2.23034	0.879722	-2.53528	0.0112358	0.0373163			LOC106022109	24.6432684345107	-2.49789	0.545591202527928	-4.57832706171379	4.68709439400975e-06	6.94957e-05			LOC106020897	70.8149800357117	-1.30563	0.4660869758041	-2.8012624894974	0.00509030960115951	0.0357474
LOC121136503	16.5737	-2.22191	0.596843	-3.72277	0.000197046	0.00142659			LOC121142840	24.6903548166047	-2.46864	0.387307553710967	-6.37384688175097	1.84344644414087e-10	1.19858e-08			LOC101828695	25.3924918023652	-1.30446	0.445108475233443	-2.93064618683024	0.0033825779785875	0.0270624
LOC101836237	446.992	-2.21334	0.722955	-3.06152	0.00220216	0.0100835			CUNH20orf204	7.39365021037903	-2.44762	0.735881277411977	-3.32611371317294	0.000880659929258202	0.00499879			LOC106022535	24.2451596925732	-1.29854	0.409978244384068	-3.16733756959398	0.00153841625004611	0.0157216
LOC106021809	158.668	-2.20891	0.466703	-4.733	2.21e-06	3.82e-05			LOC121133034	21.4504544625349	-2.44311	0.544285572223477	-4.48865800807975	7.16732526717528e-06	9.77512e-05			Kif26b	45.2858286065861	-1.29626	0.424168536954433	-3.05600614917999	0.00224306655629996	0.0204206
Tnnt3	15.6752	-2.20679	0.765408	-2.88316	0.00393711	0.0160535			LOC110340574	6.86249002799777	-2.43378	0.798466348869007	-3.04807213295497	0.00230314635415635	0.0107774			LOC106021042	139.322205724832	-1.29151	0.459323962875846	-2.81175729968319	0.00492716654576201	0.0349818
Trnas-cga	6.50628	-2.20609	0.904629	-2.43867	0.0147413	0.0459999			Gli1	8.82852254376276	-2.43373	0.849330054831393	-2.86547151883775	0.00416388727086686	0.0174602			Pnpla1	56.0743411558582	-1.29001	0.450322497942841	-2.86462926540042	0.00417497715051631	0.0312127
LOC101827453	25.1272	-2.20353	0.490113	-4.49595	6.93e-06	9.47e-05			LOC121140524	6.22365987162668	-2.43335	0.935031261755793	-2.60242354803147	0.00925674514977222	0.0332885			LOC110340615	44.5048820756898	-1.2875	0.344587775218885	-3.73633402996742	0.000186722594369946	0.00396798
LOC101822511	190.729	-2.18441	0.776904	-2.81168	0.00492829	0.0192535			LOC121140813	14.0743907452072	-2.41341	0.961733043527389	-2.50944359884801	0.0120921524381375	0.0411584			LOC106021006	312.565727456012	-1.27776	0.31936193353882	-4.0009724559011	6.30827013029842e-05	0.00186046
Cldn8	20.5763	-2.18038	0.4191	-5.20254	1.97e-07	5.46e-06			LOC121137086	10.5042218412465	-2.41227	0.859397305426183	-2.80693180656976	0.00500158285542111	0.0203015			LOC101841064	94.5905394246792	-1.27676	0.322854272651688	-3.95460965764901	7.66597060109563e-05	0.00214661
Serpina6	5919.51	-2.18032	0.617198	-3.53261	0.000411477	0.00259166			Esyt3	59.708252192424	-2.41081	0.314443989083531	-7.66688539283074	1.76223104818793e-14	3.45468e-12			LOC101836296	2220.02905741544	-1.27143	0.342938466526803	-3.70745674928155	0.000209351157001414	0.0042733
LOC101838554	12.24	-2.16844	0.669049	-3.24107	0.00119081	0.0060989			Erich4	6.4124660586716	-2.3998	0.929137803878125	-2.5828254483323	0.00979948885104898	0.034827			LOC101838961	20.7486730332264	-1.26364	0.421655452411589	-2.99684534540525	0.00272789065207473	0.0231498
LOC101823629	69.2983	-2.16695	0.54736	-3.95891	7.53e-05	0.000654814			Celf3	12.4432538630411	-2.39552	0.635259663725485	-3.77092588098587	0.000162642979070676	0.00126054			LOC121143555	32.701784040553	-1.26104	0.378062938791114	-3.33551972274581	0.000851401142388673	0.0105589
Aldh3a1	41.7581	-2.1551	0.521776	-4.13033	3.62e-05	0.000362249			LOC101824738	5.12521411794249	-2.37756	0.960677433780298	-2.47487905300707	0.0133281302954782	0.0443899			LOC101831301	34.9802692453705	-1.25962	0.461542144413993	-2.72914904318229	0.00634979979333652	0.0406707
Tstd1	64.317	-2.14999	0.515831	-4.16802	3.07e-05	0.00031711			Gypa	6.01955406535852	-2.37089	0.904044496307811	-2.6225366661505	0.00872778759193241	0.031731			LOC121142394	103.530497239942	-1.2403	0.286570095899355	-4.32808751091087	1.50409709937671e-05	0.000678287
LOC101823622	5.23163	-2.13776	0.876823	-2.43807	0.0147659	0.0460592			LOC121137236	6.97669782066821	-2.36555	0.892485894319878	-2.65051326258099	0.00803695718056489	0.0296657			LOC101836825	18.1954081343398	-1.23758	0.444119131087895	-2.7865888383715	0.005326601552481	0.0365634
LOC101838074	106.675	-2.13549	0.29039	-7.35387	1.93e-13	6.59e-11			Rbfox1	3.94613167792047	-2.34742	0.961799877067181	-2.44065785708483	0.0146605370616528	0.0478864			Il1b	62.858636647084	-1.23731	0.354157705990192	-3.49366339512232	0.000476441326922574	0.00734695
LOC121141594	152.246	-2.12092	0.533762	-3.97354	7.08e-05	0.000621126			Odad2	6.72619333664883	-2.34714	0.949415833519951	-2.47219841257912	0.0134284963712206	0.0446534			LOC121143553	35.6858973531148	-1.23582	0.362893385062241	-3.40546898607228	0.000660505154076461	0.00899598
Amh	8.12501	-2.11401	0.793182	-2.66523	0.00769352	0.0274685			LOC121134274	4.49690435952931	-2.33658	0.911440531321714	-2.56361651244002	0.0103587926667531	0.0363452			LOC121134231	350.952539096556	-1.23567	0.181301859963303	-6.81555739620902	9.38989746667827e-12	7.28327e-09
Nrsn2	9.76039	-2.11368	0.583041	-3.62527	0.000288664	0.00194656			Acss2	12502.4409668708	-2.32722	0.775755426422757	-2.9999374748255	0.00270035031943127	0.0122265			LOC121139994	46.5601869289446	-1.23547	0.292129868434693	-4.22917943117765	2.34545227782568e-05	0.000918379
LOC121139162	8.28614	-2.10997	0.604161	-3.49241	0.00047869	0.00292414			LOC101831002	41.7239802869955	-2.3255	0.349542836979508	-6.65297599986171	2.87225046314106e-11	2.51744e-09			LOC121143354	30.5698703283317	-1.23436	0.433201728978574	-2.84938022326849	0.00438044959943322	0.032359
LOC101837324	186.095	-2.10813	0.363671	-5.79681	6.76e-09	3.72e-07			Irgc	13.7984216672758	-2.32185	0.646834633290151	-3.58955568697186	0.000331242066704954	0.00226746			Tubb1	137.60123832396	-1.22086	0.391707618938355	-3.11677271086655	0.00182842480762509	0.0177098
Cth	5947.77	-2.09215	0.531756	-3.93441	8.34e-05	0.000711027			Flrt1	136.380142118771	-2.30959	0.46571666839072	-4.9592117040596	7.07798013266876e-07	1.42036e-05			LOC121143278	190.853968703522	-1.21751	0.194541299341383	-6.25836153540079	3.89043092997507e-10	1.82886e-07
Tbx4	7.88398	-2.09154	0.553709	-3.77733	0.000158519	0.00120115			LOC121140446	13.0171869611368	-2.30689	0.64055777127049	-3.60136966879623	0.000316545100617904	0.0021878			LOC121140765	24.4755225022846	-1.2141	0.429898892893716	-2.8241523461754	0.00474058459026483	0.034094
LOC121144269	14.2255	-2.08969	0.594009	-3.51795	0.000434892	0.00270798			LOC101842674	5.45950304877001	-2.3026	0.922606901779382	-2.49575145465958	0.0125690635371132	0.0423868			LOC121140567	29.9997704964919	-1.20893	0.452503106264061	-2.67164097007675	0.00754813604347768	0.0455797
LOC101837080	29.9035	-2.08328	0.662272	-3.14565	0.00165717	0.00796869			CUNH9orf24	5.84297103194112	-2.29842	0.826992827835519	-2.77925466478042	0.00544837922718491	0.0216434			LOC121137576	355.071460739927	-1.20653	0.369953954276862	-3.26129301951587	0.00110905367837493	0.0126304
Elovl6	5302.36	-2.06303	0.643957	-3.20368	0.00135684	0.00678626			LOC101842021	167.06632432043	-2.29609	0.41638935177142	-5.51429300006761	3.50184790040946e-08	1.14886e-06			LOC101833290	116.941750617315	-1.20447	0.423891111097254	-2.84146644827579	0.0044906576970848	0.0329067
LOC101841064	98.3101	-2.06214	0.314131	-6.56459	5.22e-11	6.85e-09			LOC110341207	39.5045779826056	-2.29508	0.537423353232826	-4.2705270094265	1.95011601089178e-05	0.000224521			LOC121141423	79.1992415807216	-1.20333	0.256437905137647	-4.69247622168642	2.69917915586565e-06	0.000199953
LOC106020900	7.90787	-2.0618	0.609862	-3.38077	0.000722828	0.00408285			LOC121136530	17.2683201829131	-2.29244	0.696753991432484	-3.29017128828938	0.00100126411954024	0.00553746			LOC106021396	77.507785085397	-1.20317	0.272342891079388	-4.41785949776397	9.96831830812227e-06	0.000502073
LOC101842056	14.7129	-2.05028	0.47911	-4.27936	1.87e-05	0.000212546			LOC121138847	8.64069431762199	-2.28278	0.715394678870426	-3.19093866000379	0.00141811384555383	0.00726946			LOC106022005	64.8983199104449	-1.19119	0.35857131976815	-3.32203845921913	0.000893623757440335	0.0108134
LOC101836139	12.264	-2.03376	0.625656	-3.25061	0.0011516	0.00594817			LOC121142317	38.0225066056457	-2.27153	0.35777723272121	-6.34901656808923	2.16695697915609e-10	1.37883e-08			LOC101835069	40.2612846864851	-1.19052	0.379981762538164	-3.13309378578977	0.00172974162746234	0.0170263
Prdm8	56.3336	-2.03007	0.748029	-2.7139	0.00664971	0.0245201			LOC121142892	10.8033595235455	-2.26797	0.721061490922615	-3.14532084478506	0.00165904773061368	0.00824223			LOC101823268	33.0272660893051	-1.19038	0.370006064840034	-3.21720291623516	0.00129447010658617	0.0140723
Twist2	30.9906	-2.00563	0.423798	-4.73252	2.22e-06	3.82e-05			LOC110339239	27.6876857373213	-2.26238	0.437250921110175	-5.1740977118656	2.29014959794656e-07	5.51115e-06			Clstn3	168.099632572344	-1.18861	0.318016678084309	-3.73758157141106	0.000185798819852203	0.00395377
LOC106021006	355.033	-2.005	0.429223	-4.67122	2.99e-06	4.86e-05			LOC121134572	11.7782029699253	-2.25753	0.565719991935318	-3.9905501748434	6.59202011836558e-05	0.000602583			LOC121142393	139.865387014245	-1.18092	0.248604148331026	-4.75020300837867	2.03212540516552e-06	0.000169486
Osm	22.209	-1.99993	0.562505	-3.5554	0.000377407	0.00242521			LOC121132777	54.121124707931	-2.25586	0.430523200785082	-5.23979938727906	1.60751253721207e-07	4.09435e-06			LOC101830036	102.754398861053	-1.17559	0.277389148042615	-4.23805324502611	2.25466304799755e-05	0.000895175
Ctrl	25.8867	-1.99943	0.423949	-4.7162	2.4e-06	4.08e-05			LOC121140879	14.8934519751629	-2.24799	0.520453836776836	-4.31928728792705	1.5653390182615e-05	0.00018822			Trnp1	73.8255650590958	-1.16819	0.241434944569758	-4.83853339937176	1.30800717962424e-06	0.000118661
LOC121139500	8.76092	-1.99196	0.719233	-2.76957	0.00561308	0.0214242			LOC101831527	90.1003698060773	-2.24714	0.432838194216437	-5.19164318837974	2.08446187366602e-07	5.12657e-06			LOC101838134	70.8737657139119	-1.16627	0.276189453948201	-4.22271446021676	2.41377539659226e-05	0.000930769
LOC101839119	6.50479	-1.99076	0.688268	-2.89242	0.00382288	0.0157165			LOC121138297	4.58034891991253	-2.24363	0.918476732319238	-2.44277206429772	0.0145749393304778	0.0476534			LOC121141346	220.077498417309	-1.16151	0.216418838097763	-5.36697007126088	8.00703369727568e-08	1.35014e-05
LOC101833601	7.57973	-1.98409	0.646846	-3.06732	0.00215985	0.00992855			Tcim	1402.93258566764	-2.24292	0.40295221777546	-5.56622725075917	2.60313717081114e-08	8.86554e-07			Zfp28	74.3720178847702	-1.15933	0.336975328168806	-3.44038738082437	0.000580882125434759	0.00828238
LOC101835871	7.15346	-1.97867	0.773688	-2.55745	0.0105442	0.0353554			LOC121138855	7.06017855339254	-2.23886	0.846643187306515	-2.64439121294495	0.00818380085517787	0.0300959			LOC121141094	2015.20842069832	-1.15931	0.228897188795639	-5.06474482749306	4.08947757867137e-07	5.03493e-05
LOC110341316	7.78622	-1.9712	0.547841	-3.59811	0.000320535	0.00211798			Dlk1	15.7489481375825	-2.23658	0.819438109521885	-2.72940380458918	0.00634489574422236	0.0245478			LOC101840803	77.451385993442	-1.15788	0.274471512753283	-4.21857216566614	2.45854283344835e-05	0.000937085
Nlrc3	180.123	-1.96645	0.544341	-3.61254	0.000303215	0.00202906			LOC121133130	8.36719499590364	-2.22051	0.759989561224776	-2.9217703622859	0.00348048052456947	0.0150753			LOC121134068	686.100936373471	-1.1565	0.170091295249696	-6.79929732847557	1.05130646524052e-11	7.76615e-09
LOC121140765	23.509	-1.9584	0.468455	-4.18054	2.91e-05	0.000303573			LOC121134404	5.44782206452629	-2.218	0.800438378001692	-2.77097858212041	0.00558881028291856	0.0221046			LOC121135919	48.6739035118502	-1.15499	0.342540141811049	-3.37184788513422	0.000746656748118002	0.00966046
LOC121140037	323.558	-1.95836	0.222871	-8.78697	1.54e-18	3.6e-15			Ca3	14542.0850109905	-2.21448	0.640157110191166	-3.45927032467388	0.000541640996902298	0.00338384			LOC101824595	55.6548759377728	-1.15298	0.289696448764615	-3.97997008613116	6.89239406309718e-05	0.00198371
Naa16	12.7709	-1.95549	0.484123	-4.03925	5.36e-05	0.00049479			LOC101843868	3638.82851968677	-2.21002	0.722266454129774	-3.05984003226017	0.00221455240858809	0.0104229			Slc16a11	1207.88440438622	-1.13234	0.187252288616867	-6.04713058203321	1.47448248867367e-09	5.86504e-07
LOC121140874	22.8186	-1.94911	0.551651	-3.53324	0.000410502	0.00258737			LOC121141343	5.73036924926334	-2.20869	0.894772064054156	-2.4684401726568	0.013570333435979	0.0450162			LOC101824003	110.368286111773	-1.12173	0.271276298544282	-4.13502048322073	3.54922977131093e-05	0.00121977
LOC101839703	11.8223	-1.94709	0.626411	-3.10833	0.0018815	0.00885477			Rgs16	7340.08367544975	-2.2011	0.335804315773981	-6.55470786848675	5.57509067525655e-11	4.43034e-09			LOC101831633	101.173277699924	-1.11927	0.29719566430783	-3.76611500226931	0.000165807441684071	0.00366406
LOC101842407	9.55825	-1.94655	0.583367	-3.33675	0.000847645	0.00464761			LOC121141989	5.38228815156727	-2.20088	0.879714359770704	-2.50181419516275	0.0123558751800055	0.0418573			LOC110341569	52.6557437743024	-1.11717	0.32001558765206	-3.49098710182237	0.000481239485369132	0.00737694
Gnmt	46529.2	-1.94401	0.305867	-6.35574	2.07e-10	2.06e-08			LOC121142834	13.911513076033	-2.19641	0.551809484587249	-3.98037949264128	6.88053382066332e-05	0.000623241			LOC121134253	115.304414828731	-1.11546	0.264067789945574	-4.22414371761156	2.39850961363385e-05	0.000930769
LOC121134770	342.848	-1.94279	0.654646	-2.96769	0.0030005	0.0129625			LOC121141272	3701.24798754779	-2.1953	0.278330139357763	-7.88741033971836	3.08521658663352e-15	7.88804e-13			Mif	2270.194576638	-1.10669	0.205544496256445	-5.38416394134259	7.27821456225532e-08	1.24074e-05
LOC121144188	7.55743	-1.93913	0.722684	-2.68323	0.00729154	0.0262617			LOC106022404	33.1776101311043	-2.19325	0.686626354939803	-3.19424367543773	0.00140197724414435	0.00720948			LOC101825484	104.833703052765	-1.10583	0.300160777573103	-3.68413578517102	0.000229479893004145	0.00455074
LOC101833969	31.6164	-1.9376	0.411129	-4.71288	2.44e-06	4.13e-05			LOC101836237	354.409602875573	-2.18515	0.849960448248887	-2.57088099173277	0.0101440179256486	0.0357883			Ablim2	29.5803306465422	-1.10251	0.366201202668157	-3.01066921841541	0.00260672653987454	0.0225659
LOC101830136	94.7342	-1.93546	0.297936	-6.49624	8.24e-11	9.87e-09			Tnnt3	6.76727811053834	-2.17621	0.716540494138183	-3.03710065426111	0.00238865678948264	0.0111077			LOC121139817	72.7446829879785	-1.1024	0.325383498613327	-3.38801731168231	0.000703998207522081	0.00929353
LOC110343023	6.22967	-1.93209	0.73122	-2.64229	0.00823485	0.0289604			LOC106020794	4.39849389306686	-2.17535	0.875051104210899	-2.48596820832603	0.0129199506991291	0.0433298			LOC101828260	326.292712910914	-1.10214	0.21572585936647	-5.10900641111711	3.23857365695331e-07	4.18667e-05
Sycp1	6.07786	-1.92859	0.707257	-2.72685	0.00639415	0.0237109			LOC121136680	41.5542918703593	-2.17437	0.667214423228571	-3.25887689327701	0.0011185419345015	0.00603578			LOC121133374	154.431003023277	-1.10128	0.227962801656655	-4.83096847934597	1.35870515671038e-06	0.000121136
LOC101825519	45.1506	-1.92613	0.498943	-3.86042	0.000113194	0.000908871			LOC106021809	162.833334941332	-2.17382	0.410343781762036	-5.29756513026686	1.17357051570749e-07	3.0949e-06			Srms	36.8606193183075	-1.10112	0.412065230687498	-2.672207911785	0.00753539440677262	0.0455635
LOC110339251	11.3299	-1.9252	0.547824	-3.51427	0.000440963	0.00273851			LOC121137862	8.97471671110631	-2.17192	0.78569591872525	-2.76432693228864	0.00570403568528414	0.0224783			Rasl11a	82.9413946844346	-1.09772	0.354525646145628	-3.0963131122084	0.00195943334757528	0.0185912
Leap2	809.234	-1.92249	0.549682	-3.49746	0.000469703	0.00287781			LOC110341258	44.0022622138264	-2.17152	0.649251599015032	-3.34465847788024	0.000823839477729481	0.00474071			Nol3	157.763753257074	-1.08868	0.329453847020957	-3.30448903410216	0.000951496981494275	0.0113129
LOC121136982	10.0494	-1.91947	0.649024	-2.95747	0.00310174	0.0132978			LOC121136503	20.2578715917278	-2.17072	0.614048825206793	-3.53510028783204	0.000407620422742959	0.00267664			LOC101827118	268.675742186404	-1.0854	0.316006375671676	-3.43473958780373	0.000593123502808022	0.00836466
LOC110342944	27.4539	-1.91668	0.376196	-5.0949	3.49e-07	8.57e-06			LOC110340304	10.2311522011834	-2.16847	0.664255100595123	-3.26451139893281	0.00109653050720014	0.00594762			LOC101832750	154.386503822096	-1.08508	0.318686777428016	-3.40485835944146	0.000661983796944962	0.00900821
LOC101842885	57.821	-1.91647	0.639165	-2.99839	0.00271406	0.0119363			LOC101827453	23.8078285514576	-2.16768	0.584554417757501	-3.70826760376153	0.00020868205807535	0.00154759			Crtac1	62.7758958825599	-1.08377	0.30269302874436	-3.58042027598395	0.000343042000314408	0.00592607
Slc6a20	19.9893	-1.90995	0.486089	-3.92922	8.52e-05	0.000723168			LOC101822511	327.400856384039	-2.16027	0.862873104067181	-2.50358292612827	0.012294286573721	0.0416803			Lipg	456.731107788439	-1.08109	0.40921260750292	-2.64187343550488	0.00824488594516079	0.0483866
LOC110340248	8.76923	-1.90871	0.71444	-2.67162	0.00754867	0.0270454			Serpina6	7871.32934398764	-2.14962	0.758350458493078	-2.8345936478979	0.00458840075531047	0.0189164			LOC101828270	58.4788068308273	-1.07835	0.33522350464935	-3.21679855608299	0.00129629581446278	0.0140822
Prr22	22.0735	-1.90052	0.439487	-4.32439	1.53e-05	0.00017967			LOC101823629	96.4928665651871	-2.13522	0.56497373797137	-3.77932745881648	0.000157252513604973	0.00122566			LOC121142754	22.272839015726	-1.07697	0.400043728907852	-2.69213355858033	0.00709965074044135	0.0437408
LOC121141704	11.5073	-1.90014	0.653369	-2.90822	0.00363489	0.015091			Cldn8	25.1845351066991	-2.13125	0.48624159105308	-4.38311265952789	1.16995571547341e-05	0.000147836			Mesp1	78.7272007759582	-1.07595	0.37927691112653	-2.83685378107488	0.00455604717555113	0.033151
Prxl2b	15.4716	-1.89919	0.592422	-3.20581	0.00134683	0.00675267			LOC101838554	8.71642632264203	-2.13077	0.66391460606749	-3.20940337932608	0.00133010742520305	0.00694172			Rpl36	3895.84529985047	-1.07415	0.184135401743683	-5.83349093047569	5.42795589863956e-09	1.61931e-06
LOC106020840	172.777	-1.89846	0.541958	-3.50297	0.000460104	0.00282849			LOC121137568	56.8468094343982	-2.12748	0.480172643658644	-4.43065159448664	9.39487744744251e-06	0.000123243			LOC121133266	103.001937132026	-1.07272	0.248947529361001	-4.30902836958026	1.63973335853211e-05	0.000714528
LOC106022160	14.0415	-1.89003	0.583534	-3.23893	0.0011998	0.00613727			Aldh3a1	40.9670118904964	-2.12246	0.472705022834659	-4.49003284318758	7.12121925576442e-06	9.73244e-05			LOC121138731	67.071816282859	-1.06711	0.303712309539829	-3.51356534415175	0.000442135650222738	0.00691196
LOC101837764	8.0214	-1.88104	0.619881	-3.03453	0.00240913	0.0108526			Tstd1	80.0899077077857	-2.11368	0.37068840701647	-5.70204887296317	1.1837587502904e-08	4.5813e-07			Rdh16	1330.45542621734	-1.06663	0.398587943209933	-2.6760207299036	0.00745020368478491	0.0452171
LOC101841840	75.5164	-1.87792	0.346165	-5.42492	5.8e-08	2e-06			LOC110340325	98.0835426760957	-2.11123	0.33377355442554	-6.32533279953778	2.52687384276932e-10	1.57423e-08			LOC121140374	121.036559713642	-1.06378	0.263533021582479	-4.03659393395609	5.42328172899518e-05	0.00166268
Eri2	52.2937	-1.87754	0.476888	-3.93707	8.25e-05	0.000705045			LOC110341778	16.6586927280201	-2.10229	0.663940262145376	-3.16638403223933	0.00154346875385347	0.00778483			LOC106021016	84.9002636150367	-1.05903	0.266081826067863	-3.98007766899078	6.88927558483826e-05	0.00198371
Dcst2	11.2096	-1.87461	0.491509	-3.81399	0.000136743	0.00106514			LOC101838074	111.289511870781	-2.09914	0.329280575950387	-6.37493505324707	1.83040502747599e-10	1.19444e-08			LOC121144278	538.97166268366	-1.05898	0.178809691462333	-5.9224030340549	3.17270885716266e-09	1.06996e-06
LOC121136697	306.618	-1.87104	0.265289	-7.05283	1.75e-12	4.3e-10			LOC121138843	9.21498286134855	-2.09854	0.817997057609008	-2.56545835200074	0.010303959051252	0.0362168			LOC106022338	72.4436220128206	-1.05875	0.316003773469356	-3.35042980229423	0.000806862574369541	0.0102001
Pcolce	2632.11	-1.86485	0.335214	-5.56316	2.65e-08	1.11e-06			LOC121141594	191.543740310922	-2.08885	0.745315578851215	-2.80264147755104	0.00506859799538508	0.0205129			Cda	1162.27678133847	-1.05841	0.189869360708874	-5.57440368764584	2.48379171345847e-08	5.2069e-06
Slc22a7	37.4037	-1.86242	0.524499	-3.55085	0.000383987	0.00245524			LOC110340886	5.35244405062422	-2.08871	0.802323827632123	-2.60332412937479	0.00923246222973153	0.0332367			Sf3b5	1469.50152011254	-1.05792	0.233590622147338	-4.52894510311256	5.9278896594573e-06	0.000349655
Rgs11	194.043	-1.85271	0.380718	-4.86634	1.14e-06	2.29e-05			LOC101839119	6.55524454158904	-2.08471	0.831589680161794	-2.50689922097455	0.0121795432030444	0.0414011			LOC101842280	125.663001024266	-1.05175	0.301314054707309	-3.49055768951242	0.000482013534699535	0.00738152
Nek5	23.2191	-1.85193	0.441342	-4.19613	2.72e-05	0.000286137			Amh	6.49896701768505	-2.0783	0.843506517371289	-2.46388095710318	0.0137441751060669	0.0454938			LOC121142434	902.92230631651	-1.0455	0.265063268980067	-3.94434821884672	8.00173149523007e-05	0.00220481
Trpv1	183.704	-1.85103	0.272024	-6.80465	1.01e-11	1.77e-09			Nrsn2	10.3297148354074	-2.07291	0.58841218461889	-3.52288982191362	0.000426868775324193	0.00278555			LOC121142764	28.2202785497768	-1.04449	0.386673435318782	-2.70122211349802	0.00690851845965126	0.0428482
LOC101828695	26.0433	-1.84211	0.53225	-3.46098	0.000538213	0.00320895			LOC101837324	194.057686329066	-2.07201	0.33010568152351	-6.27679669947157	3.45619519734058e-10	2.07372e-08			Atf5	12511.123956824	-1.03847	0.31568927733026	-3.28954294301567	0.00100350242413631	0.0117756
LOC101842405	166.557	-1.83872	0.417473	-4.4044	1.06e-05	0.00013357			LOC121139162	8.83369961361355	-2.06402	0.673820021130205	-3.06316152211026	0.0021901181129816	0.0103569			LOC121140382	311.834873110124	-1.03256	0.184444491892022	-5.59820371417455	2.16584163729905e-08	4.73221e-06
LOC121141981	51.0755	-1.83544	0.3743	-4.90366	9.41e-07	1.97e-05			LOC121144269	13.3080439434792	-2.06301	0.64314730043929	-3.20768251309255	0.00133809126076287	0.00697516			Tmem238	961.143444310357	-1.03127	0.221140375352403	-4.66343313832856	3.10977254032074e-06	0.000220283
LOC121136131	9.21042	-1.83121	0.727594	-2.5168	0.0118427	0.0388372			Cth	6722.19818473856	-2.06174	0.693870127914509	-2.97135917378197	0.00296484813260118	0.0131902			Chchd10	3373.05816855876	-1.02313	0.281137244162257	-3.63926907699701	0.000273412994010038	0.00511019
LOC121139368	61.3953	-1.82821	0.349848	-5.22572	1.73e-07	4.93e-06			LOC121133308	11.8329401801335	-2.05504	0.559007481182008	-3.6762268652419	0.000236709036420997	0.00171628			Fgf21	989.167476179256	-1.01829	0.37134270256268	-2.74218761236413	0.00610314714138249	0.0398216
Tmem145	7.87152	-1.82722	0.712864	-2.56321	0.010371	0.0349101			LOC121135920	5.93312705614633	-2.05393	0.83035324213332	-2.47356279649784	0.0133773292037458	0.0444998			LOC106022276	438.754163476593	-1.01765	0.242530151908389	-4.19598136421083	2.71692587399052e-05	0.00100832
LOC101844525	41.4656	-1.82658	0.464452	-3.93277	8.4e-05	0.000715162			Tbx4	11.17937807148	-2.05035	0.561208447024337	-3.65346207398818	0.000258728019244713	0.0018419			LOC121136817	342.026778460576	-1.01687	0.171451951439966	-5.9309077748968	3.01264402405877e-09	1.03856e-06
LOC121134412	14.5057	-1.82602	0.5803	-3.14668	0.00165133	0.00795336			LOC110340674	7.52678747852044	-2.04717	0.812221384318163	-2.52045965044766	0.0117201674646803	0.0401449			LOC121142828	171.447784847043	-1.01596	0.274104796836228	-3.70645550806492	0.000210180138895758	0.0042733
LOC106021991	5.35331	-1.82313	0.711489	-2.56241	0.0103949	0.034969			LOC121134266	54.9586579212491	-2.03743	0.390456312327246	-5.21807999511121	1.8078738611788e-07	4.50834e-06			LOC106021470	35.0733476434282	-1.01589	0.364473536731049	-2.78729013020057	0.00531508693808231	0.0365634
Prox2	9.63032	-1.82184	0.721948	-2.52351	0.0116189	0.0383291			LOC110341757	10.6229748995057	-2.03708	0.641407662764841	-3.17595266051837	0.00149345320198828	0.00757186			LOC121137066	538.220244821524	-1.01446	0.195442498618175	-5.19060062761941	2.09616799736409e-07	2.90338e-05
Hcn3	335.702	-1.80253	0.570193	-3.16126	0.0015709	0.00764726			Elovl6	4495.86880100399	-2.03396	0.789919598037557	-2.57489976447322	0.0100269139961524	0.0354591			Tsku	1351.09206967053	-1.01377	0.237121131092615	-4.27531515656771	1.90867102835104e-05	0.000806791
LOC101827118	287.105	-1.79866	0.289128	-6.22099	4.94e-10	4.25e-08			LOC106020900	9.78713107530536	-2.02806	0.669318059180257	-3.03003312532717	0.00244526917942489	0.0113004			Sh2d4a	1861.9281866076	-1.01324	0.336864117368547	-3.00785122536515	0.00263101904805613	0.0226876
Dio3	18.1297	-1.79743	0.619456	-2.90163	0.00371231	0.0153349			LOC106022675	20.3983121626148	-2.02691	0.476907125272485	-4.2501086582321	2.13666838985818e-05	0.000241642			LOC121139105	296.864564313778	-1.00827	0.22748147349332	-4.43229936443749	9.32334460492632e-06	0.00047982
Ppfia4	218.383	-1.79688	0.341674	-5.25906	1.45e-07	4.23e-06			LOC101841064	101.085724715629	-2.02217	0.304855217203801	-6.63320352063809	3.28478395333795e-11	2.82365e-09			Klf2	331.393241621422	-1.00703	0.268023461525381	-3.75723791873978	0.000171799142286107	0.00374841
LOC101830574	20.2927	-1.79316	0.49542	-3.61947	0.000295207	0.00198172			LOC121140432	106.569920695785	-2.02108	0.391545280612905	-5.16180866477108	2.44575204928705e-07	5.83846e-06			LOC121143259	304.873749567811	-1.00262	0.29129235565548	-3.4419603526884	0.000577514886873221	0.00825664
LOC101829018	21.6419	-1.79047	0.50823	-3.52296	0.00042675	0.00266841			LOC121141926	5.51533535317302	-2.01629	0.781251233848819	-2.58084578145237	0.00985585990891978	0.0349718			B3galt6	54.9737909114322	1.00029	0.378692485471746	2.64142179321856	0.00825588652631377	0.0484027
LOC101825141	6.31063	-1.78176	0.729431	-2.44267	0.014579	0.0456412			Muc6	43.1178137349822	-2.0117	0.668179135582166	-3.01072138474006	0.00260627877959766	0.0118787			Med13l	637.824181684952	1.00124	0.256490463272139	3.90361724571467	9.47656096024875e-05	0.00247909
LOC121140149	5.03451	-1.78081	0.69024	-2.57999	0.00988029	0.0334711			LOC101842056	18.1085617977792	-2.01126	0.468834432895007	-4.28990740327526	1.78747629603018e-05	0.000208753			Znf398	71.5965200781246	1.00125	0.303941857757059	3.29421043189504	0.00098698578993847	0.0116434
LOC101828667	25.9983	-1.77529	0.418908	-4.23789	2.26e-05	0.000245521			LOC101836139	10.7140897512915	-2.01032	0.745556263122798	-2.69640601948242	0.00700921732637528	0.0265196			Ncoa7	95.1638669002018	1.00299	0.308321016489834	3.25307069035353	0.00114165092086953	0.0128722
LOC121142832	44.6246	-1.77515	0.41499	-4.27757	1.89e-05	0.000213959			LOC121133002	19.9001658055922	-2.00506	0.628352287561427	-3.19097657037319	0.00141792778292162	0.00726946			Atp7a	227.25739575168	1.003	0.235124903479528	4.2658242095622	1.99165558262579e-05	0.000823908
LOC101833808	13.2747	-1.77105	0.615563	-2.87712	0.00401329	0.0162828			LOC110340147	35.9297916934123	-1.99555	0.424647737239186	-4.69930929728555	2.61042851629811e-06	4.26689e-05			LOC101834989	123.580853230256	1.00329	0.208725632168668	4.80674331688258	1.53408747685205e-06	0.000131482
Slc46a2	15.3108	-1.77057	0.665222	-2.66162	0.00777649	0.0276774			LOC121138456	27.6758794687434	-1.99014	0.374308965164287	-5.31683878405888	1.05585539123921e-07	2.84318e-06			Pygo1	125.267825222561	1.00563	0.357067029080586	2.81637583916696	0.00485688120357741	0.034659
Mia	30.3138	-1.76662	0.477077	-3.70301	0.000213055	0.00151707			LOC106021006	354.176359606278	-1.98176	0.588996255762302	-3.36463771599941	0.000766442240522014	0.00449058			LOC101827999	197.896694134174	1.00647	0.356531010000277	2.82295627300047	0.00475830609234466	0.0342056
LOC101831088	8584.19	-1.76493	0.712027	-2.47874	0.0131846	0.0422393			Osm	20.5582742322081	-1.9795	0.680208762063854	-2.91013930108704	0.00361267698275694	0.0155164			LOC101842264	1483.44576098447	1.0093	0.314500432953242	3.20920740511121	0.00133101441072258	0.0142992
LOC106022061	8.74588	-1.75955	0.629227	-2.79637	0.00516804	0.020002			LOC110342495	7.83085969856899	-1.97558	0.703553033067883	-2.80800236730507	0.00498498603567002	0.020248			Enpp4	521.47701365636	1.01171	0.244847903374238	4.1319825938592	3.59647661250162e-05	0.0012289
Tsc22d3	3944.49	-1.75945	0.379221	-4.63965	3.49e-06	5.49e-05			LOC121143514	5.41532057742161	-1.97335	0.792650702659957	-2.48955585449071	0.0127902819558613	0.0429869			Cep128	45.1443720522797	1.01221	0.360693488935613	2.8062957149613	0.00501146778125474	0.0354182
Amhr2	36.9215	-1.75773	0.407178	-4.31686	1.58e-05	0.000184304			LOC121140562	8.08034524638925	-1.96929	0.807120676666567	-2.43989481050876	0.01469153911836	0.047949			Crk	1114.92206275816	1.0132	0.231638842372833	4.37405800261616	1.21957951955037e-05	0.000580348
Fam193b	1203.88	-1.75771	0.293462	-5.98957	2.1e-09	1.44e-07			Ctrl	30.9772933874339	-1.96193	0.425437222510383	-4.61155675373907	3.99664503742025e-06	6.06107e-05			Prkcq	71.7724397911898	1.01452	0.284389705576737	3.5673623243253	0.000360592726416845	0.00612961
Atg9b	133.681	-1.75598	0.385537	-4.55465	5.25e-06	7.6e-05			LOC121139500	8.01605931818551	-1.95363	0.701216103810432	-2.78605338775711	0.00533540835747898	0.0213269			Hivep1	448.416832072008	1.015	0.300210466899642	3.38097003879313	0.000722304183442495	0.00947978
LOC101828506	219.008	-1.75347	0.428985	-4.08747	4.36e-05	0.000421962			LOC101835871	10.4880835599262	-1.94909	0.778421371979374	-2.50390121914342	0.0122832322805336	0.0416586			Cblb	185.415618670021	1.01722	0.365476072605661	2.78326771294982	0.00538143815986003	0.0367763
LOC121140690	25.6094	-1.74861	0.43079	-4.05908	4.93e-05	0.000462797			Nlrc3	174.693915837087	-1.93368	0.497427134466913	-3.88736958845009	0.000101336399699966	0.000853862			Fam172a	214.987904101405	1.02169	0.288331242381213	3.54346671235441	0.000394903160375022	0.00648955
Msantd1	13.5937	-1.74452	0.539613	-3.23292	0.00122533	0.00625036			LOC110341316	10.2120897333641	-1.93275	0.561078035415911	-3.44470366139544	0.000571685776322709	0.00353816			Cdyl2	104.378811754233	1.022	0.267268386297252	3.82388111724026	0.000131367274754654	0.00313042
LOC110340860	57.0728	-1.73986	0.649223	-2.6799	0.00736437	0.0264949			LOC121140037	311.452805535078	-1.92052	0.232621376577889	-8.25597435567596	1.5066797648007e-16	6.26498e-14			Samd9l	281.15486365057	1.02425	0.18029340664654	5.68102906886775	1.33886717312449e-08	3.24529e-06
Igfals	2533.73	-1.73945	0.520279	-3.34331	0.000827851	0.00455998			LOC101833601	7.01366167559825	-1.9203	0.76666589729309	-2.50474184156815	0.0122540798514989	0.0415755			Klhdc7a	739.400110658099	1.02528	0.279220925606788	3.67194820012352	0.000240708478752113	0.00470291
LOC101836622	140.396	-1.73871	0.369078	-4.71095	2.47e-06	4.17e-05			LOC121140765	22.1542859618267	-1.91616	0.528484049018606	-3.6257639250813	0.000288108471201945	0.00201383			Klf3	1433.33668626448	1.02664	0.231271034090922	4.43912342324424	9.0326009161021e-06	0.000473388
Socs2	370.175	-1.7353	0.330816	-5.24552	1.56e-07	4.49e-06			LOC121134770	280.945743987116	-1.91482	0.777865730092596	-2.46163724388999	0.013830447181754	0.0457301			Gucy1a2	65.2009092155916	1.02746	0.350857291871978	2.92841617222341	0.00340693687569538	0.0272151
LOC121141274	7500.37	-1.73392	0.231183	-7.50021	6.37e-14	2.68e-11			LOC121135507	61.0032553540105	-1.91342	0.533044468381615	-3.58961148109601	0.000331171180394222	0.00226746			Fnip1	1180.32254078948	1.02831	0.177981710769356	5.77760404045664	7.57718681809871e-09	2.09902e-06
LOC121141595	56.3634	-1.7329	0.65696	-2.63776	0.00834556	0.0292745			LOC121139972	11.2406898874343	-1.91296	0.614924658802141	-3.11087764773519	0.00186532209876416	0.00906796			Ttc9	60.4226533326366	1.02958	0.322491456244432	3.19258645310108	0.00141004728062023	0.0148702
LOC101844736	18.5257	-1.73094	0.434315	-3.98546	6.74e-05	0.000596817			Naa16	16.7953814189542	-1.91288	0.511176543640365	-3.74211659015073	0.000182476814251545	0.00138602			Mapre2	1580.20776528347	1.03023	0.165883537443829	6.2105920843948	5.27853333589249e-10	2.3396e-07
LOC121142828	173.411	-1.72115	0.238243	-7.22433	5.04e-13	1.45e-10			Gnmt	39914.2133309298	-1.90967	0.253859242263	-7.52257420493919	5.37081159021281e-14	9.14572e-12			Tanc2	135.579176854687	1.0315	0.309748928166604	3.33010692899942	0.000868126388088617	0.0106425
LOC106022688	119.204	-1.71603	0.356835	-4.80904	1.52e-06	2.89e-05			LOC101833969	31.5429551879192	-1.90542	0.457167513245226	-4.16788880596856	3.07433831342537e-05	0.000324679			Cd180	71.1852732295236	1.03536	0.361458244147101	2.8643917120078	0.00417810983689248	0.0312211
LOC101836825	19.0999	-1.7147	0.440204	-3.89524	9.81e-05	0.000807857			LOC101839703	12.0936841267638	-1.90527	0.603539351309126	-3.15683112787369	0.00159493684965733	0.00799033			Acer2	340.914540120352	1.03714	0.284165456155667	3.64978724491986	0.000262457601231323	0.00498466
Skp2	660.738	-1.71397	0.220418	-7.776	7.49e-15	5.12e-12			LOC101842407	9.57132737940786	-1.90112	0.616175576216087	-3.08536193315125	0.00203304589537799	0.00973337			Mfsd1	169.451309886813	1.03841	0.352946054834077	2.94211837425548	0.0032597529393323	0.026379
LOC101829615	20.2059	-1.71169	0.43579	-3.92779	8.57e-05	0.000726348			LOC121140874	20.3573529979127	-1.90088	0.61046798537519	-3.11380146360718	0.00184693723261637	0.00899159			Atp2b4	221.845680025583	1.04016	0.277663704213589	3.74610098655055	0.000179604313303293	0.00385282
Tmem86b	844.269	-1.70846	0.370212	-4.61483	3.93e-06	6.07e-05			LOC101830136	94.382965565559	-1.897	0.335205945401021	-5.65920176022282	1.5207868295005e-08	5.56067e-07			Nr1d2	2227.60246967635	1.04088	0.171396248791119	6.07296979732939	1.25566078967935e-09	5.12607e-07
LOC101833678	493.512	-1.70592	0.289477	-5.89309	3.79e-09	2.29e-07			LOC110339251	15.7108126460753	-1.89556	0.612522295024258	-3.09467876387739	0.00197026163028838	0.00947506			Crim1	944.106529391602	1.04093	0.234872243985861	4.4318933588223	9.34092161785972e-06	0.00047982
Nmb	15.8523	-1.70483	0.557259	-3.05932	0.00221843	0.0101382			LOC101825519	61.0619867367372	-1.89468	0.507821702907875	-3.7309921302852	0.000190727182153023	0.00143587			Ets2	1549.67157472559	1.04261	0.197259523973457	5.2854503518364	1.25395879488902e-07	1.88861e-05
LOC121135524	270.223	-1.70393	0.43627	-3.90567	9.4e-05	0.000782006			Leap2	894.584921269248	-1.8898	0.61185871781301	-3.08862909249024	0.00201082311345187	0.00965454			Myo10	1498.26850994551	1.04279	0.222940709929276	4.67741091538083	2.90519718550719e-06	0.0002106
LOC101841490	12.4082	-1.70372	0.671783	-2.53612	0.0112088	0.0372615			Sycp1	6.60077784332886	-1.88879	0.730026385245192	-2.58728584061236	0.00967353078886442	0.0344753			Etv6	187.743515477105	1.04307	0.229708049680942	4.54085747322655	5.60258979903848e-06	0.000340835
LOC101834930	33.9818	-1.70122	0.367287	-4.63186	3.62e-06	5.65e-05			LOC121138626	20.3775182817455	-1.88773	0.640814111121601	-2.94583411234523	0.00322085086347514	0.0141531			Cyria	151.496152793285	1.04446	0.210967651254829	4.95080295735882	7.39079054601166e-07	7.79955e-05
LOC121141874	11.8569	-1.70063	0.540352	-3.14726	0.00164807	0.00794481			LOC121136319	9.98190774910404	-1.88753	0.747289505496651	-2.52583361986325	0.011542413080833	0.0396348			Zbtb6	159.516849555094	1.04736	0.238221401977827	4.39657082885852	1.0997448534121e-05	0.000534807
Rdh16	1312.23	-1.69745	0.42427	-4.00088	6.31e-05	0.000567789			LOC101842885	49.4431294355424	-1.87949	0.62827053645858	-2.99152608421629	0.00277586822585392	0.0124956			LOC101838199	280.489202249279	1.05024	0.183908689478319	5.71067286826258	1.12530367741793e-08	2.85243e-06
LOC121134512	7.70446	-1.69681	0.603677	-2.81079	0.00494206	0.0192889			LOC110342944	28.685018286919	-1.87789	0.345500095273381	-5.43528357178179	5.47093546980027e-08	1.66175e-06			Ctsw	69.4382989277192	1.05032	0.286796321523134	3.66225032276008	0.00025000937941118	0.00481788
LOC121144027	98.0351	-1.68812	0.295908	-5.70486	1.16e-08	5.86e-07			LOC121133789	6.91523067969932	-1.87483	0.756564263798001	-2.47808216156377	0.0132090724128169	0.0441207			LOC101834096	2151.83085071656	1.05608	0.248763166522217	4.24533049090546	2.1827146525402e-05	0.000874947
C1ql1	66.3212	-1.68689	0.385559	-4.37518	1.21e-05	0.00014968			LOC110340248	10.0067069157523	-1.86943	0.710108899051247	-2.63260056716892	0.00847339332666182	0.0309445			Creb3l2	277.435348098094	1.05757	0.283759286564258	3.72698214161435	0.000193786183357608	0.00407407
LOC101830603	7.92469	-1.68631	0.631255	-2.67136	0.0075545	0.0270604			LOC110340791	17.9772014399416	-1.86621	0.555128919099751	-3.36176018527135	0.000774473540726823	0.00452536			Irf4	73.0273112380507	1.05817	0.336836179649808	3.14148939518274	0.0016809089596054	0.0166939
CUNH4orf17	58.2194	-1.68461	0.420434	-4.00682	6.15e-05	0.000554609			Prxl2b	14.2170156890487	-1.86349	0.618370013520486	-3.01355336644566	0.00258207624034887	0.0117804			Slc12a6	364.65520662491	1.0588	0.203127183690197	5.2124956502677	1.86316938286033e-07	2.62758e-05
LOC101842280	125.347	-1.68387	0.333047	-5.05595	4.28e-07	1.01e-05			LOC121136982	10.7026152013093	-1.86319	0.749558074888881	-2.48572019470051	0.0129289575153612	0.0433389			Cped1	370.337267000584	1.06019	0.243593087517812	4.35229091360599	1.34722332869244e-05	0.000625733
LOC121139157	16.4214	-1.68151	0.505686	-3.3252	0.000883545	0.00480073			LOC106020840	169.160216372544	-1.86304	0.430539485495696	-4.3272155757517	1.51006151162375e-05	0.00018305			Slc7a8	102.470837253127	1.06142	0.316531476267172	3.35328894393328	0.000798572920317674	0.0101294
LOC101826362	11.6252	-1.67387	0.641706	-2.60847	0.0090949	0.0313868			LOC121141704	9.34762606156814	-1.86237	0.666461737883193	-2.79441654239429	0.0051993459273643	0.0208953			LOC121140008	33.1418237268653	1.06322	0.3980511608508	2.67106222237242	0.00756116293365721	0.0456406
LOC121141276	9474.44	-1.67045	0.242245	-6.89572	5.36e-12	1.05e-09			Prr22	26.8254004575569	-1.85539	0.38442857549461	-4.82635935470345	1.39051511210435e-06	2.52924e-05			Samd9	136.496387039854	1.06346	0.299660298146275	3.54888447943502	0.000386866760891965	0.00642444
Mvd	502.92	-1.66919	0.537218	-3.1071	0.00188934	0.00888908			Dcst2	14.4237621973601	-1.84277	0.526006896925705	-3.50331239701763	0.000459510208986261	0.0029618			Adam19	46.8366161485499	1.06416	0.401992652683104	2.64720862729925	0.00811592659550875	0.0478719
LOC101835445	285.515	-1.66499	0.215975	-7.70915	1.27e-14	8e-12			LOC101837764	9.79987819263964	-1.84046	0.588945170222348	-3.1250124704746	0.00177797522170147	0.00870964			Mfap3	189.349445388172	1.06434	0.241161091201281	4.41338367018454	1.0176741153713e-05	0.000507626
LOC121133266	104.389	-1.66217	0.308053	-5.39571	6.83e-08	2.29e-06			LOC106022160	14.3987587005673	-1.84036	0.652058658940576	-2.82238056706979	0.00476685734030144	0.0195619			Rhoj	55.8158353256796	1.06587	0.336167992673924	3.17064687473865	0.00152099918558588	0.0156157
Wdr97	89.1306	-1.66211	0.321018	-5.17762	2.25e-07	6.06e-06			LOC121136620	8.2125802538827	-1.83731	0.670687650845043	-2.7394427378448	0.00615434344938403	0.0239477			LOC121138515	299.436993081891	1.06848	0.180948049010887	5.90487672967993	3.52910531721830e-09	1.16483e-06
LOC101826123	14.9191	-1.66206	0.516073	-3.22058	0.0012793	0.00646539			Eri2	55.8647202129402	-1.83549	0.534906770904353	-3.43141934021755	0.000600431658421939	0.00369179			Per2	533.36818667026	1.06914	0.297132119548859	3.59821030092748	0.000320414490720383	0.00569369
Slc9b2	56.2642	-1.66102	0.675227	-2.45994	0.0138959	0.0440144			LOC101841840	84.641264568787	-1.83505	0.253267412940596	-7.2454979189438	4.30853394487909e-13	5.79222e-11			CUNH2orf69	65.2655258049395	1.0728	0.326049011422583	3.29029724377326	0.00100081599476395	0.0117619
LOC121135594	13.0346	-1.66061	0.566076	-2.93355	0.0033511	0.0141643			LOC121136697	314.452198884701	-1.83267	0.279088640786913	-6.56662313105436	5.14690898851474e-11	4.14535e-09			Havcr2	223.140191072631	1.07297	0.315306914495422	3.40293975395776	0.000666649785718322	0.00904789
LOC101823605	17.143	-1.6595	0.581479	-2.85393	0.00431823	0.0172771			Pcolce	2936.94237731185	-1.83156	0.373778284721551	-4.90012558993756	9.57754123787675e-07	1.84668e-05			LOC101831536	108.29549648586	1.07814	0.280189721670294	3.84790785928165	0.000119130839884233	0.00291036
LOC101824914	1369.34	-1.65397	0.552149	-2.99552	0.00273979	0.0120319			Dio3	12.9516801842343	-1.82776	0.611330874010798	-2.98979768136089	0.00279162284251574	0.012557			Nacc2	332.269056749502	1.07829	0.294035468570862	3.6671977535516	0.000245223145437092	0.00474925
Letm2	143.606	-1.65173	0.185775	-8.891	6.06e-19	2.49e-15			Slc22a7	41.5652115579996	-1.82752	0.473015090896035	-3.863559198229	0.000111746796280417	0.000925872			Dcaf17	68.9176003932513	1.07835	0.331380382046861	3.25411140123712	0.00113747664443641	0.0128707
Col24a1	13.8134	-1.65012	0.607097	-2.71805	0.00656688	0.0242474			LOC110340738	20.3427775159523	-1.82652	0.425191385615314	-4.29576533741977	1.74091665998169e-05	0.000204922			LOC101841787	411.639479342246	1.08328	0.175816350378499	6.16144568616639	7.20837954635683e-10	3.02226e-07
LOC101842991	256.504	-1.64869	0.308597	-5.34254	9.17e-08	2.94e-06			Nek5	29.4050189361805	-1.81775	0.467889438006572	-3.88499780173587	0.000102330814291469	0.000860104			Ptprb	1644.28807898625	1.08369	0.247579183563268	4.37712554991863	1.20254711212281e-05	0.000574003
LOC101838234	6.75581	-1.64413	0.65212	-2.5212	0.0116954	0.0385232			Trpv1	223.299445021775	-1.81238	0.242030037845771	-7.48826026047079	6.97925277695618e-14	1.17726e-11			Adamts2	338.019653034606	1.08385	0.34145947937825	3.1741720006983	0.00150264616871536	0.0154682
LOC101838917	304.584	-1.63885	0.183462	-8.93288	4.15e-19	2.27e-15			LOC121139049	9.71955918548447	-1.81205	0.684436137541323	-2.64750592587749	0.00810879385629382	0.0298844			Marchf1	108.620151324699	1.08631	0.39759091005828	2.73223203544425	0.00629068201413706	0.0405656
LOC101824014	15.8344	-1.63835	0.513943	-3.1878	0.00143361	0.00709829			Rgs11	251.010561508951	-1.81077	0.308581472450023	-5.86805757408605	4.40930154725891e-09	1.86821e-07			Myh10	1137.35728026716	1.08639	0.295200811292948	3.68017291625565	0.00023307584960957	0.00459669
LOC101831510	9.13846	-1.63709	0.653056	-2.50682	0.0121824	0.0396737			LOC121135121	17.4018368812754	-1.80797	0.483492659003238	-3.73939714913887	0.000184462100878214	0.00139753			Shroom4	55.8013737636741	1.08678	0.302377718615857	3.59411842557752	0.000325491775227625	0.00573139
LOC101841405	9.91274	-1.63607	0.678525	-2.41122	0.0158993	0.0487793			CUNH4orf17	38.472634508188	-1.80694	0.425392815162435	-4.24770877596657	2.15967876579052e-05	0.000243199			Klf13	2330.47476433279	1.08713	0.205989666309754	5.27758234359276	1.30899389421297e-07	1.95254e-05
LOC101834210	146.873	-1.63303	0.26274	-6.21541	5.12e-10	4.36e-08			LOC121133699	9.87621056525453	-1.80677	0.629015879057902	-2.87236963835547	0.00407406127137827	0.017132			LOC101827211	132.385994234824	1.08841	0.252850196710615	4.3045806030356	1.67302372985122e-05	0.000726992
LOC101843756	18.7867	-1.63097	0.509763	-3.19946	0.00137686	0.00687493			LOC121141981	52.6968933033221	-1.80279	0.43148421635075	-4.17811997574352	2.9392860555547e-05	0.000312657			Card11	52.3050418271468	1.08924	0.372787160144266	2.92187063573424	0.00347936022953548	0.0275666
Fibcd1	18.8359	-1.63024	0.630317	-2.58638	0.009699	0.0329931			LOC101828695	26.4522909690012	-1.80236	0.610321404444921	-2.95313730007634	0.00314562019299404	0.0138736			Inhba	81.7617985502014	1.08945	0.394430842210191	2.76208614545778	0.00574333225357678	0.0384036
Tpo	1553.46	-1.62852	0.516547	-3.15271	0.00161762	0.00783749			LOC101842405	203.563165212759	-1.79664	0.387824878756525	-4.63259986860844	3.61102043925648e-06	5.56116e-05			Col3a1	4384.8293682558	1.08961	0.389717775690567	2.79589114519717	0.00517568297329629	0.0361668
LOC121132796	3369.76	-1.6267	0.297841	-5.46163	4.72e-08	1.71e-06			LOC121136131	12.5659495021552	-1.7909	0.738921503524768	-2.42366560867127	0.0153647459139983	0.0496515			Frk	140.560957141952	1.09203	0.323355308411977	3.37717498178777	0.000732344454335553	0.00954127
LOC101842235	20059.9	-1.62597	0.36737	-4.42598	9.6e-06	0.000123206			LOC121139368	62.7271337679149	-1.79056	0.345944292379163	-5.17585954695658	2.2686408086433e-07	5.48153e-06			Cyyr1	433.169523350963	1.09408	0.238912338674566	4.57940091007115	4.66309637571594e-06	0.000296424
LOC121133374	156.07	-1.62578	0.212629	-7.64608	2.07e-14	1.1e-11			LOC110343071	53.6426874448154	-1.78701	0.345496831358955	-5.17227863154865	2.31256393885994e-07	5.55761e-06			Inhbc	3244.44008261311	1.09418	0.32033850362009	3.4156936003544	0.000636197875442463	0.00878837
Slc4a3	35.2735	-1.62526	0.533468	-3.0466	0.00231448	0.0104954			LOC101844525	39.6744396517319	-1.78434	0.403122401895029	-4.42628767745269	9.5868653516559e-06	0.00012521			Fnip2	2294.84445542664	1.0951	0.297578316379117	3.68003989526121	0.000233197466921279	0.00459669
Zcwpw2	6.94147	-1.62191	0.592205	-2.73876	0.00616712	0.0229961			LOC106021991	6.99376200148332	-1.78318	0.714948753643905	-2.49413174411644	0.0126265669995043	0.0425406			Prex2	1482.94034974618	1.09793	0.304092803695463	3.61050872066202	0.000305597026029525	0.00551247
LOC106021298	35.3692	-1.6218	0.397952	-4.07538	4.59e-05	0.000439324			LOC121134412	16.431056007679	-1.78231	0.541951910970628	-3.28868515590096	0.00100656552967682	0.00556162			Otulinl	106.219035321075	1.09944	0.364809152691831	3.0137413664573	0.00258047686130017	0.0224767
Recql4	178.91	-1.62079	0.421366	-3.84651	0.000119811	0.000954074			LOC121137100	23.9885248861129	-1.77615	0.498655053649683	-3.56188605421178	0.000368200191264217	0.00247338			Ahr	2612.07707127609	1.0998	0.418249715185479	2.62953231414517	0.00855024054657971	0.0495295
LOC121142791	147.971	-1.62048	0.251252	-6.44963	1.12e-10	1.26e-08			LOC121137470	916.7514057994	-1.77288	0.414053312278609	-4.28177170180498	1.85411154109003e-05	0.00021527			Kazn	48.1294945209866	1.10048	0.352086034939662	3.12559181844328	0.00177447664824297	0.0173565
LOC101840529	30.362	-1.61163	0.531482	-3.03233	0.00242671	0.0109166			Hcn3	403.581854086866	-1.7719	0.454580382047262	-3.89787392968646	9.70409101291178e-05	0.000824663			Klhl42	90.9978905040392	1.10235	0.390254619817814	2.82468279334738	0.00473274441023959	0.0340551
LOC121139717	17.6488	-1.60842	0.451653	-3.56117	0.000369201	0.00237923			LOC110341192	12.9538522502792	-1.76631	0.696099198412496	-2.53743498224797	0.0111668108519482	0.0385598			Vcam1	603.865996549936	1.10906	0.245287278344049	4.52147072161403	6.14114550378236e-06	0.0003595
LOC101826485	13.1838	-1.60787	0.521751	-3.08169	0.0020583	0.00954725			LOC101830574	19.5848608590576	-1.76583	0.535796032205816	-3.29571830716208	0.000981703966882304	0.00544613			Prkch	195.441652394454	1.11081	0.223597114806819	4.96791871256903	6.76753181128732e-07	7.29061e-05
LOC110342560	16.4321	-1.60556	0.467347	-3.43547	0.000591517	0.00346501			LOC121137184	31.8660885879684	-1.76426	0.363923311071127	-4.84789029346996	1.24781369974414e-06	2.3244e-05			LOC110339479	72.679186452528	1.11151	0.314609097940404	3.53300129543366	0.000410870458361632	0.00658454
LOC101825889	12164	-1.60329	0.342983	-4.67453	2.95e-06	4.8e-05			LOC101827118	302.822062816452	-1.76137	0.242482355399943	-7.26389736184434	3.7609342752423e-13	5.09436e-11			Atrn	1165.49009503572	1.11205	0.384814953588419	2.88984273120931	0.00385434599272643	0.0295856
Col27a1	7449.6	-1.60255	0.404003	-3.96667	7.29e-05	0.000635936			LOC101837080	12.9426881418475	-1.75972	0.635060035799786	-2.77095553911884	0.0055892058011189	0.0221046			Mertk	411.570842277666	1.11371	0.252397899844707	4.41250479350562	1.02181531545886e-05	0.000508058
Treml1	15.2971	-1.59783	0.507821	-3.14645	0.00165268	0.00795336			LOC121137974	551.681828116697	-1.75589	0.274752109152233	-6.3908281783173	1.6498969426019e-10	1.0926e-08			Gpr39	176.681531640863	1.11669	0.276536126270016	4.03815156762658	5.38740409523112e-05	0.00166268
Acly	682.538	-1.59723	0.45829	-3.48521	0.000491755	0.00298066			LOC110341758	163.807581530955	-1.7536	0.431787292087812	-4.06126031572345	4.88085113191608e-05	0.00046812			Acvr1b	250.957353275611	1.12008	0.28459920332629	3.93562969455715	8.29788372497329e-05	0.0022466
LOC101837025	188.778	-1.59699	0.23051	-6.92807	4.27e-12	8.65e-10			LOC101829018	27.3643041852146	-1.7518	0.483706863720387	-3.62160690282995	0.00029277877295341	0.00204089			Garre1	507.091084938632	1.12389	0.319296108429413	3.51990783647949	0.000431696776876882	0.0067989
LOC121136508	25.2165	-1.59569	0.43885	-3.63607	0.000276825	0.00188063			LOC121139403	8.35999112354938	-1.74859	0.631334554177887	-2.76966552648931	0.00561138835622027	0.0221629			Eps8	245.72753634407	1.1259	0.275553348657755	4.08595770269202	4.38953750989431e-05	0.00141864
LOC101844655	14.1769	-1.59456	0.501449	-3.1799	0.00147325	0.0072536			LOC121140005	8.12353053763918	-1.74177	0.671411252982155	-2.59419881367397	0.00948116432912436	0.0339658			Acp5	438.461444122297	1.13174	0.242978225600996	4.65776334844756	3.19663370413442e-06	0.000224386
LOC110343347	29.7296	-1.59351	0.436044	-3.65447	0.000257717	0.00177282			LOC101828667	26.7521923612535	-1.74007	0.38191498268207	-4.55617038938707	5.2094682946797e-06	7.56664e-05			She	76.5052948792826	1.13221	0.349606847353073	3.23851271763954	0.00120154663959068	0.0133617
Gtse1	337.046	-1.59278	0.314779	-5.05999	4.19e-07	9.92e-06			LOC121137653	8.17545147802212	-1.73817	0.640296672721679	-2.71464000465989	0.00663478493374003	0.0254516			LOC121144298	80.2030587381853	1.1375	0.235456939883816	4.83104852245635	1.35815896883388e-06	0.000121136
LOC121144052	30.7672	-1.58737	0.41355	-3.83839	0.000123843	0.000979998			LOC121141383	23.3108499019967	-1.73463	0.558940007702146	-3.10342873917654	0.00191292296551879	0.00924157			Sacs	52.3440361924361	1.13875	0.34539117149906	3.29697475404454	0.000977322856723101	0.0115382
LOC121144053	30.8028	-1.58697	0.41656	-3.8097	0.000139136	0.00107908			LOC121141897	55.2634563409954	-1.73333	0.30941992205787	-5.60185456151577	2.12070463461328e-08	7.43494e-07			Dock2	96.5687484081173	1.14045	0.287865469968419	3.96174737060427	7.44032422119014e-05	0.00209858
Glt1d1	297.938	-1.5845	0.288413	-5.49384	3.93e-08	1.47e-06			LOC101833808	14.0441369092615	-1.73322	0.636747659533606	-2.72198372962374	0.00648913372503294	0.0249894			Arhgef6	139.561919128918	1.1409	0.25312089969378	4.50732613919839	6.56496847231774e-06	0.000377194
LOC121136972	1731.46	-1.58363	0.292592	-5.41241	6.22e-08	2.12e-06			Ppfia4	254.018123450433	-1.73305	0.319215354361502	-5.42908087244624	5.66450133026672e-08	1.70795e-06			Rapgef5	305.113839121161	1.14298	0.324674728544875	3.52038941213204	0.000430913642573668	0.00679787
Slc2a4rg	7.98842	-1.58352	0.653888	-2.4217	0.0154479	0.0477154			LOC121140832	40.9795095572554	-1.73241	0.365838011371931	-4.73545043956406	2.18569113306854e-06	3.68333e-05			Trim36	45.8537905721646	1.14735	0.355677406567566	3.2258252843311	0.00125610009539895	0.01381
LOC121141811	13.9749	-1.58265	0.565195	-2.80019	0.00510725	0.0198112			LOC121133268	13.2109878369758	-1.72939	0.54738707990462	-3.15935116342445	0.00158120841138655	0.00793934			Fgd5	288.136289852446	1.15017	0.204604801700524	5.62142524262549	1.8938845065267e-08	4.25795e-06
LOC101822920	11.3701	-1.58261	0.513113	-3.08434	0.00204006	0.00947336			LOC121138425	539.70179532212	-1.72805	0.259593676575425	-6.65673035775444	2.79986163740003e-11	2.47829e-09			Wee1	558.831946428815	1.15112	0.298404820843843	3.8575796590457	0.000114515363643288	0.00283782
LOC106022535	26.7472	-1.5825	0.3691	-4.28747	1.81e-05	0.000206566			Mia	30.6601534295888	-1.727	0.473456736566103	-3.64764099408037	0.00026465908473085	0.00187336			Evi2b	69.9030427677619	1.15211	0.389595267461871	2.9571859800869	0.00310460797783401	0.0254555
LOC101844088	31.5383	-1.58072	0.493687	-3.20187	0.00136541	0.00682312			LOC101825889	9497.64577305574	-1.72689	0.318696895230778	-5.41858398563921	6.00729182712786e-08	1.79316e-06			Nin	139.59351265056	1.15555	0.330404865184675	3.49738293164331	0.000469846877029774	0.00728145
LOC101840803	81.1345	-1.58039	0.291008	-5.43075	5.61e-08	1.96e-06			Tsc22d3	3668.77098882972	-1.72667	0.540249266967166	-3.19606426281942	0.00139316078844465	0.00717239			LOC101839568	606.259473464872	1.16027	0.417503195750063	2.77906721124076	0.00545152440970592	0.0371408
Ddit4	607.925	-1.57765	0.402807	-3.91663	8.98e-05	0.000754572			Amhr2	40.7259144783696	-1.72559	0.441891175045861	-3.90501903640027	9.42179681556579e-05	0.000806423			Nbeal1	449.209844206739	1.16124	0.318971978141703	3.6405761867357	0.000272028596812121	0.00510581
LOC101831911	289.814	-1.57731	0.355539	-4.43638	9.15e-06	0.000118845			LOC106022061	11.0615812239389	-1.72346	0.591543600583983	-2.9134938184187	0.00357408913165256	0.0153728			C3ar1	37.0055696302461	1.16188	0.395413582269356	2.93838625740236	0.00329925694659696	0.0265464
Rac3	34.6076	-1.57304	0.51218	-3.07127	0.00213147	0.00982007			LOC121140690	24.0563788931502	-1.72151	0.482960146219502	-3.56449411715812	0.000364558627381318	0.00245418			Klhl4	56.9462120021497	1.1624	0.307413298012482	3.78123888737627	0.000156049840803245	0.00352373
LOC101823650	108.991	-1.56946	0.348211	-4.5072	6.57e-06	9.07e-05			LOC101828506	196.46368758852	-1.72042	0.430836698087554	-3.99321637079862	6.51830372378233e-05	0.000597839			Eml4	1505.19882851714	1.16252	0.228919002465879	5.07828660009486	3.80853886922195e-07	4.76467e-05
Mamdc4	74.5065	-1.56924	0.369992	-4.24128	2.22e-05	0.000242637			Fam193b	1524.06449635528	-1.71628	0.287527356986552	-5.96908927981603	2.38581541233093e-09	1.10228e-07			LOC101839749	529.471827994708	1.16335	0.381052174932824	3.05300624222926	0.00226561225430358	0.0205655
Ankar	78.6615	-1.56626	0.467439	-3.35073	0.000805989	0.00445301			Atg9b	166.796227080123	-1.71325	0.328868966433745	-5.20953092684133	1.89318650265932e-07	4.68191e-06			LOC121140864	25.164771938318	1.16387	0.443162413047507	2.62628788933572	0.0086321773979439	0.0498552
LOC101844358	4985.56	-1.56127	0.296578	-5.26428	1.41e-07	4.15e-06			LOC101830513	17.140679968111	-1.71104	0.669311958235717	-2.5564202051241	0.0105755323317765	0.0369456			P4ha1	441.062267839044	1.16638	0.163883237183706	7.11715537726533	1.10177260324242e-12	1.22084e-09
LOC101828260	333.079	-1.55996	0.238558	-6.53914	6.19e-11	7.88e-09			LOC121140881	36.2510996232823	-1.7107	0.555140863740258	-3.08156600634114	0.00205914817383178	0.00983113			Lifr	1557.65502263598	1.1677	0.238149720631202	4.90322549016207	9.4275657460041e-07	9.25632e-05
LOC121136653	11.5587	-1.55865	0.610748	-2.55203	0.0107098	0.0358082			LOC121138405	23.2529481849976	-1.70855	0.609000473296094	-2.80550594960181	0.00502376539173636	0.0203731			Tapt1	573.700915042315	1.17086	0.418456693194565	2.798037328427	0.00514141703571204	0.0360036
LOC121141513	267.911	-1.55815	0.239979	-6.49287	8.42e-11	1e-08			LOC110340860	62.8853889074266	-1.7083	0.64472095451292	-2.64966981626703	0.00805704698602619	0.0297337			LOC101837256	159.820258922539	1.1806	0.38903387911984	3.03469682724832	0.00240777588074907	0.0213928
Tbx6	28.833	-1.558	0.418441	-3.72335	0.000196599	0.00142397			Igfals	2679.16020193126	-1.70596	0.571352556629029	-2.98582190484607	0.00282817300186596	0.0126832			Ecm2	59.5753649695401	1.18179	0.40532550000618	2.91565245571299	0.00354945644624448	0.0279039
LOC101838157	30.7446	-1.55558	0.415741	-3.74171	0.000182774	0.00134521			LOC106021282	31.7164343380183	-1.70439	0.634585537266217	-2.68582748133178	0.00723504350787648	0.0272457			Dgkh	541.203167877855	1.18304	0.253960981372826	4.65836458644131	3.18731358763935e-06	0.000224386
Tm7sf2	406.871	-1.55542	0.41137	-3.78107	0.000156157	0.00118544			Msantd1	16.1101535310956	-1.70252	0.555676418720126	-3.06386646178273	0.00218496416994585	0.010338			N4bp1	564.732147236929	1.18319	0.249236543839762	4.74726030263033	2.06190520464023e-06	0.00017105
LOC110343412	11.0675	-1.55512	0.533161	-2.91679	0.00353649	0.0147817			LOC121141595	61.5110361598282	-1.70146	0.649431391199235	-2.61992621611225	0.00879487934251011	0.0319035			Mospd2	345.324962463161	1.18421	0.251271654474548	4.71286857788828	2.44253736121168e-06	0.00018758
LOC121134629	9.39718	-1.55504	0.608172	-2.5569	0.0105608	0.0353967			LOC101836622	177.583516713115	-1.69805	0.352651383063257	-4.81510345575781	1.47123647857616e-06	2.65507e-05			Usp2	804.470093044949	1.18488	0.313061347484143	3.78482390653189	0.000153817453400768	0.00349878
Kcnt2	175.652	-1.55495	0.260561	-5.96772	2.41e-09	1.59e-07			LOC121136801	8.04688220862797	-1.69735	0.686597094882169	-2.47211599200326	0.0134315928424349	0.0446554			LOC121138136	158.232491477453	1.18555	0.322959492789407	3.67089685717947	0.000241700869004392	0.00471043
Zbtb20	2196.85	-1.55432	0.306117	-5.07754	3.82e-07	9.23e-06			Socs2	412.748834522208	-1.6959	0.321742682193979	-5.27097299802591	1.35702434870903e-07	3.5063e-06			Pank3	285.779821272591	1.1862	0.301196445951134	3.93829255149443	8.2063500866068e-05	0.00223735
Fsd1	30.7483	-1.55421	0.369173	-4.20998	2.55e-05	0.000271424			LOC121141274	7145.83834912383	-1.69562	0.128227395052834	-13.2235289072691	6.4180670559925e-40	1.14755e-35			Map4	914.528255872086	1.18751	0.303352396901323	3.9146285412509	9.05434920632799e-05	0.00240103
LOC101832445	138.069	-1.55357	0.329535	-4.71444	2.42e-06	4.11e-05			LOC101844736	19.8569070500824	-1.69236	0.423603146301176	-3.9951561797661	6.46516191627305e-05	0.000594941			LOC121134265	30.9532096326881	1.18928	0.379200788341389	3.13627239508141	0.00171110195243876	0.0169288
LOC101827735	114.643	-1.55057	0.289019	-5.36496	8.1e-08	2.65e-06			LOC121141414	7917.75740058634	-1.69083	0.402298229458311	-4.20292187327185	2.63491550621248e-05	0.000286397			LOC101837530	93.230916546556	1.19259	0.385742442282667	3.09168439695812	0.00199024326950021	0.0187688
LOC121135087	17.4613	-1.54781	0.454821	-3.40313	0.000666189	0.00382076			LOC121138070	11.7779557712258	-1.689	0.605946584652013	-2.7873821010634	0.00531357852349438	0.0212742			Tead1	743.028569877053	1.19489	0.215918891712358	5.53398702986584	3.13032131773622e-08	6.30658e-06
LOC110343680	46.0497	-1.5467	0.355277	-4.35352	1.34e-05	0.000161988			LOC121138827	14.298304450097	-1.68613	0.569058196736441	-2.9630150125958	0.00304641710737764	0.0135027			Ppp1r16b	221.199216010748	1.19651	0.206373611100666	5.79777624181445	6.7200030708719e-09	1.93051e-06
Col5a3	48.7143	-1.54626	0.629278	-2.4572	0.0140025	0.0442742			LOC110341381	21.6745920413841	-1.68505	0.44537759773271	-3.78342071749183	0.000154687613305968	0.00120831			Reep3	535.644242059766	1.19653	0.280536842550882	4.26512946870443	1.99786316653731e-05	0.000824278
Nlrp8	20.1012	-1.54586	0.59535	-2.59656	0.00941623	0.0322181			LOC121142828	173.570313833521	-1.68252	0.207092624412716	-8.12449099983044	4.49243658460474e-16	1.575e-13			Ppm1e	45.9286616088383	1.19819	0.348139151722526	3.44170670297373	0.000578056639331414	0.00825664
Dffb	149.325	-1.54561	0.300036	-5.15141	2.59e-07	6.8e-06			LOC121142832	42.3391422780887	-1.68099	0.391666953638772	-4.29187918023429	1.77167345938868e-05	0.000207314			Prune2	102.367472439721	1.1985	0.256543759538124	4.67173046663952	2.986727254786e-06	0.000214064
LOC121143479	49.997	-1.54559	0.438957	-3.52106	0.000429822	0.00268353			LOC106022688	123.075962323649	-1.67694	0.331327499181955	-5.06128217676562	4.16446333242938e-07	9.02553e-06			Gask1b	77.0817698798772	1.19866	0.430469566706702	2.7845364062261	0.00536043030319194	0.0366974
LOC106021680	62.2233	-1.5439	0.341606	-4.51954	6.2e-06	8.65e-05			Skp2	706.783459447545	-1.67568	0.1874185181696	-8.94083739686537	3.86232332437033e-19	3.83657e-16			LOC101836005	239.635479887522	1.19875	0.375425544468718	3.19303913110693	0.001407838671341	0.0148702
LOC121144120	543.661	-1.54285	0.414099	-3.72581	0.000194691	0.00141641			LOC101829615	20.0299790489378	-1.67455	0.440307470718785	-3.8031406113613	0.000142873206256506	0.00113688			Ids	829.865816668128	1.2017	0.410583768648701	2.92679655239173	0.00342472830243472	0.0273432
LOC121136247	33.2695	-1.54216	0.374878	-4.11376	3.89e-05	0.00038459			Tmem86b	867.42912223508	-1.67324	0.32554784598591	-5.13977752229595	2.75063954214219e-07	6.43472e-06			Fam107a	76.7845788201902	1.20203	0.442899850470855	2.71400419824376	0.00664753237618907	0.041903
LOC101838707	17.7291	-1.54213	0.633467	-2.43442	0.0149155	0.0464113			LOC121135157	38.554304682802	-1.67197	0.491232800067937	-3.4036105077046	0.000665015068044287	0.00401705			Zbed6	578.415522787566	1.20419	0.444916714912111	2.7065430416527	0.00679877684687227	0.0425109
Gp5	84.856	-1.54163	0.504793	-3.05399	0.00225818	0.0102798			LOC101833678	502.162947941044	-1.66946	0.225740139182734	-7.39548123003781	1.40897062099778e-13	2.19064e-11			Mrc1	1234.86210887388	1.20638	0.32206223341654	3.74580941195658	0.000179813070046318	0.00385282
Gchfr	2203.53	-1.5415	0.316603	-4.86888	1.12e-06	2.26e-05			LOC121133570	211.595386266985	-1.66914	0.346953095195138	-4.81084330868219	1.50294810131996e-06	2.70621e-05			Nfatc2	34.7789178882676	1.20703	0.441711347572768	2.73262677979639	0.00628314849861909	0.0405451
Ankdd1b	13.2673	-1.54139	0.472814	-3.26004	0.00111398	0.005783			LOC121135524	317.402316141474	-1.66846	0.412253694536309	-4.04717134252146	5.18402947875413e-05	0.000493297			Msr1	869.780950372871	1.20795	0.161385322301718	7.48489597716465	7.16038275806277e-14	1.38849e-10
LOC101833939	206.921	-1.5405	0.317609	-4.85032	1.23e-06	2.44e-05			Nmb	16.2028131955315	-1.6665	0.558152238157699	-2.98574332680712	0.00282889976984027	0.0126832			Chst2	164.460816259617	1.21069	0.269588044220213	4.49090264590864	7.09219648627906e-06	0.000392933
Rdh12	85.2356	-1.53613	0.481626	-3.18946	0.00142538	0.00706389			LOC121136617	67.0733865600905	-1.66405	0.358168992700112	-4.64598514398378	3.38457360745998e-06	5.29914e-05			LOC101824803	1032.2234369046	1.21212	0.315813710861454	3.8380727382007	0.000124003753142364	0.00298243
LOC121138876	113.711	-1.53497	0.249848	-6.14363	8.07e-10	6.4e-08			LOC121141874	14.0484185691094	-1.66358	0.54828183274708	-3.03416947099651	0.00241198895578749	0.0111813			LOC106022550	161.904810181202	1.21461	0.362655145209838	3.34922009288913	0.000810393927531576	0.0102208
LOC101831633	104.43	-1.53471	0.301664	-5.08749	3.63e-07	8.85e-06			LOC101834930	31.8502049985053	-1.66192	0.369750009711253	-4.49470746403013	6.9665653231872e-06	9.57434e-05			Dpp4	2089.54446235109	1.21486	0.37795308711769	3.21431396648548	0.0013075661352103	0.0141654
LOC101826129	82.4597	-1.53384	0.364241	-4.21107	2.54e-05	0.000270301			Rdh16	1273.52931076001	-1.66162	0.385884360302816	-4.30599756806713	1.66234882328171e-05	0.000197363			Tmem170b	77.5010231853374	1.21604	0.375488531171294	3.23855347953297	0.00120137495426969	0.0133617
LOC121143933	16.2988	-1.532	0.523062	-2.9289	0.0034016	0.0143474			LOC101841490	11.5657300738775	-1.65974	0.563593805684112	-2.94492574240024	0.00323032181307763	0.0141842			Timp3	1718.00399647238	1.21753	0.232541720375944	5.2357540705908	1.64312620996859e-07	2.33852e-05
Npas2	558.513	-1.53051	0.332539	-4.60248	4.17e-06	6.35e-05			LOC106022396	14.6624483604019	-1.65968	0.518407307630102	-3.20149706381705	0.00136715468515099	0.00708298			Ddr2	125.467964321548	1.21871	0.360308167908323	3.38241973786637	0.000718502702621708	0.00943788
Tbx19	9.23864	-1.52645	0.609804	-2.50318	0.0123082	0.0400041			LOC121134512	8.106309699904	-1.65308	0.635891001620061	-2.59962362652652	0.00933260559016822	0.0335074			Hecw2	94.523942832608	1.2189	0.368584102432055	3.30698386081741	0.000943063252308479	0.0112427
Vmo1	23.8391	-1.52579	0.545038	-2.79942	0.00511938	0.0198489			C1ql1	79.4928437951296	-1.65249	0.426689054405332	-3.8728147846125	0.00010758558682233	0.000895545			LOC110341714	94.5161576730171	1.21991	0.426838903334292	2.85801804034451	0.00426296154493244	0.0317657
LOC121134377	47.8649	-1.52542	0.415716	-3.66939	0.000243132	0.00168876			LOC121144027	93.5371237190358	-1.6484	0.326423448853702	-5.04989100294867	4.42062224906414e-07	9.46596e-06			LOC121132751	95.0550199091758	1.22052	0.394657795376998	3.09260715013178	0.00198406592806815	0.0187537
LOC121132726	26.6951	-1.52498	0.506874	-3.0086	0.00262457	0.0116223			LOC101836825	19.85986956585	-1.64455	0.513961214615073	-3.19975291259663	0.00137545449804082	0.00711813			Soat1	193.642464258654	1.22201	0.381856909968784	3.2001717077627	0.00137345736782469	0.0146271
LOC121141373	5845.12	-1.52438	0.191021	-7.98017	1.46e-15	1.33e-12			LOC101830603	8.25615054415564	-1.64334	0.66532211708878	-2.46999371241087	0.0135115426980793	0.0448545			LOC110339478	131.881879942677	1.22403	0.308174831489699	3.97187203881986	7.13100238473459e-05	0.00202978
LOC101840872	46.4296	-1.52423	0.433232	-3.51827	0.000434372	0.00270576			LOC101842280	123.392930156088	-1.64332	0.344471440725116	-4.77054564422064	1.83727545563776e-06	3.18319e-05			LOC101837048	36.9281700956489	1.22446	0.389464278748775	3.14396665360061	0.00166674431631509	0.0165745
Carns1	58.4921	-1.52345	0.298609	-5.10182	3.36e-07	8.32e-06			LOC121139157	19.1063025216047	-1.64263	0.546440358823901	-3.00605769604696	0.00264658775297764	0.0120318			Lrrk2	213.007128535353	1.22726	0.217919453847268	5.63171011209274	1.78431419814664e-08	4.13721e-06
LOC101835069	39.3241	-1.52184	0.358583	-4.24402	2.2e-05	0.000240332			LOC121141276	9145.86756327874	-1.63218	0.144088194207224	-11.3276421844772	9.5747533062493e-30	5.70655e-26			Znf521	28.1906709468452	1.23167	0.452613652847064	2.72123796512999	0.00650379245194684	0.0413813
LOC106021986	446.953	-1.52142	0.219321	-6.93692	4.01e-12	8.23e-10			LOC110342024	233.86391846256	-1.63169	0.311455803444921	-5.2389082484363	1.6152931564108e-07	4.10831e-06			Plekhf2	171.14532701928	1.23207	0.291061290840762	4.23302536906445	2.30568484661629e-05	0.00090782
LOC121137444	398.649	-1.52008	0.430681	-3.52948	0.000416378	0.00261351			Slc9b2	62.585036027811	-1.6299	0.650764420468416	-2.5045978356209	0.0122590695612941	0.0415846			St8sia1	28.9368222578708	1.23583	0.426197437896057	2.89965406645263	0.00373574702847349	0.0289618
LOC101837427	14.7063	-1.51569	0.464485	-3.26316	0.00110178	0.00572688			LOC121135641	17.4492611988028	-1.62882	0.480676045768551	-3.38861244461199	0.000702472200190779	0.00419167			LOC106022099	495.008172780542	1.23604	0.333290028622003	3.70860976631535	0.000208400316239509	0.0042733
LOC101843246	9.5702	-1.51568	0.5586	-2.71336	0.00666053	0.0245325			LOC101835445	286.473303561368	-1.62566	0.220374346342065	-7.37680972751652	1.62127448754527e-13	2.45664e-11			B4galt6	236.666040571252	1.23614	0.379478159389492	3.25748286168302	0.0011240504580255	0.0127466
LOC101834330	176.246	-1.51371	0.231214	-6.54679	5.88e-11	7.54e-09			LOC121133266	104.657601398419	-1.62477	0.353194062002578	-4.60021305332778	4.22059043721804e-06	6.3381e-05			LOC121142017	743.08109275318	1.23901	0.207046595903986	5.98422369767676	2.17424329751138e-09	8.03072e-07
Arhgef39	27.7825	-1.51345	0.562355	-2.69128	0.00711793	0.0258405			LOC101826123	17.4700541690621	-1.62455	0.551556507209537	-2.94539154921449	0.00322546199998567	0.0141664			Jam2	364.096092308438	1.23944	0.259395937934375	4.77817370654358	1.76894532997664e-06	0.000149139
Ovol3	18.0626	-1.51248	0.533853	-2.83314	0.00460938	0.0182378			LOC106020895	25.6899741965523	-1.62216	0.378933789218129	-4.28085457167199	1.86176997664412e-05	0.000215599			Ago2	345.186773157706	1.23953	0.386062199373817	3.21070791854627	0.00132408442298741	0.014258
Tmem25	1077.84	-1.51246	0.265547	-5.69565	1.23e-08	6.07e-07			LOC101824914	1966.57390618807	-1.62211	0.595518060351777	-2.72386774594611	0.00645223384027162	0.0248848			Ccnb2	52.7907454445427	1.24299	0.396899874101548	3.13173931757733	0.00173774094945731	0.0170834
LOC101824480	172.834	-1.50982	0.278263	-5.42589	5.77e-08	1.99e-06			Wdr97	116.181052088777	-1.62117	0.305412910898227	-5.30813442236576	1.10752953444677e-07	2.95121e-06			Rhobtb3	872.172301537733	1.24319	0.301519124573558	4.12309936607546	3.73808346156255e-05	0.00125517
LOC101836116	288.63	-1.50785	0.318466	-4.73474	2.19e-06	3.79e-05			LOC121133458	11.9525655442022	-1.62035	0.508121319201819	-3.18889774407887	0.00142816387074264	0.00731259			Niban1	57.6235781288844	1.24322	0.423864223264973	2.93305975394162	0.00335639287634355	0.0269179
LOC101825069	31.8823	-1.50533	0.407974	-3.68976	0.000224462	0.00157912			LOC101823605	17.1712579861809	-1.61764	0.55926083243592	-2.89245257294298	0.00382246888191659	0.0162573			Myo5a	72.7978219288987	1.24361	0.457294826445081	2.7194988725389	0.0065380917896018	0.0415167
Nxnl2	21.3667	-1.50489	0.516254	-2.91501	0.00355675	0.0148454			Letm2	166.503357726319	-1.61279	0.216757486402691	-7.440530911491	1.00281447321594e-13	1.63003e-11			Crybg3	184.427575822177	1.24446	0.296356718709546	4.19920169310236	2.6785765282425e-05	0.000996469
LOC101835180	84.6346	-1.50384	0.284378	-5.28819	1.24e-07	3.74e-06			LOC121136198	30.2114058967064	-1.61117	0.520346821910296	-3.09633701118333	0.00195927541233915	0.00942984			Pfkfb3	250.600050979762	1.25331	0.305558869383692	4.1016905114901	4.10142617294269e-05	0.00133387
LOC121134253	116.621	-1.50371	0.309312	-4.86148	1.17e-06	2.33e-05			LOC101842991	256.395551530656	-1.60932	0.304334403281041	-5.28800518767286	1.23657472363772e-07	3.22773e-06			Fam168a	197.20383399737	1.25407	0.382999924178366	3.2743342072858	0.00105911268161103	0.0121884
B3gnt8	19.6088	-1.50207	0.435637	-3.44798	0.000564802	0.00333239			LOC121136117	111.884834937939	-1.60757	0.430048258671561	-3.7381111882252	0.000185407951795851	0.00140292			Znf516	139.578813611312	1.25598	0.344468098558552	3.64613734205629	0.00026621173234948	0.00503014
Dqx1	347.086	-1.50108	0.352119	-4.26299	2.02e-05	0.000225466			Col24a1	18.6269111792443	-1.6026	0.560642214650013	-2.8585111247303	0.00425634183974448	0.0177978			Pde7b	133.880991572796	1.25927	0.265454018592386	4.74383079654	2.09714037436735e-06	0.000171548
Mzf1	19.8447	-1.50077	0.541839	-2.76978	0.00560944	0.0214174			LOC101841405	11.2340039226084	-1.60207	0.624196274053479	-2.56661761283278	0.0102695791762663	0.0361315			LOC106022655	58.2179140626418	1.26121	0.310272696501507	4.06483217552974	4.80670363035435e-05	0.00152488
Lime1	80.493	-1.49853	0.214501	-6.98609	2.83e-12	6.19e-10			LOC121135505	38.7733699643399	-1.60198	0.491701927412741	-3.25802344658131	0.0011219113634239	0.00604574			Sipa1l2	270.084378085403	1.26186	0.228697351331543	5.51759916644441	3.43662168139313e-08	6.66658e-06
LOC101843458	53.6245	-1.4979	0.295497	-5.06907	4e-07	9.49e-06			LOC121142690	11.9234689112896	-1.60155	0.647385655229329	-2.47387543690705	0.0133656288484118	0.0444692			F9	3481.30054583712	1.26325	0.400254956020491	3.15611938504682	0.00159883404621066	0.0160952
LOC121132972	23.5576	-1.49535	0.53229	-2.80927	0.00496544	0.019372			LOC101838917	289.528246658197	-1.60032	0.200269517750513	-7.99083686960045	1.34025807796392e-15	4.13169e-13			LOC101838285	66.589029519738	1.26365	0.392221090120399	3.22177084264337	0.00127400986543418	0.0139564
Ccer2	17.1006	-1.49453	0.55648	-2.68568	0.00723826	0.0261328			LOC121135676	13.9053977624294	-1.59879	0.598312480256098	-2.67215806677521	0.00753651386637476	0.0281439			LOC110340785	84.2378355200061	1.27068	0.382104950225395	3.32548034957962	0.000882663218644816	0.0107441
LOC101830402	193.296	-1.49428	0.311761	-4.79303	1.64e-06	3.06e-05			LOC101824014	17.4369957148799	-1.5975	0.51601193665069	-3.09585310034294	0.00196247559250372	0.0094427			LOC121137606	179.440583789219	1.27456	0.471312287874549	2.7042787903892	0.00684528303121071	0.0426594
LOC121139105	299.533	-1.49159	0.24943	-5.98001	2.23e-09	1.49e-07			Tpo	1554.11133897929	-1.59635	0.645965675712524	-2.47125476001581	0.0134639863627963	0.0447299			Fam110c	203.168662160689	1.2755	0.299553356352535	4.25800296251117	2.06261216424837e-05	0.000843774
LOC101824443	15.5506	-1.49072	0.618551	-2.41003	0.0159513	0.0489114			LOC101834210	150.099790923094	-1.59602	0.281343146750488	-5.672869954725	1.40424830617595e-08	5.27478e-07			Ccdc141	1486.81097894229	1.27804	0.218950895961905	5.83709777772363	5.31179266920622e-09	1.61572e-06
LOC121142394	104.147	-1.49057	0.315472	-4.72489	2.3e-06	3.93e-05			LOC121143275	54.7473766317093	-1.59436	0.409538953471639	-3.89306211369075	9.89867945830259e-05	0.00083841			Pkd2	570.288959640651	1.27857	0.23834490162738	5.36437785189192	8.12287058360196e-08	1.35495e-05
LOC121142393	140.894	-1.48919	0.287722	-5.1758	2.27e-07	6.09e-06			LOC121132796	3678.44954384405	-1.593	0.345407980110876	-4.6119464890266	3.9891570107215e-06	6.05792e-05			LOC101842437	82.0444935271777	1.27902	0.381653930610094	3.35124924471047	0.00080447859688164	0.0101877
LOC106022628	1005.17	-1.48651	0.373379	-3.98124	6.86e-05	0.000605205			LOC110339690	39.0107540213909	-1.59085	0.384347645702613	-4.1390917835678	3.48683440836853e-05	0.000359179			Atp2c1	933.168258258215	1.27993	0.193539566478736	6.61327891932182	3.75899227409735e-11	2.24282e-08
Sap25	234.533	-1.4863	0.440326	-3.37546	0.000736913	0.00414245			LOC121133374	156.190331959694	-1.58754	0.221604350193515	-7.16386783652356	7.84320226187458e-13	9.87581e-11			Rasal2	290.942932366451	1.28353	0.239529256074362	5.35853225476198	8.39007594335386e-08	1.38463e-05
Vegfb	122.489	-1.48623	0.322825	-4.60384	4.15e-06	6.34e-05			LOC110342848	70.7884554463019	-1.58537	0.324797339725975	-4.88110924243201	1.05490781247371e-06	2.00657e-05			Nid1	2454.63114124794	1.28492	0.217979625183257	5.89467521582114	3.75419050436929e-09	1.21331e-06
LOC121143004	15.7827	-1.47894	0.508749	-2.90701	0.00364902	0.015142			LOC101842235	23309.3457124226	-1.58522	0.581950913661909	-2.72397622601002	0.00645011493500633	0.024882			Pm20d2	82.5356734125937	1.28719	0.370807324284684	3.47132628163486	0.000517894302954497	0.00767623
LOC101835835	67901.7	-1.47877	0.310489	-4.76273	1.91e-06	3.4e-05			LOC101843756	17.8735074175915	-1.58517	0.47896214194565	-3.30959698101365	0.000934303926092228	0.00524007			Samd4a	126.631261092478	1.29027	0.415858183895861	3.10267168959273	0.00191782268173614	0.018285
Ang	7735.92	-1.4787	0.260843	-5.66891	1.44e-08	6.92e-07			Zcwpw2	7.36440789027614	-1.58451	0.645438528865876	-2.45493855210961	0.0140908672336048	0.0463645			Ypel1	33.088129610727	1.29066	0.448778253752321	2.87595063878106	0.00402812698745535	0.0304079
LOC101823558	224.621	-1.47785	0.263364	-5.61146	2.01e-08	8.95e-07			LOC101840529	35.2322286707451	-1.58444	0.562903250361554	-2.81476745104567	0.00488125418839367	0.0199054			Pdgfd	193.297521424676	1.2911	0.403497710912372	3.19976937634029	0.00137537593598403	0.0146339
Adcy8	374.062	-1.47697	0.276562	-5.34048	9.27e-08	2.95e-06			LOC106021298	33.3987755431994	-1.58215	0.39833130557246	-3.97194410394974	7.12884494488353e-05	0.000642782			Mylk	3513.71726091194	1.30254	0.403393785982667	3.22895728351157	0.00124242451155552	0.0136985
Fam162b	43.1069	-1.47631	0.35781	-4.12597	3.69e-05	0.000368053			Slc4a3	41.9406622652108	-1.58205	0.40934430923728	-3.8648331658002	0.000111165157162309	0.00092213			Inpp4b	90.387107794535	1.30639	0.32212262215471	4.055576553549	5.00107892384459e-05	0.00157686
LOC121142395	110.504	-1.47573	0.240679	-6.13153	8.7e-10	6.71e-08			LOC121142791	142.413956620182	-1.58184	0.278874137666702	-5.6722539302901	1.40930868698569e-08	5.28269e-07			Adgrg6	266.228920768038	1.30716	0.271279492010504	4.81848916983794	1.44649375897475e-06	0.00012734
Asmt	608.752	-1.47441	0.594845	-2.47864	0.0131885	0.0422393			Recql4	191.434740923457	-1.5807	0.336735508083949	-4.6941884719014	2.67667171553518e-06	4.34168e-05			LOC101833790	98.452601139763	1.30833	0.37025495858786	3.53359492245569	0.000409948852597211	0.00658454
LOC101844064	46.6352	-1.47109	0.369029	-3.98638	6.71e-05	0.000596097			LOC121142992	12.7925582432178	-1.57828	0.583179868720398	-2.70633965999925	0.00680294253111343	0.0259236			Dmxl1	958.007253098149	1.30837	0.233492737049096	5.60346841075387	2.10104422436295e-08	4.65621e-06
LOC121138604	46.8666	-1.4699	0.39159	-3.75368	0.000174258	0.00129706			LOC121135795	34.5348061466823	-1.57626	0.385249387626043	-4.09153991947692	4.2851816205089e-05	0.000423076			Rhobtb1	500.900317517173	1.31075	0.264893154382233	4.94822945602457	7.4891592594876e-07	7.84995e-05
LOC121138607	46.8666	-1.4699	0.39159	-3.75368	0.000174258	0.00129706			Josd2	386.593491565413	-1.57603	0.279526750157667	-5.63822425862249	1.71812664836411e-08	6.19357e-07			Prss12	46.8363035343955	1.31304	0.383075006569054	3.42763401211742	0.000608865701875712	0.00850165
LOC121138605	46.8774	-1.46989	0.391833	-3.75131	0.00017591	0.0013064			LOC121139717	18.5154944967405	-1.57309	0.507070198847934	-3.10231398438708	0.00192014179985173	0.00927394			LOC110340393	344.981073454155	1.31806	0.329821189150807	3.99627939908791	6.43457863398296e-05	0.00188339
LOC121135919	48.249	-1.46988	0.382839	-3.83941	0.000123331	0.000977362			LOC110342388	28.9009733106472	-1.57128	0.430174221023336	-3.65265890137741	0.000259538889810451	0.00184662			Btla	42.3490088138042	1.31963	0.455209569756533	2.89895064558062	0.00374413825850739	0.0289979
LOC121136389	37.688	-1.46974	0.495782	-2.96449	0.00303188	0.0130734			LOC121141164	21.7726942985658	-1.57112	0.576127939954382	-2.72703939551109	0.00639054087819631	0.0246916			LOC101826352	81.9794066164801	1.32518	0.302574326551861	4.37968348121201	1.18851813677691e-05	0.000569058
Mlxipl	4183.53	-1.4689	0.24834	-5.91486	3.32e-09	2.05e-07			LOC110342560	16.1227201185813	-1.57088	0.496596940555563	-3.16329761460399	0.0015599277114418	0.00785676			Art4	112.078765554053	1.33439	0.412134783028466	3.23774597748468	0.00120478030406637	0.0133697
F11	3946.23	-1.46582	0.285407	-5.13589	2.81e-07	7.22e-06			LOC101826485	16.7792738001825	-1.56926	0.512037859074329	-3.06474144041527	0.00217858250498644	0.0103105			LOC121142257	48.217864072699	1.33502	0.474879221594775	2.8112921435372	0.00493429608227086	0.0350163
LOC121139546	55.8762	-1.46278	0.388929	-3.76105	0.000169204	0.00126807			LOC101837025	185.972709375742	-1.56298	0.256275770200505	-6.09880141903567	1.06866730286508e-09	5.47656e-08			LOC101823191	237.53724943306	1.33794	0.304244132237895	4.3975732415679	1.09467950237373e-05	0.000534807
Atp2a1	42.7967	-1.46238	0.413673	-3.53511	0.000407605	0.00257716			Col27a1	9321.92313470316	-1.56179	0.299503161319657	-5.21458814896887	1.84226082780724e-07	4.5686e-06			LOC101822968	187.581971982876	1.34134	0.464367378437068	2.88854046824032	0.00387034223588474	0.0296497
LOC101831113	61.4399	-1.46153	0.347845	-4.20167	2.65e-05	0.000281047			LOC121136508	26.2973898853817	-1.55871	0.476173823416008	-3.27340869420698	0.00106258714525397	0.00580124			LOC101832004	111.947616344989	1.34146	0.324965235128599	4.12800325075079	3.65926942994246e-05	0.00123998
Anxa13	4629.86	-1.45834	0.329503	-4.42589	9.6e-06	0.000123206			Treml1	15.2844697600743	-1.55844	0.549109816001022	-2.83812606623231	0.0045379255775132	0.0187559			Colec10	609.675056586233	1.34195	0.356420587830295	3.76507521209552	0.00016649895712485	0.00367411
LOC121139483	24.9848	-1.45591	0.431049	-3.3776	0.000731219	0.00412315			LOC110340790	9.34656214178043	-1.5584	0.62615915580777	-2.48882071092333	0.0128167581348034	0.0430516			Sfmbt2	348.685810161888	1.34347	0.418562180679168	3.20973262018447	0.00132858495386911	0.014283
LOC101830034	10.4801	-1.45589	0.52823	-2.75616	0.00584841	0.0221473			LOC110343347	32.8355341117942	-1.55781	0.395325149045827	-3.94058708834842	8.12824343143966e-05	0.000716279			Nnmt	449.298450305821	1.3442	0.432436134929871	3.1084321184692	0.00188082846879184	0.0180553
LOC101835350	1783.09	-1.45178	0.357314	-4.06303	4.84e-05	0.000457657			LOC121142040	12.2321447735082	-1.55681	0.560953426050775	-2.77529351933098	0.0055151907700138	0.02187			Lpcat2	64.9486048038459	1.34556	0.366634415088836	3.67003678451266	0.000242515567296732	0.00471447
LOC106023252	15993.3	-1.45031	0.292833	-4.9527	7.32e-07	1.6e-05			LOC121136820	34.6800910497663	-1.55489	0.531632258088644	-2.92474594799911	0.00344737538689088	0.0149573			Ern1	1164.07044513946	1.34732	0.314958109059966	4.27775989885528	1.88783483544114e-05	0.000800163
LOC101823268	31.9302	-1.4499	0.319933	-4.5319	5.85e-06	8.26e-05			LOC101844655	17.0022977821452	-1.55455	0.475013592130951	-3.2726391973963	0.00106548393407588	0.00581267			Kcnj10	83.1515326785633	1.34804	0.285952412019518	4.71420427582657	2.42657135397692e-06	0.00018758
LOC101843469	109.33	-1.4498	0.506473	-2.86254	0.00420255	0.0169381			LOC110340931	9.51803381073492	-1.55347	0.641013255376181	-2.42345751270253	0.0153735514683474	0.0496676			Heg1	805.391110838165	1.34961	0.264282019626535	5.10672185504122	3.27795702047781e-07	4.20256e-05
LOC101829442	213.098	-1.44544	0.339837	-4.25332	2.11e-05	0.000232888			Gtse1	406.467155846206	-1.5514	0.338383342114894	-4.58473223363274	4.54568598840827e-06	6.76743e-05			LOC101827335	60.8138043105965	1.35057	0.424333043805164	3.18280164081983	0.00145857500255805	0.0151756
Prodh2	3043.04	-1.44544	0.179641	-8.04624	8.54e-16	9.35e-13			LOC121136972	1938.07648609636	-1.55072	0.35270362314871	-4.39667135174198	1.09923588751631e-05	0.00014079			LOC106022354	39.685323219545	1.35171	0.498303199871674	2.71262332977335	0.00667529362910373	0.0420267
Dzip1l	74.515	-1.44472	0.413713	-3.49208	0.000479277	0.00292636			Glt1d1	356.984928961783	-1.55003	0.336495220422312	-4.60640410121591	4.09691868688171e-06	6.17647e-05			LOC106021011	88.8231108557466	1.35184	0.477543531305163	2.83082566054741	0.00464280200298176	0.0336246
Ovgp1	24.352	-1.44284	0.406141	-3.55256	0.000381508	0.00244446			LOC106022232	359.335621997292	-1.54653	0.343288017611033	-4.50504625894539	6.63584854112923e-06	9.20473e-05			Klhl11	68.1405319893359	1.3574	0.414279154708536	3.27652278842293	0.00105093831367651	0.0121033
LOC101823117	10.243	-1.44238	0.506539	-2.84751	0.00440625	0.0175651			LOC101822920	13.1055861019509	-1.54333	0.536804027529358	-2.87503627481893	0.00403981082278456	0.0170197			Clec4e	108.649234810752	1.3605	0.450622542995098	3.01916493701161	0.00253472495691434	0.0221903
LOC121139264	28628.8	-1.44152	0.277648	-5.19192	2.08e-07	5.71e-06			LOC101840803	84.2898584670955	-1.54209	0.322781504088008	-4.77751213904714	1.77477339380756e-06	3.08686e-05			LOC101835002	20.2414137308139	1.36488	0.481313628428402	2.83573869341518	0.00457198362874804	0.033216
Smim17	22.265	-1.44134	0.553098	-2.60594	0.00916217	0.0315592			LOC121144052	29.2375552189324	-1.54121	0.489812352092055	-3.14653999694695	0.00165214662909849	0.00821479			Plekhh1	199.574724293668	1.36795	0.308376995455288	4.43597028237828	9.16584930465278e-06	0.000477147
Kif26b	49.3713	-1.43971	0.471119	-3.05594	0.00224356	0.0102275			LOC121144053	29.3120332000259	-1.54088	0.493876476288201	-3.1199798931876	0.00180863385183719	0.00882838			Ciita	109.407575341801	1.36982	0.396246910719478	3.45698690160197	0.000546251399658719	0.00793848
Kcnip2	34.6749	-1.43928	0.363546	-3.95899	7.53e-05	0.000654814			LOC121141811	16.3865027660746	-1.54061	0.543038940569772	-2.8370189621531	0.00455369074738652	0.0188124			Flvcr1	50.8730293652616	1.3706	0.352665938050613	3.88640207271922	0.000101740941646432	0.00261304
Ch25h	12.8278	-1.43561	0.571284	-2.51295	0.0119726	0.0391692			Ddit4	480.609573512322	-1.54005	0.435096190025949	-3.53955965128	0.000400795180459012	0.00264241			LOC101829551	21.4243566043022	1.38153	0.519520406152156	2.65924313863176	0.00783164222389239	0.0468178
LOC101836510	58.4287	-1.4353	0.397488	-3.61094	0.000305093	0.00203892			LOC101844088	35.0826381067708	-1.53859	0.416596474622026	-3.6932383487038	0.000221416314916242	0.00162451			Cd6	35.0941145028883	1.3829	0.391150616900491	3.53546222975462	0.00040706243278606	0.00657103
LOC121140457	32.2996	-1.43503	0.331315	-4.33131	1.48e-05	0.000176109			LOC106021815	155.91739334429	-1.53818	0.464656646233431	-3.3103585211291	0.000931765420947457	0.00523076			Rnf150	89.5900899169212	1.38451	0.302717777177616	4.57361332098449	4.79384206902367e-06	0.000299866
Borcs7	5922.55	-1.43338	0.276139	-5.19081	2.09e-07	5.73e-06			LOC101831911	370.677694216553	-1.53701	0.323991390822174	-4.7439975622713	2.09541370712429e-06	3.55465e-05			Kcnj2	72.632786394334	1.38669	0.303024584165784	4.57617553876316	4.73553237616269e-06	0.000297427
LOC101828409	49.8361	-1.43232	0.315784	-4.53575	5.74e-06	8.15e-05			Rac3	40.6265636087605	-1.53408	0.456379124664766	-3.36141851627662	0.000775432323860704	0.00452652			Tlr8	20.1803607790008	1.39325	0.491792435958611	2.83300819592897	0.00461122036751754	0.033427
LOC121140417	1239.99	-1.43181	0.270373	-5.2957	1.19e-07	3.62e-06			LOC121144006	34.2582848854848	-1.53357	0.45506986020046	-3.36995889462805	0.000751793973875155	0.00441738			LOC101834833	47.0921239804794	1.39803	0.39842575780849	3.50889514169933	0.000449972271129713	0.00700845
Rab42	9.71507	-1.43142	0.558674	-2.56217	0.010402	0.0349788			LOC106022535	29.1647610101929	-1.53255	0.421513472594506	-3.63582176687677	0.000277095877072609	0.00194751			LOC121139526	91.6897690336661	1.40139	0.485697728139983	2.88530856247127	0.00391030197896353	0.0298233
Lipg	505.689	-1.43034	0.436222	-3.27893	0.00104201	0.00546779			LOC101823650	111.717626364883	-1.53149	0.363647365883038	-4.21146360799315	2.53721432788726e-05	0.000277543			Sec14l1	230.188504170825	1.40322	0.297011388138096	4.724461557372	2.3072585420944e-06	0.000182418
Smim24	9855.81	-1.42815	0.283495	-5.03767	4.71e-07	1.1e-05			LOC121142585	26.8526536818524	-1.52998	0.376662695396272	-4.06192981146961	4.86687114635755e-05	0.000467596			LOC101830628	40.890047684675	1.40437	0.465813255513759	3.01487491429531	0.00257085257265394	0.022418
Mbl2	2437.14	-1.42774	0.376071	-3.79645	0.000146784	0.00112926			Mamdc4	89.3788281955341	-1.52737	0.306719471806026	-4.97968739195151	6.3687060634818e-07	1.29843e-05			Baiap2l1	1243.35381783435	1.40522	0.254165708287042	5.52876043932783	3.22501379340935e-08	6.41406e-06
Fxyd7	32.5707	-1.42755	0.592521	-2.40928	0.0159841	0.0490028			Ankar	87.8236064638594	-1.52704	0.471767372422172	-3.23685164504492	0.00120856223507935	0.00642269			Cd3d	41.7607494951074	1.4096	0.354220383797678	3.97945144225853	6.90744661568644e-05	0.00198436
Stac3	12.7745	-1.42733	0.562038	-2.53956	0.0110992	0.0369449			LOC110343412	10.5121920882791	-1.5265	0.572184233634605	-2.66785288912965	0.00763376750873325	0.0284239			Vps13a	692.992649472842	1.41	0.37267325692667	3.78348179521642	0.000154649640910888	0.00350449
LOC101833634	50.4182	-1.42427	0.346338	-4.11237	3.92e-05	0.000386444			LOC101844358	4878.67306019713	-1.52602	0.297626708297772	-5.12729111252333	2.93940825671142e-07	6.7815e-06			Alpk2	66.3148944401989	1.41005	0.428532296747085	3.29041864774672	0.00100038423910015	0.0117619
LOC121133259	519.706	-1.424	0.263156	-5.41122	6.26e-08	2.13e-06			LOC110341240	33.05883858877	-1.52348	0.433456232014279	-3.51472053557041	0.000440216983907538	0.00286117			Cpeb1	39.332625829818	1.41975	0.523603650816225	2.71149750559647	0.00669800450164699	0.0420673
Uts2b	325.978	-1.4192	0.255576	-5.55294	2.81e-08	1.14e-06			LOC101838157	31.1429111150441	-1.5234	0.477021344885761	-3.19356139140551	0.00140529453409611	0.0072184			Cdr2l	35.5520760526694	1.42544	0.485401834019119	2.93660909794112	0.00331822080367377	0.0266575
LOC101842874	5326.85	-1.41768	0.530338	-2.67317	0.00751372	0.0269385			LOC110341695	30.8264593644079	-1.52333	0.566994423655174	-2.68667276622374	0.00721676158611947	0.027194			Galr1	1305.45833753981	1.43081	0.268234916506635	5.33417082493908	9.59821334245477e-08	1.55101e-05
Tenm1	40.0272	-1.41701	0.488617	-2.90004	0.0037311	0.015397			LOC121134629	13.1734240447645	-1.5224	0.507916700954992	-2.99734966854713	0.00272338140940966	0.0123183			Plxnc1	110.487014369974	1.43185	0.468519278077636	3.05612520818621	0.00224217602839735	0.0204206
Apoc1	49069.1	-1.41116	0.228819	-6.16715	6.95e-10	5.6e-08			LOC101828260	337.418436774076	-1.52201	0.258323132878399	-5.89187383163391	3.81840679042863e-09	1.65498e-07			Mrtfb	462.944810305095	1.43263	0.256103215183351	5.59396032847643	2.21947689291486e-08	4.78205e-06
Kiss1r	272.653	-1.40639	0.374451	-3.75587	0.000172743	0.00128871			LOC121133386	48.8002259157948	-1.52109	0.384238978167975	-3.95871286761767	7.53547626737428e-05	0.000671992			Tbc1d4	197.076161695883	1.43452	0.313475095321891	4.57616961866202	4.73566631657322e-06	0.000297427
Emilin2	84.0396	-1.40427	0.307306	-4.56961	4.89e-06	7.18e-05			Tm7sf2	564.884087704749	-1.52086	0.400712793219842	-3.79537453897392	0.000147420731477751	0.00116177			Cdh26	18.85555664942	1.44643	0.51914257645268	2.78619938399404	0.0053330057865577	0.0365742
LOC121140053	48.5233	-1.4037	0.267519	-5.24709	1.55e-07	4.47e-06			LOC101843458	57.7164654185958	-1.52057	0.296988033405158	-5.11997748835473	3.05572130950252e-07	6.97782e-06			Gimap6	227.391731472	1.44708	0.286917257176295	5.0435567609674	4.56957131167966e-07	5.47003e-05
LOC121136393	55.0284	-1.40233	0.351112	-3.99398	6.5e-05	0.000580654			LOC121136653	15.8138616476317	-1.52025	0.556151049869553	-2.73351125222591	0.00626629822192758	0.0242987			LOC101822874	529.29635935848	1.4473	0.386350764767767	3.74608613381781	0.000179614941805891	0.00385282
LOC121141133	63.8514	-1.40092	0.368669	-3.79993	0.000144738	0.0011163			LOC121141513	264.683487640946	-1.52001	0.268337430166316	-5.66455786800382	1.47404111652492e-08	5.42215e-07			LOC101826421	20.2021031603963	1.4475	0.523664218583946	2.7641785990061	0.00570662948436692	0.0382734
LOC121137334	19.8447	-1.3993	0.572655	-2.44352	0.0145446	0.0455508			Kcnt2	153.129132870861	-1.51819	0.25483983892744	-5.95741959181898	2.56251721062849e-09	1.17054e-07			LOC101837878	129.378087152152	1.44854	0.448005137479001	3.23331851590068	0.0012236105351422	0.0135488
LOC121143769	321.466	-1.39919	0.246608	-5.67373	1.4e-08	6.77e-07			LOC110342649	66.2195626189897	-1.51812	0.296337138044957	-5.1229641365498	3.00769572941118e-07	6.89257e-06			LOC101827584	35.4609945623337	1.44902	0.434715539405862	3.33326028037348	0.000858346029922679	0.0105828
LOC121143555	36.0855	-1.39854	0.367031	-3.8104	0.00013874	0.00107763			Tbx6	32.0318115489521	-1.51734	0.398789480720811	-3.8048719113105	0.000141877590285862	0.00113049			Chtf8	120.518540001257	1.45115	0.29272019940921	4.95746778648061	7.14178789418697e-07	7.58839e-05
Chrne	16.2987	-1.39728	0.491271	-2.84422	0.00445201	0.0177288			LOC101832445	140.085536789924	-1.51516	0.319125075191444	-4.74784350093622	2.05597020494108e-06	3.50102e-05			Spag5	50.3512595750584	1.45526	0.50526167326385	2.88021780170197	0.00397400533977079	0.0301909
Fos	40.2543	-1.39492	0.550163	-2.53547	0.0112296	0.0373033			LOC121132990	16.7645841907745	-1.51495	0.486339547805013	-3.11500002181274	0.00183944896264036	0.00896412			Sgcb	383.931153630636	1.46017	0.349506004650022	4.17780598750515	2.9433455039081e-05	0.00106932
Pla2g4b	148.067	-1.39418	0.314955	-4.4266	9.57e-06	0.000123094			Fsd1	35.7460558068826	-1.5148	0.38740699887377	-3.91009001578471	9.22617325854641e-05	0.000791954			Pdk4	503.589404009435	1.46305	0.46578222500443	3.14105467453176	0.00168340602790064	0.016708
Znf446	1495.89	-1.39195	0.224148	-6.20995	5.3e-10	4.49e-08			Zbtb20	2565.45049436621	-1.51351	0.321907339893286	-4.70170180675616	2.5800209698204e-06	4.23218e-05			LOC101838170	169.022318545068	1.46376	0.520819832942627	2.81048375866857	0.00494670855169567	0.0350723
LOC101838803	9.59182	-1.3884	0.528914	-2.625	0.00866484	0.0301646			LOC101827735	110.835298516344	-1.5125	0.243746860428344	-6.20520602263399	5.46252934767627e-10	3.09082e-08			Itga9	336.365287144992	1.46972	0.39103184968222	3.75857265576141	0.000170885418437964	0.00373668
LOC121143251	15318.9	-1.38746	0.409702	-3.38651	0.000707871	0.00402467			LOC110342747	33.2809440191958	-1.50996	0.344811118171122	-4.37908843400261	1.19176766285837e-05	0.000149851			Synpo	261.956466640702	1.47109	0.498957205165226	2.94832794066802	0.00319497937223244	0.0259496
Adss1	311.608	-1.38564	0.392526	-3.53007	0.000415452	0.00260969			LOC101838707	23.1363385821802	-1.50919	0.529107616235667	-2.85232266597772	0.00434010209246126	0.0180973			Zyg11b	237.325982657966	1.47114	0.461511196843194	3.18765085756548	0.00143433614683324	0.0149852
LOC121141346	216.465	-1.3842	0.251269	-5.50884	3.61e-08	1.39e-06			LOC121136247	32.1782924213182	-1.50865	0.424753492132988	-3.5518362729455	0.000382552820656057	0.00255035			Ptpn13	162.526682432488	1.47576	0.545849699755976	2.70359539344621	0.00685937558754005	0.042661
LOC121134231	334.016	-1.38212	0.243908	-5.66656	1.46e-08	7e-07			Gp5	91.1178780525538	-1.50853	0.507038369945979	-2.97517746552773	0.00292819094314233	0.0130694			Mki67	150.566108308654	1.48344	0.512308649829468	2.89559537750657	0.00378440007801575	0.0291786
LOC121141398	9.25167	-1.38095	0.562942	-2.45309	0.0141634	0.0446279			LOC121143479	46.2764771882475	-1.50747	0.423968924744485	-3.55561844138365	0.00037709101577686	0.00252335			Ptpn4	115.273607662468	1.49041	0.394601980569458	3.77700822209625	0.000158723493711464	0.0035582
Insig1	8189.85	-1.37922	0.513018	-2.68844	0.00717861	0.0259746			LOC106021680	60.5483299893578	-1.5062	0.359157034336836	-4.19369764295555	2.74443739136169e-05	0.00029525			Gfod1	315.772266318917	1.49072	0.211407115242512	7.05143244922604	1.77085192648532e-12	1.71695e-09
LOC110341553	1318.37	-1.3761	0.269376	-5.10847	3.25e-07	8.1e-06			LOC121138816	12.8152418015161	-1.50597	0.536000381035667	-2.80964240745585	0.00495965719180009	0.0201634			Spata18	119.555285798343	1.49095	0.369339567083947	4.03679784806914	5.41857204462869e-05	0.00166268
LOC121143253	4014.97	-1.37281	0.41421	-3.31427	0.000918814	0.00494653			Gchfr	2210.72406462272	-1.50549	0.277994107020482	-5.41552871946137	6.11078621313528e-08	1.81798e-06			Tasor	83.8224750751539	1.49534	0.361408577589452	4.13753593005783	3.51055489823831e-05	0.0012129
Tedc2	126.688	-1.37232	0.456196	-3.00817	0.00262826	0.0116355			LOC121135087	22.4472206361492	-1.50548	0.415750267229823	-3.62111423257444	0.000293336950985565	0.0020439			Tmed5	646.288392482014	1.50318	0.37044382297019	4.05779338717502	4.95385641382504e-05	0.00156835
LOC101831558	473.102	-1.3723	0.298949	-4.59041	4.42e-06	6.66e-05			Rdh12	127.42819106576	-1.50491	0.516152233665064	-2.91562917263807	0.00354972130851212	0.0153122			Jaml	106.064839163653	1.50366	0.462457475573166	3.25145793676655	0.00114814763416518	0.0129308
LOC121140374	125.525	-1.37198	0.275951	-4.97182	6.63e-07	1.47e-05			Dffb	178.040923820136	-1.50475	0.282276140937279	-5.33078186882075	9.77908224427287e-08	2.66134e-06			Brca1	57.4892773165259	1.50908	0.382113893886944	3.94929044257776	7.83831977429673e-05	0.00217914
LOC101842562	7256.69	-1.3706	0.271203	-5.0538	4.33e-07	1.02e-05			LOC121134296	14.4564630852071	-1.50454	0.594954159302257	-2.52883426099261	0.0114442054911995	0.0393959			Arhgap31	290.243092930656	1.50979	0.277413893017845	5.44239071518954	5.25702122734108e-08	9.48281e-06
LOC110343621	50.2987	-1.36922	0.361135	-3.79144	0.000149776	0.00114547			Col5a3	53.5251343488081	-1.50361	0.512308845459425	-2.93496609254373	0.00333584138311207	0.0145653			LOC121138366	39.3611383263389	1.51864	0.514244686637972	2.95314710228057	0.00314552030527167	0.0256149
LOC101834101	26.3883	-1.36883	0.416024	-3.29026	0.00100094	0.00530346			LOC101833939	199.429184866134	-1.50318	0.291766770412603	-5.15198393572209	2.57745118999383e-07	6.08782e-06			Ccn2	333.04876560392	1.52124	0.357399281460075	4.25642410564559	2.07722504577302e-05	0.000843774
LOC121138752	203.077	-1.36866	0.316127	-4.32946	1.49e-05	0.000177216			LOC121144120	697.669822504258	-1.50216	0.341830114017018	-4.39447339424637	1.11041601728787e-05	0.000141999			Asb2	19.6237994195416	1.52289	0.472812085725401	3.2209196237569	0.00127779978835405	0.0139564
LOC121135546	306.973	-1.36708	0.267959	-5.10183	3.36e-07	8.32e-06			Ankdd1b	13.3742743715774	-1.50123	0.528712767953776	-2.83939748460971	0.00451988157601012	0.01869			Ifit2	83.9414246100274	1.52657	0.464220505445461	3.28845094798454	0.00100740337481594	0.0117768
LOC121133098	181.271	-1.36659	0.268715	-5.08566	3.66e-07	8.9e-06			LOC121138876	112.190675387158	-1.49688	0.26238555894942	-5.70487834515614	1.16426212226273e-08	4.51562e-07			Hcn3	269.77277613195	1.52978	0.478025437748335	3.20020087496234	0.00137331837635599	0.0146271
Tkfc	3650.69	-1.36505	0.517499	-2.63778	0.00834499	0.0292745			LOC101826129	74.8904955867735	-1.49587	0.356439436165889	-4.1966923481476	2.7084144648525e-05	0.00029243			Dusp4	243.010975763532	1.53338	0.461572874386407	3.32208273835306	0.000893481955093431	0.0108134
LOC121143579	205.486	-1.36391	0.213901	-6.37636	1.81e-10	1.87e-08			LOC121143933	17.005663714324	-1.49487	0.51947432105478	-2.87765747671544	0.00400639888397851	0.0168989			Cd3g	25.4466100413843	1.53689	0.507321976909269	3.02940907804882	0.00245032646521943	0.0216222
LOC121140022	97.113	-1.36344	0.285803	-4.77057	1.84e-06	3.31e-05			LOC101831633	106.79846432664	-1.49464	0.307703147265177	-4.8574113102682	1.18930379118628e-06	2.22202e-05			LOC121141332	13.6063005959968	1.54881	0.554615880192037	2.79257878081047	0.00522897329722626	0.0362991
LOC121142833	150.584	-1.36163	0.326278	-4.17323	3e-05	0.000311311			LOC106021322	8.53941501547337	-1.49362	0.572352209814733	-2.60962556388584	0.00906413746165506	0.0327408			LOC101829419	25.1588383796043	1.5514	0.532916823863989	2.9111446734336	0.0036010723566724	0.0282139
LOC121144263	34.0755	-1.35952	0.444407	-3.05918	0.00221947	0.0101402			Npas2	654.608477396509	-1.48835	0.327919743988723	-4.53877419710097	5.65821857150768e-06	8.15221e-05			LOC101828420	306.409095302126	1.55201	0.429991077562554	3.60939675150159	0.000306909898720041	0.00552973
LOC101829265	18.8626	-1.3589	0.459825	-2.95526	0.00312403	0.0133794			LOC121141373	6136.73796753139	-1.48637	0.176919337056011	-8.40141076350315	4.4114634567619e-17	2.25363e-14			Ccnt1	119.0103971995	1.55944	0.315470173609043	4.94323965001177	7.68349368849408e-07	7.9996e-05
LOC121144327	57.7404	-1.35422	0.339052	-3.99413	6.49e-05	0.000580654			LOC101840872	47.2849129961761	-1.4849	0.433366692730041	-3.42642101164505	0.000611591613248249	0.0037488			Kif1a	83.0882655024047	1.55986	0.551559525422341	2.82808788492153	0.00468269493138799	0.0338345
LOC121141201	127.384	-1.35367	0.256175	-5.28415	1.26e-07	3.8e-06			Vmo1	20.4243055320821	-1.48382	0.572341878590395	-2.59254043459704	0.00952699814902454	0.0340685			Ikzf3	32.9729656149441	1.56597	0.513420136873441	3.05006822125685	0.00228789390260483	0.020671
Lpin1	9233	-1.35291	0.412082	-3.28311	0.00102669	0.00540846			LOC121133426	22.8493867562489	-1.48372	0.395396150907417	-3.75248395792376	0.000175091039484841	0.00133902			Dclk1	97.8389825276589	1.56939	0.330737267671101	4.74511430361835	2.08388627317142e-06	0.000171548
LOC101840810	16839.6	-1.35225	0.269752	-5.01292	5.36e-07	1.23e-05			LOC106021986	451.964943572397	-1.48364	0.221762298384848	-6.69023258301754	2.22816178343502e-11	2.06422e-09			Synm	104.847164089273	1.57497	0.391474529027506	4.0231695584022	5.74201264572123e-05	0.00173976
LOC121144049	15413	-1.35093	0.247414	-5.46022	4.76e-08	1.71e-06			Carns1	66.854614394649	-1.48254	0.295096827355141	-5.02389816570676	5.06330917854226e-07	1.06508e-05			LOC101833418	31.6449416838097	1.57524	0.479541757358491	3.28487695361905	0.00102026917986878	0.0118728
Tmem265	154.036	-1.34874	0.239638	-5.62825	1.82e-08	8.3e-07			LOC101835069	37.9522010620488	-1.48157	0.371390559775062	-3.98925351562179	6.62815533491358e-05	0.000605268			LOC101823150	133.330424451634	1.5753	0.571738161429176	2.75527535378066	0.00586427597546072	0.0388938
LOC121133830	51.7626	-1.34813	0.367159	-3.67178	0.000240871	0.00167376			LOC121137444	515.823262247277	-1.47875	0.397039511877621	-3.7244367419792	0.000195751787493902	0.00146937			LOC121138058	63.7904837241515	1.5865	0.39025653701096	4.06526938506625	4.79770139785062e-05	0.00152488
Fanca	114.072	-1.34698	0.280175	-4.80766	1.53e-06	2.91e-05			LOC121134377	56.8417749790464	-1.47811	0.342397608901958	-4.31693735112857	1.58209038085864e-05	0.000189469			Hip1	156.291828174582	1.58666	0.35507066229609	4.46857181380203	7.87435768821132e-06	0.000425627
Arhgef33	27.3803	-1.34655	0.519362	-2.59269	0.00952275	0.0325215			LOC121132726	25.1247558214275	-1.47631	0.534848712383554	-2.76023994963974	0.00577589215087485	0.0226974			Heatr4	32.9233061575507	1.59423	0.493882054891563	3.2279550440692	0.0012467856653692	0.0137173
LOC121135992	126.935	-1.34575	0.286015	-4.70516	2.54e-06	4.25e-05			Ovol3	17.1758874984405	-1.47621	0.504185276648845	-2.92790592819397	0.00341253277611613	0.0148313			LOC121139216	53.1031572982497	1.59836	0.567351897042062	2.81722151073408	0.00484411038803319	0.0346065
Tex45	16.8937	-1.34437	0.464147	-2.89644	0.00377424	0.015536			LOC101834330	166.764575231672	-1.4754	0.242161681834498	-6.09262750264935	1.11072312772123e-09	5.59429e-08			Notch2	410.663393196412	1.59925	0.434185404925912	3.6833272162409	0.000230209343362129	0.00455074
Tmem116	23.2521	-1.34243	0.363934	-3.68867	0.00022543	0.00158389			Tmem25	1262.75816766264	-1.47322	0.184129033661845	-8.00102759126763	1.23385133997957e-15	3.8704e-13			LOC110340368	141.153059823736	1.60066	0.355514884219374	4.50236258970997	6.72022033897061e-06	0.000381871
LOC121139023	25.1592	-1.34234	0.430105	-3.12095	0.00180268	0.00855242			LOC121144169	20.9917356890022	-1.4719	0.499543654503338	-2.94649571714231	0.00321396869815355	0.0141263			Per3	463.991963654225	1.60117	0.319903598338216	5.00517743583169	5.58105976891895e-07	6.31963e-05
LOC121142680	577.706	-1.34183	0.209847	-6.39429	1.61e-10	1.71e-08			LOC101824480	169.130391516291	-1.47108	0.273042745117641	-5.38771752383655	7.13580863976464e-08	2.06453e-06			Rasgrp1	53.0046881378976	1.60172	0.449271503156446	3.56515415730546	0.000363642386558948	0.00615178
Galt	779.178	-1.34153	0.268297	-5.00017	5.73e-07	1.29e-05			LOC101837427	16.0825736852209	-1.47101	0.501837056483257	-2.93125337099226	0.00337597310629499	0.014701			Ston1	111.52538649005	1.60223	0.334871997329976	4.7846172471914	1.71313472799448e-06	0.000145223
LOC101841819	46.1491	-1.3408	0.382231	-3.50781	0.000451803	0.00278686			Nxnl2	27.1492689068286	-1.46904	0.532345704153137	-2.75955456024625	0.0057880221236963	0.02273			Kiaa0754	175.559772339795	1.60228	0.56123452548493	2.85491558235347	0.00430482696431501	0.0319985
S100a1	352.903	-1.33941	0.282087	-4.74823	2.05e-06	3.61e-05			LOC121134363	8.14396687962248	-1.46872	0.598999428860349	-2.45195394417316	0.0142082846135354	0.0467079			Sting1	46.411224071048	1.60269	0.549496674709318	2.91664514193852	0.00353818061423864	0.0278477
LOC121143691	54.634	-1.33618	0.307257	-4.34874	1.37e-05	0.000165067			LOC101825069	32.794362571101	-1.46718	0.414340713158188	-3.54100717986884	0.00039860273124222	0.00263184			Map3k21	199.904829632024	1.60628	0.350464113943228	4.58329131628632	4.57713661533608e-06	0.000295221
Serpina11	2029.59	-1.33616	0.254582	-5.24844	1.53e-07	4.45e-06			LOC121138341	1052.99647529395	-1.46717	0.236334799551824	-6.20803193682331	5.36522492893464e-10	3.0454e-08			Qki	687.842049467619	1.60752	0.369948337682347	4.34524416532092	1.39120829453074e-05	0.000638515
Rapsn	17.4751	-1.33528	0.518654	-2.5745	0.0100385	0.0339371			LOC101836116	366.329555492836	-1.46652	0.29318509601575	-5.00204420190371	5.67255795902901e-07	1.17343e-05			Fam174b	75.2181448826386	1.6084	0.292686988274966	5.49527756718127	3.90096354805905e-08	7.29104e-06
LOC101844694	103.668	-1.33495	0.294098	-4.53911	5.65e-06	8.05e-05			LOC101835180	84.2946943239616	-1.46588	0.289472960927071	-5.06395217549516	4.10652708203577e-07	8.95423e-06			Dcp1b	48.5660696028703	1.60892	0.443864188724552	3.62481077747864	0.000289173098402133	0.00529003
LOC121134052	74.2116	-1.33372	0.457368	-2.91608	0.00354458	0.0148048			LOC121134253	116.706459768622	-1.46584	0.34428664339013	-4.25761316729243	2.06621073122464e-05	0.000235611			Uhrf1	28.7292755110734	1.61324	0.582453298902003	2.76972482225627	0.00561036699027966	0.0378407
LOC101841383	218.349	-1.33251	0.279162	-4.77326	1.81e-06	3.29e-05			LOC101823105	16.8989685669861	-1.46561	0.523732283458803	-2.79839532627924	0.00513572123968532	0.0207023			LOC101844788	69.4065222210959	1.61687	0.302400075268247	5.34680577009903	8.9519990201392e-08	1.46181e-05
LOC101831686	613.2	-1.33107	0.46523	-2.8611	0.00422173	0.0169807			Lime1	89.0403200040663	-1.46215	0.239782108593535	-6.09784843438601	1.07505603551279e-09	5.492e-08			Nek6	129.934354939285	1.61784	0.537185793732352	3.0116941162902	0.00259794238306976	0.0225091
LOC121144189	14.689	-1.33087	0.522764	-2.54584	0.0109014	0.0363454			Mzf1	22.9059192982461	-1.46005	0.533387441907903	-2.737306754761	0.00619445017485179	0.0240776			Ccna2	59.3937594039965	1.62074	0.481391917652376	3.36677204193833	0.000760535275907672	0.0098073
Zcchc7	569.524	-1.32991	0.294159	-4.52107	6.15e-06	8.6e-05			Dqx1	428.758821515354	-1.45997	0.295205556958824	-4.94561041683683	7.59056301289428e-07	1.51135e-05			Nrg4	538.240291608267	1.62153	0.343278242134414	4.72364670587414	2.31652708962412e-06	0.000182418
Fam228a	40.5865	-1.32982	0.401968	-3.30826	0.00093876	0.00503082			B3gnt8	23.7647052714195	-1.45908	0.40205158665837	-3.62908324523413	0.000284429516867576	0.00199201			LOC110341453	29.511723871671	1.63699	0.522153392320495	3.13508330283685	0.0017180531701661	0.0169651
CUNH1orf189	14.5927	-1.32945	0.550676	-2.41421	0.0157695	0.0484717			LOC106022578	260.974706218667	-1.45672	0.196352789453329	-7.41887644822706	1.18118032502622e-13	1.88567e-11			LOC121142936	63.1234168140747	1.63777	0.417708220790213	3.92085880298473	8.82339535275545e-05	0.00234781
CUNH1orf127	163.699	-1.32906	0.440978	-3.01389	0.00257918	0.0114677			Ccer2	19.7736712561335	-1.45593	0.519055355704235	-2.80495443823675	0.00503236926911803	0.0204033			Sel1l	1703.28530159126	1.64535	0.549757621877635	2.99285711174255	0.00276379113362502	0.0233395
Akap17a	1174.21	-1.32885	0.202114	-6.57472	4.87e-11	6.45e-09			LOC101830402	198.57306957574	-1.45525	0.326687885588867	-4.45454919891628	8.40696499513714e-06	0.000112009			Dennd1b	249.850306600788	1.64789	0.42783810923742	3.85166016095154	0.000117319760518013	0.00287944
LOC101829285	42.6072	-1.32861	0.333784	-3.98044	6.88e-05	0.000606592			LOC121132972	21.6300347354708	-1.45419	0.503485356875684	-2.88824495917377	0.00387398048283375	0.016449			LOC101824250	176.974258458114	1.64841	0.246848370594853	6.67781386778145	2.42532791986163e-11	1.58634e-08
LOC121136248	35.2819	-1.32527	0.494452	-2.68027	0.00735621	0.0264714			LOC121142394	103.38970308977	-1.45341	0.344820035377841	-4.21497233150889	2.49808813351964e-05	0.000274529			Ehf	231.289475590003	1.65215	0.523027949567734	3.15882044380529	0.00158409054556252	0.0159987
LOC101824003	109.153	-1.32357	0.26433	-5.00728	5.52e-07	1.26e-05			LOC106022027	78.3455147344685	-1.45296	0.366932743799012	-3.95975073528306	7.5028034052525e-05	0.000669746			Fam102a	94.3741125378898	1.65237	0.503373261281243	3.282586257804	0.00102859511249566	0.0119525
LOC121138870	32.9441	-1.32268	0.36702	-3.60384	0.000313552	0.00208527			LOC121139105	299.304914153741	-1.45268	0.264180774215886	-5.49880599410472	3.8237154326587e-08	1.23855e-06			Tmtc1	134.92079913942	1.6569	0.335334281378119	4.94103416401751	7.77092892212508e-07	8.03669e-05
LOC106022748	8.38544	-1.32104	0.53237	-2.48143	0.0130856	0.0420037			LOC121142393	140.145530033187	-1.45254	0.323463454331198	-4.49057566234556	7.10309367499859e-06	9.71716e-05			Edn1	70.3734224740053	1.65808	0.495013654661842	3.34956592859369	0.000809382911549566	0.0102164
Clk4	1146.26	-1.32081	0.20147	-6.55586	5.53e-11	7.21e-09			LOC106022628	1197.45207048701	-1.44892	0.265491807664058	-5.4575106408472	4.82856223567042e-08	1.4911e-06			Cd24	622.951050823079	1.65827	0.618357241149604	2.68173806588643	0.00732407812916915	0.0447288
Fam133a	26.0164	-1.3204	0.517102	-2.55346	0.0106658	0.0356902			LOC121137080	20.3637412415093	-1.4469	0.414959692471182	-3.48685125586136	0.000488743103067255	0.00310987			Spock2	721.192500233635	1.66465	0.267581343600993	6.22111312760286	4.93640062167569e-10	2.25231e-07
CUNH3orf20	45.7593	-1.32034	0.4321	-3.05564	0.00224584	0.010235			Sap25	276.606622164161	-1.44541	0.416941339092081	-3.46669666924932	0.000526896121508699	0.00331255			Slfn5	93.5202129635179	1.66862	0.290470662850768	5.74452397641808	9.21799342676258e-09	2.42371e-06
Mroh2a	23.8098	-1.3183	0.523461	-2.51844	0.0117876	0.0386951			LOC121143503	10.9957632719485	-1.44522	0.576350237292656	-2.50753809159653	0.0121575477004178	0.0413421			LOC121142962	18.7890336998394	1.66956	0.553965750208124	3.01383034939273	0.00257972016957001	0.0224767
Ikzf4	96.0878	-1.31796	0.312893	-4.21219	2.53e-05	0.000269488			Vegfb	128.654269262711	-1.4432	0.253266467983253	-5.69833352748711	1.20984189511086e-08	4.66206e-07			Capn6	73.1075851144174	1.67053	0.49104750732657	3.40197729954471	0.00066900194498795	0.00905261
LOC121132728	228.976	-1.31699	0.214572	-6.13776	8.37e-10	6.51e-08			LOC101835835	68673.6069300736	-1.44319	0.300461239802992	-4.80324254618608	1.56116584244673e-06	2.78579e-05			Cftr	260.578337623489	1.67874	0.49694576852261	3.37811393907115	0.000729848333238596	0.00953042
LOC121136934	673.903	-1.31683	0.228354	-5.76661	8.09e-09	4.33e-07			Ang	7327.83633281336	-1.44315	0.290809828746187	-4.96252069072156	6.95841510909311e-07	1.40109e-05			LOC121142348	22.7546478705727	1.68714	0.573896321877889	2.93979854599758	0.00328425703970325	0.0264969
LOC101838511	18.4367	-1.31578	0.472934	-2.78216	0.00539977	0.0207693			LOC121143004	17.3372775933291	-1.44178	0.469609417614349	-3.07016362317984	0.00213941528513331	0.0101493			LOC121136402	18.0009632726171	1.69002	0.585497063658904	2.88647605367796	0.0038958239202036	0.0297567
Clec11a	38.8735	-1.31543	0.338693	-3.88385	0.000102816	0.000840336			Fam162b	45.6080159794617	-1.44164	0.39062660831685	-3.69058330681671	0.000223740397299453	0.00163686			Slc10a5	158.85659096829	1.69299	0.454257544178846	3.7269438372265	0.000193815624756802	0.00407407
LOC101834678	20152.8	-1.3144	0.274201	-4.79354	1.64e-06	3.06e-05			LOC101823558	215.427283223403	-1.43992	0.262473669352629	-5.48597565889688	4.11193519278337e-08	1.30357e-06			Api5	641.624461528059	1.6945	0.422110711615256	4.01434255617788	5.9611718950456e-05	0.0017818
S100a13	263.445	-1.31415	0.357187	-3.67918	0.000233989	0.00163563			LOC110340560	16.6196479764384	-1.43941	0.512576806307504	-2.80818629368638	0.00498213965755696	0.020241			LOC101835924	33.6132768969986	1.69913	0.564551025357301	3.00969912351896	0.00261506600007394	0.0226003
LOC121141821	41.8675	-1.31398	0.377213	-3.48339	0.00049511	0.00299768			LOC121137268	9.57836384498886	-1.43838	0.583794460280753	-2.46385146964739	0.0137453058267864	0.0454938			Plcxd2	139.107020032485	1.71149	0.526724182073505	3.24931350890123	0.0011568390414815	0.013003
Rbm12b	322.128	-1.31315	0.285281	-4.60299	4.16e-06	6.35e-05			Adcy8	388.09102967942	-1.43773	0.248494197163057	-5.78578194215855	7.21757918647789e-09	2.9131e-07			LOC121139918	32.7168656327725	1.7209	0.51138200626683	3.36518661935201	0.000764919039262028	0.00983114
LOC121140556	187.076	-1.31135	0.295635	-4.4357	9.18e-06	0.000119123			LOC121142395	110.854189269468	-1.43653	0.278936735578082	-5.1500089871843	2.60473977589971e-07	6.14416e-06			Cpz	32.6003111387789	1.73004	0.538878712080571	3.2104354205701	0.00132534045133892	0.014258
LOC121133962	50.3929	-1.31092	0.284184	-4.61294	3.97e-06	6.1e-05			LOC101844064	49.1897444396505	-1.43403	0.435182006033272	-3.29524249294526	0.000983367827680652	0.00545367			Cd2	20.8101269204144	1.7315	0.570534109301014	3.03487554125779	0.00240634965462466	0.0213924
LOC101830901	40.3681	-1.31052	0.535427	-2.44761	0.0143806	0.0451485			LOC121136389	47.3306726954988	-1.43323	0.416031354268495	-3.44499855414996	0.000571062446284673	0.00353778			Gpr174	24.6752817503615	1.73267	0.469123364922739	3.69342384768404	0.000221254788931062	0.00444027
Apoe	534924	-1.30601	0.170039	-7.68067	1.58e-14	9.28e-12			Mlxipl	4918.84459792731	-1.4315	0.22641532322052	-6.32245075805943	2.57447077672985e-10	1.59832e-08			Kit	126.540484503382	1.73564	0.235085418625448	7.38303337278133	1.54723223677309e-13	2.66691e-10
Tmed6	18.8722	-1.30563	0.528054	-2.47253	0.013416	0.0427999			LOC121135919	47.2757715834005	-1.43094	0.430355456084715	-3.32501797514317	0.000884128346881769	0.00501212			Tnfsf10	372.308582072214	1.73818	0.193024010153438	9.00501540731575	2.15635532787791e-19	1.11505e-15
Traf3ip2	659.777	-1.30404	0.285044	-4.57489	4.76e-06	7.05e-05			LOC121138605	48.3478350534436	-1.42952	0.397409974483596	-3.59708463564492	0.000321803797811155	0.00221643			Dtx1	33.9552573903367	1.74144	0.610314668249535	2.85334214826372	0.00432620148141089	0.0321419
Josd2	729.94	-1.3035	0.363241	-3.58852	0.000332555	0.00218335			LOC121138604	48.4278030120583	-1.42944	0.398633077921762	-3.58584604186418	0.000335987146273735	0.00229555			Hs3st1	29.1913219151103	1.75063	0.651629681731512	2.6865393905316	0.00721964349373342	0.0442331
LOC101828270	58.4925	-1.30197	0.357438	-3.6425	0.000270006	0.00184498			LOC121138607	48.4278030120583	-1.42944	0.398633077921762	-3.58584604186418	0.000335987146273735	0.00229555			Pkhd1	379.895385198417	1.76037	0.474658613943603	3.70870635423755	0.000208320848962123	0.0042733
Lect2	6964.41	-1.30109	0.346614	-3.75371	0.000174233	0.00129706			F11	4708.88193589514	-1.42677	0.179923179715304	-7.92986056375071	2.1939207777702e-15	6.43071e-13			Medag	62.4716751207607	1.76966	0.637105240937811	2.77765276854016	0.00547530947730801	0.0372151
LOC101835786	48.5661	-1.30106	0.354132	-3.67395	0.000238829	0.00166239			Anxa13	4998.58931959828	-1.42351	0.330551178348712	-4.30648567706092	1.65868664078448e-05	0.00019719			LOC101826824	399.707893171399	1.77222	0.452901181704913	3.91304409326595	9.11398848070389e-05	0.00240832
LOC121137531	162.331	-1.30094	0.202969	-6.40957	1.46e-10	1.57e-08			LOC121139546	51.5215598372189	-1.42316	0.422991532641354	-3.36452215468279	0.000766763280651846	0.00449058			LOC101835405	36.9646404715112	1.7788	0.590527054231279	3.01221628724709	0.00259347739425953	0.0225091
Cdca7	515.438	-1.29705	0.242414	-5.35058	8.77e-08	2.85e-06			Atp2a1	43.8685610917313	-1.42197	0.418064627354681	-3.4013222152917	0.000670607327668198	0.0040481			LOC101839661	84.5747246193326	1.78394	0.624567193242237	2.85627734551211	0.00428640526653605	0.0318921
Scarf1	1027.62	-1.29681	0.283651	-4.57185	4.83e-06	7.13e-05			LOC101831113	61.0084136340034	-1.42113	0.331293412384237	-4.28963338641205	1.78968300779124e-05	0.000208874			Tmed8	67.1101260169096	1.78473	0.481973698985688	3.70295588637983	0.000213101948468584	0.00432137
Islr2	13.6185	-1.29616	0.490396	-2.64309	0.0082152	0.0288975			LOC121139483	26.4680528257776	-1.41741	0.428971707013131	-3.30419539236694	0.000952494215714575	0.0053204			Nebl	438.617244781827	1.79091	0.678393086045866	2.63993457700082	0.0082922033065677	0.0485606
LOC121139262	57412.2	-1.29379	0.276523	-4.67877	2.89e-06	4.72e-05			LOC106023252	16956.6204785129	-1.41732	0.349194470782601	-4.05881786222951	4.93217635572337e-05	0.000471842			LOC101833575	71.5873833825339	1.7924	0.680271858226565	2.63482711643605	0.00841801469410202	0.0491489
Ngf	17.4244	-1.29335	0.408852	-3.16338	0.00155947	0.00760966			LOC101843469	105.312105920577	-1.41488	0.51338683506953	-2.75597240489283	0.00585179337091926	0.0229452			Znf683	48.0600327139881	1.8151	0.435444032564258	4.16838327006559	3.06767794682415e-05	0.00110672
LOC106022250	1570.8	-1.29311	0.19402	-6.66486	2.65e-11	3.86e-09			LOC101835350	2268.27027315657	-1.41019	0.351216739321439	-4.01516205166736	5.94049638067159e-05	0.000553497			Thbs2	82.8997497329929	1.81665	0.566960303588503	3.20419069760146	0.00135442733294646	0.0144793
Dcxr	29773.3	-1.29299	0.22199	-5.82453	5.73e-09	3.19e-07			LOC101823268	30.3454622064934	-1.40999	0.34306494152382	-4.10998513557268	3.95684587344295e-05	0.000398134			LOC101839905	65.2811318716955	1.81715	0.425130632659587	4.27432447377166	1.91717668739663e-05	0.000808184
Tspyl2	392.277	-1.29296	0.287198	-4.50197	6.73e-06	9.25e-05			Prodh2	3337.29409405047	-1.40911	0.184638592256413	-7.63171583294219	2.31649610735603e-14	4.45365e-12			Spns3	77.1336725751086	1.82754	0.576623120070101	3.16938300039229	0.00152762947899299	0.0156527
LOC101839333	67.7832	-1.29217	0.290319	-4.45086	8.55e-06	0.000112441			LOC101829442	208.494522757661	-1.4071	0.357524937804718	-3.93565688406377	8.29694425000461e-05	0.000727458			Diaph3	36.5137018083491	1.82846	0.508562852663339	3.5953491554085	0.000323956796506549	0.0057216
Hyi	2260.42	-1.29203	0.196336	-6.58072	4.68e-11	6.25e-09			LOC101823117	11.5121614481507	-1.40581	0.520313561775196	-2.70185652362473	0.00689535102063523	0.0261826			Lrtm2	162.657968662008	1.84143	0.474406793664335	3.8815468656451	0.000103794143952559	0.0026396
Rab38	469.915	-1.29055	0.32631	-3.955	7.65e-05	0.000663529			LOC121133971	71.9843789234201	-1.40545	0.26043791356664	-5.3964707252689	6.79644948386974e-08	1.99541e-06			Tcerg1l	47.0401635043637	1.84916	0.626158016234329	2.95319093329603	0.00314507368801202	0.0256149
LOC121139958	22.7587	-1.28866	0.477038	-2.70139	0.00690514	0.0252185			Dzip1l	63.5926099267833	-1.40503	0.415403334079998	-3.38233687039504	0.000718719500402651	0.00425425			LOC101824821	514.473191845137	1.87125	0.351927937725928	5.31715289447289	1.05403496382748e-07	1.65164e-05
LOC101826179	39.7162	-1.28733	0.31309	-4.11168	3.93e-05	0.000387217			LOC121139264	28402.6121400083	-1.40437	0.247474272645698	-5.67483125757838	1.38825431638035e-08	5.22568e-07			Chst4	95.1546494755996	1.87332	0.609340454006541	3.07434359103638	0.00210966310196033	0.0195503
Akap8l	757.113	-1.2862	0.225561	-5.70223	1.18e-08	5.92e-07			Smim11a	59.0945668598183	-1.40395	0.360533420588048	-3.89408729345293	9.85691520785222e-05	0.000836061			LOC121139112	93.6568518488971	1.88558	0.530882721693247	3.55177779061564	0.000382637852174033	0.00637579
LOC121143553	40.3582	-1.286	0.33829	-3.80147	0.000143839	0.00111093			Ovgp1	30.8448132959914	-1.4034	0.430608972811518	-3.2591123506187	0.00111761399110723	0.0060335			Col4a3	58.5465098300207	1.88844	0.619810000685553	3.04679700285824	0.0023129385328542	0.0208366
Mpig6b	9.59125	-1.28451	0.531782	-2.41549	0.0157139	0.0483279			Kcnip2	39.3595515994269	-1.40338	0.372258184468396	-3.76991121342033	0.000163305632948244	0.00126403			Tube1	26.044410495365	1.89141	0.510196745407705	3.70721762746579	0.000209548859338995	0.0042733
LOC121138100	118.686	-1.2822	0.331665	-3.86594	0.000110661	0.000891148			LOC110341607	72.3975565911867	-1.40193	0.497347648901065	-2.81881705799836	0.00482009811421095	0.0197351			Slc38a1	48.7248569453148	1.89318	0.510612353668579	3.70765691029067	0.000209185801582242	0.0042733
LOC121142811	652.605	-1.28003	0.224126	-5.71122	1.12e-08	5.72e-07			Ch25h	12.2885920520917	-1.40112	0.531595073961609	-2.63569417080099	0.00839653708010744	0.0307203			Slc27a6	88.1157510073455	1.89725	0.445624136941525	4.25750629823443	2.06719838381779e-05	0.000843774
LOC121138608	56.2064	-1.28001	0.360774	-3.54794	0.000388251	0.00247365			Smim17	26.191026867612	-1.39954	0.54590254230143	-2.56371623149594	0.0103558172836421	0.0363452			Neurl1b	96.3278169536502	1.89774	0.449395212216756	4.222871923942	2.41208901899487e-05	0.000930769
Ttc36	8394.69	-1.27921	0.249169	-5.1339	2.84e-07	7.26e-06			LOC121139370	52.3158039624012	-1.3994	0.28367933632423	-4.93303903191304	8.09599687224272e-07	1.59423e-05			LOC121138573	36.3236350156294	1.89859	0.425272418837817	4.46441771838613	8.02867944883976e-06	0.000432461
Fdps	1532.87	-1.27789	0.365543	-3.49587	0.00047251	0.00289285			Borcs7	6068.88921380282	-1.39907	0.299227507921074	-4.67560022682342	2.9309508536576e-06	4.67071e-05			Tmem72	94.5121543518506	1.90283	0.572216389109898	3.32535927077277	0.000883046663994057	0.0107441
LOC121142580	62541.8	-1.27633	0.337388	-3.78298	0.000154964	0.00117844			LOC101828409	48.036833096194	-1.39656	0.346203839511701	-4.03393410920099	5.48507045956967e-05	0.000517809			LOC101826424	59.9896347372793	1.9061	0.411362745671854	4.63361579489958	3.59333614715737e-06	0.000243421
Rida	21982.6	-1.27378	0.228856	-5.56586	2.61e-08	1.1e-06			Mbl2	2823.70903902032	-1.39536	0.397562612789207	-3.50979413454209	0.000448453754120212	0.0029031			Prtg	80.3274366735114	1.90932	0.475161981838952	4.01825817120224	5.86299392190847e-05	0.00175924
Snca	22.7109	-1.2733	0.432315	-2.94529	0.00322648	0.0137393			LOC121140904	32.9913525025292	-1.39492	0.518571818367917	-2.68992343122131	0.00714684150271432	0.0269704			Bicc1	729.071958484071	1.90989	0.325821112328332	5.86178982714988	4.57904379438188e-09	1.42069e-06
LOC101830432	97.0771	-1.27182	0.293941	-4.32677	1.51e-05	0.000178605			LOC121140457	34.0569689085897	-1.39436	0.350138181851263	-3.98230055462764	6.82513931821204e-05	0.000619774			LOC101833042	269.581354258717	1.9145	0.48551760505449	3.94321777373034	8.03955891346428e-05	0.00221131
LOC121141454	40.7439	-1.2716	0.323592	-3.92964	8.51e-05	0.000722272			LOC121140417	1200.72653729197	-1.3937	0.219759218070327	-6.34191876336984	2.26920971908004e-10	1.43369e-08			LOC121141552	25.1952135657117	1.9159	0.715450977376091	2.67788710878045	0.00740881846520048	0.0450543
LOC101828983	27.7468	-1.27047	0.377595	-3.36462	0.000766481	0.00427356			LOC101836510	58.8950841041953	-1.39298	0.441019857621846	-3.15853948785889	0.00158561826643086	0.00795702			Cldn6	93.8388568007536	1.93317	0.721900618492179	2.67788549965216	0.00740885405713286	0.0450543
Polr2h	629.48	-1.26969	0.209631	-6.05678	1.39e-09	9.96e-08			Smim24	10284.4000063913	-1.39291	0.2948979825872	-4.72336162073475	2.31977823084142e-06	3.86267e-05			LOC121135910	22.9729303788772	1.93978	0.514749877528915	3.76839399585143	0.000164301230293573	0.00364115
Cryl1	2096.91	-1.26814	0.285784	-4.4374	9.11e-06	0.000118546			Lipg	541.677789698689	-1.39064	0.401352165978125	-3.46489885586552	0.000530430931274837	0.00332892			Lonrf3	402.528299908436	1.95253	0.201001031923673	9.71402610936107	2.62748702184478e-22	4.07602e-18
LOC106022691	341.012	-1.26732	0.304894	-4.15659	3.23e-05	0.000330275			LOC101833634	51.1536356028266	-1.38632	0.368701811656785	-3.76001639198197	0.000169902223865182	0.00130665			Bhlhe41	69.4451514706711	1.95306	0.64367794885311	3.03421191650653	0.0024116496069899	0.0214003
LOC121135650	216.423	-1.26681	0.24617	-5.14608	2.66e-07	6.94e-06			LOC121133259	500.769777407878	-1.38499	0.268505732363659	-5.15813758246075	2.49418323289138e-07	5.93032e-06			LOC121138899	14.7024688070669	1.9782	0.727032528932155	2.72092099458111	0.00651003183164525	0.0413894
LOC101823295	109.071	-1.26581	0.326902	-3.87214	0.000107882	0.000873055			LOC121139991	34.1086490039144	-1.38484	0.46962180906489	-2.94884353859948	0.00318965413607337	0.0140263			Icos	18.3310713879781	1.98513	0.654279419014744	3.03407258533545	0.00241276371342455	0.0214003
LOC101841053	156.601	-1.26551	0.307422	-4.11654	3.85e-05	0.000381354			LOC121134243	13.5772978234554	-1.38472	0.524798215789565	-2.63856760637977	0.00832570976784839	0.0305236			Trim16	32.9413352690153	1.99587	0.454676939329367	4.38964338145152	1.13536698398032e-05	0.00054869
LOC101827684	108686	-1.26448	0.278129	-4.54636	5.46e-06	7.85e-05			Uts2b	363.921125208376	-1.383	0.289342935703616	-4.77978022153955	1.75486922923448e-06	3.06118e-05			Hsd17b7	92.7938902001315	2.01795	0.440490394789869	4.58114288023753	4.62441751690522e-06	0.000295221
Tro	233.222	-1.26415	0.289048	-4.3735	1.22e-05	0.000150385			LOC121139375	13.4469560839413	-1.38115	0.497474602957575	-2.77631487228443	0.00549789351318073	0.021811			Map2	58.0823532261787	2.01798	0.693687366447186	2.90906104414261	0.00362516067912907	0.028331
Plk1	90.275	-1.26037	0.366998	-3.43427	0.000594143	0.00347678			LOC121140053	47.4793045899496	-1.38038	0.312281816041395	-4.42030948271275	9.85596461670319e-06	0.000128111			Myof	151.969964559603	2.05594	0.757094326058648	2.71556907217054	0.00661619734742166	0.0417733
LOC106022969	172.926	-1.26029	0.286166	-4.40404	1.06e-05	0.000133589			Tenm1	48.4989934916251	-1.37804	0.411678668112407	-3.34735889849066	0.000815855094831108	0.00470564			Znf366	41.0860767947027	2.05711	0.417558260722864	4.92652644724824	8.37042872128768e-07	8.47231e-05
LOC121142757	120.079	-1.25938	0.265093	-4.75071	2.03e-06	3.58e-05			LOC110340189	40.4770946489278	-1.37653	0.35258326267506	-3.90412849114839	9.45655326268468e-05	0.000808237			LOC121138853	211.490021945924	2.05866	0.710515690720166	2.89741278633106	0.00376254335073449	0.0290556
LOC121141423	83.2162	-1.25825	0.263628	-4.77282	1.82e-06	3.29e-05			Apoc1	47312.7976159106	-1.37395	0.204619267852967	-6.71467093473731	1.88491100716946e-11	1.79267e-09			Lum	213.565476448624	2.08757	0.479431278698589	4.35426302531184	1.33515322367904e-05	0.000625733
Znf692	180.641	-1.25727	0.240253	-5.2331	1.67e-07	4.76e-06			LOC106020955	325.127852269049	-1.37014	0.272324690789806	-5.031266080324	4.87251353654613e-07	1.03346e-05			Fkbp5	857.434517511929	2.09342	0.409304924859693	5.11458120437784	3.14437799706715e-07	4.13379e-05
Serpinf1	4594.4	-1.25702	0.322042	-3.90326	9.49e-05	0.000786779			LOC121140332	22.309485015874	-1.36783	0.511474013083825	-2.67428243144983	0.00748893519345477	0.0279896			Plxdc2	75.0253516056087	2.10466	0.668741723948805	3.1471909583989	0.00164847263983634	0.0164583
LOC121139109	104.127	-1.25179	0.235538	-5.31459	1.07e-07	3.32e-06			LOC121135862	74.4504363581173	-1.36649	0.359733196684402	-3.79862287452955	0.00014550229031067	0.00115318			LOC121139522	28.273466891593	2.1145	0.633640197018341	3.33707380482852	0.000846654621198883	0.0105196
LOC101832360	107.458	-1.24999	0.347183	-3.60038	0.00031775	0.00210551			Emilin2	105.249740095042	-1.36645	0.28748739017975	-4.75307906241542	2.00341959330326e-06	3.42786e-05			LOC121141997	32.5906721251408	2.12248	0.704455383377113	3.01293591517369	0.00258733548438268	0.0224985
LOC101842397	425.695	-1.2498	0.224985	-5.55502	2.78e-08	1.14e-06			LOC110341100	121.812157876423	-1.36628	0.421240656503972	-3.24346994484773	0.00118083268087932	0.00630624			Bcl11b	18.0952659415222	2.1266	0.59968923651324	3.54617529080625	0.000390866113569597	0.00646429
LOC110340964	28.344	-1.24946	0.447587	-2.79155	0.00524557	0.0202712			LOC121136393	54.5551038124717	-1.36625	0.36908704789363	-3.70169161772995	0.000214166824087626	0.00158236			Ninl	112.806135494318	2.1333	0.674048308059998	3.16491050670778	0.00155130657809257	0.0158013
Dcst1	27.6779	-1.24602	0.312635	-3.98555	6.73e-05	0.000596817			Kiss1r	322.734107725061	-1.36492	0.302214914051132	-4.51637949941866	6.29058864907664e-06	8.84243e-05			LOC101844369	83.0469375416184	2.13368	0.632582025720473	3.3729744112725	0.000743608629108148	0.00963733
LOC101838835	171.926	-1.24384	0.167231	-7.43784	1.02e-13	3.91e-11			LOC121136212	37.9801635531367	-1.36331	0.402329812942681	-3.38855050897753	0.000702630868736386	0.00419167			Setd7	112.75917650885	2.14157	0.380043907671081	5.63506525909481	1.74992058150288e-08	4.13721e-06
LOC121140001	251.954	-1.24383	0.267644	-4.64734	3.36e-06	5.31e-05			LOC121143555	39.3501625185919	-1.36238	0.410677032873098	-3.31739527798163	0.000908609700415462	0.0051249			LOC101843933	43.2898306120589	2.14631	0.73083330346655	2.93679579305855	0.00331622394570429	0.0266552
Nfkbia	2187.51	-1.2429	0.230426	-5.39392	6.89e-08	2.31e-06			LOC121141133	65.7686670846362	-1.36064	0.382746044151988	-3.5549543442704	0.000378044727898293	0.00252849			Zbtb16	1480.44596603874	2.15218	0.430859334651484	4.99509636726505	5.88063952453005e-07	6.51617e-05
LOC101842559	391.661	-1.24276	0.366906	-3.38713	0.000706274	0.00401837			Chrne	19.5316903562133	-1.36024	0.506411401481965	-2.68604662146583	0.00723029993252746	0.0272393			Ccr2	61.5479477153982	2.16538	0.410826380284112	5.27079207423116	1.35836281395693e-07	2.00688e-05
LOC101833092	24.3013	-1.24201	0.453498	-2.73873	0.00616776	0.0229961			LOC121143769	301.20077768591	-1.35943	0.288917832777106	-4.70523336420191	2.53575724474773e-06	4.16722e-05			LOC121138675	63.7687602894593	2.17541	0.424716487857731	5.12202785896184	3.02267218467097e-07	4.0423e-05
LOC101840543	74243.9	-1.24135	0.281723	-4.40628	1.05e-05	0.000132825			Stac3	15.3755336237765	-1.35868	0.478088216098772	-2.84189267320819	0.00448465862649708	0.018583			Cenpi	13.0061988417021	2.18391	0.826667388612865	2.64182212658673	0.00824613500779703	0.0483866
ND2	152794	-1.23946	0.217152	-5.7078	1.14e-08	5.78e-07			Fos	38.0682217004376	-1.35657	0.48664544843334	-2.7875968818799	0.00531005740787109	0.0212742			LOC101840643	619.511471292421	2.18701	0.290846797791339	7.51944100359076	5.50109345094187e-14	1.21912e-10
LOC110340293	105.465	-1.23914	0.243619	-5.08639	3.65e-07	8.88e-06			LOC121136296	64.0560110285045	-1.35571	0.395740019903712	-3.42576917069401	0.0006130611476875	0.00375652			Rbl1	25.974563745401	2.19501	0.717105200838159	3.06093139396702	0.00220649646483107	0.020196
LOC121138099	22.9485	-1.23881	0.489486	-2.53084	0.011379	0.0376626			Tm6sf2	950.134354882782	-1.35345	0.315872077466759	-4.2847926718624	1.82909679352955e-05	0.000213057			Gpr27	15.9457733679618	2.1955	0.808807945297038	2.7144879309295	0.00663783189674182	0.0418588
Samd1	1806.14	-1.23856	0.266267	-4.65159	3.29e-06	5.23e-05			Znf446	1668.49708929393	-1.35335	0.160331592551135	-8.44095442287166	3.14756871443704e-17	1.70541e-14			Xcr1	14.0992890718553	2.20045	0.637886458289825	3.44959525321506	0.000561427622729823	0.00810179
LOC101831210	14.7528	-1.23756	0.458503	-2.69914	0.00695196	0.0253613			Adss1	242.492723940346	-1.35333	0.447387415849252	-3.02495813723994	0.00248667543491415	0.0114298			Kcna3	33.3903108700895	2.22256	0.653346359286846	3.40181477883346	0.00066939989287305	0.00905261
LOC121133262	22.8021	-1.23729	0.440086	-2.81148	0.00493145	0.0192613			Pla2g4b	190.574703442884	-1.35312	0.294218367625504	-4.59902926347278	4.24464161614613e-06	6.3563e-05			Klf7	17.4531148357797	2.24331	0.762812108891761	2.94084073554287	0.00327322781755346	0.0264521
LOC121140873	49.2226	-1.23709	0.365364	-3.38591	0.00070943	0.00403214			LOC121143251	14557.4456900637	-1.35192	0.381707032720738	-3.54177260904423	0.000397447934408539	0.00262714			Grik3	35.7757653661322	2.25551	0.528048406049518	4.27140852071192	1.94242206039188e-05	0.000810021
LOC121139499	152.622	-1.23494	0.27343	-4.51648	6.29e-06	8.73e-05			LOC101838803	9.20849553071985	-1.35158	0.554423051857171	-2.43781919612318	0.014776162471683	0.0481448			LOC110343719	110.121435106131	2.26115	0.492511834818492	4.59105232878073	4.41016736897939e-06	0.000287458
LOC121140422	145.759	-1.23427	0.274237	-4.50073	6.77e-06	9.3e-05			Rskr	36.7084523013953	-1.3504	0.380601751893212	-3.54807829878824	0.000388052844414399	0.00257911			Mmp24	80.8624707382853	2.28582	0.661507789034911	3.45546987421399	0.000549334576154912	0.00796628
Pan2	1179.56	-1.23212	0.237082	-5.197	2.03e-07	5.58e-06			Kif26b	49.7509250258428	-1.34929	0.508051373786055	-2.65581719846742	0.00791164885558187	0.0292866			Aspn	19.9128520603844	2.29693	0.869501692959351	2.64166234820093	0.00825002573233052	0.0483866
Scand1	2582.39	-1.23099	0.2098	-5.86744	4.43e-09	2.61e-07			LOC121141346	210.115201685905	-1.34642	0.278371846723258	-4.83676168811561	1.31971493116808e-06	2.42762e-05			Cd93	199.597382203224	2.34105	0.480135990132665	4.87581122294921	1.08362201371705e-06	0.00010066
Sf3b5	1494.7	-1.23051	0.241096	-5.10384	3.33e-07	8.27e-06			LOC121134231	312.513647498038	-1.34263	0.287281253786254	-4.67357757885307	2.95997823543918e-06	4.71277e-05			LOC101828225	10.0613992759729	2.34574	0.837372846829938	2.8013099700912	0.00508956064329049	0.0357474
LOC106023278	10128.7	-1.22931	0.249831	-4.92056	8.63e-07	1.84e-05			LOC121143253	3754.50392030237	-1.33822	0.398648823255305	-3.35689518715572	0.000788229871607371	0.00458533			Top2a	60.645130128332	2.36094	0.5170919149257	4.56579855313784	4.97596444904277e-06	0.00030981
LOC101839447	340.375	-1.22889	0.250606	-4.90367	9.41e-07	1.97e-05			LOC110341553	1233.50154410295	-1.33725	0.206529249129317	-6.47486105474038	9.48992273963771e-11	6.92571e-09			Lamc2	149.35257222766	2.38327	0.874555231369277	2.72511733108039	0.00642786400393946	0.0410382
LOC101840871	243.211	-1.22888	0.269194	-4.56504	4.99e-06	7.29e-05			LOC121140470	18.3478530834907	-1.33617	0.429837505268754	-3.10853714909528	0.00188016007496856	0.0091233			Myo5c	29.8512699834596	2.39769	0.87849186794399	2.72932562111112	0.00634640038040263	0.0406657
LOC101844538	29.9276	-1.22658	0.447612	-2.74027	0.00613889	0.0229248			LOC101842562	7085.91132721253	-1.33418	0.258497927926028	-5.16128305996199	2.45263000234254e-07	5.84707e-06			LOC110340595	317.402211606308	2.4089	0.30383209367425	7.92838975879118	2.22005609499338e-15	6.88795e-12
LOC121140424	29.3408	-1.22293	0.458039	-2.66993	0.0075867	0.0271639			Igfbp1	7660.96363884507	-1.33335	0.410755060885227	-3.24610270576295	0.0011699662249875	0.00625755			LOC101823977	81.7707860077926	2.41453	0.67882972417738	3.55690254360745	0.000375253287462782	0.00628651
LOC121143725	58.8243	-1.22162	0.277947	-4.39516	1.11e-05	0.000138534			LOC121140374	129.139152936268	-1.33238	0.296559521068227	-4.49279801538781	7.02934489994966e-06	9.6532e-05			LOC121139517	32.7314094339517	2.41616	0.682287813644279	3.54126535710236	0.000398212871428264	0.00649577
Apof	6502.99	-1.22146	0.19507	-6.26164	3.81e-10	3.4e-08			LOC101831558	554.495116134816	-1.33117	0.273798144746833	-4.8618661769683	1.16284229541752e-06	2.1817e-05			LOC121139531	32.6796577024335	2.4304	0.676391903799288	3.59318436060349	0.000326661291141197	0.00573895
Izumo4	81.7731	-1.22109	0.261489	-4.66975	3.02e-06	4.88e-05			LOC121137503	19.5516731636494	-1.33039	0.406545406022541	-3.27242984490776	0.00106627330965551	0.00581267			Asz1	30.1958224221719	2.44174	0.692190770689494	3.52754857077967	0.00041942680235657	0.0066734
LOC106020992	18.5843	-1.22086	0.414681	-2.9441	0.00323895	0.0137781			LOC101834101	29.2858809989347	-1.33024	0.405464757129218	-3.28077048727005	0.00103523947473983	0.00568491			Arsj	13.8165255549545	2.44975	0.850694336408579	2.87970272803785	0.00398050294116115	0.0301977
Dnah1	18.1261	-1.2205	0.440549	-2.7704	0.00559871	0.0213892			LOC121138752	199.184263173849	-1.32996	0.30424314989668	-4.37138391630531	1.23461485267252e-05	0.000154803			Col1a1	380.552052709328	2.45588	0.925018030850731	2.65495070227773	0.00793199994788941	0.0471543
LOC101827403	91.421	-1.22035	0.283429	-4.30565	1.66e-05	0.000192257			Tedc2	166.977764606014	-1.32996	0.330305274053198	-4.02646737644969	5.66210910197923e-05	0.000531232			LOC101842386	39.3144066943795	2.48048	0.69705449199143	3.55851691294851	0.000372954779233831	0.00626798
Prelid2	158.794	-1.22028	0.374624	-3.25736	0.00112455	0.00583046			LOC121133594	18.274531680241	-1.32789	0.463601944888739	-2.864299057412	0.00417933227824023	0.0175168			LOC101832429	243.034915673876	2.48188	0.353044006172071	7.0299349428402	2.0662985957244e-12	1.88556e-09
LOC106020811	768.974	-1.21888	0.36331	-3.35494	0.00079383	0.00439618			LOC121135546	301.865267146283	-1.32785	0.298758332540652	-4.44455092219762	8.80756457844925e-06	0.000116632			Cenpk	14.2077601766743	2.48559	0.787033609857802	3.15817966403721	0.0015875768188089	0.0160131
LOC121144162	88.4471	-1.21757	0.319181	-3.81467	0.000136364	0.0010632			LOC121133098	178.664353243282	-1.32689	0.317740267212069	-4.17602453617307	2.96647836401094e-05	0.000314595			Sfrp2	31.3120372285606	2.50778	0.804322659155343	3.11787404635569	0.00182160633584252	0.0177098
LOC121135752	49.8526	-1.21717	0.4674	-2.60412	0.00921114	0.0316947			LOC121140022	93.6144071177944	-1.32657	0.295699146686683	-4.48622232519946	7.24970928602379e-06	9.8649e-05			Eln	272.644458679545	2.54448	0.683772289796852	3.7212412763463	0.000198245910255097	0.00412804
Ndufa2	1585.59	-1.21604	0.215278	-5.64871	1.62e-08	7.48e-07			LOC121143579	194.639192713178	-1.32587	0.234797942470858	-5.64685885182452	1.63405880034051e-08	5.92636e-07			Ect2	23.0224904223883	2.5612	0.863647868657178	2.96555875975273	0.00302133622477697	0.0249044
Asl	8898.73	-1.21533	0.258174	-4.70741	2.51e-06	4.23e-05			Slc6a20	13.7671458102736	-1.32582	0.528991502432304	-2.50632133507158	0.0121994694464574	0.0414421			LOC121138047	110.03986782039	2.57603	0.352533537156774	7.30719675631742	2.72773002268174e-13	4.23153e-10
Ttr	157049	-1.21396	0.212869	-5.70282	1.18e-08	5.92e-07			LOC101829265	18.5314451680198	-1.32315	0.479303465771408	-2.76057245098433	0.00577001582693293	0.0226792			LOC121139213	47.9423650753361	2.58106	0.549561579972651	4.69658710349127	2.64544451846134e-06	0.000198255
LOC121142807	142.741	-1.21363	0.287039	-4.22811	2.36e-05	0.000254416			LOC121144263	32.8554598503856	-1.32256	0.425839535240979	-3.10577735222739	0.00189779551756709	0.00918586			Il7r	48.0699245515062	2.58617	0.613827357891827	4.21318846895548	2.51790791515918e-05	0.00095269
Bhmt	33404.2	-1.20554	0.385135	-3.13019	0.00174696	0.00833627			LOC121144327	53.1184293194447	-1.3216	0.390925467337354	-3.38069799007816	0.000723019643513245	0.00427358			Adamtsl2	99.6616533834374	2.5902	0.985199760636841	2.62910916938164	0.00856088734533916	0.0495726
Trib3	893.211	-1.20449	0.248891	-4.8394	1.3e-06	2.54e-05			Lpin1	9111.61892698698	-1.31721	0.519471102739693	-2.53568041654174	0.0112229101616491	0.0387311			Negr1	57.0305185335595	2.63407	0.744496737746589	3.53805638590464	0.000403083971100868	0.00652038
Tmod4	23.1989	-1.20398	0.381431	-3.15647	0.00159692	0.00776243			LOC101840810	16365.8905945428	-1.31599	0.256042882269375	-5.13973904937236	2.75120277964532e-07	6.43472e-06			LOC101837231	67.1480993959786	2.67101	0.46186319305522	5.78312031668183	7.33275774983760e-09	2.06824e-06
Apoc3	60897	-1.20294	0.288872	-4.16426	3.12e-05	0.000321362			LOC121141201	128.792236671387	-1.31403	0.296476390075019	-4.43216465536198	9.3291729966638e-06	0.000122561			LOC121137038	18.7145647772993	2.67912	0.772485958348679	3.46817567983835	0.000524004603976185	0.00771974
LOC101842026	23.6791	-1.20279	0.447126	-2.69005	0.00714409	0.0258942			LOC121144049	14670.4333840405	-1.31239	0.149073397668679	-8.80366743566998	1.32416383235868e-18	1.1838e-15			Adamts20	90.748287097412	2.69581	0.508066162756062	5.30602789571137	1.12039819012721e-07	1.73807e-05
Alkbh2	335.854	-1.20169	0.263139	-4.56676	4.95e-06	7.26e-05			LOC121143525	34.7235789459077	-1.31021	0.37012842517943	-3.53988862472535	0.00040029592519003	0.00264009			B4galnt4	11.7220673939175	2.72435	0.751558060787869	3.6249393910148	0.000289029227510639	0.00529003
LOC101836721	49.0003	-1.20118	0.342578	-3.50629	0.000454393	0.00279968			Tmem265	122.046630422189	-1.30985	0.222524516876969	-5.88632193719145	3.94884765849988e-09	1.68509e-07			Plekhs1	21.7685344634391	2.78403	1.01120437645135	2.75318408134747	0.00590187007678087	0.0390263
LOC101830036	107.618	-1.20035	0.252577	-4.75239	2.01e-06	3.56e-05			Tmem116	20.4835999709962	-1.30939	0.394856813202555	-3.31612194515983	0.000912759908569077	0.00514507			Fancd2	16.9429434017579	2.80515	0.828068887475782	3.38758150469895	0.00070511763319508	0.00929353
LOC121143354	29.2738	-1.20021	0.453349	-2.64743	0.0081107	0.0285789			LOC121137254	51.7664541380493	-1.30921	0.416491029066503	-3.14343040369526	0.00166980117809631	0.00829104			F8	571.442194846156	2.80744	0.387482436431463	7.24533560296844	4.31369722734761e-13	5.85967e-10
Mgmt	283.606	-1.19885	0.266993	-4.49019	7.12e-06	9.66e-05			Plk5	13.3673800726903	-1.30919	0.524147464644911	-2.49775796867973	0.0124981492689152	0.0422255			Lama3	81.3412940907378	2.81257	0.785427858236704	3.58093513102027	0.000342366655749682	0.00592607
LOC101825484	101.978	-1.19312	0.289233	-4.12512	3.71e-05	0.000369194			Galt	891.922388765314	-1.30889	0.333484723136329	-3.92487903362364	8.6773331173285e-05	0.000754991			LOC121139516	47.1108276290881	2.82961	0.617571497784245	4.58182727498558	4.6093054066437e-06	0.000295221
Naaladl1	1259.53	-1.1923	0.264296	-4.51122	6.45e-06	8.92e-05			Arhgef33	28.4094301432962	-1.30859	0.536792345803033	-2.43780461449061	0.0147767584850992	0.0481448			Cd5	21.7633448666605	2.83172	0.670060477211255	4.22607327645159	2.37804581883831e-05	0.0009269
LOC121137360	43.2935	-1.1894	0.436261	-2.72634	0.00640417	0.0237427			LOC121133830	51.8725139071107	-1.30854	0.385766856257615	-3.39205846067217	0.000693696376114482	0.00415103			LOC110341991	67.9897954557782	2.90907	0.529078979267278	5.4983623505705	3.83334599665844e-08	7.25204e-06
LOC121141074	70.8943	-1.18924	0.277055	-4.29245	1.77e-05	0.00020249			LOC110341490	54.0582781236747	-1.30839	0.392448240854031	-3.33392052565535	0.000856311209137662	0.00489164			Sall4	48.358608775207	2.94308	0.691144858195488	4.25826366813563	2.06020867601792e-05	0.000843774
Ankrd35	26.2618	-1.18846	0.430781	-2.75885	0.00580059	0.0220068			LOC110343621	62.4774012974484	-1.30832	0.396619435536544	-3.29867950899435	0.000971407483439193	0.0054044			Cd4	39.9983492568476	2.96721	0.516811958740551	5.74137185372234	9.39126123886846e-09	2.42811e-06
Gabbr1	68.8183	-1.18795	0.359688	-3.30272	0.000957509	0.00511799			Tex45	19.4063208825626	-1.30763	0.505658879576565	-2.58599232420892	0.00970990928577042	0.0345774			Ido1	372.636105379886	3.02276	0.785864357259654	3.84641196699535	0.000119860167962283	0.00292357
LOC101831311	18.5712	-1.18685	0.402413	-2.94934	0.00318457	0.0135926			LOC121139023	27.614020977159	-1.30714	0.480600111067621	-2.71980786688175	0.00653198577420484	0.0251328			LOC121138237	24.9328985406028	3.06293	0.696604733962998	4.39694453075255	1.09785386758004e-05	0.000534807
Rhbdl1	32.6837	-1.18675	0.464886	-2.55278	0.0106868	0.0357532			Fanca	128.805152701352	-1.30653	0.289348917222125	-4.51542976879624	6.31884860201815e-06	8.87518e-05			Cxcl9	364.295289346463	3.07568	0.424898985433694	7.23862040994233	4.53271685922795e-13	5.85967e-10
Tle2	278.397	-1.18643	0.250291	-4.74021	2.13e-06	3.73e-05			LOC121135992	123.085413660094	-1.30608	0.316646648594644	-4.12472728828983	3.71174290565079e-05	0.000377294			LOC121139514	23.4610452173371	3.09422	0.801872667290201	3.85874057129099	0.000113972842877669	0.0028289
LOC101836453	75.0171	-1.18612	0.361747	-3.27886	0.00104228	0.00546779			LOC121142680	566.228370867903	-1.3039	0.184949848309132	-7.04999614396037	1.78922749405873e-12	2.13276e-10			Mfap4	218.593691894001	3.15851	0.794579513999545	3.97507076277663	7.03583332393995e-05	0.00201007
LOC110341562	39596.6	-1.18471	0.266705	-4.44203	8.91e-06	0.000116685			LOC101841819	44.930638018525	-1.30364	0.394600317436621	-3.30368632353181	0.000954225354416916	0.00532674			LOC121140415	10.3036959800565	3.17295	0.844235455661858	3.75837491973767	0.000171020493990308	0.00373668
Znf473	125.238	-1.18354	0.283765	-4.17084	3.03e-05	0.000313993			LOC121137576	460.43333766183	-1.30357	0.242626844299979	-5.37273134867542	7.75528312939387e-08	2.21155e-06			LOC101840824	211.042228869299	3.17562	0.470019859000863	6.75635877339351	1.41502774201015e-11	9.97788e-09
LOC121138971	248.028	-1.18306	0.277895	-4.25723	2.07e-05	0.000229627			S100a1	354.120193515999	-1.3007	0.294260775743138	-4.42024082775628	9.85909652041653e-06	0.000128111			LOC121139528	27.3805218355383	3.25206	0.734577333047471	4.42712323540409	9.54981775154646e-06	0.000487323
LOC101832126	273.668	-1.18297	0.229575	-5.15288	2.57e-07	6.77e-06			Serpina11	2257.5593244421	-1.30043	0.275821229101505	-4.71475053404064	2.42007067016674e-06	4.00286e-05			LOC121136545	34.5122599242449	3.30965	0.84121776895623	3.93436049732895	8.34185015895658e-05	0.00224968
Zfp36	1955.17	-1.1828	0.219606	-5.38601	7.2e-08	2.41e-06			Traf3ip2	741.780504345585	-1.29778	0.26896959652724	-4.82500377944181	1.40000612680394e-06	2.54391e-05			Pla2g2a	2456.17920542863	3.32475	0.788571017886925	4.21616545570291	2.48491473149403e-05	0.000942506
Rskr	52.1874	-1.18194	0.330017	-3.58146	0.000341685	0.00223614			LOC121133781	27.9485962673923	-1.29641	0.408720494717693	-3.17186993377175	0.00151460825632416	0.00766521			LOC121137756	21.7048484132724	3.33383	0.799962963480637	4.16748009581883	3.07985395694154e-05	0.00110755
LOC121136579	3567.51	-1.18052	0.264528	-4.46275	8.09e-06	0.000107146			LOC101844694	103.872748970462	-1.29578	0.362213419639303	-3.57740083198314	0.000347027811073153	0.00235568			LOC121140890	177.292915706129	3.43375	0.989145926337016	3.47142781756384	0.000517698492458036	0.00767623
Larp1b	51.7876	-1.17901	0.254701	-4.62902	3.67e-06	5.72e-05			LOC121143691	55.4215532223526	-1.29578	0.349417093529644	-3.70840991246226	0.000208564835508163	0.00154736			Lrguk	280.622356060163	3.46024	0.881982912763655	3.92325035562851	8.73622848732483e-05	0.00233664
Bola1	1185.89	-1.17877	0.22167	-5.31769	1.05e-07	3.28e-06			LOC121134052	80.0105865938199	-1.29495	0.45760957031986	-2.82981601757938	0.00465747784834097	0.0191635			Gpr153	10.9300198373274	3.47626	1.32192945891536	2.62968555098997	0.00854638785577821	0.0495256
LOC121142935	93.5953	-1.17859	0.274856	-4.28803	1.8e-05	0.000206271			CUNH1orf127	254.80684806104	-1.29416	0.467397603567026	-2.76886472405875	0.00562519856964511	0.0222028			LOC101838792	84.3697759323836	3.63476	0.904807082284513	4.01716097309161	5.89034892736192e-05	0.00176403
Rsrp1	2046.1	-1.17852	0.220487	-5.34507	9.04e-08	2.91e-06			LOC121138432	1310.60719345733	-1.29385	0.285344704309539	-4.53432710642432	5.77874144226677e-06	8.27253e-05			LOC121143956	18.9652406011431	3.64778	1.34244567679479	2.71726492202249	0.00658238966583918	0.0417127
Mfsd13a	145.02	-1.1775	0.263547	-4.46791	7.9e-06	0.000104848			LOC101841383	211.741300621494	-1.29366	0.283342386944503	-4.56572209581217	4.97777859173778e-06	7.31329e-05			LOC106022816	35.5037971173905	3.66566	0.735469801917757	4.9841092735366	6.22478952917817e-07	6.75281e-05
ND1	129561	-1.17736	0.1822	-6.46192	1.03e-10	1.19e-08			LOC101831686	442.168738419045	-1.29299	0.441659075785736	-2.9275806926057	0.00341610403456951	0.0148432			Kiaa1755	88.5712432262546	3.7242	0.821969566097697	4.53082495595644	5.8753805646858e-06	0.000348461
Prkag3	67.8605	-1.17702	0.416232	-2.82781	0.00468673	0.0184857			Akap17a	1226.58660847008	-1.29052	0.196482310100392	-6.56813527199369	5.09492475956416e-11	4.13532e-09			LOC101822668	211.967959602581	3.89634	0.884301135273983	4.40612502046093	1.05236239048464e-05	0.000519914
Kif25	23.4934	-1.17616	0.377575	-3.11504	0.00183919	0.008698			Fam228a	52.1321004437256	-1.28975	0.407718659347184	-3.16332857724243	0.00155976179731908	0.00785676			LOC121136843	40.0972241469109	4.03819	1.21255768723853	3.33030805328249	0.000867499513804309	0.0106425
Pygm	22.4113	-1.17583	0.479136	-2.45407	0.0141249	0.0445254			Zcchc7	703.351805478251	-1.2892	0.281321444562177	-4.58266024939762	4.5909763337812e-06	6.82917e-05			LOC101833537	197.690047249317	4.25185	0.745188275877523	5.70573743099485	1.15840455204315e-08	2.85243e-06
LOC101830378	76.4539	-1.1742	0.279756	-4.19723	2.7e-05	0.00028532			LOC121140056	25.2018856193035	-1.28874	0.529752124162049	-2.43272915757524	0.0149855055636842	0.04869			Spp1	343.305275673262	4.28753	1.29309030652462	3.31572115949826	0.000914069830601562	0.0110007
LOC101829229	748.919	-1.17277	0.256834	-4.56624	4.97e-06	7.27e-05			LOC101829285	39.3627893331893	-1.28848	0.304557295793271	-4.23066329599981	2.33003223197758e-05	0.000259408			LOC101838467	179.833713146667	4.3356	1.2284687316693	3.52926820538757	0.000416710573980679	0.00665065
LOC121140091	26.6295	-1.17205	0.428901	-2.73268	0.0062821	0.0233587			CUNH3orf20	50.3436653035134	-1.28592	0.472551163958521	-2.72123799450075	0.00650379187404996	0.025035			Cdhr3	58.9922540953584	4.37351	1.62072018171381	2.69849859109635	0.00696530327487094	0.0431348
LOC121135670	92.1702	-1.17174	0.368931	-3.17604	0.001493	0.00733325			LOC121136248	37.9232299789408	-1.28534	0.408995200361009	-3.14267488426336	0.00167411672645775	0.00830292			LOC101844395	15.2936291537145	5.11479	1.41471101989263	3.61543387413714	0.000299845008041492	0.00545068
LOC101830905	4026.05	-1.1716	0.230831	-5.07557	3.86e-07	9.28e-06			LOC101824003	106.607874214174	-1.28496	0.274167264260868	-4.68676315117986	2.7755986615532e-06	4.47903e-05			Cxcl11	16.7447772606173	5.35422	1.52253604122731	3.51664459385041	0.000437038544342417	0.00684851
LOC101837833	34.1424	-1.16988	0.397524	-2.94292	0.00325136	0.0138202			LOC121138870	35.4154323087622	-1.28353	0.337795978201525	-3.79972050032909	0.000144859372684439	0.0011487			LOC106021600	10.0544962318717	5.50374	1.73330171175891	3.17529514071159	0.00149684171138907	0.0154392
ND6	30424.9	-1.16871	0.219183	-5.33211	9.71e-08	3.07e-06			Clk4	1345.38808813101	-1.28282	0.197088287060592	-6.50883952965357	7.5733570430511e-11	5.77863e-09			Prrg3	72.2675622028433	6.10889	1.54809512685756	3.94606810979669	7.94450236347508e-05	0.00219685
Cep131	328.749	-1.16856	0.2063	-5.66436	1.48e-08	7.06e-07			LOC121133962	52.5767957845699	-1.28118	0.336853222001633	-3.80338700530039	0.000142731112400641	0.00113626			Bpifa1	110.127853028272	6.48923	1.00518335138159	6.45576358111695	1.07674593379239e-10	5.75985e-08
LOC101834663	187.919	-1.16838	0.229675	-5.08709	3.64e-07	8.86e-06			LOC121132728	237.544446122938	-1.28074	0.233543486529832	-5.48396472007375	4.15897748311342e-08	1.31615e-06			Duox2	88.1423859217443	7.12557	2.57427068257439	2.76799505895172	0.00564023107722821	0.0380091
Ocel1	754.379	-1.16703	0.224985	-5.18715	2.14e-07	5.81e-06			LOC121138440	41.8268591479867	-1.27964	0.327859484368754	-3.9030067957437	9.50050341018345e-05	0.000810954
LOC101841731	135.42	-1.16408	0.291295	-3.99623	6.44e-05	0.000576839			LOC101834678	22183.9706890393	-1.27938	0.301162866818054	-4.24812097393858	2.15570985256653e-05	0.000243027
LOC110340961	56.7193	-1.16008	0.256224	-4.5276	5.97e-06	8.39e-05			LOC121142408	36.6308569100886	-1.27926	0.333313302950479	-3.83799984889456	0.00012404055854224	0.00101179
Tecr	5075.25	-1.16005	0.191422	-6.06019	1.36e-09	9.79e-08			LOC121136934	656.512371380083	-1.27887	0.239555556245697	-5.3384968282376	9.37203460691228e-08	2.56588e-06
LOC121140024	180.483	-1.15892	0.194237	-5.96654	2.42e-09	1.59e-07			Rbm12b	323.927850364033	-1.27853	0.32532758992339	-3.9299805921843	8.49527182887836e-05	0.00074132
Caprin2	128.371	-1.15853	0.273209	-4.24043	2.23e-05	0.00024322			Ikzf4	102.972298018979	-1.27805	0.298644571243794	-4.27950303667388	1.87311082509559e-05	0.000216491
LOC101825466	682.676	-1.15702	0.204429	-5.65978	1.52e-08	7.17e-07			S100a13	276.216735890459	-1.27796	0.339068186265673	-3.76904963231758	0.000163870303348508	0.00126675
LOC121142474	592.443	-1.15683	0.286032	-4.0444	5.25e-05	0.000487191			LOC101838511	18.0693316420951	-1.2766	0.474247410828869	-2.69184818835664	0.00710572821113366	0.0268209
Ndufb7	1662.56	-1.15664	0.217372	-5.321	1.03e-07	3.23e-06			LOC121141821	42.6189667732891	-1.27576	0.376323805659744	-3.39006354392943	0.000698764246176295	0.00417577
LOC121136238	72.5334	-1.15638	0.303095	-3.81526	0.000136042	0.00106119			LOC121142833	153.324753937719	-1.27403	0.197703858618036	-6.44415471997962	1.16246452458117e-10	8.29116e-09
LOC121132892	18.5459	-1.15604	0.456954	-2.52987	0.0114105	0.0377437			LOC121140556	177.350621063679	-1.27301	0.291709238276137	-4.36395439308138	1.27732217768286e-05	0.000158638
LOC101835164	157.007	-1.15485	0.307569	-3.75476	0.000173507	0.00129382			LOC106022138	507.695070860209	-1.27114	0.311028285156576	-4.08688189527191	4.37209541598275e-05	0.000429995
Higd1b	17.0225	-1.15442	0.420443	-2.74571	0.00603802	0.0226564			Clec11a	35.2128820852814	-1.26972	0.378416011646795	-3.35534571341462	0.000792658580370843	0.00460303
LOC121141633	18.7142	-1.15335	0.438766	-2.62862	0.00857309	0.0299193			Lect2	7846.8801404103	-1.2685	0.351683221462506	-3.60694044597129	0.000309828735090177	0.00214469
Fam229a	22.9756	-1.15323	0.397809	-2.89895	0.00374414	0.0154314			Apoe	526824.888748086	-1.26754	0.168036289520024	-7.54322940769361	4.58473588553206e-14	7.95875e-12
Crip3	65.6027	-1.15235	0.383101	-3.00796	0.00263011	0.0116406			LOC121137531	175.06117824177	-1.26286	0.204803824459154	-6.16617887785806	6.99599406422952e-10	3.82533e-08
Crtac1	71.4126	-1.15131	0.338179	-3.40443	0.000663017	0.00380522			LOC121135499	63.7997460065659	-1.26285	0.292959458644674	-4.31066600234259	1.62763588714495e-05	0.000194273
LOC101840863	14906.6	-1.15124	0.220058	-5.23154	1.68e-07	4.79e-06			LOC101828270	57.8024712582855	-1.26166	0.386158253910238	-3.26720781069663	0.00108613920334977	0.0059065
LOC121142315	37339.8	-1.1499	0.325459	-3.53315	0.000410638	0.00258737			LOC121139294	46.8585409566812	-1.26128	0.40590029398542	-3.10735288890297	0.0018877091238634	0.00914695
Uba7	119.597	-1.14903	0.342014	-3.3596	0.000780544	0.0043387			Cdca7	521.152950525984	-1.26066	0.197579828941663	-6.38050335780518	1.76506856129875e-10	1.16455e-08
LOC121135543	94.9914	-1.14702	0.314393	-3.64836	0.000263923	0.00180793			Tmed6	21.2988953808895	-1.26026	0.487301191177016	-2.58620847797993	0.00970382176394678	0.0345626
Tmem238	969.879	-1.14585	0.234147	-4.89372	9.89e-07	2.04e-05			LOC121139262	58372.8757551261	-1.25871	0.274952456546713	-4.57793065069079	4.6959831202114e-06	6.95068e-05
Wdr64	79.5322	-1.14525	0.293829	-3.89768	9.71e-05	0.000802546			LOC106022250	1585.2606225051	-1.25823	0.221248129560774	-5.68697559278524	1.29308928858833e-08	4.93786e-07
LOC110340246	15.0447	-1.14484	0.461369	-2.48139	0.0130871	0.0420037			LOC101835786	51.5269840077908	-1.25774	0.374832532911933	-3.35547946203052	0.000792275391058813	0.00460303
ND3	18298.3	-1.14437	0.234854	-4.87269	1.1e-06	2.23e-05			Dcxr	27677.3199095633	-1.2571	0.214958502736718	-5.848126524122	4.9714036243209e-09	2.072e-07
LOC101829072	249.467	-1.14399	0.195287	-5.85802	4.68e-09	2.73e-07			LOC110339253	47.1802317961235	-1.2562	0.342808260163738	-3.6644515156459	0.000247869186673289	0.00177845
Tsacc	19.4485	-1.14007	0.39008	-2.92266	0.00347051	0.0145669			Scarf1	1212.38765309654	-1.25605	0.26728454200441	-4.69928618410443	2.61072394355708e-06	4.26689e-05
Gcat	568.779	-1.13994	0.346496	-3.28991	0.0010022	0.00530844			LOC121142416	137.795259945597	-1.25562	0.282516629169467	-4.44442802991098	8.81260015908838e-06	0.000116632
LOC121138731	64.7485	-1.13971	0.325599	-3.50033	0.000464675	0.00285126			LOC121136782	51.4254150737987	-1.25553	0.284302408103277	-4.41616819872286	1.00465920849688e-05	0.000129981
Ccdc183	19.2288	-1.13905	0.440888	-2.58353	0.00977938	0.0332046			Hyi	2310.7702808035	-1.25551	0.210902471963029	-5.95303705392336	2.63211674390332e-09	1.19447e-07
Cyp17a1	1566.96	-1.13745	0.392077	-2.90108	0.00371874	0.0153537			Ngf	19.7963116841736	-1.25455	0.410687855961372	-3.05474645151332	0.00225250861514314	0.0105764
Sec61a2	354.849	-1.13544	0.209255	-5.42613	5.76e-08	1.99e-06			Tspyl2	477.079510117722	-1.25369	0.271383735111871	-4.61960367819811	3.84473726397144e-06	5.86552e-05
Ip6k2	759.332	-1.13485	0.207843	-5.4601	4.76e-08	1.71e-06			Rab38	456.212192708238	-1.25311	0.260174701733201	-4.81639865952802	1.46172347494296e-06	2.64263e-05
Ccnl2	1344.95	-1.13404	0.247485	-4.58226	4.6e-06	6.87e-05			LOC106022416	50.2819069016846	-1.25273	0.385582980083873	-3.24891589485919	0.00115845724618737	0.00620714
Atp5me	1915.55	-1.13396	0.212216	-5.34344	9.12e-08	2.93e-06			LOC101839333	67.7674068540323	-1.25266	0.307255874832938	-4.07691924880628	4.56363327536513e-05	0.000443707
LOC101825491	475.389	-1.13137	0.229288	-4.93426	8.05e-07	1.73e-05			LOC121143553	44.9944927910158	-1.2502	0.375165708912282	-3.33240461801965	0.00086098978091821	0.00491216
Rpl36	3978.66	-1.13001	0.199898	-5.65293	1.58e-08	7.38e-07			Speg	67.0382805604933	-1.24957	0.443035202466171	-2.82047510197776	0.00479525945456226	0.0196605
Nfkbid	21.2737	-1.12855	0.385027	-2.93111	0.00337758	0.0142643			LOC121136089	68.6354915655614	-1.24954	0.372129238988144	-3.35782218291233	0.000785591322110495	0.00457862
LOC101826997	55.1244	-1.12825	0.353134	-3.19497	0.00139846	0.00695251			LOC101826179	37.9056417338811	-1.24845	0.37654911163224	-3.31551487699029	0.000914744720220349	0.005153
LOC101835728	38.8402	-1.12798	0.37348	-3.02018	0.00252624	0.0112628			Akap8l	922.228368810949	-1.24678	0.204568311161526	-6.094694118152	1.0964690627889e-09	5.54199e-08
LOC121132915	49.7718	-1.12643	0.41283	-2.72855	0.00636134	0.0236106			LOC121139958	22.2032839534479	-1.24672	0.468019919652975	-2.66381744958575	0.0077259476503334	0.0287134
LOC101829714	20.9	-1.12579	0.424396	-2.65268	0.00798564	0.028223			LOC106021588	47.5384578107092	-1.24474	0.436942970091859	-2.84874613227971	0.00438918881759666	0.0182594
LOC101838291	114.264	-1.12454	0.259671	-4.33061	1.49e-05	0.000176543			LOC121141454	38.6634523323556	-1.24338	0.366713114365817	-3.39060963472702	0.000697373552123377	0.00416885
LOC121136636	94.4334	-1.1244	0.304379	-3.69407	0.000220694	0.00155862			Ttc36	8197.23261226002	-1.24202	0.248485652175522	-4.99833803185599	5.78265492030127e-07	1.19255e-05
LOC121142183	90.7217	-1.12421	0.317648	-3.53918	0.000401373	0.00254363			LOC121142811	632.798129340434	-1.2414	0.226189341794504	-5.4883166465071	4.05782175821315e-08	1.29792e-06
LOC101840807	6747.24	-1.12352	0.300047	-3.7445	0.000180753	0.00133632			LOC121138608	57.9697340713088	-1.23997	0.363981332007578	-3.4066791675873	0.000657583749191378	0.00398428
Arrdc3	3394.58	-1.12348	0.384548	-2.92157	0.0034827	0.0146032			LOC121142580	63673.1797783262	-1.23997	0.295830855348307	-4.19146970520408	2.77153200613673e-05	0.000297628
Cldnd2	22.0839	-1.12218	0.367771	-3.05129	0.00227859	0.0103527			LOC110341661	20.5711582659286	-1.23932	0.398751415185303	-3.10800976101731	0.00188351847097313	0.00913407
CUNH17orf78	3335.3	-1.12201	0.379609	-2.9557	0.00311961	0.0133686			LOC101828983	27.2467960794973	-1.23769	0.424158769385861	-2.91799768286394	0.00352286967772938	0.015229
LOC101840661	79137.3	-1.12127	0.176754	-6.3437	2.24e-10	2.22e-08			LOC106022005	79.1093596142392	-1.23666	0.382167144967147	-3.23590704914073	0.00121256862506089	0.0064374
LOC101835375	327.897	-1.12106	0.256959	-4.36277	1.28e-05	0.000156549			Rida	22015.4546952481	-1.23625	0.22058267003822	-5.60446618149789	2.08897771034028e-08	7.3381e-07
LOC101827432	39.7003	-1.12065	0.386194	-2.90179	0.00371038	0.0153313			LOC121139414	33.4213336129527	-1.23455	0.341877420044877	-3.61109056218287	0.000304912158672178	0.00211475
LOC121137019	23.1919	-1.12037	0.425972	-2.63015	0.0085347	0.0298043			LOC101830432	94.8207825692555	-1.23445	0.259604606005216	-4.75509799357846	1.98350182421796e-06	3.39703e-05
LOC121135911	38.0699	-1.11987	0.343688	-3.2584	0.00112044	0.00581101			LOC121138100	112.119735148442	-1.23425	0.23262660090146	-5.30569628381992	1.12243712626224e-07	2.97762e-06
COX1	553394	-1.11965	0.208401	-5.37259	7.76e-08	2.56e-06			Cryl1	2305.21436092626	-1.23415	0.315894611611117	-3.90685090673455	9.35068101159747e-05	0.000801487
Pxmp2	6879.75	-1.11951	0.203433	-5.50309	3.73e-08	1.42e-06			Snca	23.7307731269691	-1.23333	0.405317027249568	-3.04288105875198	0.00234324930909159	0.0109307
Znf324	216.044	-1.119	0.200515	-5.58064	2.4e-08	1.02e-06			LOC121134809	3863.20646141667	-1.2333	0.287284729943535	-4.2929518010185	1.76313291663272e-05	0.000206585
LOC121136390	16.5344	-1.11868	0.378629	-2.95457	0.0031311	0.0133957			LOC121144012	864.289556216059	-1.23162	0.318307323685453	-3.86928714942488	0.000109154026220326	0.000907333
LOC121138806	122.008	-1.11772	0.234214	-4.77221	1.82e-06	3.29e-05			LOC110340875	183.617316425438	-1.23071	0.311122293874458	-3.9557081802996	7.63082638541787e-05	0.000679478
LOC121139467	151.345	-1.1176	0.260064	-4.2974	1.73e-05	0.000198763			Polr2h	683.12722663081	-1.23016	0.177111114408408	-6.94566963245912	3.76669311374846e-12	4.26256e-10
Lyar	242.727	-1.11707	0.159499	-7.00361	2.49e-12	5.61e-10			LOC101827684	113278.651038737	-1.22984	0.285255956729482	-4.3113433802368	1.62265689369594e-05	0.000193938
LOC121140262	152.738	-1.11567	0.314709	-3.54508	0.000392498	0.00249799			LOC106022691	353.701662386504	-1.22918	0.247584010943525	-4.964680883667	6.88141244258658e-07	1.38714e-05
Bloc1s3	296.034	-1.11492	0.228879	-4.87123	1.11e-06	2.24e-05			LOC121135650	211.894076427665	-1.22866	0.255482146058756	-4.80919770723787	1.51537270900173e-06	2.71764e-05
Pnisr	1087.91	-1.11215	0.299713	-3.7107	0.000206683	0.00148004			LOC101841053	151.658196911303	-1.22844	0.357765962455856	-3.43363007318665	0.000595556379528488	0.00366433
Adamts10	294.539	-1.11125	0.233054	-4.76819	1.86e-06	3.33e-05			Tro	283.389967226933	-1.2276	0.225923290628479	-5.43368548413513	5.52018447058954e-08	1.6729e-06
Kcnu1	39.5662	-1.10999	0.367815	-3.0178	0.00254616	0.0113485			LOC101823295	105.633264267079	-1.22653	0.333235122707116	-3.68067304490934	0.000232619128577314	0.00169281
Tm6sf2	1618.04	-1.10992	0.296466	-3.74382	0.000181244	0.00133733			LOC121136817	356.675333462024	-1.22422	0.240100166336852	-5.09876943911222	3.41868650201623e-07	7.68882e-06
LOC101839380	1365.49	-1.10897	0.335111	-3.30925	0.000935474	0.00501813			Serpinf1	5065.93738444115	-1.22177	0.243935534588247	-5.00857865474706	5.48334664376263e-07	1.1387e-05
Gadd45gip1	1344.86	-1.10867	0.199579	-5.55505	2.78e-08	1.14e-06			LOC121137941	2293.31294336104	-1.2217	0.284330723021315	-4.29675905626275	1.73313399025282e-05	0.00020414
Mvk	490.101	-1.10794	0.391032	-2.83338	0.00460593	0.0182371			LOC121140017	15.8801005965471	-1.221	0.457054236092328	-2.67145217230848	0.00755238343293346	0.0281876
Gpr137	53.3117	-1.10696	0.333819	-3.31604	0.00091303	0.00492023			Plk1	106.579938760089	-1.22034	0.398338056912977	-3.06357288127305	0.00218710923842146	0.0103454
LOC106021470	36.158	-1.10628	0.348505	-3.17435	0.00150172	0.00736725			LOC121142757	124.197228124143	-1.22007	0.293973461691105	-4.15027630016346	3.32074173474257e-05	0.000345404
LOC101826794	314.192	-1.10434	0.301337	-3.6648	0.000247528	0.0017135			LOC106022969	200.747090486763	-1.21922	0.292535992617451	-4.16775843957697	3.07609661943805e-05	0.000324679
Ndufa11	1398.43	-1.10245	0.199826	-5.51708	3.45e-08	1.34e-06			LOC121141423	86.9562583916466	-1.21881	0.29895166709068	-4.07694938040532	4.56304215962665e-05	0.000443707
LOC106022351	185.208	-1.1024	0.250621	-4.39868	1.09e-05	0.000136615			Znf692	211.229226140394	-1.21768	0.252614514515717	-4.82029613606835	1.43345275193191e-06	2.59941e-05
Gpr19	32.2717	-1.10083	0.363636	-3.02728	0.00246765	0.0110526			LOC101832360	111.578797107051	-1.21414	0.334204163378906	-3.63292291967521	0.000280228749140896	0.00196567
Znf428	106.67	-1.09937	0.249232	-4.41105	1.03e-05	0.000130336			Dcst1	29.8624632357468	-1.21388	0.349765221398267	-3.47054508349429	0.000519403141969408	0.00327581
Plekhm2	1510.73	-1.09869	0.276663	-3.97122	7.15e-05	0.000625528			LOC121139109	120.871705464758	-1.21204	0.239109225958215	-5.06898682117816	3.9993891684451e-07	8.76337e-06
LOC121140552	224.801	-1.09828	0.261537	-4.19933	2.68e-05	0.000283417			LOC101842397	405.671542718608	-1.21153	0.254554205789866	-4.75942691158075	1.94143410421215e-06	3.34072e-05
Tmprss9	81.5919	-1.09674	0.328745	-3.33615	0.000849473	0.00465566			LOC110340964	36.7113433525737	-1.21103	0.374705157413915	-3.2319640547671	0.00122942520201469	0.00650359
LOC106021749	85.4611	-1.09641	0.305671	-3.5869	0.00033463	0.00219609			LOC101842559	411.044986900721	-1.21071	0.392456633881705	-3.08494327641619	0.00203590977365818	0.00974099
LOC121134137	322.275	-1.09641	0.261128	-4.19874	2.68e-05	0.000283964			LOC121142178	27.0902603787202	-1.20952	0.365632134027517	-3.30803663643962	0.000939525178387025	0.00526275
LOC101842832	4999.04	-1.09599	0.321818	-3.40564	0.000660095	0.0037911			LOC121143725	63.5217853955672	-1.20918	0.287756837298459	-4.20207903312651	2.64474759704824e-05	0.000287116
ATP6	180260	-1.09556	0.214018	-5.11901	3.07e-07	7.76e-06			LOC101838835	185.501767228415	-1.20601	0.177132208233644	-6.80853085626207	9.86004426233500e-12	1.0132e-09
LOC121133944	462.207	-1.0928	0.442009	-2.47236	0.0134225	0.0428039			LOC121140001	242.484502444005	-1.20558	0.275935715500166	-4.369062214531	1.24781217291015e-05	0.000156129
LOC101824143	516.874	-1.0928	0.238352	-4.58482	4.54e-06	6.8e-05			LOC101840543	72059.8465369492	-1.20519	0.260879785680697	-4.6197070964376	3.84282146006211e-06	5.86552e-05
LOC106022121	159.118	-1.09245	0.207621	-5.26176	1.43e-07	4.18e-06			LOC110340293	103.581485463856	-1.20398	0.273197687235056	-4.40698124327076	1.04821261273672e-05	0.000134738
Snrpn	503.166	-1.09211	0.184423	-5.92177	3.18e-09	1.99e-07			Nfkbia	2118.82509616318	-1.20392	0.232664814835371	-5.17448676074071	2.28538313701134e-07	5.5071e-06
LOC106022597	18.2276	-1.09113	0.411903	-2.64899	0.00807332	0.0284777			LOC101831210	13.9884159586847	-1.20214	0.491966275986794	-2.44354063986338	0.0145439314563541	0.0475925
LOC101837774	46.2793	-1.08725	0.380129	-2.86021	0.00423366	0.0170115			ND2	171326.474785604	-1.19966	0.227262758038121	-5.27873049650318	1.30081961402411e-07	3.37082e-06
Hsd17b2	758.331	-1.08674	0.312915	-3.47295	0.000514778	0.00309508			LOC121133262	22.0780948013305	-1.1984	0.431130142022204	-2.77966344134334	0.00544152626437211	0.021621
Vegfa	4148.77	-1.0866	0.19454	-5.58547	2.33e-08	1.01e-06			Dnaaf4	14.156876730597	-1.19825	0.494242516775907	-2.4244104702403	0.0153332635681508	0.0495766
Inafm1	235.684	-1.08593	0.269733	-4.02593	5.68e-05	0.000517687			Samd1	2070.12860693983	-1.19812	0.260962384937553	-4.59116326316455	4.40782358331078e-06	6.58412e-05
LOC121142796	263.413	-1.0858	0.262692	-4.13334	3.58e-05	0.000357753			LOC121139499	150.061760593494	-1.19758	0.290796184071869	-4.11828112275123	3.81708876093287e-05	0.000386027
LOC110339729	3603.17	-1.08572	0.181246	-5.99034	2.09e-09	1.44e-07			LOC121140422	139.136387506142	-1.19546	0.291486644692811	-4.10125933215257	4.1090773139552e-05	0.000409991
LOC101823879	66.153	-1.08475	0.398108	-2.72476	0.00643482	0.0238456			LOC106023278	10257.2795302799	-1.19514	0.27263754553747	-4.38363197529716	1.16716885769103e-05	0.000147588
LOC101824440	73.7272	-1.08453	0.379186	-2.86016	0.00423423	0.0170115			LOC121140873	46.1900188453446	-1.19503	0.397836472370696	-3.00381863087188	0.00266614209513036	0.0121053
LOC121136840	48.7566	-1.08404	0.371087	-2.92126	0.00348621	0.0146142			Scand1	2529.12793333126	-1.19274	0.183261981431133	-6.50841177342325	7.59494939657989e-11	5.77863e-09
LOC121139293	49.7668	-1.08383	0.360993	-3.00235	0.00267904	0.0118147			LOC121138099	25.303172387497	-1.19153	0.372082046006576	-3.20232039560725	0.00136325280542252	0.00707135
Akr1d1	8666.42	-1.08356	0.403877	-2.68291	0.00729854	0.0262811			Pan2	1431.16260789247	-1.1915	0.209746984363808	-5.68064569493659	1.3418719053623e-08	5.08319e-07
LOC121144039	207.145	-1.08347	0.300172	-3.60948	0.000306807	0.00204954			Sf3b5	1504.07487067874	-1.19085	0.235515922719664	-5.05635651287441	4.27342124042395e-07	9.23927e-06
LOC101835916	50.087	-1.08285	0.418023	-2.5904	0.00958645	0.0327051			LOC101839447	345.96954455588	-1.19033	0.241320415878108	-4.93257012325943	8.11546301550923e-07	1.59631e-05
Slc15a3	259.753	-1.08221	0.333701	-3.24305	0.00118259	0.00607576			LOC101844538	32.601152034748	-1.18925	0.489605565452768	-2.42900046876749	0.0151405127603568	0.0490955
Jun	1179.48	-1.08107	0.397769	-2.71783	0.00657126	0.0242581			LOC101830036	109.835835968029	-1.18806	0.251787316724191	-4.71848990331699	2.37601758468954e-06	3.94459e-05
Ankrd24	319.41	-1.07958	0.215203	-5.01655	5.26e-07	1.21e-05			LOC101840871	276.901311802549	-1.18747	0.294706450550354	-4.02932233462965	5.59378736358968e-05	0.000526128
Fsd2	132.767	-1.07912	0.319327	-3.37937	0.000726526	0.00410091			Prelid2	175.298328318599	-1.18657	0.425759489343043	-2.78693990943714	0.00532083445156442	0.0212923
Apcs	1264.64	-1.07887	0.40199	-2.68381	0.00727877	0.0262215			Apof	6218.35812231378	-1.18446	0.181635756181111	-6.52104768236507	6.98179834613538e-11	5.3808e-09
Abcc6	6860.2	-1.07801	0.18244	-5.90886	3.44e-09	2.1e-07			Izumo4	94.7104407522748	-1.18399	0.267469736430709	-4.42663743753679	9.57134074827936e-06	0.000125123
LOC110342745	243.112	-1.07705	0.330026	-3.26352	0.00110036	0.00572253			LOC106020992	20.6771430438414	-1.18291	0.398466954016577	-2.96865364460739	0.00299107527379062	0.0132838
Znf707	165.076	-1.07611	0.235261	-4.57411	4.78e-06	7.07e-05			LOC121140424	31.5201125253847	-1.18149	0.488157795663271	-2.4202980995666	0.0155077883737729	0.0499963
LOC101824144	109.878	-1.07466	0.255961	-4.19854	2.69e-05	0.000284043			LOC121140419	17.1162816983293	-1.18144	0.48273609772775	-2.44737828638593	0.0143899718481648	0.047175
LOC101829674	30.9668	-1.0737	0.391801	-2.74042	0.00613616	0.0229199			LOC101827403	88.3327243041517	-1.18126	0.264693109179529	-4.46273705530247	8.09193281186196e-06	0.000108703
Srsf11	1233.71	-1.07363	0.223081	-4.81272	1.49e-06	2.85e-05			Asl	9402.09544169681	-1.18076	0.29579391140622	-3.99182787244636	6.5565957509936e-05	0.000600266
LOC106023281	58.032	-1.07333	0.288182	-3.7245	0.000195706	0.00142227			LOC106020811	876.121653849314	-1.18028	0.365811365978154	-3.22645816019397	0.00125332554728532	0.00660267
LOC101822827	3093	-1.0727	0.293551	-3.65422	0.000257968	0.0017738			LOC121144162	84.7300786285182	-1.17981	0.336229511004793	-3.50894801615914	0.000449882826566747	0.00291024
LOC121143353	6312.2	-1.07258	0.284657	-3.76797	0.000164579	0.00123679			LOC110342810	51.3097768561091	-1.17936	0.457816209732286	-2.57606131179664	0.00999329244523807	0.0353682
Angptl3	5024.21	-1.07196	0.286735	-3.73851	0.000185113	0.00135634			LOC121144035	28.7210184807623	-1.1792	0.428371290818214	-2.75275646725537	0.00590958384773236	0.023116
LOC101822455	8852.47	-1.0718	0.320618	-3.3429	0.00082907	0.00456494			Ndufa2	1553.47645888485	-1.1776	0.205632681611149	-5.72670344008189	1.02400945630345e-08	4.03288e-07
LOC121143458	236.124	-1.07143	0.21912	-4.88971	1.01e-06	2.07e-05			LOC121133031	22.5462290714609	-1.1773	0.440009791381162	-2.6756205667951	0.0074591038768123	0.0279073
LOC101828219	199.682	-1.07091	0.368646	-2.90497	0.00367288	0.0152103			Adad1	21.8945452793702	-1.1773	0.425524913701339	-2.76669468796125	0.00566277611916856	0.0223363
LOC121132720	32.2228	-1.07037	0.317526	-3.37096	0.000749071	0.00419357			Ttr	162632.612009062	-1.17724	0.183413773394132	-6.41848178872908	1.37640068716558e-10	9.47496e-09
LOC101839321	598.478	-1.07025	0.237016	-4.51552	6.32e-06	8.76e-05			LOC121142807	133.013889429903	-1.17602	0.294675298643121	-3.99090112780773	6.58227189053441e-05	0.000602308
LOC121139364	37.7924	-1.06971	0.339654	-3.14942	0.00163594	0.00790797			Bhmt	31915.6072760184	-1.16984	0.332887812347888	-3.51422796384279	0.000441034147659033	0.00286544
Kmt5c	242.784	-1.06895	0.232641	-4.59487	4.33e-06	6.54e-05			Trib3	850.608336763094	-1.16919	0.277486260491551	-4.21349992722838	2.5144366830378e-05	0.000275892
LOC121139259	14765.8	-1.06778	0.367413	-2.90621	0.00365841	0.0151618			Tmod4	25.5217419845308	-1.16676	0.418030226321694	-2.79108015881729	0.00525324605597895	0.021079
Sdf2l1	615.202	-1.06759	0.297741	-3.58563	0.00033626	0.00220503			Apoc3	55866.9334718294	-1.16611	0.254670170536634	-4.57890835292921	4.67408923643694e-06	6.94276e-05
LOC101825350	183.399	-1.06681	0.254189	-4.19692	2.71e-05	0.000285527			LOC101842026	19.6177081399033	-1.16424	0.471012855789797	-2.47177216764254	0.0134445168399195	0.0446795
LOC121139104	926.395	-1.06676	0.228497	-4.66859	3.03e-06	4.91e-05			Alkbh2	336.446601552858	-1.16294	0.182964992718166	-6.3560698858942	2.06980888625377e-10	1.32646e-08
LOC110340366	3118.98	-1.06638	0.33367	-3.19591	0.00139393	0.00694005			LOC101836721	46.4869935248549	-1.16268	0.32946521730925	-3.52899602269809	0.000417139399754951	0.00273003
LOC101843100	9321.18	-1.06606	0.238491	-4.47005	7.82e-06	0.000104059			Mgmt	288.476432798321	-1.16238	0.254831037967549	-4.56137323254943	5.08201543813164e-06	7.44249e-05
Cacna1c	64.7627	-1.06605	0.314567	-3.38895	0.000701598	0.00399765			Dnah1	20.661311600085	-1.16101	0.443614949886737	-2.61715191874336	0.00886668691202454	0.0321289
Khk	7666.17	-1.06537	0.287833	-3.70135	0.000214459	0.00152376			LOC101825484	98.0539765461071	-1.15781	0.297226154244996	-3.8953716546065	9.80482704688503e-05	0.000832828
Arhgap33	50.1276	-1.06534	0.430486	-2.47473	0.0133335	0.0426112			Naaladl1	1266.53482643711	-1.15719	0.277684660334635	-4.16726299889717	3.08278755582177e-05	0.000325024
Snrpd2	1093.25	-1.06429	0.178429	-5.96478	2.45e-09	1.6e-07			LOC121144289	20.7598980150384	-1.1555	0.455186902142003	-2.53850822563713	0.0111326185843552	0.038464
Slc26a6	682.162	-1.06388	0.419841	-2.534	0.0112768	0.0374147			Ankrd35	29.1146247234201	-1.15389	0.451077598262933	-2.55806328745383	0.0105256934308513	0.0368008
Pyroxd2	31.2819	-1.06204	0.366076	-2.90116	0.00371788	0.0153537			Plppr2	78.3686680828406	-1.15198	0.306367110653636	-3.76012324373553	0.000169829668944046	0.00130665
Snrnp70	2216.87	-1.06155	0.257748	-4.11857	3.81e-05	0.000378477			LOC101831311	21.6110326129472	-1.15048	0.41847138532972	-2.749247221083	0.00597323153389837	0.0233242
Rps21	427.331	-1.06123	0.341841	-3.10444	0.00190637	0.00895384			LOC121141074	77.0843791655768	-1.14994	0.263788995136836	-4.35930906862281	1.3047373298993e-05	0.00016178
LOC101828456	17037.5	-1.06093	0.156697	-6.77057	1.28e-11	2.17e-09			Gabbr1	86.9705663002213	-1.14891	0.307647533597125	-3.73448676972719	0.000188098378617791	0.00141847
LOC121143336	338.505	-1.0604	0.248506	-4.26709	1.98e-05	0.000222423			Tle2	340.074814200031	-1.14849	0.246488953597693	-4.65940522221027	3.17124369166611e-06	5.00458e-05
Ndufa13	1806.44	-1.05987	0.185892	-5.70155	1.19e-08	5.93e-07			LOC110341562	37331.124796179	-1.14786	0.253299881203025	-4.53162140307452	5.8532682777148e-06	8.34581e-05
LOC101842867	643.962	-1.05883	0.165686	-6.39055	1.65e-10	1.74e-08			LOC121135503	246.159512990902	-1.14702	0.399143281250837	-2.87370115201783	0.00405692641697368	0.0170838
LOC121140277	243.142	-1.0587	0.288798	-3.66589	0.000246482	0.00170914			Rhbdl1	31.7584584438892	-1.14693	0.401842595291905	-2.85417510181202	0.00431487416052445	0.0180131
Tmem198	44.3946	-1.0585	0.33243	-3.18412	0.00145194	0.00716374			LOC121143321	42.1876385636608	-1.1468	0.402082716166926	-2.85215526902321	0.00434238841136086	0.0181026
LOC121137982	201.806	-1.05708	0.433456	-2.43873	0.0147391	0.0459999			Zfp36	1937.09097563895	-1.14653	0.2372372621553	-4.83283672456376	1.3460117756404e-06	2.46585e-05
LOC121143911	33.0945	-1.05671	0.337922	-3.12708	0.00176549	0.00840515			LOC101836453	76.7357729081461	-1.14607	0.339583229562401	-3.37492294988347	0.000738363602154454	0.0043499
LOC101826919	74.3598	-1.0563	0.241417	-4.3754	1.21e-05	0.000149645			LOC101832126	272.880750465163	-1.1457	0.233136912959063	-4.91428288676051	8.91080102134989e-07	1.74126e-05
Hint2	3088.38	-1.05455	0.222874	-4.73159	2.23e-06	3.83e-05			LOC121138971	243.1722373381	-1.14527	0.307486615896664	-3.72460449400694	0.000195621671815571	0.00146901
LOC121141262	172.736	-1.05422	0.219238	-4.80857	1.52e-06	2.9e-05			LOC121143921	47.2715630110288	-1.14411	0.353852687059344	-3.23328998430543	0.00122373275821227	0.00647922
LOC106021075	26.5247	-1.05376	0.418244	-2.51947	0.011753	0.0386344			LOC121137360	51.2211905162183	-1.14372	0.314308513126026	-3.63885998513915	0.000273847629794482	0.00192999
LOC121136905	78.3543	-1.05366	0.353507	-2.98058	0.00287702	0.0125573			Znf473	155.835241672033	-1.14278	0.261763262552524	-4.36570090906372	1.26715769929595e-05	0.000157908
COX3	183368	-1.05342	0.195856	-5.37856	7.51e-08	2.5e-06			LOC121136579	3893.88692162158	-1.14211	0.243148389965956	-4.69716582717813	2.63796278064176e-06	4.29179e-05
LOC101822898	233.537	-1.05157	0.236147	-4.45302	8.47e-06	0.000111629			Bola1	1148.88297734182	-1.14	0.207658197221132	-5.48977047593319	4.02456382249432e-08	1.29191e-06
LOC121142578	54240.4	-1.05124	0.269752	-3.89707	9.74e-05	0.000803783			Rsrp1	2249.42349077257	-1.13976	0.186122152458493	-6.12372881516533	9.14104250672749e-10	4.80711e-08
Alas1	13093.6	-1.05114	0.300755	-3.49498	0.000474094	0.00290038			Larp1b	64.6055114667171	-1.13945	0.263964791323215	-4.31668154511728	1.58392415527345e-05	0.000189562
Sybu	60.139	-1.05106	0.28074	-3.7439	0.000181184	0.00133733			Mfsd13a	187.328970498526	-1.13929	0.249968927441565	-4.55772364399901	5.17110156708993e-06	7.52313e-05
Msantd2	175.666	-1.04945	0.260235	-4.03271	5.51e-05	0.000505222			ND1	142221.507742866	-1.13799	0.202569579844387	-5.61779488928567	1.93409900220827e-08	6.83433e-07
LOC106022664	48.1547	-1.04871	0.314289	-3.33677	0.000847581	0.00464761			LOC101830378	73.4292905562593	-1.13787	0.249631527723725	-4.55821614321596	5.15899301216551e-06	7.51163e-05
LOC121138788	68.0579	-1.0485	0.382138	-2.74377	0.00607384	0.0227388			LOC121142935	90.3719877087779	-1.13771	0.306303284834717	-3.71431045299549	0.00020375852753095	0.00152054
LOC101838375	348.295	-1.04815	0.227017	-4.61707	3.89e-06	6.01e-05			Kif25	27.1712908570284	-1.13769	0.370926880229408	-3.06715393332606	0.00216107536197442	0.0102439
Klf6	2138.63	-1.04796	0.318231	-3.29308	0.000990953	0.00526244			LOC106022309	32.6953064841456	-1.13567	0.378464864335657	-3.00071570572435	0.0026934590708129	0.0122014
Lcn12	226.959	-1.04688	0.259318	-4.03706	5.41e-05	0.00049872			LOC121138459	52.2100183429447	-1.1351	0.324503684311737	-3.49795912277877	0.000468832984479348	0.00300738
Ctsf	1543.88	-1.04626	0.348488	-3.00229	0.00267953	0.0118147			LOC101830905	4075.04178670834	-1.13444	0.178522746713526	-6.35460551154459	2.08962177257989e-10	1.33437e-08
LOC101829910	23.1375	-1.04567	0.40604	-2.57529	0.0100155	0.0338871			LOC101829229	704.48422331956	-1.13434	0.273748538559182	-4.1437122749787	3.41728453060716e-05	0.000352981
Ca14	345.05	-1.04527	0.264952	-3.94513	7.98e-05	0.000684594			LOC121135670	78.876919901106	-1.13406	0.355139956487941	-3.19327287230297	0.00140669950063578	0.00722337
CUNH1orf35	495.907	-1.04477	0.202949	-5.14792	2.63e-07	6.9e-06			LOC121140091	30.3831730808623	-1.13282	0.402460968461441	-2.8147365302627	0.00488172383386241	0.0199054
Spag4	145.182	-1.04409	0.290308	-3.5965	0.000322528	0.00212944			LOC101834663	191.636217062698	-1.13118	0.249652401677178	-4.53102460718502	5.86983001892714e-06	8.3589e-05
LOC121138818	337.537	-1.04397	0.241815	-4.31722	1.58e-05	0.000184136			LOC121136918	24.7862133081946	-1.13094	0.392100343882536	-2.88430623995142	0.00392277074984474	0.0166285
Dnm3	137.209	-1.04368	0.39698	-2.62906	0.00856217	0.0298875			LOC121138737	3229.81546048133	-1.13043	0.352428311893505	-3.20755584639561	0.00133868066528016	0.00697516
Grin3b	27.1598	-1.04268	0.361487	-2.88442	0.0039213	0.0160062			ND6	33195.9469955347	-1.13012	0.250651410367735	-4.5087224416266	6.52191654954859e-06	9.09609e-05
LOC106022276	414.947	-1.04225	0.313858	-3.32075	0.000897749	0.00485541			Ocel1	760.717589560208	-1.12793	0.212627007953166	-5.30475088695181	1.12826968730229e-07	2.98476e-06
LOC121143979	76.5962	-1.04211	0.296808	-3.51107	0.000446304	0.00276332			LOC121135771	49.054025070244	-1.1276	0.31253545055051	-3.60792035124775	0.00030866120790188	0.00213744
Romo1	1707.92	-1.04047	0.229661	-4.53045	5.89e-06	8.3e-05			LOC101841580	31.5181400403837	-1.1263	0.376780553194761	-2.98926025520783	0.00279653816998404	0.012576
Pax4	33.721	-1.04041	0.406675	-2.55833	0.0105175	0.0352949			Tecr	5544.22627128636	-1.12582	0.221630148776585	-5.07972883838978	3.77973980139227e-07	8.36408e-06
Shank3	480.371	-1.03926	0.314928	-3.29998	0.000966901	0.00515974			LOC121136705	62.7387068871265	-1.12511	0.271827315572211	-4.13905922760197	3.48732919257773e-05	0.000359179
Tp53i13	301.576	-1.03824	0.238348	-4.35597	1.32e-05	0.000160773			LOC121140024	172.171761637742	-1.12508	0.242822718634162	-4.6333534092973	3.5978955396635e-06	5.55153e-05
LOC110340959	551.237	-1.03796	0.245823	-4.22239	2.42e-05	0.000259936			LOC121133833	118.078164315084	-1.12392	0.269276250626585	-4.17384049039275	2.9950749017365e-05	0.000317251
LOC101833900	44.1405	-1.03704	0.350156	-2.96164	0.00306005	0.0131638			LOC101841731	169.963826820281	-1.1227	0.309295653326218	-3.62984904557228	0.000283587017042936	0.00198767
LOC121139359	61.1929	-1.03517	0.280898	-3.6852	0.000228523	0.0016022			Crtac1	79.9930101715858	-1.1213	0.378934514501362	-2.95907777087354	0.00308561219739477	0.0136392
LOC121134002	128.496	-1.03345	0.297291	-3.47621	0.000508545	0.0030666			LOC121136238	73.7040762325255	-1.12124	0.328410911782953	-3.41412250842558	0.000639877966098107	0.00389018
Rex1bd	1206.7	-1.03343	0.182569	-5.66047	1.51e-08	7.16e-07			LOC110340961	62.7658762991532	-1.12085	0.272399057055528	-4.11473423394042	3.87625763133145e-05	0.000391347
Ccdc61	114.045	-1.03207	0.226478	-4.55702	5.19e-06	7.53e-05			LOC110340862	88.6680986675135	-1.12018	0.284721682121427	-3.93431128682426	8.34355929240995e-05	0.000730215
LOC121139817	70.9458	-1.03169	0.313731	-3.28847	0.00100734	0.00533391			Ndufb7	1639.89678876321	-1.11888	0.205142511389913	-5.45416542271159	4.92033819601594e-08	1.51161e-06
Sema6c	135.851	-1.03111	0.30276	-3.4057	0.000659937	0.0037911			LOC121141633	23.5129708422535	-1.1187	0.411958125528896	-2.71555819493545	0.00661641469397152	0.025392
Ankrd40cl	49.811	-1.03087	0.350016	-2.9452	0.00322748	0.01374			LOC101825466	678.747156917789	-1.11811	0.237388762857203	-4.71002822596924	2.47682487534827e-06	4.08162e-05
Aopep	356.19	-1.03078	0.247164	-4.17042	3.04e-05	0.000314376			Crip3	73.1175157154481	-1.11764	0.354580192825291	-3.15199746886913	0.00162157678971043	0.00809595
Ccs	2635	-1.03011	0.197866	-5.2061	1.93e-07	5.37e-06			LOC121142474	651.287284524835	-1.11741	0.217643325684565	-5.13413205495557	2.83449031834945e-07	6.58191e-06
LOC101836863	3389.68	-1.02949	0.274289	-3.75332	0.000174508	0.00129833			LOC121144459	382.068253284434	-1.11738	0.432499997060283	-2.58354317640904	0.00977912260454466	0.0347685
Ahsg	145346	-1.0293	0.232526	-4.4266	9.57e-06	0.000123094			Higd1b	16.6596009954225	-1.11721	0.458679384810151	-2.43571223292421	0.0148625029849253	0.0483732
Psme2	2999.13	-1.02752	0.171082	-6.00598	1.9e-09	1.32e-07			Ahsg	100612.778204557	-1.11693	0.262951297073183	-4.24768049741561	2.1599513050977e-05	0.000243199
LOC101838830	46.7336	-1.02736	0.346744	-2.96287	0.00304785	0.013125			Caprin2	152.260315561227	-1.11688	0.251405595712925	-4.44252633415264	8.89087476939913e-06	0.00011737
Armh1	454.876	-1.02579	0.39138	-2.62096	0.0087683	0.0304388			LOC121135812	23.5318850762746	-1.11594	0.393786867512801	-2.83386956578185	0.00459880984263993	0.0189538
LOC121141356	64.4392	-1.02553	0.3065	-3.34594	0.000820055	0.00452311			LOC121142315	37486.0189833673	-1.1159	0.282676731854762	-3.94760856113117	7.89357274863385e-05	0.000699044
Fnbp4	717.583	-1.02532	0.24787	-4.13653	3.53e-05	0.000353893			LOC101835164	157.453024900447	-1.11514	0.348853387008233	-3.19657433165143	0.00139069989147904	0.00716591
CUNH15orf62	646.688	-1.02531	0.292828	-3.50141	0.000462797	0.00284186			LOC101840863	14283.1133438687	-1.11438	0.195195312586575	-5.70907530876087	1.13591624428068e-08	4.41526e-07
LOC106023276	15337	-1.02413	0.250251	-4.09241	4.27e-05	0.000415279			Fam229a	23.7538583333287	-1.1142	0.399865122016036	-2.78644392808472	0.00532898366263782	0.0213159
Tspoap1	292.894	-1.02344	0.248759	-4.1142	3.89e-05	0.000384305			LOC121132892	21.9016512614688	-1.11164	0.397996539759697	-2.79309345657532	0.00522066064225427	0.0209671
Agxt	3074.51	-1.02174	0.280986	-3.63628	0.000276603	0.00188063			LOC121135543	92.9637021155322	-1.11097	0.309463400119696	-3.58999189340985	0.000330688245610093	0.0022654
LOC101822731	7426.4	-1.02076	0.206236	-4.94947	7.44e-07	1.62e-05			Uba7	152.73521766277	-1.10962	0.363211496871696	-3.05502985091816	0.0022503812268069	0.0105692
Cir1	745.716	-1.02051	0.199729	-5.10949	3.23e-07	8.07e-06			LOC101829072	287.548483398235	-1.10848	0.215713572596316	-5.13864551146495	2.76725865974067e-07	6.45092e-06
Per1	2509.89	-1.02011	0.287974	-3.54235	0.000396573	0.00252002			Tmem238	968.132715999122	-1.10715	0.238369988289572	-4.64468390767214	3.40597527946951e-06	5.32798e-05
Klf2	306.443	-1.0197	0.231896	-4.39724	1.1e-05	0.000137425			LOC101822827	2757.89607413846	-1.10594	0.300576465286652	-3.6793877649592	0.000233794553188677	0.00169929
Nr1i3	4378.52	-1.01935	0.134171	-7.59741	3.02e-14	1.42e-11			ND3	19318.1962208123	-1.10514	0.269553109085398	-4.09988636039895	4.13353058701626e-05	0.000411512
Alas2	218.831	-1.01881	0.249957	-4.07595	4.58e-05	0.000438511			Gcat	651.980297068988	-1.10505	0.36650748573082	-3.01506939332986	0.00256920466815237	0.0117393
Rgl3	199.96	-1.01802	0.260697	-3.90498	9.42e-05	0.000782688			Wdr64	98.6484576950685	-1.10367	0.278966181702189	-3.95629950668473	7.61197165249161e-05	0.000678475
LOC121143278	199.358	-1.01751	0.214377	-4.74637	2.07e-06	3.63e-05			LOC110342581	136.879339708618	-1.10156	0.27095382233706	-4.06549859579686	4.7929882916844e-05	0.00046149
Cabyr	41.0419	-1.01658	0.351347	-2.89338	0.00381116	0.0156762			LOC101835728	40.3064574871144	-1.09765	0.396167571878893	-2.77067392578468	0.00559404155241207	0.0221098
CUNH6orf226	297.259	-1.01583	0.239296	-4.24507	2.19e-05	0.000239376			LOC121142383	3169.46813896248	-1.09734	0.336416326829707	-3.26184838201551	0.00110688328570252	0.00599548
Znf862	58.8088	-1.01558	0.347483	-2.92269	0.00347026	0.0145669			Sec61a2	395.877321512527	-1.09685	0.191235850048425	-5.73558900095094	9.71740467983396e-09	3.85249e-07
Acmsd	927.853	-1.01528	0.404501	-2.50995	0.0120748	0.0394406			Tsacc	18.9132165973708	-1.09658	0.427709065537744	-2.56385334878203	0.0103517272667953	0.0363443
Hrg	23954.9	-1.015	0.320719	-3.16476	0.00155211	0.00757602			LOC101825491	454.068193421264	-1.09649	0.276370095171535	-3.96747654163504	7.2637659255857e-05	0.000652316
Lgals2	2107.65	-1.01498	0.18276	-5.5536	2.8e-08	1.14e-06			Atp5me	1949.39022706026	-1.0958	0.214310229304086	-5.11316995713835	3.1679702534349e-07	7.19737e-06
LOC101839048	39.0929	-1.01484	0.365918	-2.77341	0.00554721	0.0212255			LOC121138731	61.6015657233243	-1.0958	0.358065369578584	-3.06032421897196	0.00221097503812944	0.0104197
Neil1	195.033	-1.01468	0.209053	-4.85371	1.21e-06	2.41e-05			Ip6k2	915.258562044352	-1.09491	0.196262058598605	-5.5788237709136	2.42150413116211e-08	8.29435e-07
LOC101844418	40.2112	-1.01381	0.390807	-2.59414	0.00948266	0.0324049			Ccnl2	1612.06484279132	-1.09443	0.231150322469678	-4.73470444454677	2.1937454173027e-06	3.68995e-05
LOC106022229	138.907	-1.01332	0.297038	-3.41142	0.000646247	0.0037246			LOC106020981	660.721897024844	-1.09309	0.388791038448995	-2.8115200272539	0.00493080210027736	0.0200689
Vtn	85343.5	-1.01301	0.141072	-7.18079	6.93e-13	1.84e-10			LOC121144493	104.271465479093	-1.09301	0.250421350826919	-4.36467209384479	1.27313587933081e-05	0.000158411
Cryba4	50.4632	-1.01234	0.385649	-2.62503	0.00866413	0.0301646			LOC101826997	52.0021136796845	-1.09255	0.320705651181929	-3.40669159503875	0.000657553811474021	0.00398428
Crocc	76.0618	-1.01162	0.301161	-3.35906	0.000782079	0.00434429			LOC121132862	18.6715976292417	-1.09227	0.399577012667783	-2.73357072822695	0.00626516659272908	0.0242987
LOC121132747	108.628	-1.01158	0.313388	-3.22788	0.00124711	0.00634177			LOC106021533	25.1768021722688	-1.09216	0.403247323989831	-2.70840477063547	0.00676075111896152	0.0257965
Dhx58	89.4802	-1.01149	0.318879	-3.17202	0.00151384	0.00740902			Rpl36	4026.69486609918	-1.09152	0.212662374435855	-5.13263700222388	2.85710614099677e-07	6.62582e-06
Rgl2	1156.67	-1.01072	0.14984	-6.74537	1.53e-11	2.42e-09			LOC101840807	6373.43754172425	-1.08918	0.294422133779949	-3.69938806783331	0.000216119929324805	0.00159349
Apoc4	20534.1	-1.01061	0.251519	-4.01801	5.87e-05	0.000532144			CUNH17orf78	3457.92456265607	-1.08845	0.389485136215205	-2.79457723974038	0.00519676247927473	0.0208946
Hmgn5	1109.16	-1.01046	0.182163	-5.54698	2.91e-08	1.17e-06			Nfkbid	24.7161327378242	-1.08828	0.392442899661062	-2.77307867589603	0.00555286938756759	0.0220047
LOC121137271	217.186	-1.01044	0.23984	-4.21298	2.52e-05	0.00026871			LOC121136636	85.901243474179	-1.08744	0.34970350246247	-3.10961447365159	0.00187331678332736	0.0090961
Wdr5b	24.7979	-1.00657	0.367208	-2.74115	0.0061224	0.0228789			LOC106021619	265.9064520375	-1.08687	0.212264418099338	-5.12034423211479	3.04978439861173e-07	6.97316e-06
Trpt1	166.859	-1.00639	0.219715	-4.58046	4.64e-06	6.91e-05			LOC101838291	110.293490154536	-1.08663	0.280997363532233	-3.86706088012151	0.000110154935565438	0.000914803
Ccdc85b	399.036	-1.00625	0.246792	-4.07731	4.56e-05	0.000436454			LOC121142183	86.7553374870297	-1.08626	0.333732642020554	-3.2548773602199	0.00113441341213612	0.00610208
LOC121138218	617826	-1.00446	0.198108	-5.07027	3.97e-07	9.46e-06			LOC121132915	64.7614230861392	-1.08493	0.340663594091935	-3.18476657802477	0.00144870810911495	0.00739027
Atp6v1c2	22.0861	-1.00433	0.401542	-2.50118	0.012378	0.0401667			Arrdc3	4099.45937933634	-1.08464	0.393984910418873	-2.75300665842868	0.00590506952336511	0.0231034
LOC121139413	42.9011	-1.00367	0.316531	-3.17083	0.00152005	0.00743278			Cldnd2	28.0791182512556	-1.0843	0.362450559225527	-2.99157859226344	0.00277539088172837	0.0124956
Txn	8632.5	-1.00317	0.159039	-6.30768	2.83e-10	2.67e-08			LOC101840661	78470.9841539744	-1.08418	0.180863366943825	-5.99446743838037	2.041533650212e-09	9.56953e-08
Mrpl23	1219.97	-1.00314	0.162429	-6.17591	6.58e-10	5.35e-08			LOC101827432	39.1571005636762	-1.08282	0.383969611278866	-2.82006774170087	0.00480135124018292	0.0196764
LOC101830904	2374.99	-1.00213	0.214554	-4.67073	3e-06	4.86e-05			Bcat2	250.266920658248	-1.0826	0.257607381162303	-4.20252693094373	2.63951834154885e-05	0.000286723
LOC106022311	93.2598	-1.00208	0.237088	-4.22659	2.37e-05	0.000255967			LOC101835375	329.493394319886	-1.08257	0.270964682477205	-3.99524622801296	6.46270499730848e-05	0.000594941
Pik3c2g	760.188	-1.0014	0.284227	-3.52326	0.000426279	0.00266648			Pxmp2	6828.98111284845	-1.08139	0.173763889554754	-6.22332201685272	4.86736923543899e-10	2.78938e-08
Tmem44	60.9254	-1.00131	0.346657	-2.88846	0.0038713	0.0158829			COX1	601494.366986965	-1.0807	0.211680273896074	-5.10532459529503	3.30227176031805e-07	7.474e-06
Luc7l3	1214.46	-1.00055	0.222239	-4.50214	6.73e-06	9.25e-05			Znf324	223.594415686956	-1.08011	0.237991521307062	-4.5384253573327	5.66758500840563e-06	8.15913e-05
Clock	985.987	1.00054	0.191046	5.23716	1.63e-07	4.67e-06			LOC121135911	42.1866614907485	-1.08008	0.321304057608942	-3.36153575855507	0.000775103197349532	0.00452652
LOC101826656	1037.14	1.00268	0.169218	5.92537	3.12e-09	1.96e-07			Lyar	256.658668005955	-1.07847	0.16011788603587	-6.73550274770737	1.6336407694761e-11	1.58747e-09
Pygb	137.845	1.00307	0.28651	3.501	0.000463509	0.00284517			LOC121139467	158.528101304349	-1.0777	0.292928561827559	-3.67905356361185	0.000234101101475053	0.00170082
Osbpl11	980.131	1.00364	0.209649	4.78726	1.69e-06	3.11e-05			LOC121140262	144.881967784944	-1.07739	0.311143367697187	-3.46267480553389	0.000534834373662981	0.00334716
LOC121139980	219.45	1.00374	0.14854	6.75741	1.4e-11	2.35e-09			LOC121143318	49.433235138356	-1.07729	0.318566061981655	-3.38169944076059	0.000720389175934664	0.00426226
LOC101831582	460.897	1.0038	0.199242	5.0381	4.7e-07	1.1e-05			LOC101839380	1477.90448075286	-1.07638	0.373909093145953	-2.87872022019872	0.00399292393269155	0.016858
Creb3l2	296.568	1.0054	0.246402	4.0803	4.5e-05	0.000431883			LOC121136390	22.2071404724538	-1.07635	0.395109230491979	-2.72419090337835	0.00644592355802706	0.0248712
Sdc3	1772.01	1.00563	0.216368	4.64775	3.36e-06	5.31e-05			Bloc1s3	300.854300080742	-1.07631	0.220079585410735	-4.8905291638086	1.00565256722969e-06	1.92311e-05
Mosmo	237.764	1.00686	0.170182	5.91639	3.29e-09	2.04e-07			LOC121138806	124.467309252322	-1.07475	0.264167445006476	-4.06842971833226	4.73310327018035e-05	0.000455969
Ahdc1	576.318	1.00776	0.201343	5.0052	5.58e-07	1.27e-05			Pnisr	1283.52905327071	-1.07224	0.256181371252185	-4.1854623846265	2.84586195157526e-05	0.000304877
Cacul1	1905.55	1.00793	0.134872	7.47318	7.83e-14	3.13e-11			Adamts10	342.483984099749	-1.07171	0.237194496254087	-4.51828414490093	6.23427850850764e-06	8.79092e-05
Kremen1	168.408	1.00894	0.222258	4.53948	5.64e-06	8.04e-05			Gadd45gip1	1349.98652357131	-1.07	0.187080230432265	-5.71947854774394	1.06851463348891e-08	4.18053e-07
Klhl5	218.713	1.00931	0.189997	5.31228	1.08e-07	3.36e-06			LOC101842832	5318.38409643435	-1.06964	0.339322023616134	-3.15227750570843	0.00162002230444692	0.00809332
Sec23a	3511.22	1.00983	0.184146	5.48383	4.16e-08	1.54e-06			LOC101826794	323.282977095215	-1.06934	0.322089341904077	-3.32002100171414	0.00090010676446407	0.00508625
Lrrk2	204.435	1.00985	0.283183	3.56606	0.000362393	0.00234488			Gpr137	56.3756414365133	-1.06816	0.355573983842506	-3.00403209566283	0.00266427217302699	0.0121029
Rnf150	104.598	1.01019	0.269422	3.74946	0.000177219	0.00131433			LOC106022351	208.243839786215	-1.0676	0.288232830134942	-3.70396340770511	0.000212256889639075	0.00156954
Slc12a2	89.0116	1.01052	0.366294	2.75876	0.00580219	0.0220079			Plekhm2	1686.93945628498	-1.06616	0.317759251157129	-3.35525055195107	0.000792931322349706	0.00460303
Uba6	599.807	1.01106	0.156811	6.4476	1.14e-10	1.27e-08			Ndufa11	1416.28315552452	-1.06419	0.183214880571615	-5.80844539446662	6.30555879687991e-09	2.57994e-07
Jam2	373.52	1.01133	0.246948	4.09531	4.22e-05	0.000411575			LOC121135662	33.4013959238967	-1.06375	0.371780866036383	-2.86123410109327	0.00421995322309625	0.0176663
Ywhaz	1199.52	1.01139	0.194422	5.20203	1.97e-07	5.46e-06			LOC106021749	81.7900220458574	-1.06289	0.333349267291689	-3.18850987503738	0.00143008125228075	0.00731822
Bmpr2	1175.89	1.01188	0.150636	6.71737	1.85e-11	2.87e-09			LOC121136756	150.421121553003	-1.06201	0.246812935259224	-4.3029068306079	1.68571749811634e-05	0.000199475
Plac8	141.838	1.01246	0.376564	2.68868	0.00717359	0.0259622			LOC101837774	40.3351859824888	-1.06089	0.43059160803391	-2.46379791931789	0.0137473594682381	0.0454938
Trim59	162.262	1.01399	0.178392	5.68408	1.32e-08	6.45e-07			Znf428	102.297189961949	-1.0608	0.27120278012549	-3.91147308527811	9.17348806896966e-05	0.000788395
Ccdc141	1692.18	1.01424	0.179949	5.63628	1.74e-08	7.99e-07			LOC121140552	217.595550344538	-1.06035	0.257744264904452	-4.11397331710659	3.88906409207327e-05	0.000392197
Kat6a	551.136	1.01432	0.190775	5.31682	1.06e-07	3.29e-06			LOC106021470	36.9430051335166	-1.05966	0.387002479880244	-2.73812659262763	0.00617902857470476	0.0240305
Snx30	703.369	1.01502	0.150763	6.73258	1.67e-11	2.61e-09			LOC121134137	302.589545736309	-1.05893	0.265588987674766	-3.98708413856393	6.68903089577525e-05	0.000609581
Ppip5k2	252.33	1.01614	0.217719	4.66723	3.05e-06	4.93e-05			Tmprss9	74.2696043093387	-1.05862	0.316767538909595	-3.34193839168084	0.000831955242375046	0.00477233
Tor1aip1	773.791	1.0164	0.221878	4.58088	4.63e-06	6.9e-05			LOC121135128	46.3825040548132	-1.05634	0.389726365276287	-2.7104583198591	0.00671902926713938	0.0256903
Hhat	102.038	1.01687	0.334867	3.03664	0.00239228	0.0107856			Kcnu1	44.5629764319636	-1.05614	0.41154896023116	-2.56626019534852	0.010280168103718	0.0361545
Lrrc32	679.709	1.01748	0.248499	4.0945	4.23e-05	0.000412114			ATP6	197099.282358224	-1.05607	0.240540273963783	-4.39038803629332	1.13148564145729e-05	0.000144198
Hif1a	1027.52	1.01805	0.151849	6.70436	2.02e-11	3.1e-09			LOC121133944	552.372949709371	-1.05464	0.277019286798129	-3.8071128158935	0.000140598617265384	0.00112228
LOC121142017	798.016	1.0192	0.197967	5.14837	2.63e-07	6.89e-06			LOC101824143	519.19424506634	-1.05384	0.220196719975793	-4.78588769999177	1.70233227289094e-06	2.97825e-05
Syne3	94.2577	1.01992	0.341507	2.98652	0.00282171	0.0123356			Snrpn	508.968751731245	-1.05368	0.178847230585345	-5.89148960370197	3.82729742680903e-09	1.65498e-07
Jpt2	17163.3	1.0203	0.207617	4.91433	8.91e-07	1.88e-05			LOC106022121	177.153180258635	-1.05361	0.213428703275425	-4.93660345179988	7.94948775913021e-07	1.57057e-05
Cbfb	367.696	1.02033	0.1841	5.54224	2.99e-08	1.19e-06			Slc15a3	282.687555870364	-1.05195	0.392041460939755	-2.68325238277413	0.00729099449771316	0.0273757
Etfdh	12982.1	1.02037	0.253	4.03309	5.5e-05	0.000504969			LOC121142380	69.8679413130365	-1.04959	0.358011416515624	-2.93173573153284	0.00337073442181764	0.0146818
LOC101834176	301.372	1.02094	0.191135	5.34145	9.22e-08	2.95e-06			LOC101824440	82.6856574309785	-1.04942	0.264149487159911	-3.97283948623741	7.10209100348903e-05	0.000640693
Usp1	333.094	1.02163	0.178705	5.71687	1.09e-08	5.57e-07			Akr1d1	8918.25689702498	-1.04868	0.322898671005698	-3.24770756745123	0.00116338772966584	0.00622609
Vps13d	1884.44	1.02233	0.273285	3.7409	0.000183364	0.00134821			LOC121139293	47.5283586806731	-1.04804	0.407094222176966	-2.57445107306863	0.0100399285374683	0.0354841
Nipa1	195.755	1.02234	0.319539	3.19941	0.00137708	0.00687493			LOC106022575	133.039984593007	-1.04784	0.335700041051346	-3.12135942922837	0.00180018168961955	0.00879433
Ptprj	3105.43	1.02449	0.204394	5.01233	5.38e-07	1.23e-05			LOC101823879	63.4425866295188	-1.04766	0.346721481929549	-3.02161135898327	0.0025143313756583	0.0115361
Myo10	1558.54	1.0245	0.181201	5.65392	1.57e-08	7.38e-07			Vegfa	4796.041623417	-1.04756	0.171860839998482	-6.0954051389473	1.09160630045997e-09	5.54199e-08
LOC121138515	327.492	1.02574	0.240081	4.27247	1.93e-05	0.000218013			Angptl6	437.901442441605	-1.04743	0.289309999560153	-3.62043143582383	0.000294112183835015	0.00204779
Znf668	54.6554	1.02712	0.271732	3.7799	0.000156891	0.0011899			LOC106022446	133.373245314637	-1.04727	0.40938756187768	-2.55812842548168	0.0105237219401324	0.0368008
Cpt1a	24864.7	1.02713	0.294023	3.49338	0.000476946	0.00291566			Hsd17b2	775.646076489665	-1.04701	0.247153799613453	-4.23625457595923	2.27279084944061e-05	0.000254621
Treml4	121.708	1.02721	0.363363	2.82696	0.00469927	0.0185117			LOC121142523	36.8876592230954	-1.04647	0.402412670587635	-2.60049036977075	0.00930906318145133	0.033443
Gprc5b	41.1669	1.02737	0.350548	2.93076	0.00338129	0.0142727			Inafm1	241.377266659568	-1.04633	0.255757550641555	-4.09108447393412	4.29360690614192e-05	0.00042344
Kdf1	244.798	1.02744	0.336506	3.05326	0.00226373	0.0102965			LOC121142796	265.652663761471	-1.04551	0.231805574725388	-4.51029749599873	6.47367740021378e-06	9.03586e-05
LOC101838199	307.981	1.02808	0.24017	4.28064	1.86e-05	0.000211614			LOC110339729	4184.78610898358	-1.0453	0.170157622752365	-6.14312639747804	8.09128450976931e-10	4.32339e-08
Mamdc2	209.58	1.02828	0.218379	4.70869	2.49e-06	4.2e-05			LOC101835916	47.6990049023387	-1.04504	0.382158214928736	-2.73456913893179	0.00624619762370074	0.0242313
Bmpr1a	947.289	1.02841	0.143213	7.181	6.92e-13	1.84e-10			LOC121136840	47.1404226351076	-1.04504	0.35603883664611	-2.93517897274752	0.00333355353231627	0.0145599
Adam10	1285.28	1.03009	0.12902	7.98393	1.42e-15	1.33e-12			LOC121144039	193.585910083309	-1.04485	0.298128603433378	-3.50470913090731	0.000457106397249159	0.00295111
Arhgap32	108.994	1.03015	0.337048	3.05638	0.00224025	0.010218			Jun	1469.37539823465	-1.04469	0.391726875341575	-2.66687408192518	0.00765603503957873	0.0285009
Pla2g4a	41.5636	1.03063	0.37115	2.77685	0.00548885	0.0210577			Fsd2	144.896672606871	-1.04446	0.257231905274433	-4.06040171289326	4.8988356538936e-05	0.000469155
Trim35	625.103	1.03072	0.215674	4.77909	1.76e-06	3.2e-05			Apcs	1278.01042478086	-1.04416	0.387486565222324	-2.6946966749958	0.00704527342830072	0.0266377
Samd9	151.093	1.03078	0.327686	3.14563	0.00165731	0.00796869			Abcc6	7365.02815506154	-1.04253	0.167386740316126	-6.22829581571674	4.71536109485417e-10	2.72845e-08
Prkce	251.778	1.03259	0.174792	5.90752	3.47e-09	2.11e-07			LOC106021370	30.9177465043448	-1.04134	0.372383119973597	-2.79641335525464	0.0051673264293548	0.0208043
Yes1	622.788	1.03283	0.15645	6.60168	4.07e-11	5.56e-09			LOC110342745	244.644840234564	-1.04013	0.295590768513906	-3.51883395326811	0.000433447904565752	0.00282535
Lhfpl2	182.968	1.03286	0.18662	5.53456	3.12e-08	1.23e-06			Ankrd24	370.491788720049	-1.03861	0.199147575943528	-5.21527016934189	1.83549512605245e-07	4.55815e-06
Flt1	609.315	1.03472	0.186302	5.55398	2.79e-08	1.14e-06			LOC110343655	23.8076783297109	-1.03855	0.398958149294088	-2.60314895967798	0.00923718097816238	0.0332397
Rab11fip1	278.102	1.03514	0.222034	4.6621	3.13e-06	5.02e-05			Aldh2	53502.1155155707	-1.0385	0.202058217312518	-5.1396087615145	2.7531110006635e-07	6.43472e-06
Pik3c2a	778.408	1.03664	0.135346	7.65917	1.87e-14	1.02e-11			LOC121143189	134.381308767029	-1.03739	0.255604241391567	-4.05856731334043	4.93747017613503e-05	0.000471844
Fktn	740.312	1.03793	0.1677	6.18924	6.05e-10	5.01e-08			LOC101822455	8459.29134844084	-1.03724	0.301099309257834	-3.44483403668377	0.000571410117253064	0.00353778
LOC101824019	55.8256	1.0383	0.300918	3.45045	0.000559657	0.00330917			Znf707	180.668694190952	-1.03602	0.2641726164234	-3.92176126117429	8.7904066388816e-05	0.000764062
Pcdh12	325.912	1.03861	0.265816	3.90724	9.34e-05	0.000778133			Gpr19	31.6352888521685	-1.03559	0.364011120771691	-2.84493335121077	0.00444207165409011	0.0184322
Dpp4	2607.12	1.03906	0.352649	2.94645	0.0032144	0.0136985			Angptl3	4706.57206130918	-1.03555	0.295772664148468	-3.5011665488097	0.000463226255485457	0.00298087
Edem1	8175.04	1.04008	0.179608	5.79083	7e-09	3.83e-07			LOC101824144	107.090849452816	-1.03513	0.282881886372266	-3.65922583017039	0.000252978335361621	0.0018093
Ppp1r16b	228.512	1.04029	0.20879	4.98246	6.28e-07	1.4e-05			Neil1	204.884513856625	-1.03477	0.178392644869626	-5.80052537595466	6.61074685681429e-09	2.69249e-07
Prag1	104.532	1.04083	0.335171	3.10538	0.00190034	0.00893062			LOC101828219	223.210621494893	-1.03465	0.313037021848278	-3.30521443940142	0.000949037582777305	0.00530552
Marchf1	116.269	1.0427	0.383044	2.72214	0.00648599	0.0240081			LOC106023281	57.9042596055032	-1.03411	0.319582504545349	-3.23580770030915	0.00121299071341571	0.0064374
LOC110339479	80.2521	1.04336	0.261754	3.98604	6.72e-05	0.000596632			Ccdc61	124.449537830177	-1.0337	0.255843187655186	-4.04037255474271	5.33663590384335e-05	0.000506471
Nhlrc2	399.979	1.04342	0.217891	4.78874	1.68e-06	3.11e-05			LOC101829674	30.2120625066102	-1.03345	0.415468637881975	-2.4874256070932	0.0128671361444233	0.0431925
Fcgr2b	3947.7	1.04569	0.205068	5.09922	3.41e-07	8.41e-06			LOC121143353	6221.29140900486	-1.03334	0.258730169104854	-3.99387250507156	6.50028257564119e-05	0.000596638
Klhdc7a	768.888	1.04725	0.272602	3.84168	0.000122195	0.000969727			Srsf11	1474.76071057876	-1.03325	0.219516965594555	-4.70692212135686	2.51484926891865e-06	4.14047e-05
Egln3	996.331	1.05113	0.28255	3.72016	0.0001991	0.00143808			LOC121132720	39.0227825724436	-1.03269	0.292570821324531	-3.52970626667277	0.00041602126972455	0.00272571
LOC101824959	302.134	1.05203	0.267651	3.93061	8.47e-05	0.000720136			Slc26a6	792.979720930985	-1.03256	0.419154281891947	-2.46343460293384	0.0137612997158835	0.0455315
Ccr2	54.9847	1.05272	0.410162	2.56659	0.0102704	0.0346354			LOC121139259	16042.3585802141	-1.03251	0.373908203330255	-2.76141090488601	0.00575522169041316	0.0226436
LOC121139968	244.701	1.05566	0.275505	3.83174	0.000127242	0.00100255			LOC121143458	228.923782693823	-1.03153	0.238232300952686	-4.3299220616124	1.49162124679442e-05	0.00018106
Wls	171.855	1.05597	0.247746	4.26231	2.02e-05	0.000225843			LOC101839321	718.83203659458	-1.03068	0.239795082807084	-4.29815408223558	1.72226425788015e-05	0.000203127
Gabpb2	177.629	1.05643	0.226327	4.66773	3.05e-06	4.92e-05			Khk	7021.89139608182	-1.02955	0.244688230706671	-4.20761541906379	2.58079595219786e-05	0.000281541
Fnip1	1203.88	1.05671	0.135841	7.77898	7.31e-15	5.12e-12			Sdf2l1	595.565435791293	-1.02946	0.274153377619874	-3.75503885594065	0.000173314588679137	0.00132738
Gpr34	38.9875	1.05867	0.407774	2.59622	0.0094255	0.0322431			Kmt5c	272.656649465265	-1.02934	0.236388757251343	-4.35445183448201	1.3340030633264e-05	0.00016427
Paqr4	65.6909	1.05933	0.392902	2.69616	0.00701443	0.0255525			LOC121139104	902.874734415487	-1.02931	0.229907089252038	-4.47708019172225	7.56708314545274e-06	0.000102577
Mapk6	2067.02	1.05962	0.208838	5.07391	3.9e-07	9.32e-06			LOC101825350	198.68816187126	-1.02901	0.289844508325736	-3.55022033283512	0.000384908857925357	0.00256319
Nr0b2	1819.22	1.05989	0.353079	3.00185	0.00268342	0.0118255			LOC121139364	44.2052447978675	-1.02899	0.331472084723552	-3.10429895336004	0.00190730503758431	0.00922191
Kctd12	560.345	1.05996	0.215315	4.92286	8.53e-07	1.83e-05			LOC110340949	94.3257865241736	-1.02878	0.255557250049479	-4.02562297433532	5.68246739255042e-05	0.000532508
CUNH2orf69	67.8208	1.06072	0.269028	3.9428	8.05e-05	0.00068984			LOC110340366	3283.23261284167	-1.0286	0.300122602833516	-3.42728083575	0.000609658207293709	0.00373952
LOC121139988	81.273	1.06094	0.38563	2.75118	0.00593806	0.0223836			Cacna1c	75.9224500105178	-1.02801	0.316229476510825	-3.25083078184579	0.00115068323994357	0.00617473
Tubgcp4	150.032	1.06178	0.355267	2.98867	0.00280197	0.0122722			LOC121138852	96.2383105296514	-1.02627	0.34933510814722	-2.93778808115392	0.00330562896381617	0.0144581
Lpgat1	4220.57	1.06291	0.14085	7.54635	4.48e-14	1.99e-11			Snrpd2	1124.46410151207	-1.02593	0.160512250596162	-6.39162844030209	1.6412833209276e-10	1.09093e-08
Myh10	1319.99	1.06307	0.280059	3.79589	0.000147112	0.00113089			LOC101828456	17962.6500244777	-1.02487	0.183532837422391	-5.58411724593359	2.34890209185142e-08	8.14789e-07
Ctnnal1	166.596	1.06331	0.317259	3.35154	0.000803627	0.00444175			Pyroxd2	37.6536133263261	-1.02482	0.336758082600217	-3.04319804112094	0.00234078229145978	0.0109241
Lats2	778.007	1.06349	0.169497	6.27442	3.51e-10	3.15e-08			Snrnp70	2461.45022258082	-1.0233	0.220744394728494	-4.63569914821242	3.55733046603444e-06	5.50693e-05
Rhbdd1	188.399	1.06355	0.273489	3.88882	0.000100731	0.000825864			LOC121136905	78.5597748328123	-1.0229	0.278443636663223	-3.6736455220231	0.000239114395687379	0.00173022
LOC121132751	99.3847	1.06452	0.3308	3.21802	0.00129079	0.00651146			Rps21	401.701823903454	-1.02246	0.314216780556385	-3.25398413075118	0.00113798636626017	0.00611946
Dock11	93.3387	1.06477	0.293777	3.62443	0.0002896	0.00195127			Ndufa13	1819.84515326519	-1.02185	0.169171943154226	-6.04030732723189	1.53820963305585e-09	7.47003e-08
Tacc1	1617.93	1.06723	0.182314	5.85381	4.8e-09	2.75e-07			LOC121143336	353.339861437684	-1.02129	0.211073534974627	-4.83855835979267	1.3078429529722e-06	2.41075e-05
Ganc	109.385	1.06735	0.251318	4.247	2.17e-05	0.000237798			LOC121143911	33.0448366032588	-1.02114	0.363320887297394	-2.81057554488811	0.00494529778634311	0.0201188
Eps8	239.288	1.06796	0.251431	4.24752	2.16e-05	0.000237408			LOC121140277	235.011885938619	-1.02025	0.32193099403174	-3.16916174813016	0.00152879290427433	0.00772606
Pdgfra	450.165	1.06819	0.259837	4.11098	3.94e-05	0.000387836			LOC101842867	668.173392438987	-1.02018	0.163195459145684	-6.25127678318295	4.07110647395337e-10	2.3866e-08
Acp5	430.417	1.06856	0.337842	3.1629	0.00156205	0.00761769			Tmem198	53.9233742255124	-1.01843	0.330738721123134	-3.07926448569637	0.00207512368200577	0.00989683
Cped1	363.253	1.07015	0.234823	4.55727	5.18e-06	7.52e-05			Hint2	2888.82102743054	-1.01682	0.180310245227175	-5.63928068320693	1.70761991544247e-08	6.16813e-07
Fut7	35.5674	1.07024	0.378831	2.82512	0.00472632	0.0185927			LOC121141262	178.969157849208	-1.01664	0.22154418997591	-4.58889728450266	4.45593604812999e-06	6.63934e-05
Inpp4b	109.934	1.07044	0.321904	3.32534	0.000883108	0.00479994			Alas1	12157.9395609128	-1.01564	0.314162001282688	-3.23285196128733	0.00122561056825524	0.00648533
Ilrun	2825.88	1.07235	0.231208	4.63803	3.52e-06	5.52e-05			LOC101822898	230.154805589179	-1.01479	0.273364760457837	-3.71222332876595	0.000205446584082556	0.0015295
LOC101843704	5212.65	1.07427	0.289472	3.71114	0.000206325	0.00147877			COX3	199877.771920742	-1.01425	0.208742244919651	-4.85887207380102	1.18056379169401e-06	2.21031e-05
Dock2	106.455	1.07469	0.355253	3.02514	0.00248517	0.0111189			LOC121142578	55063.9857274121	-1.01395	0.225136069381024	-4.50370818512755	6.67778873699526e-06	9.2414e-05
Usp27x	95.0116	1.07658	0.366937	2.93396	0.00334672	0.0141551			Ca14	426.645522933399	-1.01205	0.323382945888448	-3.12958396951455	0.00175054032893286	0.0086059
Nfatc2	33.3006	1.07759	0.446701	2.41234	0.0158506	0.0486572			Ctsf	2037.54452552077	-1.01181	0.317278092373957	-3.18902321411124	0.00142754413299065	0.00731151
Lrrc41	354.121	1.07816	0.259853	4.14912	3.34e-05	0.000339337			Msantd2	211.186963751521	-1.00853	0.272636524321529	-3.69916260187274	0.000216311990539608	0.00159425
Kcnk6	40.2777	1.07985	0.405895	2.66042	0.00780431	0.0277374			Klf6	2383.5755277251	-1.0084	0.323607074256633	-3.11610977607798	0.00183254039853208	0.00893532
Heyl	472.952	1.08094	0.209328	5.16387	2.42e-07	6.43e-06			LOC106022664	49.2490685120608	-1.0082	0.295036468956417	-3.4172213966862	0.000632638089424166	0.00385271
Sft2d2	3007.55	1.0823	0.16617	6.51321	7.36e-11	9.02e-09			LOC101843100	6700.34625733619	-1.00814	0.197556141542341	-5.10305696380801	3.34210348900874e-07	7.55459e-06
Chuk	2265.74	1.08283	0.158601	6.82735	8.65e-12	1.56e-09			LOC101838375	406.929825090421	-1.00802	0.191273481607704	-5.27002474307851	1.36405369876285e-07	3.51938e-06
Aff3	32.5711	1.08321	0.395199	2.74092	0.00612677	0.02289			Spag4	137.064504770582	-1.00771	0.315036131425154	-3.19870591204218	0.0013804591075685	0.00712976
Arid3a	127.488	1.08751	0.3354	3.24244	0.00118512	0.00608115			LOC121138818	314.160763731425	-1.00741	0.230849618578241	-4.36390330002736	1.27762070014625e-05	0.000158638
Rnf170	497.469	1.08779	0.200075	5.43692	5.42e-08	1.91e-06			LOC101833900	46.8937792701717	-1.00739	0.411474107955053	-2.44824277805051	0.0143554889924349	0.047093
Reep2	88.2453	1.089	0.367464	2.96356	0.00304098	0.0131023			Dnm3	101.523603528135	-1.00634	0.335599214535447	-2.99863585490767	0.00271191220337794	0.0122742
Tlr4	151.442	1.08925	0.261276	4.16897	3.06e-05	0.00031598			Lcn12	273.350960362212	-1.00556	0.201035739298925	-5.00189957964348	5.67681601573351e-07	1.17343e-05
LOC101837048	39.2591	1.0903	0.389761	2.79736	0.00515214	0.0199571			CUNH1orf35	510.707485854582	-1.00491	0.195031766900715	-5.15255103101961	2.56966659628946e-07	6.08035e-06
Nfic	2041	1.09064	0.295603	3.68956	0.00022464	0.00157969			Grin3b	26.4694771853201	-1.00425	0.370691277216122	-2.70913178821779	0.00674595379052969	0.0257648
Klhl24	3381.12	1.09085	0.169502	6.43561	1.23e-10	1.35e-08			Romo1	1684.26834429658	-1.00266	0.199137824702131	-5.03501443838932	4.7781281740546e-07	1.01706e-05
Spata18	120.471	1.09256	0.39797	2.74533	0.00604496	0.0226721			LOC101826919	86.4508792090045	-1.0026	0.268369789551623	-3.73587393587203	0.000187064371404533	0.00141246
Dclk1	100.268	1.09325	0.371318	2.94425	0.00323743	0.0137752			LOC121143979	77.019366453763	-1.00216	0.213456764410471	-4.69491572498398	2.66716660862618e-06	4.33142e-05
Fbxl7	119.715	1.09329	0.268049	4.07869	4.53e-05	0.000434377			LOC110340166	82.3040082286868	-1.00161	0.270082976833407	-3.70852714049059	0.00020846831885879	0.00154729
Rel	116.835	1.09431	0.291818	3.74998	0.000176848	0.00131218			LOC106022276	383.633175358163	-1.0016	0.34055006546842	-2.94113009115034	0.00327017163232568	0.0143275
Hey1	34.4591	1.09445	0.404495	2.70573	0.00681551	0.0249958			Tiam1	410.98976075575	1.00107	0.235033045394272	4.25927627557773	2.05089854989793e-05	0.000234314
Ido2	661.41	1.09654	0.421664	2.60051	0.00930866	0.0319499			Tead1	790.15535619423	1.0011	0.169096151837459	5.92032857212979	3.21299050239159e-09	1.42199e-07
Itprid2	1241.13	1.0969	0.1907	5.75194	8.82e-09	4.67e-07			Cd300a	50.120372583817	1.00126	0.395474563520596	2.53178858361422	0.0113482391672784	0.0391107
Tsr1	251.77	1.09771	0.324372	3.38409	0.000714145	0.00404961			Kdm7a	1757.28010409891	1.00137	0.185505027089417	5.39805246115553	6.7368170941955e-08	1.98116e-06
Apaf1	169.202	1.09818	0.206214	5.32547	1.01e-07	3.16e-06			Rp2	157.802259383069	1.00147	0.249450832519681	4.01468450505434	5.95253640289283e-05	0.000553663
Micall1	322.424	1.09835	0.369494	2.97258	0.00295308	0.0128212			Zbed6	679.03380498348	1.00175	0.254972637610645	3.92885057550134	8.53528520741684e-05	0.000743356
Id2	1115.46	1.09923	0.270404	4.06513	4.8e-05	0.000454321			Fam161a	162.638675429411	1.00258	0.290863048651917	3.44692901858445	0.000566997530522539	0.00351645
Tlr7	33.162	1.09946	0.391907	2.8054	0.00502535	0.0195675			Alg11	693.355338301849	1.00297	0.138447855684916	7.24441661309379	4.34304514465751e-13	5.79505e-11
Adgrg6	313.45	1.10059	0.300648	3.66071	0.000251514	0.00173889			Rapgef1	2248.78600221546	1.00346	0.137485150632726	7.29865021928511	2.9066886353085e-13	4.02881e-11
Irf4	72.136	1.10063	0.392577	2.80361	0.00505333	0.0196438			LOC101826335	39.1803876224108	1.00467	0.37876016653176	2.65252142239995	0.00798930579914462	0.0295264
Plxnb1	224.544	1.1015	0.447407	2.46197	0.0138177	0.043809			Wdr7	413.665265712128	1.00519	0.155028247539559	6.48389856183009	8.93823281456871e-11	6.60395e-09
LOC101841023	37.3795	1.10458	0.347782	3.17607	0.00149286	0.00733325			LOC121138374	311.284202754491	1.00674	0.29151880571483	3.45343022310532	0.000553505476907219	0.00344952
Tulp4	324.882	1.10739	0.194792	5.68499	1.31e-08	6.43e-07			Pde3a	112.010230131672	1.00856	0.275798128776684	3.65687654887569	0.000255307260786936	0.00182377
Mpzl2	1662.94	1.10774	0.209355	5.29117	1.22e-07	3.7e-06			Mbtps2	459.285841136197	1.00973	0.157319730816074	6.41832804238883	1.37779116521856e-10	9.47496e-09
Fam102b	440.699	1.10796	0.275382	4.02334	5.74e-05	0.000521968			Rab29	94.3917120787528	1.00999	0.383415616651662	2.63419803756661	0.00843362821282159	0.0308182
Retsat	2345.15	1.10964	0.335576	3.30669	0.000944061	0.00505593			LOC110343647	45.6884810303126	1.01019	0.301424198827822	3.35137500937964	0.00080411329287483	0.00465142
Znf366	44.9756	1.10994	0.373692	2.9702	0.00297607	0.0128878			Clock	1003.94320171747	1.01075	0.167228794572527	6.04411128367319	1.50235793464972e-09	7.3595e-08
Ablim3	1680.28	1.11087	0.373588	2.97353	0.00294394	0.0127945			Robo1	104.730617486927	1.01144	0.258586235300042	3.91140986746395	9.17589001139813e-05	0.000788395
Cmtm4	291.82	1.11114	0.1706	6.51312	7.36e-11	9.02e-09			Abcg1	214.890601977696	1.01211	0.303992473265731	3.32938421988991	0.000870382432173572	0.00495304
Tbc1d8b	543.092	1.11413	0.170566	6.53196	6.49e-11	8.16e-09			Atm	537.521360490734	1.01212	0.181996387279864	5.56120154480566	2.67923562091331e-08	9.10736e-07
Hacl1	11222.7	1.11555	0.345346	3.23024	0.00123684	0.00629735			Hipk3	2220.08509500365	1.01226	0.125986917526307	8.03461221394111	9.38753300788927e-16	3.16696e-13
LOC101840195	49.0807	1.11678	0.399001	2.79895	0.00512688	0.0198639			Nin	154.03504001392	1.01233	0.23188305034383	4.36567193987873	1.26732566466361e-05	0.000157908
Gpr157	175.463	1.11698	0.214353	5.21095	1.88e-07	5.25e-06			Notch1	413.228263787775	1.01394	0.254076623399331	3.99066881257084	6.58872325566643e-05	0.000602583
Ttc9	59.0157	1.11814	0.28986	3.85751	0.000114548	0.000918399			Map3k1	1035.1974816721	1.01526	0.284436282973208	3.56938868801826	0.000357815210537122	0.00241789
S1pr2	206.62	1.12221	0.238861	4.69817	2.63e-06	4.37e-05			Ripk4	133.937051585098	1.01766	0.354649993123781	2.86947210868001	0.00411157592675677	0.0172611
Nrip1	526.995	1.12279	0.153687	7.30568	2.76e-13	8.88e-11			Nup210	293.03921872795	1.01785	0.272460406105155	3.73575736040372	0.000187151061836101	0.00141252
Smad6	221.535	1.12311	0.259476	4.32837	1.5e-05	0.000177835			Btbd7	789.087061464604	1.01942	0.12695270718971	8.02995578066477	9.7507804190101e-16	3.22859e-13
Lmtk2	689.838	1.12337	0.196516	5.71641	1.09e-08	5.57e-07			Tmem229b	92.2943052753925	1.01954	0.331420603773306	3.07628326558348	0.00209598619057493	0.00996973
Mttp	7109.51	1.12466	0.341684	3.29152	0.000996471	0.0052849			Samd9l	334.474507523013	1.0199	0.282552507265156	3.60959357283941	0.000306677132946188	0.00212534
Epha3	176.782	1.12619	0.335441	3.35735	0.000786933	0.00436388			Rtn1	73.5358288887322	1.02007	0.361666788113665	2.82047519348131	0.00479525808697736	0.0196605
Mapk1ip1l	875.328	1.12721	0.229084	4.92052	8.63e-07	1.84e-05			Slf2	601.159229009156	1.02008	0.130694957652502	7.80501862497877	5.94927583261472e-15	1.32966e-12
Crim1	985.878	1.12737	0.205583	5.48376	4.16e-08	1.54e-06			Wfikkn2	29.864923270073	1.02019	0.419771192774359	2.43033709135876	0.0150847857430948	0.0489503
Dip2a	176.707	1.12781	0.248797	4.53304	5.81e-06	8.24e-05			LOC101831927	178.879916819347	1.02118	0.25436592670999	4.01462888989329	5.95394008727431e-05	0.000553663
LOC121138668	19.7151	1.12797	0.469374	2.40313	0.0162552	0.0496997			Pard6b	276.462193106299	1.02166	0.203242334562662	5.02681848735322	4.98683955951844e-07	1.05208e-05
Arhgef6	152.18	1.12803	0.267722	4.21344	2.52e-05	0.000268345			Fzd7	644.749609444392	1.0219	0.181795032348216	5.62116110448569	1.8967828459283e-08	6.75587e-07
Lmbrd2	1652.76	1.12823	0.156176	7.22406	5.05e-13	1.45e-10			Ahdc1	613.633767700814	1.02308	0.227058009200785	4.50579066492036	6.61262530894987e-06	9.18677e-05
Vwa8	9198.02	1.12985	0.232977	4.84962	1.24e-06	2.44e-05			Ctsk	362.688068112112	1.02341	0.310491905297559	3.29610296934371	0.000980360758940618	0.00544205
G0s2	447.708	1.13023	0.341488	3.30972	0.000933888	0.00501125			Bcl3	1525.14592610562	1.02389	0.204322574379003	5.01113386948951	5.41102544883207e-07	1.1263e-05
Ppm1l	528.681	1.13026	0.246427	4.58658	4.51e-06	6.75e-05			Hip1	201.216659818517	1.02416	0.332576560032565	3.07948604454649	0.00207358084814275	0.00989211
Cttnbp2nl	341.492	1.1309	0.189071	5.98135	2.21e-09	1.49e-07			Brca1	78.1223900695233	1.02431	0.366484559745862	2.79495236650507	0.0051907362737712	0.0208797
LOC101844703	843.553	1.13542	0.256858	4.42043	9.85e-06	0.000125669			Camsap2	606.342593914734	1.02549	0.139192589277972	7.36745282500906	1.73918948348532e-13	2.61317e-11
LOC101830682	822.86	1.13639	0.24399	4.65753	3.2e-06	5.12e-05			Col6a5	335.036877460067	1.02653	0.423303025089323	2.42503952496336	0.0153067201629853	0.0495266
Kdr	978.27	1.13653	0.248551	4.57263	4.82e-06	7.11e-05			LOC121134754	58.5261483841356	1.02663	0.354792810234555	2.89361715524721	0.00380832189778279	0.0162164
St6galnac3	21.9171	1.13742	0.44006	2.58468	0.00974689	0.0331148			Il13ra1	4584.44496655281	1.02671	0.202191088630976	5.07792145037378	3.81586381956447e-07	8.43358e-06
Sav1	347.95	1.13987	0.255046	4.46927	7.85e-06	0.000104271			LOC101835734	1483.28409978311	1.02717	0.172425727065553	5.95717922528846	2.56628759192363e-09	1.17054e-07
Prkcb	158.612	1.14224	0.310599	3.67755	0.000235486	0.0016426			Grk5	883.07129112081	1.0277	0.219118958505167	4.69015749118145	2.72994843703665e-06	4.41733e-05
Ptprb	1731.09	1.14227	0.237954	4.80038	1.58e-06	2.98e-05			Slc36a4	249.295104269808	1.0282	0.199725496329099	5.14808914134166	2.63153436521377e-07	6.19103e-06
Jcad	640.212	1.14244	0.218716	5.22339	1.76e-07	4.95e-06			Serinc5	1524.32869467856	1.02825	0.113186907605411	9.08450195166326	1.04174525586714e-19	1.24176e-16
Ctif	741.939	1.1433	0.263751	4.33479	1.46e-05	0.000174136			Syk	267.871667078572	1.02925	0.324079345736273	3.17592004046573	0.00149362114173871	0.00757186
Acp3	74.4212	1.14399	0.452598	2.52762	0.0114839	0.0379408			LOC106022448	227.311908377791	1.02971	0.204848696117955	5.0267069450355	4.98973976438877e-07	1.05208e-05
Slc25a25	2562.73	1.14439	0.430579	2.65779	0.00786558	0.0279128			Slc35g1	653.128768122746	1.03016	0.180701934354511	5.7008866328376	1.19185882416151e-08	4.60269e-07
LOC121133595	140.598	1.14463	0.290909	3.93466	8.33e-05	0.000710654			Rgs18	66.301653393594	1.03034	0.319649269310626	3.22334076809621	0.00126704721600715	0.00665856
Axl	576.492	1.14487	0.265364	4.31433	1.6e-05	0.000186091			Ptprc	343.90468040343	1.0306	0.265295761193411	3.8847263270411	0.000102445220605464	0.000860367
Klhl4	57.9435	1.14514	0.284476	4.02544	5.69e-05	0.000518193			Togaram1	514.927398506726	1.03067	0.153057761677518	6.73385384958164	1.65227147518833e-11	1.58831e-09
Ahnak	5383.16	1.14534	0.353311	3.24173	0.00118808	0.00608974			LOC101831114	318.283602177068	1.03134	0.223489631384664	4.61472421050621	3.93617644396673e-06	5.98597e-05
Itga4	87.5403	1.14555	0.414208	2.76562	0.00568138	0.0216446			Tgoln2	6244.71328755627	1.032	0.119522091525926	8.63435989072028	5.905679638883e-18	4.06129e-15
Mmd	432.138	1.14657	0.275807	4.15713	3.22e-05	0.000329756			Lrp4	505.028344381878	1.03238	0.230808190819729	4.47289371400467	7.71681390204354e-06	0.000104304
Ticam2	59.0212	1.14745	0.335048	3.42475	0.00061537	0.00358438			LOC101843345	562.196465406997	1.03245	0.153523250938728	6.72505825539698	1.75522204532913e-11	1.67826e-09
Ednrb	1831.47	1.14985	0.18316	6.27784	3.43e-10	3.11e-08			Tanc2	155.822754975637	1.03317	0.197157120318803	5.24036006802395	1.60263576655029e-07	4.08775e-06
Elf4	164.589	1.15131	0.264083	4.35964	1.3e-05	0.000158337			Aph1b	94.7869795345626	1.0333	0.261728958908817	3.94799437077551	7.88086572585991e-05	0.000698611
Mob3b	1744.83	1.15132	0.152307	7.55917	4.06e-14	1.85e-11			Kpna5	321.903702364206	1.03403	0.18042796307159	5.73100293076439	9.98385414095288e-09	3.94065e-07
Flvcr2	129.754	1.15356	0.471102	2.44864	0.0143395	0.0450458			Zfyve16	612.86032491709	1.03459	0.132649777745263	7.79941372146346	6.21954453269118e-15	1.37291e-12
C1galt1	2030.11	1.15432	0.148979	7.74819	9.32e-15	6.12e-12			Cdk14	127.66352396657	1.03501	0.286791490183564	3.60892288759374	0.000307470980630921	0.00213002
LOC110343543	45.369	1.1552	0.390222	2.96038	0.00307264	0.013211			Gse1	379.18573946564	1.03537	0.190494559938408	5.43518038917243	5.47410239487475e-08	1.66175e-06
Abl2	221.433	1.15801	0.213297	5.42908	5.66e-08	1.97e-06			Hook1	3053.32841281149	1.03542	0.122194396159688	8.4735322543048	2.38061885138836e-17	1.37308e-14
Tcf20	693.81	1.15817	0.238017	4.86593	1.14e-06	2.29e-05			Pptc7	728.037703069562	1.03653	0.125872351831005	8.23473872271835	1.79949938083088e-16	7.15001e-14
Plxnc1	95.5818	1.15853	0.462911	2.50272	0.0123245	0.040049			Dse	301.089951993634	1.03779	0.245211360472312	4.23222075785576	2.3139511670544e-05	0.000258423
Tnfrsf11a	160.858	1.15953	0.227148	5.10474	3.31e-07	8.24e-06			Fndc3b	1438.9136495865	1.03805	0.168544400299933	6.15888387855952	7.32594176496576e-10	3.98139e-08
E2f8	193.675	1.16266	0.323087	3.59859	0.000319953	0.00211584			Maml2	116.409768066301	1.03835	0.294417207625996	3.52680271104574	0.000420610049493247	0.00274772
Atrn	1164.81	1.16378	0.34364	3.38663	0.000707579	0.0040244			Scube3	69.6678181444267	1.0385	0.306758702976531	3.38540002694253	0.000710745940077866	0.00423041
Slc30a1	1786.23	1.16699	0.188198	6.20085	5.62e-10	4.68e-08			Ccdc82	36.0391735950458	1.03858	0.382810865254181	2.71304057096605	0.00666689436116104	0.0255364
Axin2	814.252	1.16839	0.317724	3.67737	0.000235648	0.00164303			LOC101826656	1075.89017630114	1.04102	0.143305650891458	7.26433698129187	3.7487240917783e-13	5.09436e-11
Parvb	867.688	1.16933	0.237545	4.92254	8.54e-07	1.83e-05			Pygb	135.346572208664	1.04155	0.279682212012967	3.72406084870149	0.000196043641799566	0.00147033
Tgfa	325.535	1.16947	0.252315	4.63496	3.57e-06	5.58e-05			LOC101831582	462.728151389211	1.04179	0.193658078372087	5.37951086031805	7.46884893223464e-08	2.14355e-06
Hadhb	15412.7	1.17147	0.308532	3.79693	0.000146499	0.00112776			Osbpl11	1008.12875476851	1.04217	0.203177424075161	5.12935189141843	2.90741413859436e-07	6.73375e-06
LOC101827584	36.7386	1.17298	0.379707	3.08916	0.00200721	0.00934989			Creb3l2	316.820840115586	1.04343	0.20654848247866	5.05174763324641	4.37785882738535e-07	9.39689e-06
Ahr	2728.62	1.17392	0.372759	3.14928	0.00163671	0.00790797			Sdc3	1959.11192921323	1.04358	0.229877897025145	4.53970361803951	5.63333565590891e-06	8.12291e-05
Edem3	1478.01	1.17507	0.130987	8.97084	2.94e-19	2.27e-15			LOC121139980	222.696379909801	1.04434	0.158943511945995	6.57050059126232	5.01463850228005e-11	4.09414e-09
Foxn2	277.339	1.17526	0.13281	8.84918	8.82e-19	2.66e-15			Kat6a	582.501745800821	1.04435	0.147452118938599	7.08266874325898	1.41404412851813e-12	1.71994e-10
Aqp7	59.46	1.17707	0.391434	3.00707	0.00263775	0.0116709			LOC101844701	44060.1502340946	1.0446	0.343448833823203	3.04148804230576	0.00235411915662969	0.0109671
Acss3	4334.17	1.17721	0.265625	4.43184	9.34e-06	0.000120835			Slc12a2	79.2019255884997	1.04531	0.234853300677149	4.45089492281007	8.55131787013596e-06	0.000113596
Fam110c	198.782	1.17868	0.339787	3.46888	0.000522627	0.00313424			Plac8	148.310295476234	1.04539	0.364299617174091	2.86959297801789	0.00411000477295822	0.0172585
Bmp5	93.8463	1.18084	0.372316	3.17162	0.00151592	0.007417			Mosmo	247.969577123466	1.04545	0.157178017544367	6.65139603892164	2.90325891710776e-11	2.53221e-09
Vcpip1	531.302	1.18383	0.198618	5.96033	2.52e-09	1.64e-07			Cacul1	2061.53865064535	1.04617	0.143049727421236	7.31333139749502	2.60599238280986e-13	3.69908e-11
Smad3	218.257	1.18422	0.409934	2.88881	0.00386704	0.0158742			Klhl5	222.403921744691	1.04765	0.214799988373264	4.87733348152547	1.07529556043529e-06	2.03884e-05
Map3k5	194.548	1.18436	0.29986	3.94972	7.82e-05	0.000674086			Sec23a	3689.56515702917	1.04832	0.177086357641862	5.91981009191081	3.22313580717119e-09	1.42295e-07
Acss1	102.657	1.18957	0.279747	4.25232	2.12e-05	0.00023346			Kremen1	173.227908305951	1.04833	0.221478427824551	4.73333732660737	2.20857981763252e-06	3.71141e-05
LOC101831536	111.49	1.19167	0.265189	4.49368	7e-06	9.55e-05			Rnf150	120.565550184714	1.04857	0.266693270598789	3.93173107574012	8.43363779406813e-05	0.000736656
LOC101842501	4486.4	1.19271	0.289928	4.1138	3.89e-05	0.00038459			Uba6	629.477129983606	1.04896	0.145720574674852	7.19843728530643	6.09065479115146e-13	7.8346e-11
Fzd1	268.561	1.19716	0.197142	6.07258	1.26e-09	9.23e-08			Ywhaz	1243.32684803323	1.04928	0.188068869947972	5.57922587218765	2.41591357196219e-08	8.29435e-07
Slc38a9	61.4066	1.20068	0.364775	3.29157	0.000996306	0.0052849			Lrrk2	194.507536241989	1.04948	0.329836273581051	3.18182262496631	0.00146351419375392	0.00744374
Dusp3	848.206	1.20132	0.230099	5.22087	1.78e-07	5.01e-06			Bmpr2	1213.80954936716	1.0503	0.145252171989055	7.23085684493106	4.79956078071524e-13	6.333e-11
Soat1	192.371	1.20446	0.333078	3.61615	0.000299023	0.0020057			Jam2	383.012430623294	1.0509	0.234156907378833	4.48801302827483	7.18905334650546e-06	9.79728e-05
Rab5a	655.495	1.20566	0.250124	4.82022	1.43e-06	2.76e-05			Hhat	130.160290138325	1.05138	0.276234604619263	3.80612562233621	0.000141160703714069	0.00112626
Aen	427.686	1.2067	0.245282	4.91966	8.67e-07	1.84e-05			Trim59	168.026172559413	1.05147	0.215742515708569	4.87370861463937	1.09522496970097e-06	2.07034e-05
Mrc1	1177.44	1.20771	0.304463	3.96668	7.29e-05	0.000635936			Ccdc141	1913.41725536904	1.05212	0.135616847711961	7.75803042619899	8.62584603245141e-15	1.83607e-12
Mief1	515.267	1.21103	0.267978	4.51912	6.21e-06	8.65e-05			LOC101823150	117.65730435147	1.05382	0.287334315705306	3.66759182282979	0.00024484563490515	0.00176313
Mgat5	235.696	1.21149	0.192556	6.29165	3.14e-10	2.91e-08			Tor1aip1	764.278971614987	1.05471	0.168573413449087	6.25668203838499	3.932540244268e-10	2.31295e-08
Nrp1	1857.35	1.21215	0.202674	5.98078	2.22e-09	1.49e-07			LOC121142017	856.799163210516	1.05494	0.202028870984146	5.22171398467541	1.77274624712199e-07	4.43931e-06
Sox7	53.597	1.21322	0.34054	3.56263	0.000367152	0.00237161			Snx30	704.273978223016	1.05517	0.152913693934402	6.90041501474774	5.18508336604106e-12	5.7228e-10
Sptbn2	2930.54	1.21358	0.300255	4.04184	5.3e-05	0.000491284			Ppip5k2	262.151059518936	1.05518	0.206490804702424	5.11004020111434	3.2209026924959e-07	7.29908e-06
Dennd4a	1120.14	1.21472	0.159128	7.63357	2.28e-14	1.14e-11			Hif1a	1068.22267500328	1.05616	0.144437213875101	7.31223122417565	2.62742470109831e-13	3.69908e-11
Spata6	39.6606	1.21565	0.327425	3.71277	0.000205004	0.00147134			Lrrc32	708.215022492523	1.05712	0.24522677091353	4.31080097997107	1.62664258831081e-05	0.000194273
Gask1b	77.9191	1.21578	0.440008	2.76309	0.00572576	0.0217733			Jpt2	18247.7258938868	1.05854	0.178932606074111	5.91585381912684	3.30158345616399e-09	1.45043e-07
Opcml	85.4307	1.21584	0.327951	3.70738	0.000209414	0.00149699			Etfdh	13603.833786995	1.05892	0.279733113074202	3.78546805579454	0.000153419541915809	0.00119997
Crybg3	188.286	1.21605	0.275603	4.41233	1.02e-05	0.000129665			Cbfb	377.354424671522	1.05909	0.194748975201091	5.43821314130162	5.38175707957593e-08	1.6418e-06
LOC101831799	1243.07	1.21625	0.293771	4.14014	3.47e-05	0.000349867			Usp1	347.003044128822	1.05975	0.17606625579084	6.01903108458017	1.75464175711995e-09	8.41099e-08
LOC101832618	23.1935	1.2179	0.480602	2.53412	0.0112729	0.0374147			LOC101824449	272.75052208336	1.06203	0.283779792043102	3.74243133266133	0.000182248342710256	0.00138487
Fancm	248.061	1.21814	0.232275	5.24439	1.57e-07	4.51e-06			Vps13d	2102.64218149644	1.06223	0.242306185805597	4.38384546728917	1.16602501245174e-05	0.000147548
Csf1r	1532.38	1.21962	0.252826	4.82394	1.41e-06	2.72e-05			Nipa1	196.855295699858	1.06235	0.266416699047991	3.98753277682351	6.67639828667067e-05	0.00060874
Bicc1	693.361	1.21995	0.400469	3.04631	0.00231666	0.0104995			LOC101834176	338.585239070139	1.0627	0.212052091962694	5.01151196659483	5.40040244817644e-07	1.1254e-05
Clec4e	104.754	1.22018	0.45248	2.69665	0.00700409	0.0255231			Myo10	1620.73795038054	1.06358	0.126830458849945	8.38582843984146	5.03697509885448e-17	2.5017e-14
Abcd3	12182.5	1.22167	0.182472	6.69509	2.16e-11	3.28e-09			Arhgap32	119.864871358448	1.06367	0.293923906315431	3.61886546562738	0.000295897406723973	0.00205862
LOC101828489	25.6181	1.22369	0.403657	3.03152	0.00243326	0.0109329			Cd24	503.387759762699	1.06459	0.433582303870755	2.45534528929768	0.0140749322805166	0.0463291
Slc4a4	4752.17	1.22418	0.256776	4.76749	1.87e-06	3.34e-05			Ern1	1443.95144258912	1.06484	0.224588187625401	4.74129849495795	2.12352796488788e-06	3.59212e-05
Tgfbr2	2262.64	1.2242	0.194827	6.28351	3.31e-10	3.02e-08			LOC121138515	357.494992866016	1.06599	0.286081544015291	3.72617006352138	0.000194411261122289	0.00146054
Dmxl1	1040.6	1.22461	0.219426	5.58096	2.39e-08	1.02e-06			Treml4	147.983303792989	1.06657	0.382637432183534	2.78740480591201	0.00531320620066788	0.0212742
Zdhhc23	357.777	1.22477	0.257901	4.74899	2.04e-06	3.6e-05			Kdf1	258.110184669639	1.06663	0.253887348683528	4.20119874532775	2.65505377577103e-05	0.000287711
Cd180	73.9471	1.2256	0.376016	3.25943	0.00111636	0.00579165			Gprc5b	37.7059448601066	1.06779	0.366098671745758	2.91667822087627	0.00353780543532968	0.0152682
Slc43a2	435.802	1.22776	0.271331	4.52495	6.04e-06	8.47e-05			Adam10	1345.8952873229	1.06799	0.118850293143199	8.98602168487592	2.5634142717099e-19	2.69611e-16
Slc30a7	2173.17	1.23392	0.166509	7.41053	1.26e-13	4.51e-11			Bmpr1a	994.00052236839	1.06807	0.161838950918706	6.59961335064293	4.12231469090454e-11	3.41236e-09
Kbtbd11	40.4171	1.23481	0.472904	2.61112	0.00902474	0.0311708			LOC101838199	337.413975385509	1.06815	0.285762095020161	3.73789346085281	0.00018556854539705	0.00140354
Mab21l3	162.068	1.23612	0.38322	3.22561	0.00125704	0.00637843			Trim35	699.506315110458	1.06841	0.164418444962289	6.49810292054843	8.13391538834681e-11	6.11069e-09
Lpcat1	43.6177	1.23761	0.401788	3.08026	0.0020682	0.00959048			Cd86	61.0560285597478	1.06855	0.343244659080664	3.11308607098462	0.00185142015118767	0.00901018
Uhrf1bp1l	1215.14	1.23836	0.150638	8.22078	2.02e-16	3.02e-13			Cpt1a	26227.6758581411	1.06873	0.31947282614642	3.34529362541973	0.000821955031984612	0.00473167
Nemp1	22.6303	1.24049	0.41388	2.99723	0.00272444	0.0119717			Samd9	166.881749705637	1.06937	0.351345285071497	3.04364499011259	0.00233730780762673	0.0109144
Cyyr1	457.687	1.24374	0.221084	5.62565	1.85e-08	8.4e-07			Yes1	638.159200514367	1.07033	0.176536612470292	6.06294206738069	1.33653817206363e-09	6.58328e-08
Adam19	51.8241	1.24689	0.384525	3.24269	0.00118408	0.00607771			Mamdc2	168.595455986593	1.07114	0.258256709738006	4.14756109115255	3.36035820135632e-05	0.00034851
Cpm	232.086	1.25021	0.445589	2.80575	0.00502	0.019556			Prkce	269.762297739411	1.07188	0.209215952772656	5.12334115629653	3.00168527584515e-07	6.89257e-06
Crk	1159.54	1.25375	0.192892	6.49974	8.05e-11	9.71e-09			Lhfpl2	190.650614317367	1.07211	0.198030964264277	5.41385499735361	6.16821230082112e-08	1.83202e-06
LOC121139918	33.6503	1.25674	0.391254	3.21208	0.00131776	0.00662917			Flt1	645.277799812692	1.07288	0.181831894261521	5.90038811101193	3.62647483051644e-09	1.5815e-07
Sacs	52.1855	1.25882	0.291948	4.31179	1.62e-05	0.000187921			Inpp4b	124.21262587656	1.07379	0.335350507679279	3.20199252086619	0.00136480541536035	0.00707736
Inava	89.3779	1.25992	0.444697	2.8332	0.00460844	0.0182378			Rab11fip1	294.521651009501	1.07438	0.170284208406709	6.30936209899761	2.80187889715246e-10	1.71567e-08
F2rl2	66.4784	1.26323	0.388449	3.25198	0.00114605	0.00592787			Znf668	61.2220997558673	1.07558	0.327165090932792	3.28757275147466	0.00101055074859633	0.00558191
Sgk1	1754.78	1.26417	0.364277	3.47034	0.000519798	0.00311955			Pla2g4a	42.966977692729	1.07564	0.40420160249258	2.6611413800183	0.00778762498800587	0.0288945
LOC121137606	194.175	1.26463	0.412366	3.06678	0.00216378	0.00994382			Pik3c2a	827.552525304915	1.07629	0.142738902074102	7.5402799872009	4.68963477749065e-14	8.06256e-12
Inafm2	166.546	1.26524	0.32747	3.86369	0.000111685	0.000898235			Fktn	745.197930668921	1.07638	0.138654242593058	7.76303017478289	8.29238731086995e-15	1.80663e-12
LOC121134007	28.9226	1.26526	0.448611	2.82039	0.00479648	0.0188326			Slc38a1	42.397577558917	1.07663	0.410910406700556	2.6201183663649	0.00878992518123546	0.031892
Lrrc8b	398.521	1.26706	0.186402	6.79748	1.06e-11	1.84e-09			Pcdh12	345.103368790286	1.07695	0.263654207457092	4.08471994743247	4.413000819804e-05	0.000432116
Asdurf	58.4488	1.26727	0.336728	3.76347	0.000167569	0.00125638			Edem1	8179.15289449235	1.07729	0.161861757318776	6.6556022190399	2.82142382608065e-11	2.48508e-09
Reep6	2494.85	1.26757	0.434654	2.91627	0.00354243	0.0148007			LOC101824019	59.3049401899967	1.07779	0.328346429930338	3.2824811985266	0.00102897847262392	0.00565748
Sel1l3	499.713	1.27172	0.213002	5.97043	2.37e-09	1.57e-07			Ptprj	3266.19114793319	1.07813	0.219202768817901	4.91840922744032	8.72503602022353e-07	1.70869e-05
Cd84	387.244	1.27178	0.293186	4.3378	1.44e-05	0.000172364			Cdkn1a	666.400506343812	1.07844	0.413056846325086	2.61087468198493	0.00903109811302979	0.0326346
LOC101839568	509.97	1.2719	0.396834	3.20512	0.00135006	0.0067639			Ppp1r16b	235.920251068056	1.07921	0.232762170212294	4.63652901173557	3.54308485459027e-06	5.48963e-05
Sgcb	379.142	1.27326	0.313105	4.06655	4.77e-05	0.000452612			Marchf1	124.361238285249	1.08037	0.353380532701344	3.05724337041941	0.0022338282836424	0.0105046
Thbs2	105.528	1.27331	0.482802	2.63733	0.00835615	0.0293054			Prag1	106.35152805112	1.08172	0.355236439861952	3.04506526133695	0.00232629825394977	0.0108658
LOC106020959	21.1957	1.27452	0.501772	2.54004	0.0110841	0.036902			Nhlrc2	429.247031628366	1.08193	0.17281830940692	6.26048930427026	3.83771395876403e-10	2.26463e-08
Sec14l1	250.2	1.27599	0.282234	4.52106	6.15e-06	8.6e-05			Fcgr2b	3980.13943700842	1.0842	0.204682171010806	5.29699807674842	1.17721934683223e-07	3.09995e-06
Tfb2m	297.854	1.27606	0.255931	4.98595	6.17e-07	1.38e-05			LOC110339479	88.389014599326	1.08576	0.276047365916607	3.93323618996688	8.38098125078228e-05	0.000733018
Mfsd1	185.922	1.27821	0.312143	4.09496	4.22e-05	0.000411718			Syne3	109.836191941389	1.08818	0.276969373277773	3.92888788811232	8.5339611464825e-05	0.000743356
Il22ra1	1043.14	1.2786	0.263157	4.85868	1.18e-06	2.36e-05			LOC101823275	22.2996956319963	1.08877	0.388830345430151	2.80012691935537	0.00510825176981163	0.0206234
Msrb3	2360.21	1.28101	0.186367	6.87361	6.26e-12	1.21e-09			Ccr2	47.7159168964527	1.09037	0.426603555972647	2.55593682490498	0.0105902343965992	0.0369831
Spsb1	702.56	1.28634	0.181021	7.10604	1.19e-12	3.02e-10			LOC101824959	334.405166608133	1.09071	0.209055558437765	5.2173236048185	1.81526957863806e-07	4.51419e-06
LOC101825271	354.091	1.28697	0.323758	3.97511	7.03e-05	0.000617361			Tacc1	1597.17284519993	1.0926	0.171792146685247	6.3599985543093	2.01755648211738e-10	1.29762e-08
Crot	16351.3	1.28781	0.4698	2.74119	0.00612165	0.0228789			LOC121139968	256.106679914844	1.09272	0.249601174056524	4.37787415248831	1.1984251264284e-05	0.000150476
LOC121139415	83.8318	1.2884	0.297676	4.32821	1.5e-05	0.000177835			Egln3	959.906513014288	1.09341	0.33138331881674	3.29953657558532	0.000968446067148405	0.00539434
Tmem236	28.7558	1.29124	0.447564	2.88504	0.00391367	0.0159857			Klhdc7a	788.566077261953	1.09352	0.253256766724851	4.31781691915548	1.57580052819279e-05	0.000188969
Cd300lb	31.3308	1.29171	0.53687	2.40599	0.0161285	0.0493625			Gpr34	36.3196886601589	1.09377	0.377740708100655	2.89556729246977	0.00378473874091976	0.0161429
Bace1	691.956	1.29344	0.237058	5.45623	4.86e-08	1.74e-06			Wls	163.930056704917	1.094	0.24768638305485	4.41686193287466	1.0014415131846e-05	0.000129658
Slc17a8	263.481	1.29894	0.299241	4.34078	1.42e-05	0.000170543			LOC121135469	47.1085548929219	1.09483	0.392784304754872	2.787345841101	0.00531417317714793	0.0212742
LOC106021521	70.3745	1.29905	0.372632	3.48615	0.000490022	0.00297235			Gabpb2	190.048009755301	1.09509	0.231449625943703	4.73143133015964	2.22942236970402e-06	3.73941e-05
LOC121135425	30.8566	1.30109	0.376918	3.45191	0.000556636	0.00329843			Fnip1	1226.8501696564	1.09527	0.11084396467042	9.88121770705169	5.02189000441847e-23	9.97682e-20
Slfn5	98.0345	1.30176	0.340381	3.82442	0.000131081	0.00102885			Paqr4	67.8144241051173	1.09534	0.347769002165856	3.14961964789628	0.00163483150360026	0.00814909
Kit	130.929	1.30229	0.230505	5.64971	1.61e-08	7.45e-07			ATP8	1353.35386809958	1.09685	0.413504967256992	2.65255695993887	0.00798846481616749	0.0295264
Acot11	213.042	1.30438	0.29788	4.37888	1.19e-05	0.000147494			Kctd12	562.12710434081	1.09882	0.224080172540169	4.9036751831575	9.40599794023826e-07	1.82118e-05
Tgfbr1	764.733	1.30644	0.205333	6.36254	1.98e-10	1.99e-08			Mapk6	2231.71120094097	1.09924	0.171818515925164	6.39768571722357	1.57749556041184e-10	1.05245e-08
Nhsl2	38.9985	1.30818	0.402857	3.24726	0.0011652	0.00600332			CUNH2orf69	70.4679060505467	1.09952	0.263206469142184	4.17742085112614	2.94833207988449e-05	0.000313126
Adgre1	224.618	1.31021	0.340769	3.84486	0.000120623	0.000959143			LOC121139988	85.3637258123869	1.0999	0.357669841725967	3.07518894677082	0.00210369235152142	0.0100011
Entpd7	1533.65	1.31248	0.202663	6.47617	9.41e-11	1.1e-08			Nr0b2	2244.29610842868	1.09996	0.337532566202388	3.25883365553592	0.00111871241293985	0.00603578
B4galt5	265.593	1.31273	0.379012	3.46357	0.000533065	0.00318636			Lpgat1	4233.01185927102	1.1009	0.138972474509934	7.92168179824847	2.34319337540819e-15	6.75747e-13
Klhl20	251.736	1.31284	0.354577	3.70256	0.000213436	0.00151796			Tubgcp4	165.891151388082	1.10117	0.288085915298318	3.82236237553769	0.000132179252339449	0.00106554
Sulf2	1029.94	1.31924	0.249458	5.28843	1.23e-07	3.74e-06			Rhbdd1	202.807930427939	1.10154	0.238317594124903	4.62216602960582	3.79753878286276e-06	5.82049e-05
Slc17a5	574.476	1.32	0.267859	4.92795	8.31e-07	1.79e-05			Parvg	32.0369287707842	1.10205	0.448172001074	2.45899728423774	0.0139325671730975	0.0460045
Far2	150.726	1.32324	0.398395	3.32143	0.000895563	0.00485007			Myh10	1518.52077563406	1.10206	0.239192440530834	4.60742365957863	4.07688807121625e-06	6.15729e-05
Zbtb41	362.898	1.32687	0.193278	6.86511	6.64e-12	1.27e-09			Wnt4	66.2367652951681	1.10283	0.385112405525185	2.86366248149548	0.00418773973925594	0.0175479
Rhobtb3	1003.15	1.3269	0.282266	4.70088	2.59e-06	4.33e-05			Lats2	821.091400829117	1.10354	0.172076819794286	6.41305079709756	1.42635965928069e-10	9.73409e-09
Nbeal1	516.092	1.3286	0.293147	4.53222	5.84e-06	8.25e-05			LOC121132751	103.927963506909	1.10354	0.270420027098668	4.08084903037892	4.48714938714802e-05	0.000437699
LOC101836005	246.432	1.32899	0.339853	3.91049	9.21e-05	0.000769701			Dock11	96.0787617242817	1.10411	0.324952402719618	3.3977739065784	0.00067936541050197	0.00408946
Ptger3	152.926	1.33046	0.333807	3.98571	6.73e-05	0.000596817			Ganc	119.573414752375	1.10456	0.211403189017743	5.224881331321	1.74266835894755e-07	4.38858e-06
Vps13a	701.258	1.33088	0.323533	4.11358	3.9e-05	0.000384646			Eps8	231.57248735324	1.1059	0.223642555871034	4.94494941218494	7.61636402209314e-07	1.5148e-05
LOC101826211	23.8323	1.33404	0.546163	2.44257	0.014583	0.0456449			Fut7	37.292055378758	1.10641	0.349314496349127	3.1673672646108	0.00153825915005206	0.0077669
Shroom4	57.1605	1.33582	0.260619	5.12557	2.97e-07	7.52e-06			Pdgfra	466.02296301648	1.10669	0.233232339112687	4.74499495753442	2.08511529643113e-06	3.54287e-05
Klf3	1542.64	1.33615	0.231036	5.78329	7.33e-09	4e-07			Acp5	420.667536801867	1.1071	0.376106374755368	2.94357690472883	0.00324443203956044	0.0142305
Efcab11	25.565	1.33905	0.412922	3.24286	0.00118335	0.00607771			Mmd	468.958846496252	1.10722	0.271010415022529	4.08553013633691	4.39762919300657e-05	0.000431083
Prlr	199.733	1.33922	0.482514	2.77551	0.0055116	0.0211203			Ablim3	1653.58990387935	1.10722	0.381583915205686	2.90164608146366	0.00371207660246631	0.0158823
Mylk	5368.38	1.34032	0.4117	3.25559	0.00113158	0.00586323			Cped1	354.643652694604	1.10796	0.230661268675106	4.80340486532959	1.55990021366622e-06	2.78579e-05
Irgq	425.368	1.34334	0.230384	5.8309	5.51e-09	3.09e-07			Ctnnal1	171.049854978689	1.10804	0.353023992841227	3.13871520633204	0.00169690280421577	0.00838813
LOC106022247	937.304	1.34352	0.262358	5.12093	3.04e-07	7.69e-06			Ilrun	2830.97929380222	1.10885	0.201069100670664	5.51479527273056	3.49186195115058e-08	1.14769e-06
LOC110340393	285.493	1.34567	0.384037	3.50401	0.000458308	0.00281957			LOC101843704	5504.15528627375	1.11369	0.258386680768328	4.31016562356546	1.63132321538772e-05	0.000194583
Hipk1	3378.98	1.34604	0.22964	5.86151	4.59e-09	2.68e-07			Usp27x	105.746493113111	1.11477	0.36499673927999	3.05419337676719	0.00225666567759106	0.0105931
Megf9	824.171	1.35187	0.230873	5.85548	4.76e-09	2.73e-07			Lrrc41	372.989517493609	1.11495	0.248632699156074	4.4843078680243	7.31509833217654e-06	9.93875e-05
Smad7	291.082	1.3521	0.274776	4.92076	8.62e-07	1.84e-05			Tlr2	54.9217687419162	1.11679	0.455524307916874	2.45165913837685	0.0142199292749761	0.046729
Mctp1	30.401	1.35505	0.461048	2.93907	0.00329203	0.0139569			Kcnk6	41.1218730280059	1.11785	0.392115904191721	2.85082757409516	0.004360560868218	0.0181656
Gpr68	19.3431	1.35867	0.537081	2.52973	0.011415	0.0377511			Heyl	508.162985210199	1.11996	0.213790832831902	5.23858898949974	1.61808948705105e-07	4.10958e-06
Fbxo47	23.9087	1.35899	0.502277	2.70567	0.00681675	0.0249958			Sft2d2	3319.57420992231	1.12099	0.143288134505065	7.82330652896931	5.1453610063153e-15	1.17948e-12
Pm20d2	88.9562	1.36026	0.335476	4.05471	5.02e-05	0.000468839			Slc27a6	63.8492568910773	1.12133	0.460650126994591	2.43423424534316	0.0149233339198255	0.0485409
Abhd2	29874.3	1.36157	0.387765	3.51134	0.000445862	0.00276259			Chuk	2209.42680546869	1.12384	0.169933604248227	6.61340372443229	3.75582300464845e-11	3.13804e-09
Tmem167b	336.503	1.36411	0.23293	5.85629	4.73e-09	2.73e-07			Nfic	2263.59558280153	1.12593	0.240579913272881	4.68004930773769	2.86805931148353e-06	4.59506e-05
Atf6	826.797	1.36437	0.204672	6.66612	2.63e-11	3.86e-09			Rnf170	505.785642278155	1.12608	0.173080413821575	6.50613006663744	7.71114673962123e-11	5.81752e-09
LOC101834833	46.7966	1.36513	0.367442	3.71523	0.000203017	0.00146144			Arid3a	142.104730020296	1.12656	0.267929678632999	4.20468078878913	2.6145088551161e-05	0.000284872
Fgf1	110.906	1.37115	0.386227	3.55012	0.000385057	0.00245921			Reep2	82.0112323714554	1.12836	0.34916044693517	3.23163840654892	0.00123082700156637	0.00650786
Unc5b	409.576	1.37146	0.446884	3.06895	0.00214812	0.00988016			Tlr4	147.593472467447	1.1284	0.271813333106223	4.15136977913616	3.30491289938655e-05	0.000344157
Myof	137.498	1.37216	0.570483	2.40526	0.016161	0.0494342			Aff3	35.4745835440578	1.12932	0.422333700114128	2.67400298272545	0.00749517848715302	0.0280071
Frat1	91.3312	1.37411	0.352209	3.90141	9.56e-05	0.000792262			Klhl24	3487.22782159454	1.12974	0.131167103411215	8.61301691986625	7.11625863025443e-18	4.71254e-15
Nfix	779.868	1.37443	0.279032	4.92573	8.4e-07	1.8e-05			LOC101837048	41.726383080167	1.13007	0.433833988050027	2.60484694693051	0.00919153089033806	0.0331273
Entpd1	230.922	1.37623	0.258089	5.3324	9.69e-08	3.07e-06			Hey1	39.5206663377819	1.13222	0.367333086412167	3.08227079517896	0.00205427864810378	0.00981312
Smyd1	41.6765	1.37681	0.433621	3.17516	0.00149756	0.00735127			Ido2	624.74357739986	1.13333	0.306272718634116	3.70039069037779	0.000215267791619585	0.00158787
Muc13	81.7283	1.37937	0.516203	2.67215	0.00753675	0.0270145			Fbxl7	128.2045714766	1.13346	0.276592861011968	4.09792840086291	4.168641733957e-05	0.000414315
Calcrl	628.297	1.37967	0.221295	6.23451	4.53e-10	3.98e-08			Dclk1	102.715385879521	1.13407	0.398063606373957	2.84895461559062	0.00438631370042679	0.0182546
Dcaf10	313.053	1.38065	0.224821	6.14108	8.2e-10	6.47e-08			Itprid2	1174.21255898023	1.13475	0.153791598784013	7.37846641568834	1.60123169247666e-13	2.44701e-11
LOC101839501	15.951	1.38531	0.484168	2.86121	0.00422023	0.0169802			Tsr1	251.335548816665	1.13475	0.305195056332126	3.71810280116163	0.000200724590423837	0.00150166
Slc17a1	77.6028	1.38582	0.475428	2.91488	0.00355822	0.0148478			Rel	119.988847576439	1.13544	0.294266631632518	3.8585559450089	0.000114058960532537	0.00094241
Klhl42	103.459	1.38587	0.346353	4.00134	6.3e-05	0.000567322			Irf4	71.0821300720005	1.13593	0.429306752023838	2.64595886316765	0.00814597220055627	0.0299876
Skil	687.328	1.3891	0.198041	7.01417	2.31e-12	5.35e-10			Id2	1388.5738846888	1.13699	0.240713911077766	4.72341186090067	2.31920496882654e-06	3.86267e-05
Cidec	2408.88	1.38953	0.295249	4.7063	2.52e-06	4.24e-05			Spata18	117.580607026556	1.13817	0.407302361311935	2.79440647195568	0.00519950786322782	0.0208953
Lifr	1676.97	1.38985	0.199638	6.96187	3.36e-12	7.03e-10			Apaf1	176.764789755693	1.13831	0.216562291768508	5.25626762273184	1.47008321443422e-07	3.77659e-06
Atp2c1	942.889	1.39422	0.199139	7.00123	2.54e-12	5.63e-10			Plxnb1	281.530318680221	1.13985	0.351825188103975	3.23982065456581	0.0011960490198556	0.00637608
Onecut1	736.734	1.3954	0.440736	3.16606	0.0015452	0.00754674			Adgrg6	364.691788022379	1.14104	0.311174340514589	3.66688718922425	0.000245521044521501	0.00176586
Heatr5a	532.759	1.4001	0.249384	5.61425	1.97e-08	8.86e-07			Dact1	102.621180180179	1.14285	0.419645859104875	2.72335803498793	0.00646219824229975	0.0249125
LOC110343500	31.7483	1.40021	0.506364	2.76523	0.00568824	0.0216607			LOC101841023	40.6803745576421	1.14295	0.338705658552167	3.37447159027652	0.000739575493554431	0.0043556
Marveld2	89.8732	1.40383	0.477622	2.9392	0.00329056	0.0139543			Tlr7	34.6752941650772	1.14403	0.426354470668846	2.6832799791176	0.00729039284011557	0.0273757
Ston1	120.41	1.40453	0.333013	4.21764	2.47e-05	0.000263561			Axl	535.926846924329	1.14428	0.246593529295019	4.64033901598614	3.47838060583557e-06	5.39874e-05
Slc7a8	112.277	1.4055	0.302537	4.64572	3.39e-06	5.35e-05			Mpzl2	1828.2523246473	1.1453	0.159130087949585	7.1972558659453	6.14364126719845e-13	7.84631e-11
Zbtb6	164.393	1.4088	0.231649	6.08162	1.19e-09	8.84e-08			Tulp4	342.001424161026	1.14575	0.178202223203901	6.42950124306513	1.28023312673084e-10	8.94163e-09
Rab8b	236.919	1.40939	0.243156	5.79625	6.78e-09	3.72e-07			Fam102b	435.224313734311	1.14855	0.283156321206466	4.05625103508074	4.98666629151185e-05	0.000475528
Lrrc58	2370.23	1.41139	0.173505	8.13457	4.13e-16	5.22e-13			Micall1	279.247988989405	1.14931	0.330123951066457	3.48146214351741	0.000498684267278783	0.00316075
LOC121136769	19.3996	1.41719	0.451872	3.13626	0.00171118	0.00818216			LOC110343281	24.637356277169	1.15003	0.427899410331875	2.68762195845548	0.00719628177150833	0.027134
Slc1a4	497.414	1.42129	0.30738	4.62389	3.77e-06	5.84e-05			Retsat	2739.94774296064	1.15119	0.321407735008524	3.58171881425688	0.000341341071539595	0.00232431
LOC101843562	35.5222	1.42252	0.541989	2.62463	0.00867422	0.0301888			Tbc1d8b	542.757824512962	1.15196	0.169158037943531	6.80995221528201	9.76311689515676e-12	1.00904e-09
Neurl1b	85.6343	1.42455	0.489642	2.90937	0.00362164	0.0150512			Znf366	49.1110288778073	1.15271	0.401236814819032	2.87289132933772	0.00406733997394867	0.0171196
Msr1	908.935	1.42973	0.211758	6.7517	1.46e-11	2.38e-09			Cmtm4	284.41055756464	1.15309	0.195741160518888	5.89088764681169	3.8412666118743e-09	1.65498e-07
Med12l	35.4934	1.4319	0.522136	2.7424	0.00609924	0.0228122			Vwa8	8614.5309263207	1.15324	0.183530565118792	6.28366138676398	3.30690573442159e-10	2.00432e-08
LOC121135487	49.2868	1.43281	0.484191	2.95918	0.0030846	0.0132458			Gpr157	189.004169972608	1.155	0.189030282145416	6.11012732448895	9.95516852059634e-10	5.15937e-08
LOC101826074	142.728	1.43379	0.418012	3.43003	0.000603518	0.0035241			LOC106021011	84.0923687915521	1.15532	0.415447803264204	2.78089919276119	0.00542085671703078	0.0215706
Znf521	28.4785	1.43568	0.385462	3.72457	0.000195647	0.00142227			Dna2	21.1943188032958	1.15626	0.450635556519735	2.56584129888101	0.0102925907890685	0.0361911
Card11	66.5059	1.43921	0.395783	3.63636	0.000276517	0.00188063			Hacl1	10941.4653473373	1.15706	0.360986120353915	3.20528534776945	0.0013492864423971	0.00701315
Marveld1	2387.7	1.44015	0.388688	3.70516	0.00021126	0.00150743			Ttc9	57.3372359979723	1.15725	0.313551985184527	3.69078169832807	0.00022356594738311	0.00163625
Pxmp4	428.501	1.4426	0.301325	4.78754	1.69e-06	3.11e-05			LOC101840195	54.3391156063813	1.15769	0.43569300252805	2.65712883578783	0.00788093185903508	0.0292104
Id1	239.435	1.44326	0.432747	3.33511	0.000852661	0.00466845			Mttp	7400.75942709649	1.15835	0.322416848287166	3.59271163408184	0.000327254676138169	0.00224705
Irf6	1472.66	1.44451	0.273463	5.28228	1.28e-07	3.82e-06			S1pr2	223.727678880259	1.15998	0.223707586327922	5.18524404078692	2.15732187025571e-07	5.26997e-06
Bcl2l11	243.665	1.44532	0.251974	5.73599	9.69e-09	5.02e-07			Epha3	186.705898919396	1.16012	0.228289944717964	5.08176963490605	3.7393473717478e-07	8.29523e-06
Rab30	966.636	1.44955	0.362601	3.99764	6.4e-05	0.000573741			Smad6	225.28596586319	1.16165	0.265867757038386	4.36926579737465	1.24664957761987e-05	0.000156093
Irak3	56.4692	1.45339	0.373432	3.89198	9.94e-05	0.000817942			Lmtk2	741.944288173885	1.162	0.137561998097053	8.44707796231861	2.98684278626767e-17	1.6689e-14
LOC121135131	152.481	1.45961	0.334631	4.36184	1.29e-05	0.000157103			Ptprb	1782.76269783427	1.16254	0.211891434764193	5.48650547237186	4.09962728836938e-08	1.30357e-06
Kif1a	65.0107	1.4628	0.561081	2.60711	0.00913089	0.0314845			Garre1	625.067254592442	1.16421	0.20513487711032	5.67531479709207	1.38433843466252e-08	5.22193e-07
Kcnj2	75.05	1.46535	0.303745	4.82428	1.41e-06	2.72e-05			LOC101829291	22.3544443689403	1.16471	0.453270383254288	2.56956064159738	0.0101827568063836	0.0359108
Klhl11	68.6693	1.46656	0.361294	4.05919	4.92e-05	0.000462797			Mapk1ip1l	958.750150112527	1.1653	0.17722802403624	6.57513801049581	4.86080609942467e-11	4.00513e-09
Fermt1	85.9341	1.46718	0.451262	3.25128	0.00114885	0.00593771			Crim1	1029.28023675116	1.16531	0.171785717877735	6.78352896130738	1.17275270619605e-11	1.19141e-09
Chrna2	366.393	1.46776	0.357495	4.10567	4.03e-05	0.000395442			Lmbrd2	1741.45835995011	1.16706	0.152243215325431	7.66577293005675	1.77757433129187e-14	3.45468e-12
LOC101828420	340.268	1.46861	0.371066	3.95781	7.56e-05	0.000656458			Cttnbp2nl	347.788768333452	1.16716	0.197807671200744	5.90048821452386	3.62427509148104e-09	1.5815e-07
Mib1	895.099	1.4738	0.206903	7.12316	1.05e-12	2.71e-10			Mob3b	1898.85051156612	1.16737	0.174320768951355	6.6966503706011	2.1325100437046e-11	1.9963e-09
Prune2	112.642	1.47609	0.286799	5.1468	2.65e-07	6.93e-06			Ppm1l	569.162898366698	1.16834	0.198263618060619	5.89288208697073	3.79517228787709e-09	1.65104e-07
Ifit2	116.222	1.47625	0.557846	2.64633	0.00813693	0.0286468			Arhgef6	165.684856683892	1.16857	0.293466937984138	3.98193943087948	6.83552013733287e-05	0.000620402
Plekhf2	177.36	1.48247	0.248861	5.95703	2.57e-09	1.67e-07			Nrip1	541.536307683622	1.16883	0.15796448586695	7.39929727753574	1.36907052353758e-13	2.16628e-11
Trim16	45.1873	1.48384	0.381672	3.88773	0.000101185	0.000829071			G0s2	591.796415056714	1.16883	0.308974374134329	3.78294793416016	0.000154981842619025	0.00121008
LOC101840643	650.535	1.49137	0.35813	4.16431	3.12e-05	0.000321362			Dip2a	195.34009961253	1.16922	0.275152697822582	4.24936249716699	2.14379755738214e-05	0.000241989
Traf1	15.8275	1.49536	0.612901	2.4398	0.0146953	0.0458913			Fam172a	242.479507988422	1.17091	0.230989899973526	5.06908011902063	3.99742945972373e-07	8.76337e-06
Atp13a3	3065.01	1.49735	0.169413	8.83846	9.7e-19	2.66e-15			Slc38a9	57.7758996483777	1.17131	0.309823254084406	3.78056571066179	0.000156472413270585	0.00122065
LOC101838285	65.2906	1.50392	0.335103	4.48795	7.19e-06	9.74e-05			Ttc9c	103.993899260801	1.17134	0.320004807722113	3.66037987521156	0.000251841601232917	0.00180261
LOC101844788	77.0606	1.50812	0.271311	5.55861	2.72e-08	1.13e-06			LOC106022003	36.3918084742245	1.1738	0.412403017338529	2.84623686902902	0.00442392740341721	0.0183825
LOC101832451	36603.3	1.51618	0.452048	3.35403	0.00079645	0.00440921			Kdr	1106.1384246056	1.17459	0.210488499440077	5.58032324497387	2.40072007069914e-08	8.28666e-07
Phospho1	352.29	1.51648	0.333143	4.55205	5.31e-06	7.67e-05			LOC101844703	895.18893885921	1.17472	0.297775524454135	3.94497552987885	7.98081280764701e-05	0.000705373
LOC101822614	74.0601	1.51744	0.414774	3.65847	0.000253724	0.00175122			LOC101830682	848.029883141865	1.17523	0.189647006899383	6.19695078313858	5.75674921467982e-10	3.20515e-08
Fgl2	264.088	1.52228	0.216401	7.03455	2e-12	4.69e-10			Sav1	354.658710709802	1.17701	0.214493793190372	5.48739823617682	4.07896858289569e-08	1.30236e-06
Dnajc16	415.565	1.52336	0.27636	5.51224	3.54e-08	1.36e-06			St6galnac3	21.7639323636456	1.17763	0.458715773505796	2.56724053980666	0.0102511474102258	0.0361021
Hsd17b7	119.283	1.52638	0.472545	3.23014	0.00123731	0.00629776			Slc25a25	2132.93268913552	1.17883	0.387781703538617	3.0399331866599	0.00236630636546417	0.0110124
Plxna4	755.591	1.53378	0.392353	3.90918	9.26e-05	0.000773097			Acp3	91.3506995148677	1.17884	0.397078595323973	2.96877749350742	0.00298987008664586	0.0132817
Sting1	48.0545	1.53734	0.445792	3.44856	0.000563577	0.00332636			Aqp7	67.8920464429495	1.17957	0.392165165644553	3.00784786181449	0.00263104816678728	0.0119733
Arhgap31	314.426	1.53937	0.296301	5.19527	2.04e-07	5.62e-06			LOC121133595	150.759713937561	1.18146	0.272344679350256	4.33812348480446	1.43704411556965e-05	0.000175149
Eci2	13501	1.54061	0.313233	4.91843	8.72e-07	1.85e-05			Jcad	663.754655276947	1.18182	0.193780271965525	6.09875612919855	1.06897008268692e-09	5.47656e-08
Eaf1	781.854	1.54229	0.243286	6.33941	2.31e-10	2.27e-08			Prkcb	176.278307374117	1.18199	0.337591009654265	3.50125922069101	0.0004630651944823	0.00298087
LOC101826424	60.8899	1.54357	0.356347	4.33165	1.48e-05	0.000175968			Ctif	701.671676098562	1.18281	0.264154376738868	4.47771441871658	7.54464353195362e-06	0.000102428
N4bp1	601.811	1.55429	0.233537	6.65545	2.82e-11	4.07e-09			Ticam2	57.1669641830935	1.18477	0.331520308062645	3.57373539861618	0.000351924569413543	0.00238259
Fads1	7235.41	1.56303	0.447692	3.4913	0.000480669	0.00293078			Itga4	83.4809908173444	1.18544	0.409518736318182	2.89470361911534	0.00379516678641031	0.0161758
Pank3	316.218	1.56961	0.262997	5.96817	2.4e-09	1.59e-07			Dock2	95.6842124213104	1.18642	0.404638518866321	2.93204931534548	0.00336733271107984	0.0146741
LOC101824803	1098.78	1.5704	0.265161	5.92244	3.17e-09	1.99e-07			Ahnak	6157.64093895495	1.18709	0.329909666186741	3.59824009798162	0.00032037779129242	0.00221001
Specc1	68.9619	1.57197	0.544288	2.88812	0.00387553	0.0158932			Ednrb	1872.52944571772	1.18724	0.222076657757972	5.34609906909825	8.98700313467188e-08	2.49128e-06
Cd14	1281.6	1.57465	0.294502	5.34682	8.95e-08	2.89e-06			Klhl4	58.8913798615715	1.1877	0.320959047126661	3.70048680190833	0.00021518627150718	0.00158787
F9	3567.22	1.58116	0.382124	4.13782	3.51e-05	0.000352772			Elf4	170.024477023462	1.18964	0.262202466993063	4.53709401689447	5.70346843184363e-06	8.19759e-05
LOC101834096	2263.14	1.58176	0.205384	7.70147	1.35e-14	8.18e-12			Flvcr2	133.016831376172	1.19221	0.410038599508676	2.90755839207139	0.00364262331515641	0.01563
Znf516	162.754	1.58422	0.331961	4.77231	1.82e-06	3.29e-05			C1galt1	2101.51608582501	1.19284	0.171143695048575	6.96984003003007	3.17301574373135e-12	3.6136e-10
Prtg	94.2475	1.58491	0.375579	4.21991	2.44e-05	0.000261776			LOC110343543	52.9177479989459	1.19416	0.401261503737955	2.97601552564567	0.00292020077772488	0.0130435
Ppp2r1b	1544.26	1.59418	0.23417	6.80779	9.91e-12	1.75e-09			Tcf20	728.695877081399	1.19548	0.20198520660858	5.9186365958637	3.24621338080867e-09	1.42961e-07
Flvcr1	50.4978	1.59623	0.323741	4.93057	8.2e-07	1.76e-05			Tnfrsf11a	167.711660490199	1.19559	0.198987752858312	6.00834891616487	1.87422154218496e-09	8.96018e-08
Zyg11b	248.416	1.5966	0.409248	3.9013	9.57e-05	0.000792262			Abl2	234.79546212626	1.19676	0.214484870349748	5.57968772312379	2.40950774850623e-08	8.29435e-07
Diaph3	37.8778	1.59768	0.496118	3.22036	0.00128031	0.00646851			Znf518b	51.6228082081505	1.1968	0.416616144615621	2.87266562173609	0.00407024668128639	0.0171278
LOC121142257	55.2924	1.59867	0.449514	3.55643	0.000375931	0.00241691			Plxnc1	79.0965764150562	1.19748	0.416169374900436	2.87739568745431	0.00400972454642439	0.0169089
LOC121133961	31.2501	1.60284	0.412457	3.88607	0.000101881	0.000833522			Tgfa	328.955896018072	1.19988	0.235517892717308	5.09464374975502	3.49397640835794e-07	7.80904e-06
Nab2	88.2897	1.60371	0.415894	3.85604	0.000115237	0.000922568			Atrn	1161.74657264006	1.20131	0.245128399452831	4.90074932699097	9.54718097409228e-07	1.84345e-05
Agl	925.082	1.605	0.360438	4.45293	8.47e-06	0.000111629			Slc30a1	1780.75663048508	1.20452	0.151886380114233	7.93037599051123	2.18483384227237e-15	6.43071e-13
Plekhm3	129.521	1.60615	0.362454	4.43132	9.37e-06	0.000120904			Parvb	1123.79811545334	1.20697	0.148208146477575	8.1437287492191	3.83287357650284e-16	1.39861e-13
Inhbe	1303.28	1.60895	0.50299	3.19877	0.00138013	0.00688807			LOC101827584	38.1013373214591	1.20759	0.396238706417498	3.04762520059358	0.00230657417670776	0.0107906
Hecw2	100.612	1.60979	0.321498	5.00716	5.52e-07	1.26e-05			Pla2g6	150.376938277683	1.20873	0.363122829987172	3.32871215190904	0.00087248526925163	0.00495869
Fam83g	49.9138	1.61961	0.356886	4.53818	5.67e-06	8.07e-05			Axin2	920.873556641693	1.20946	0.349116189356674	3.46435319535133	0.000531508157092106	0.00333433
Fhip1a	71.7327	1.62004	0.545497	2.96984	0.00297957	0.0128917			LOC106022589	1055.27059343111	1.21137	0.154281655962129	7.85165910118275	4.10569228498177e-15	9.78797e-13
Tmem170b	83.6308	1.62073	0.344654	4.7025	2.57e-06	4.31e-05			Foxn2	304.728752162655	1.21208	0.153122795149882	7.91572706720527	2.45812326633307e-15	6.77062e-13
Cd226	13.4167	1.62512	0.604017	2.69053	0.00713394	0.0258814			Dhtkd1	1566.01620535039	1.21284	0.315737646310351	3.84127943573537	0.000122394685044249	0.00100111
Sfmbt2	375.432	1.63183	0.384516	4.24385	2.2e-05	0.000240352			Hadhb	17025.5151504798	1.21295	0.333429225771577	3.63781675756964	0.000274958930091752	0.00193493
LOC101832004	120.148	1.6326	0.298796	5.46393	4.66e-08	1.7e-06			Acss3	4706.50059041584	1.21348	0.2195051980897	5.52824177327611	3.23456084557359e-08	1.06902e-06
Trim36	44.2594	1.63837	0.360886	4.53986	5.63e-06	8.03e-05			Esyt2	1799.33848304789	1.21353	0.179237763292432	6.77050544629754	1.28333252925152e-11	1.29638e-09
Ccnt1	137.301	1.63851	0.294707	5.5598	2.7e-08	1.13e-06			Edem3	1626.61327946642	1.21356	0.108633071939752	11.1711502625429	5.64451353357944e-29	2.5231e-25
Klf7	19.578	1.63916	0.648154	2.52897	0.0114399	0.0378129			Ahr	2850.09202182141	1.21418	0.247660757395901	4.90259640045683	9.45781753710237e-07	1.82817e-05
Spin4	18.933	1.6516	0.524454	3.14918	0.00163728	0.00790797			Mfsd2a	1315.34462890819	1.21472	0.305587775880662	3.9750216940572	7.03728410827188e-05	0.000635167
Fam168a	199.213	1.65209	0.344898	4.79008	1.67e-06	3.1e-05			Fam110c	193.6389541877	1.21502	0.355292428001794	3.41977496369605	0.000626729582672249	0.00382585
LOC110340368	115.602	1.65634	0.389933	4.24775	2.16e-05	0.000237408			Bmp5	95.0066960142032	1.21944	0.344235183458903	3.54246002555552	0.000396413499540785	0.0026232
Ids	1012.9	1.65731	0.36093	4.59176	4.4e-06	6.63e-05			Smad3	218.646636565088	1.22002	0.221479665654969	5.50850591918828	3.61892074906366e-08	1.18293e-06
Slamf1	10.568	1.66141	0.687696	2.4159	0.0156962	0.0483277			Map3k5	203.653338541416	1.22039	0.296176427504904	4.1204936176418	3.78061540552552e-05	0.000382846
Ak1	83.8593	1.66256	0.605904	2.74394	0.0060707	0.0227374			Vcpip1	590.140386381072	1.2216	0.180671977772541	6.76140596744335	1.36659000968817e-11	1.36506e-09
LOC101837070	20.8438	1.66773	0.644015	2.58959	0.00960906	0.0327589			LOC101842501	4690.18753207383	1.22831	0.230051788035095	5.33926041348999	9.33265110108804e-08	2.56325e-06
Ptpn4	124.145	1.67397	0.321109	5.21308	1.86e-07	5.2e-06			Sparcl1	55.6940294977113	1.22847	0.489449677084724	2.50989654539038	0.0120766536650105	0.041129
Mfap3	215.869	1.67708	0.237268	7.06829	1.57e-12	3.9e-10			Acss1	97.6956269708381	1.22876	0.278192797875313	4.41694201446984	1.00107071102816e-05	0.000129658
LOC121138287	10.4039	1.67753	0.639206	2.6244	0.00868019	0.0302031			LOC101831536	114.838838110733	1.22986	0.277833543578156	4.42659573816797	9.57319037290247e-06	0.000125123
Map3k21	228.885	1.67762	0.313354	5.35376	8.61e-08	2.8e-06			E2f8	220.353080092023	1.23518	0.332690350424811	3.7127050066976	0.000205055843194205	0.00152792
Kcnk5	677.758	1.67788	0.306851	5.46805	4.55e-08	1.66e-06			Fzd1	296.233299748152	1.23584	0.190459355599382	6.48872299053036	8.65669603837545e-11	6.42248e-09
Ccnd1	5623.11	1.6832	0.375217	4.48593	7.26e-06	9.78e-05			Dusp3	839.317777515833	1.23861	0.206232349986876	6.00591613679442	1.90254518578293e-09	9.07134e-08
LOC101824396	70.7713	1.68801	0.418462	4.03384	5.49e-05	0.00050388			Soat1	190.54249848096	1.24135	0.254426768208302	4.87900834914478	1.06620551179511e-06	2.0259e-05
LOC101834491	311.426	1.68975	0.36618	4.61455	3.94e-06	6.07e-05			Rab5a	652.705967620551	1.24304	0.224119817130234	5.546307267883	2.9176590648789e-08	9.80597e-07
Ehhadh	57492.3	1.69283	0.393007	4.30737	1.65e-05	0.000190901			Adam19	54.5855475492393	1.24343	0.409952143258821	3.03310710073242	0.0024204967796737	0.011212
LOC121138047	117.64	1.69691	0.355729	4.77022	1.84e-06	3.31e-05			Aen	433.505759818254	1.24552	0.200995887220832	6.19674374598798	5.76432339095995e-10	3.20515e-08
Scarb2	2140.31	1.69794	0.202605	8.38053	5.27e-17	8.65e-14			Mrc1	1111.57409920155	1.24678	0.251640957874916	4.95458125013379	7.24862232418167e-07	1.45135e-05
LOC121137054	17.5717	1.7006	0.579712	2.93353	0.0033513	0.0141643			Mief1	547.472586356596	1.24952	0.184717615075932	6.76448760324686	1.33781813540558e-11	1.34383e-09
Tapt1	576.108	1.70762	0.363511	4.69756	2.63e-06	4.38e-05			Sptbn2	3269.48695485623	1.25087	0.225975452302636	5.53541072673057	3.10499857354804e-08	1.03301e-06
Nacc2	364.798	1.71008	0.283345	6.03532	1.59e-09	1.12e-07			Mgat5	263.338657807851	1.25092	0.206627418777567	6.05400636687016	1.41287022160526e-09	6.94014e-08
Ranbp10	648.391	1.71285	0.353945	4.8393	1.3e-06	2.54e-05			Sox7	57.4650315685594	1.25129	0.320868181935858	3.89968854148584	9.63165090958703e-05	0.000819286
Lurap1	17.8234	1.71317	0.487721	3.5126	0.000443737	0.00275261			Nrp1	1872.02398552222	1.25153	0.214762261706652	5.82751449042411	5.62589664820108e-09	2.30713e-07
Fpr1	29.4087	1.71406	0.403042	4.25281	2.11e-05	0.000233111			Spata6	41.9027942600536	1.25388	0.370657681990836	3.3828595405247	0.000717353107985839	0.00425425
C3ar1	37.5505	1.71765	0.411993	4.16913	3.06e-05	0.000315965			Dennd4a	1212.54126502534	1.25394	0.166090316482265	7.54974160980929	4.36122620860651e-14	7.64497e-12
Tgm2	1866.16	1.72517	0.290785	5.9328	2.98e-09	1.89e-07			Crybg3	192.038903647516	1.25494	0.258417710895851	4.85623507370031	1.19638662965352e-06	2.23292e-05
Cntnap1	111.407	1.72921	0.549791	3.14522	0.00165963	0.00797518			LOC101831799	1262.20528717063	1.255	0.328445451520233	3.82102190801549	0.000132899844458028	0.00106942
Usf3	692.115	1.73537	0.399841	4.34015	1.42e-05	0.000170905			LOC101832618	22.3169343103936	1.25641	0.492799801387865	2.54952540349222	0.0107869651971487	0.0375381
Prrg4	17.7215	1.7376	0.62836	2.76529	0.00568714	0.0216607			Csf1r	1727.53378024599	1.25669	0.302816026408805	4.15002391933541	3.32440533037668e-05	0.000345584
Icos	16.1607	1.73795	0.69607	2.4968	0.0125321	0.0405552			Gask1b	78.6910333661837	1.25697	0.436197045673451	2.88165794879867	0.00395588910843142	0.01674
LOC121140746	20.8009	1.73997	0.51066	3.40729	0.000656114	0.0037722			Fancm	264.462656018983	1.25764	0.216733120958417	5.80270929033428	6.52518684793107e-09	2.66371e-07
Slc10a5	163.55	1.74231	0.421989	4.1288	3.65e-05	0.000364002			Clec4e	100.360669545696	1.25766	0.418713513553321	3.00361909166042	0.00266789111564896	0.0121102
Rbl1	26.4424	1.74302	0.644674	2.70372	0.00685671	0.0250975			LOC101828489	26.655322449969	1.25769	0.436693138128878	2.88004155913331	0.00397622753699247	0.0167977
Slco2a1	49.2119	1.7447	0.609559	2.86223	0.00420674	0.0169467			Abcd3	13227.6377150549	1.26142	0.195214829500266	6.46171647199905	1.03521928781452e-10	7.49381e-09
LOC121136978	114.755	1.74943	0.313316	5.5836	2.36e-08	1.02e-06			Tgfbr2	2607.77341349944	1.26216	0.160417377236864	7.86800645535416	3.60336991156976e-15	8.82579e-13
LOC121137756	22.0999	1.7608	0.586348	3.00299	0.00267343	0.0117941			Slc4a4	5628.45053278247	1.26262	0.250176632719606	5.04693313251977	4.4895839010317e-07	9.57921e-06
LOC121133958	11.954	1.76421	0.616166	2.86321	0.00419376	0.0169151			Zdhhc23	387.435968596492	1.26392	0.235433915724766	5.36845557122503	7.9413748159423e-08	2.25251e-06
Hspa13	402.996	1.76755	0.276839	6.38476	1.72e-10	1.8e-08			Dmxl1	1129.060220515	1.264	0.203841329075391	6.20090048444573	5.6141006015126e-10	3.14671e-08
Chtf8	121.776	1.76926	0.312442	5.66267	1.49e-08	7.11e-07			Slc43a2	447.346824641779	1.26534	0.253578418720073	4.98992540371821	6.04026136594107e-07	1.23853e-05
LOC101824250	213.669	1.79299	0.226902	7.90203	2.74e-15	2.25e-12			Cd180	76.788299792506	1.2673	0.38950483045513	3.25362519780484	0.00113942504031514	0.00612351
LOC101827335	61.4381	1.79998	0.431044	4.17585	2.97e-05	0.000308717			LOC110341714	141.057135553957	1.27099	0.346989214865764	3.66290403822341	0.000249371977416562	0.00178852
Plin1	241.614	1.801	0.65365	2.7553	0.00586386	0.0221803			Lpcat1	43.5811666502782	1.2731	0.414505169562248	3.07137124635198	0.0021307803843056	0.010111
Fbxo32	36.8884	1.80173	0.644222	2.79675	0.00516197	0.0199857			Slc30a7	2417.88932801261	1.27328	0.161983181982942	7.86058653232201	3.8233888512467e-15	9.23813e-13
Mmp25	19.2372	1.80356	0.673809	2.67666	0.007436	0.0266885			Uhrf1bp1l	1261.86414077913	1.27687	0.130229078111007	9.80479746479479	1.07362165729511e-22	1.91964e-19
Ccr4	34.0428	1.81416	0.473318	3.83286	0.000126663	0.00099991			Mab21l3	224.344010997755	1.27996	0.409697467766596	3.12415055746309	0.00178319188744176	0.00872333
LOC101828984	160.869	1.81486	0.330978	5.48333	4.17e-08	1.54e-06			Nemp1	27.6153419204923	1.28045	0.419776694503303	3.05031665968242	0.00228600203075219	0.0107111
Fkbp5	2825.41	1.81819	0.371366	4.89595	9.78e-07	2.02e-05			Kbtbd11	40.8930297843471	1.28179	0.528700473311044	2.42441436525884	0.0153330990905197	0.0495766
LOC121139496	34.4355	1.82476	0.401028	4.55019	5.36e-06	7.73e-05			Cyyr1	483.297432229461	1.2832	0.202470117165127	6.33771756349651	2.33193793722495e-10	1.46814e-08
Qki	696.111	1.82682	0.31109	5.87232	4.3e-09	2.55e-07			Opcml	66.6874672418897	1.28334	0.333808546960547	3.84454299306584	0.000120777309919871	0.000990596
Acvr1b	296.092	1.83809	0.232027	7.92189	2.34e-15	2.02e-12			Fam102a	106.994556612684	1.28675	0.437567744424282	2.94068695362134	0.00327485312690026	0.0143445
Plin2	7723.51	1.8385	0.496552	3.70253	0.000213457	0.00151796			Cpm	247.378276884701	1.28959	0.412361243075633	3.12733464538168	0.00176399016268188	0.00866012
Ago2	358.939	1.85604	0.338308	5.48623	4.11e-08	1.53e-06			Vamp3	133.455603351958	1.29043	0.248583973405489	5.19110412703497	2.09050667417901e-07	5.13438e-06
Pkia	30.915	1.86069	0.771925	2.41045	0.0159327	0.0488634			Crk	1206.71961942321	1.29158	0.155789847134702	8.290521652788	1.12752865124578e-16	5.04005e-14
Lpcat2	62.5536	1.86307	0.439828	4.23591	2.28e-05	0.000247202			Bicc1	553.47402059948	1.29258	0.406366589783248	3.18081808953028	0.00146859815069624	0.00746519
LOC121138235	8.41602	1.87655	0.743699	2.52327	0.0116269	0.0383336			LOC121139918	34.6432637725889	1.2942	0.392793318941755	3.29485638337715	0.000984719921668705	0.00545922
LOC101822968	251.98	1.87743	0.44248	4.24297	2.21e-05	0.000241137			Lrrc8b	474.414679102673	1.29595	0.188969144668101	6.85799153343885	6.98353970535107e-12	7.47699e-10
LOC121142936	66.3728	1.87794	0.337411	5.56572	2.61e-08	1.1e-06			Inava	106.910100565886	1.29626	0.388597415191366	3.33574701691496	0.000850705396815969	0.00486584
Zbtb16	1922.02	1.88225	0.426317	4.41515	1.01e-05	0.000128386			Sgk1	1944.75951058497	1.29764	0.3743035394604	3.46681812123325	0.000526658119406816	0.00331222
Ccr3	39.8778	1.88331	0.435884	4.32067	1.56e-05	0.000181798			Sacs	51.8637778750096	1.29869	0.302458665809121	4.29378435238954	1.75653093703773e-05	0.000205946
Kcna3	28.448	1.88661	0.620837	3.03882	0.00237507	0.0107257			Thbs2	130.290292504713	1.29918	0.341125781134457	3.80852152047449	0.000139800181058256	0.0011179
LOC101822933	7164.23	1.89257	0.510968	3.7039	0.000212313	0.0015131			F2rl2	68.0842168969189	1.29919	0.325430157020656	3.99223443285897	6.54536163624153e-05	0.000599852
Slc16a9	28.6204	1.89566	0.453036	4.18434	2.86e-05	0.000299113			LOC121137606	210.105051878189	1.30293	0.304346984641165	4.2810675798521	1.85998858377461e-05	0.000215532
Fads2	8317.18	1.8981	0.539109	3.52082	0.000430217	0.00268497			Reep6	2682.40302501787	1.30354	0.33103669408769	3.93775939582411	8.22460014293464e-05	0.000723344
LOC121137038	18.8701	1.8984	0.536038	3.54154	0.000397798	0.00252585			Rhobtb3	974.29390460798	1.30488	0.231658462854802	5.63278114170399	1.7732643586998e-08	6.34119e-07
Neb	71.6678	1.90216	0.590802	3.21962	0.00128363	0.00648328			Inafm2	168.170029523559	1.30534	0.234771788774064	5.56005500659372	2.69689637283352e-08	9.15e-07
Tnfsf10	381.668	1.90304	0.232696	8.17822	2.88e-16	3.94e-13			LOC121134007	28.7817858140892	1.30749	0.480469367152815	2.72127674886912	0.00650302938620527	0.025035
Colec10	638.171	1.90427	0.342717	5.55637	2.75e-08	1.14e-06			Snai1	21.5840536592422	1.309	0.538871982468866	2.42915405110913	0.0151341003365039	0.0490836
Trim56	143.296	1.908	0.465216	4.10133	4.11e-05	0.000401971			Sel1l3	525.015404098163	1.3104	0.205868035821088	6.36523792720346	1.94987239429254e-10	1.26318e-08
Kif3c	13.9185	1.90946	0.738732	2.58478	0.00974407	0.0331121			LOC101839568	402.917232484991	1.31064	0.312010109402859	4.2006296612625	2.66173677686058e-05	0.000288261
Pabpc4l	9.4244	1.91044	0.716339	2.66696	0.00765415	0.0273577			Sgcb	370.608777874835	1.31067	0.247752269336594	5.2902595025049	1.2214293424838e-07	3.19429e-06
Cpn2	4905.69	1.91358	0.404911	4.72594	2.29e-06	3.92e-05			Cd84	380.453947136259	1.31116	0.301309510492326	4.35152905903524	1.35191399521531e-05	0.000166132
Rnf152	140.07	1.91941	0.373654	5.13685	2.79e-07	7.2e-06			B3gnt7	27.950199981764	1.3142	0.5328584769804	2.46631863361482	0.013650984025125	0.0452487
LOC101822874	533.686	1.93657	0.325689	5.94608	2.75e-09	1.75e-07			LOC106020959	24.3301922529125	1.31445	0.485470617105553	2.70757507263762	0.00677767398788167	0.0258445
Gpc1	68.5672	1.93823	0.437364	4.43161	9.35e-06	0.000120835			Tfb2m	307.608805171885	1.31509	0.198841892902472	6.61373563726448	3.74740721209534e-11	3.13804e-09
Zbtb34	57.8565	1.94112	0.400817	4.84291	1.28e-06	2.51e-05			Mfsd1	203.55506115373	1.3156	0.26225925248708	5.01639406221953	5.26502857041636e-07	1.09975e-05
Tmed5	689.694	1.94424	0.326638	5.95228	2.64e-09	1.7e-07			Il22ra1	1141.35709764893	1.31947	0.259868952320758	5.07745793863334	3.82518150858724e-07	8.44373e-06
LOC121138065	17.9001	1.96778	0.572325	3.43822	0.000585552	0.00343507			LOC101834765	36.513500224647	1.32069	0.394148953779247	3.35073573220589	0.000805971776490004	0.00465765
Synm	102.951	1.9909	0.413036	4.82015	1.43e-06	2.76e-05			Msrb3	2697.43621609715	1.32276	0.223351448278921	5.92233236617747	3.17407295153366e-09	1.41175e-07
Cbl	79.9732	2.00134	0.492665	4.06227	4.86e-05	0.000458073			Spsb1	758.390944579445	1.32442	0.183174723095831	7.23036302496803	4.81704626532897e-13	6.333e-11
Ikzf3	31.2873	2.01232	0.57953	3.47233	0.000515964	0.00309994			LOC101825271	385.348795771417	1.32617	0.349201499778018	3.79771400098797	0.000146036681755934	0.00115537
Rragd	36.8574	2.0183	0.509881	3.95837	7.55e-05	0.000655272			Tmem236	29.9623264504831	1.32643	0.473114020328969	2.80360901253533	0.00505341456193524	0.020484
LOC101833790	104.705	2.04088	0.374345	5.45186	4.98e-08	1.78e-06			Asdurf	58.3500060463795	1.32656	0.324323990983645	4.09022700500303	4.30951188303438e-05	0.00042454
LOC101836597	9.823	2.04131	0.762633	2.67666	0.00743606	0.0266885			LOC121139415	87.9153305422471	1.32695	0.276801045315014	4.7938799630979	1.63586178831991e-06	2.89647e-05
Tmem117	52.5291	2.05298	0.849828	2.41576	0.0157025	0.0483279			Bace1	689.404224591085	1.33298	0.22428955137693	5.94312289131838	2.79642625306761e-09	1.25628e-07
Adra2b	78.3008	2.05965	0.453113	4.54554	5.48e-06	7.87e-05			LOC101836256	2954.1264960454	1.33438	0.216457826200605	6.16461606578431	7.0654357371029e-10	3.85152e-08
Lum	164.486	2.06478	0.55903	3.6935	0.000221188	0.00155964			LOC106021521	72.2015530186268	1.33593	0.344570183275053	3.87709821127101	0.000105709695307895	0.000881983
Myo9a	9.05502	2.07717	0.724716	2.86618	0.00415455	0.0167776			Id1	176.510806590574	1.33701	0.402522027626807	3.32157823683206	0.000895098838889753	0.00506467
Sel1l	1857.28	2.08403	0.394381	5.28431	1.26e-07	3.8e-06			Slc17a8	302.59426183611	1.33743	0.270863882228902	4.93763461488255	7.90758211465467e-07	1.56402e-05
LOC121138573	35.7601	2.08673	0.394274	5.29258	1.21e-07	3.67e-06			Kit	135.584779865299	1.3429	0.260995299747933	5.14531221182982	2.67076250676233e-07	6.27506e-06
Sprn	16.0566	2.08813	0.784138	2.66296	0.00774574	0.027594			Mylk	6673.66413283349	1.34342	0.351013273790588	3.82725832557447	0.000129578505187191	0.00104798
Setbp1	117.775	2.09121	0.495778	4.21804	2.46e-05	0.000263274			Slfn5	102.712786179749	1.34349	0.382022948417118	3.51676982064557	0.000436832420823075	0.00284434
LOC101834614	15.6853	2.0919	0.629595	3.32261	0.000891806	0.00483601			Tgfbr1	862.777326576668	1.34456	0.202468756684575	6.64084944840116	3.11880475977413e-11	2.69392e-09
Itga9	364.664	2.09697	0.381078	5.50274	3.74e-08	1.42e-06			LOC121135425	36.9406517570107	1.34483	0.397295172807782	3.38496239176401	0.000711880073050533	0.00423568
Tmc7	58.6533	2.14725	0.500835	4.28734	1.81e-05	0.000206566			Acot11	204.216180325224	1.34598	0.325720619801791	4.13231888335723	3.59121721521403e-05	0.00036692
Tmed8	73.6562	2.14997	0.420523	5.1126	3.18e-07	8e-06			Nhsl2	45.6366939961532	1.34709	0.368997664500851	3.65068642491064	0.000261540394314046	0.00185625
LOC101838170	186.369	2.16801	0.455733	4.7572	1.96e-06	3.48e-05			B4galt5	298.028468860399	1.34798	0.271139836292854	4.97151598094027	6.64313872600857e-07	1.3467e-05
Itgb8	40.2237	2.17568	0.749657	2.90224	0.00370502	0.0153163			Adgre1	261.772242211896	1.34963	0.409129432214302	3.29878162615261	0.000971054199174093	0.0054044
Prex2	1780.66	2.17823	0.296923	7.33599	2.2e-13	7.32e-11			Entpd7	1661.60455395014	1.35009	0.183536324824015	7.35596768823864	1.89548866469914e-13	2.82428e-11
LOC121138234	15.149	2.17869	0.587868	3.70609	0.000210486	0.00150269			Sec14l1	268.744916948333	1.35095	0.271244983720691	4.98054638378346	6.34050027969207e-07	1.29416e-05
Ido1	296.759	2.17986	0.754635	2.88863	0.00386928	0.0158794			Klhl20	268.427967911846	1.35165	0.250788696760324	5.38958529154668	7.06204577261434e-08	2.0565e-06
Reep3	608.855	2.19983	0.244934	8.98132	2.68e-19	2.27e-15			Ets2	2126.91825903536	1.35391	0.159004942504542	8.51490592773722	1.66725594100701e-17	1.02795e-14
Mycl	13.6063	2.20615	0.63188	3.49142	0.000480467	0.00293078			Slc17a5	632.348424380563	1.35763	0.211097563207603	6.43127877864519	1.26534841030978e-10	8.90704e-09
Gcnt4	15.4643	2.25187	0.709429	3.1742	0.00150252	0.007369			Sulf2	1153.02673827162	1.35764	0.203697524502895	6.66499133593781	2.64680969221567e-11	2.40228e-09
Setd7	111.332	2.25469	0.401418	5.6168	1.95e-08	8.75e-07			Zbtb41	388.818470584901	1.36585	0.176949747262613	7.71885920323321	1.17375470230959e-14	2.46903e-12
LOC101823194	646.847	2.25573	0.746222	3.02287	0.00250392	0.0111724			Marveld2	92.5319687372454	1.36602	0.427959904713743	3.19194381481256	0.00141318819038332	0.00725045
Hk2	36.5954	2.29242	0.838103	2.73525	0.00623331	0.0232141			LOC101836005	253.677214088186	1.367	0.278238435496552	4.91304544839849	8.96724797958075e-07	1.75038e-05
Crybg2	195.935	2.30198	0.411957	5.58792	2.3e-08	9.99e-07			Nbeal1	588.614557888463	1.36775	0.245155025280664	5.57914053784089	2.41709895805196e-08	8.29435e-07
Kcnj10	92.3101	2.3035	0.348775	6.60453	3.99e-11	5.5e-09			Vps13a	709.596515974885	1.36913	0.225258484096071	6.07804558961636	1.21656171518678e-09	6.07601e-08
LOC101841157	8.69715	2.31191	0.924351	2.50112	0.0123802	0.0401667			Ptger3	159.192789580018	1.36934	0.286680566572761	4.77652486893895	1.78350505455767e-06	3.09711e-05
LOC121138034	5.36253	2.31387	0.9142	2.53103	0.0113727	0.0376492			Olfm4	357.019607136109	1.37033	0.453005141500023	3.02498747506719	0.00248643423854688	0.0114298
Tbx20	20.0517	2.33777	0.637768	3.66554	0.000246814	0.00170927			Efcab11	27.2216048514671	1.3713	0.45324370907047	3.02551768209138	0.00248207891150726	0.0114174
Fabp3	371.059	2.33811	0.693292	3.37248	0.00074494	0.00417614			LOC101826211	24.0773383673402	1.37282	0.563732362309585	2.43523373595478	0.0148821729772624	0.0484246
Ttbk1	22.9042	2.34772	0.956314	2.45497	0.0140896	0.0444734			Klf3	1659.24252706127	1.37385	0.221830449498024	6.19325599846075	5.89338926609578e-10	3.26235e-08
Cdkl5	39.9624	2.3739	0.454982	5.21757	1.81e-07	5.08e-06			Shroom4	58.5105974324995	1.37747	0.286176947723265	4.81334645200834	1.48423650055042e-06	2.67522e-05
LOC101844652	16544	2.39083	0.696735	3.43147	0.000600317	0.00350915			Irgq	408.638773306502	1.38031	0.181690355569609	7.59706551117264	3.0292120832456e-14	5.58374e-12
Ppara	2688.06	2.39201	0.504501	4.74133	2.12e-06	3.72e-05			Prlr	205.267122589831	1.38119	0.451123462971119	3.06166681930611	0.00220108304107118	0.0103895
LOC101843592	4589.64	2.39662	0.562032	4.2642	2.01e-05	0.000224704			Hipk1	3775.38543576925	1.38326	0.246506023906478	5.61147228905695	2.00612417028613e-08	7.06093e-07
Inhbc	3996.02	2.41056	0.361618	6.66605	2.63e-11	3.86e-09			LOC110340393	219.958707959332	1.38438	0.387316405332462	3.57428414369287	0.000351187394537923	0.0023803
LOC101843255	5.91646	2.41546	0.97094	2.48775	0.0128554	0.0413893			Smyd1	45.6277064965122	1.3846	0.415914553898637	3.32905369648066	0.00087141602069039	0.00495734
LOC101838792	79.0486	2.43416	0.997418	2.44046	0.0146686	0.0458428			Far2	160.565038158256	1.38725	0.301091865173256	4.6074022620053	4.07730748988483e-06	6.15729e-05
Slc28a3	22.644	2.48838	0.903254	2.75491	0.00587086	0.0221914			LOC106022247	998.912373235181	1.38727	0.170720827492011	8.12594557604504	4.43888184234082e-16	1.575e-13
Cenpi	12.7098	2.49473	0.927681	2.68921	0.00716213	0.0259329			Megf9	1014.78848631778	1.3909	0.208759281976047	6.66268485490334	2.68869806177216e-11	2.41577e-09
Rnf186	48.5784	2.49918	0.772361	3.23577	0.00121315	0.00619398			Smad7	335.786378154197	1.39093	0.194118198313693	7.1653739074385	7.75745298011031e-13	9.83711e-11
LOC101843675	8.22793	2.51252	0.875393	2.87017	0.00410254	0.0166002			LOC121143900	19.6261310609007	1.39517	0.549236089089891	2.54019808827219	0.0110789700263264	0.0383379
Rsph1	11.3026	2.55206	0.725231	3.51896	0.000433241	0.00270077			Mctp1	29.709150881621	1.39672	0.469675086843541	2.97379722390371	0.00294139383176944	0.013112
Cxcl9	400.644	2.60914	0.603997	4.31978	1.56e-05	0.000182397			Fbxo47	22.4922769647835	1.39788	0.456655202041363	3.06113660229317	0.00220498471201729	0.0103997
Dennd1b	257.235	2.62196	0.386175	6.78957	1.12e-11	1.92e-09			Pm20d2	95.8438224499294	1.39885	0.320380064845334	4.3662296774119	1.26409559302295e-05	0.000157798
LOC121138899	15.7993	2.62805	0.641416	4.09726	4.18e-05	0.000408369			LOC101839501	18.3492789598367	1.40054	0.509160687815361	2.75068243573369	0.0059471265661553	0.0232377
LOC101823350	5.55637	2.71456	0.858621	3.16154	0.00156939	0.00764219			Atf6	833.034184950663	1.40251	0.174710217143182	8.02760949569131	9.93902509433756e-16	3.23109e-13
Aqp3	78.7422	2.73678	0.633771	4.31825	1.57e-05	0.000183411			Tmem167b	354.116035918611	1.40348	0.177577766427712	7.90346111325658	2.71263808231457e-15	7.13264e-13
Kiaa0754	172.32	2.73923	0.529082	5.17732	2.25e-07	6.06e-06			Abhd2	33449.0710453055	1.40511	0.426238207353833	3.29654719173573	0.000978811689282542	0.00543514
LOC101844671	10.0058	2.77219	1.09495	2.5318	0.011348	0.0375824			LOC101834833	46.4089050141315	1.40571	0.371093056575623	3.78803170702742	0.00015184547485835	0.00119131
Grk1	26.5008	2.85582	0.519301	5.49936	3.81e-08	1.44e-06			Unc5b	473.85773240829	1.40807	0.262160990686195	5.37102180057199	7.82917426618845e-08	2.22907e-06
Xylt1	8.12502	2.87688	0.932394	3.08548	0.00203226	0.00944246			Myof	121.362254616217	1.40864	0.447472198468265	3.14800270777405	0.00164390170555788	0.00818538
Hemgn	6.97255	2.87854	0.979296	2.9394	0.00328853	0.0139493			Thsd4	74.1708352107035	1.40902	0.509906242193998	2.76329223789832	0.00572215083554616	0.0225357
Egf	15.9888	2.88786	0.719598	4.01316	5.99e-05	0.000541124			Frat1	107.577410843931	1.40975	0.321808491354377	4.38069997420417	1.1829866669621e-05	0.000149166
LOC110342127	101.087	2.90955	1.00793	2.88666	0.0038936	0.0159394			Fgf1	119.380056908341	1.41149	0.334702308506583	4.21714345994448	2.47416580271912e-05	0.000272455
Cd93	210.734	2.92289	0.468159	6.24337	4.28e-10	3.8e-08			Nfix	840.169800060388	1.41151	0.225434559269001	6.26126743626722	3.81860986872968e-10	2.26082e-08
Cd28	10.1088	2.94326	0.970425	3.03296	0.00242168	0.0108972			Entpd1	256.008411174452	1.41644	0.309404157256045	4.57794850917457	4.69558233226161e-06	6.95068e-05
F8	570.099	3.0299	0.417481	7.25758	3.94e-13	1.2e-10			Muc13	68.9766400008695	1.41654	0.404495254044858	3.50198989641369	0.00046179713042028	0.00297547
Htra3	530.657	3.05664	0.707196	4.3222	1.54e-05	0.000180665			Dcaf10	315.757134710868	1.41787	0.176703634160496	8.02399725118006	1.02358593865798e-15	3.26816e-13
LOC121139299	1419.35	3.156	0.754651	4.18206	2.89e-05	0.000301738			Calcrl	664.617382295164	1.41837	0.161775643487845	8.76748709697704	1.8269796198155e-18	1.55554e-15
Nmrk2	4.56301	3.18989	1.27066	2.51042	0.0120589	0.0394122			Klhl42	116.934090801669	1.42338	0.30547629944656	4.65955797079329	3.16889144030874e-06	5.00458e-05
Scnn1g	14.0494	3.21346	1.12317	2.86105	0.00422243	0.0169807			LOC121141858	34.7566771906025	1.42726	0.472693055896338	3.01941590327199	0.00253262593840839	0.0116111
LOC101835736	13.547	3.25914	1.03641	3.14465	0.00166283	0.00798822			Lifr	1803.66789484252	1.42822	0.142631711557224	10.0133599731322	1.33151915528845e-23	3.02125e-20
LOC121138237	28.6567	3.44033	0.625378	5.5012	3.77e-08	1.42e-06			Skil	718.097976801139	1.42895	0.194885329861197	7.33228195675325	2.26266420470539e-13	3.26262e-11
LOC101829054	21.3481	3.44244	0.738302	4.66264	3.12e-06	5.02e-05			Slc17a1	88.7355598059699	1.43094	0.506176163940412	2.82696347185592	0.00469916878910902	0.0193063
Cgref1	408.076	3.51873	0.651631	5.39988	6.67e-08	2.25e-06			Cidec	2675.64989806045	1.43141	0.324768109498968	4.40747573313461	1.04582313648468e-05	0.000134591
Heatr4	54.7698	3.52547	0.532164	6.62478	3.48e-11	4.88e-09			Atp2c1	944.046381749854	1.43437	0.213004104206378	6.73401850818517	1.65040170510788e-11	1.58831e-09
LOC121144072	1007.54	3.56876	0.753547	4.73595	2.18e-06	3.78e-05			Heatr5a	573.966498945612	1.43916	0.190190606107768	7.56694778512566	3.82095390156709e-14	6.83187e-12
LOC101833537	251.807	3.86588	0.823206	4.69613	2.65e-06	4.41e-05			Ston1	130.011133462753	1.44225	0.338231859647076	4.26408161028605	2.00726075560939e-05	0.000230358
Angpt1	27.159	3.92698	0.694851	5.65154	1.59e-08	7.42e-07			Slc7a8	122.763505308406	1.44378	0.295695488280189	4.88267353196829	1.04657066168794e-06	1.99283e-05
Lrrc72	2.67153	4.04687	1.59724	2.53366	0.0112877	0.0374282			LOC121136769	19.9158589381453	1.44663	0.509810597765237	2.83757624209691	0.00454574888660744	0.0187839
Il31ra	2.49053	4.08419	1.59628	2.55856	0.0105106	0.0352932			Zbtb6	169.51243865086	1.44758	0.247819143231928	5.84127852216291	5.1801713786359e-09	2.14402e-07
LOC101844395	13.5056	4.14285	1.39188	2.97643	0.00291623	0.0126947			Rab8b	234.747305441926	1.4485	0.249889325930962	5.79655203031272	6.76921900694263e-09	2.75076e-07
Bpifa1	95.5448	4.17564	1.01652	4.1078	3.99e-05	0.000392286			Lrrc58	2370.0818855617	1.44882	0.174882671143417	8.28453589588061	1.18570549384102e-16	5.17083e-14
LOC121138254	6.59935	4.19012	1.31205	3.19357	0.00140523	0.00697773			LOC110343500	33.1854409309439	1.44911	0.497278176856318	2.91408592240647	0.00356731707163531	0.0153587
Ahrr	2.77778	4.19124	1.62827	2.57405	0.0100516	0.0339745			LOC121137997	13.9682430536498	1.45253	0.599053246224142	2.42470286321262	0.0153209208058501	0.0495636
LOC101834512	3.4664	4.34758	1.47526	2.94699	0.00320888	0.0136857			LOC121143246	17.0151879379625	1.45595	0.563283341194362	2.58474844393112	0.00974500679027975	0.0346679
LOC121143956	23.0031	4.5368	1.36616	3.32083	0.000897493	0.00485541			Neurl1b	73.9709308552443	1.46334	0.488895209918672	2.99316241567336	0.00276102773106969	0.0124484
LOC101834399	3.2951	4.83681	1.764	2.74195	0.00610748	0.0228335			LOC101843562	35.9029723339495	1.46589	0.428929636078061	3.41754204520301	0.000631893330466875	0.00384949
Gapt	11.81	4.89004	1.45905	3.35152	0.00080368	0.00444175			Slc1a4	543.91177827743	1.4669	0.306174445857016	4.79107206387444	1.65892525527542e-06	2.92521e-05
LOC121132790	5757.03	5.0413	1.17869	4.27705	1.89e-05	0.000214319			Msr1	950.458937085953	1.46753	0.249760884874618	5.87575140835137	4.20929599162207e-09	1.7877e-07
Olig1	9.48608	5.38772	1.35458	3.97741	6.97e-05	0.000612407			Med12l	48.1096581085767	1.47011	0.410516426037915	3.58112490682481	0.000342118037311298	0.0023278
LOC101822668	253.333	6.75829	1.01615	6.65088	2.91e-11	4.16e-09			Rnf17	11.0648850498	1.47108	0.583454361096009	2.52133324358712	0.0116911074221664	0.040062
									LOC101826074	158.327728888256	1.47322	0.454135737513813	3.24400904392462	0.00117860003990297	0.0062962
									LOC101840643	623.512649928623	1.47405	0.377797562837467	3.90168497701078	9.55254233828926e-05	0.000814106
									Onecut1	710.737109340176	1.47526	0.305622979863353	4.82704544000595	1.38573512277092e-06	2.52311e-05
									LOC121135487	55.0594184972478	1.47591	0.375247104542921	3.93315557859461	8.38379355355514e-05	0.000733018
									Znf521	28.7103375045395	1.47602	0.399072634183874	3.69861450090773	0.000216779554119842	0.00159638
									Card11	81.9822577608183	1.47823	0.42546346885609	3.47441101945879	0.000511976136683491	0.00323468
									Pxmp4	471.03057078533	1.48014	0.29992163264085	4.93509559149099	8.01115130288691e-07	1.58101e-05
									LOC101823191	275.362839549796	1.4815	0.247694624500457	5.98116429362646	2.21548271246654e-09	1.03158e-07
									Irf6	1649.79783388134	1.4816	0.210393207096028	7.04205764217577	1.89421428831262e-12	2.22819e-10
									Marveld1	2340.9281828912	1.48309	0.407638118251422	3.63824567393507	0.000274501515398597	0.00193353
									Bcl2l11	262.632477852702	1.48536	0.262234319997861	5.66423271444429	1.47683866867659e-08	5.42215e-07
									Rab30	1036.42405780928	1.49577	0.387367965841676	3.86137176268603	0.000112752187541417	0.000932474
									LOC121135131	156.776350454871	1.49589	0.336643523902399	4.44353297301768	8.84935869570882e-06	0.000116945
									Kif1a	45.1402382189766	1.5	0.487448129582454	3.07725427615995	0.00208917005073429	0.00994525
									Irak3	58.3895822781718	1.50122	0.458127730602422	3.27685054262403	0.00104971918685857	0.0057415
									Kcnj2	77.5743380344118	1.50537	0.340145264470295	4.42567287162318	9.61421271219439e-06	0.000125476
									Klhl11	69.1269674174128	1.50551	0.3165942886616	4.75531925476534	1.98133057368184e-06	3.39657e-05
									Fermt1	84.7058997232644	1.50669	0.419619449642361	3.59061608249317	0.000329897262909662	0.00226232
									LOC101828420	376.916425118951	1.50757	0.261185484132801	5.77201966206946	7.8326973639649e-09	3.14716e-07
									Chrna2	396.809282412629	1.50946	0.375992869594879	4.01460036564911	5.95466013911239e-05	0.000553663
									LOC101837628	925.850431742147	1.51026	0.240557930812951	6.27816449319576	3.42593357640248e-10	2.06248e-08
									Mib1	907.685498022643	1.5128	0.178039231048012	8.4970104013946	1.9453601048099e-17	1.15943e-14
									Enpp3	39.9693245938341	1.52993	0.578459076698243	2.64483641305858	0.00817304186757296	0.0300744
									Atp13a3	3237.6627357093	1.53637	0.148457135295291	10.3489158098439	4.23251533684064e-25	1.26129e-21
									Plekhf2	183.634338278546	1.53743	0.218211744499922	7.04557932066346	1.84691462369004e-12	2.18694e-10
									LOC101838285	63.8366235238264	1.5427	0.318222940952329	4.84786039394942	1.24800173208553e-06	2.3244e-05
									LOC101844788	85.3396559935235	1.54593	0.308613299171196	5.00926322120835	5.46388022740174e-07	1.13598e-05
									LOC101822614	73.1872484582818	1.55477	0.404950942717143	3.83940033995499	0.000123335180384505	0.0010071
									Fam174b	78.5194461773988	1.55613	0.335925278869966	4.63236535860146	3.61511440717597e-06	5.56267e-05
									Phospho1	379.517770744249	1.55673	0.335838070122865	4.63537097285811	3.56297913226494e-06	5.51091e-05
									Hsd17b7	148.401175638709	1.5573	0.471717800299934	3.30134809028925	0.000962214244619244	0.00536798
									LOC101826458	17.2019340641418	1.55779	0.610029305525295	2.5536335385304	0.0106605390821425	0.0371778
									LOC101832451	40329.6647804782	1.56016	0.548328297139451	2.84529469083844	0.00443703526133526	0.0184241
									Dnajc16	460.471697292823	1.56236	0.233582840773539	6.6886898272766	2.25177422270201e-11	2.07535e-09
									Fgl2	268.640767355099	1.56296	0.235920272873514	6.62496540900429	3.4732950420038e-11	2.95726e-09
									Eci2	14257.2029021132	1.5658	0.34430630406515	4.54768269961576	5.42398285500707e-06	7.85906e-05
									Sting1	49.8312359765127	1.57101	0.389370967542592	4.03474194985883	5.46623384773787e-05	0.000516304
									Inhbe	1328.20263393601	1.57215	0.530997404404575	2.96074321025539	0.00306897703371619	0.0135781
									Plxna4	891.735817600433	1.57516	0.416981680495232	3.77751663044615	0.000158399930881705	0.001233
									Eaf1	806.643454458678	1.57953	0.208345571116667	7.58128312792847	3.42154005643141e-14	6.21901e-12
									Arhgap31	340.324574250536	1.57988	0.298782264583173	5.28771625233665	1.23852899326011e-07	3.22812e-06
									Trim16	35.2019208878333	1.58003	0.479282572761564	3.29665658631777	0.000978430562040364	0.00543471
									LOC101841291	35.5055670454676	1.59209	0.604037225241182	2.6357442752834	0.00839529745226194	0.0307203
									N4bp1	641.731545599598	1.59296	0.21535490811426	7.39690646421504	1.39393662818658e-13	2.18628e-11
									Prune2	121.113891818243	1.59727	0.336187324593824	4.75113407404242	2.02278949085721e-06	3.4511e-05
									Fads1	10344.6127376504	1.60615	0.387156371353187	4.14857362937765	3.34553247907098e-05	0.000347174
									Pank3	349.116510051772	1.60781	0.215769180635617	7.45150530026454	9.22811844292494e-14	1.51375e-11
									LOC101824803	1170.63427283247	1.60827	0.177675915848814	9.05170495874687	1.40753177789299e-19	1.57292e-16
									Specc1	79.5487773791247	1.60962	0.512680576753604	3.13962379637391	0.00169164922097307	0.00836931
									Cd14	1393.1979092217	1.61414	0.337060231242545	4.78887952276431	1.67715128443286e-06	2.95152e-05
									Ccnt1	127.588278261067	1.61719	0.304102434599899	5.31790439533689	1.04969195852111e-07	2.83938e-06
									F9	3658.59770133297	1.61768	0.304381548862901	5.3146368142362	1.06870261790091e-07	2.86913e-06
									LOC101834096	2381.92825803886	1.62023	0.147160358130419	11.0099403557876	3.42230207463004e-28	1.22382e-24
									Prtg	109.394382912936	1.62024	0.276643212650819	5.85678929589088	4.71901213900285e-09	1.99e-07
									Znf516	188.088843784452	1.62146	0.3152657210964	5.14315238894919	2.70166301050026e-07	6.33934e-06
									Flvcr1	50.044255872068	1.63213	0.345202223712656	4.72802791812978	2.26711018449808e-06	3.7955e-05
									LOC101826424	61.35239313573	1.63238	0.361566751231396	4.51473666953452	6.33954892493714e-06	8.88405e-05
									Ppp2r1b	1992.5764146309	1.6351	0.263382242933632	6.20807772135227	5.36366244290825e-10	3.0454e-08
									Zyg11b	260.225182951542	1.6357	0.289023342356874	5.65938995493212	1.51912021142115e-08	5.56067e-07
									LOC121142257	63.0399568075703	1.63674	0.430435604277214	3.80251722577212	0.000143233303999505	0.00113873
									Ids	1052.82809177506	1.63812	0.224837180001577	7.28580945652145	3.19744625253345e-13	4.39772e-11
									Agl	966.227323407369	1.64155	0.270614794409646	6.06600865001851	1.31128071075933e-09	6.49465e-08
									LOC121133961	32.2569244489228	1.64157	0.420620416122801	3.90274104270678	9.51094434275704e-05	0.000810954
									Nab2	124.756751142627	1.64433	0.399515876956283	4.1158142761066	3.85814890621136e-05	0.000389738
									Plekhm3	128.955368047418	1.64576	0.26559300036293	6.19653033059905	5.77214108418053e-10	3.20515e-08
									Diaph3	39.3471479916404	1.64618	0.542184071617738	3.03620319156279	0.00239577853626931	0.0111322
									Hecw2	107.045321116547	1.64716	0.273102153726317	6.03129941360775	1.62646518364732e-09	7.83031e-08
									Fhip1a	83.6055236151461	1.65527	0.468051172017734	3.5365138549151	0.000405445234048545	0.00266521
									Fam83g	54.4604115540789	1.65845	0.345967451559038	4.79364613023357	1.63777061453833e-06	2.89647e-05
									Tmem170b	90.255377023976	1.65867	0.328100516146483	5.05536072154204	4.29578036699773e-07	9.27621e-06
									Ehhadh	60644.3580621961	1.66321	0.382809236746098	4.34474390511115	1.39438238403003e-05	0.00017053
									Sfmbt2	404.231132743529	1.67136	0.295053750799732	5.66458283578079	1.47382651201867e-08	5.42215e-07
									LOC101832004	129.040832199523	1.67173	0.283969573824788	5.88699350865782	3.93284154564761e-09	1.68228e-07
									Trim36	42.4384332401715	1.67636	0.385822695204407	4.34489128731124	1.39344654510825e-05	0.00017053
									C6	21.9106550983337	1.6765	0.690443838857194	2.42814266973725	0.0151763719082406	0.0491877
									Cd226	12.5727120845721	1.67825	0.667253976069352	2.51515353015887	0.0118980558140453	0.0406375
									Klf7	21.8904460599859	1.6812	0.659880587195379	2.54774030297464	0.0108423150871447	0.0376501
									LOC110339506	13.9951976577729	1.68483	0.67720971490807	2.48790556522452	0.0128497848426012	0.0431544
									Spin4	18.0755121820385	1.69154	0.516199364854889	3.27691395534864	0.00104948346563849	0.0057415
									LOC110340368	87.4522795428785	1.697	0.401462208883848	4.22703597742805	2.3678981873395e-05	0.000263133
									Uhrf1	28.9945271142734	1.69981	0.678069879391267	2.5068326972685	0.0121818355554596	0.0414011
									Ak1	123.997925819329	1.70249	0.528109366443643	3.22373641951844	0.00126529804537268	0.00665202
									Fam168a	200.841507280098	1.70461	0.276950198215736	6.15491845239973	7.51161365939578e-10	4.06993e-08
									LOC101837070	29.0886372650129	1.71059	0.652859729236912	2.62014639911801	0.00878920262832104	0.031892
									LOC121138287	11.5767836818229	1.71156	0.66295436969827	2.58171500697595	0.0098310732093593	0.0349046
									Ptpn4	133.771287411735	1.71436	0.240411050305293	7.13094552115864	9.96817709706829e-13	1.23772e-10
									Map3k21	260.607251999858	1.71654	0.266551573147406	6.43980847834074	1.19624353011885e-10	8.45408e-09
									Mfap3	244.676308287782	1.71679	0.248350329794513	6.91276975140731	4.75281046134322e-12	5.27828e-10
									Ccnd1	6558.59409459609	1.72279	0.331194710774325	5.2017391979306	1.97432153971359e-07	4.86238e-06
									LOC101834491	277.339218910315	1.7273	0.280984473936678	6.14731436852914	7.88058435682166e-10	4.24412e-08
									LOC101824396	76.5381765571714	1.72776	0.340349823662759	5.07642653541792	3.84599402127952e-07	8.4784e-06
									LOC121139329	9.23989687180151	1.73231	0.679188639549371	2.55056467393711	0.0107548567773124	0.0374556
									Scarb2	2289.73764973965	1.73533	0.206169709160731	8.4170207408666	3.8617932720965e-17	2.03085e-14
									LOC121138047	125.977409416066	1.73796	0.369986621123389	4.69735119314253	2.63557066720619e-06	4.29179e-05
									LOC121137054	18.7249394504076	1.74	0.594100772668825	2.92879556870161	0.00340278141086139	0.0147925
									Tapt1	578.631724022096	1.74574	0.238802124440197	7.31038969024065	2.66368744415411e-13	3.72084e-11
									LOC121142348	23.2154604544828	1.74598	0.603632549807435	2.8924619580803	0.00382235468358229	0.0162573
									Nacc2	400.043861655893	1.74872	0.258968669035209	6.75263136669551	1.45187500764998e-11	1.41855e-09
									Ranbp10	793.200617981423	1.75099	0.286362671846352	6.11457240730558	9.6816203942941e-10	5.06162e-08
									C3ar1	38.1100561439055	1.75761	0.448437560563084	3.91941487822029	8.87642037250194e-05	0.000770439
									Lurap1	18.1933913044983	1.75839	0.513929707306043	3.42146547321244	0.000622846327229199	0.00380475
									Fpr1	30.7524741157342	1.76199	0.443006172892505	3.97734080162201	6.96902497713581e-05	0.000630279
									Tgm2	1907.40123210886	1.76406	0.223658721803259	7.88729134245282	3.08815884861909e-15	7.88804e-13
									LOC121136748	166.521302392964	1.77171	0.722691441915378	2.45154772600369	0.0142243321922875	0.0467349
									Prrg4	19.3699871775014	1.77451	0.634125552879612	2.79836535058432	0.00513619793834546	0.0207023
									Usf3	729.61782671023	1.77461	0.233190175234136	7.61016087112885	2.73754965646253e-14	5.20717e-12
									Cntnap1	162.109292152468	1.77481	0.675126049668608	2.62885620390641	0.00856725790100633	0.0312363
									LOC121140746	23.6751740243951	1.77778	0.517691859676507	3.43404164611636	0.000594652825524396	0.00366003
									Slc10a5	168.599964751591	1.78115	0.348042406878337	5.11761017180101	3.09431319768234e-07	7.04794e-06
									Rbl1	26.957782199565	1.78227	0.640906056065292	2.78085415027504	0.00542160886462748	0.0215706
									Slco2a1	49.6140661302945	1.78377	0.52045948683786	3.42730492637112	0.00060960411897297	0.00373952
									Icos	13.7850096547946	1.7838	0.729099316246216	2.44657703093883	0.0144219975497912	0.0472627
									LOC121141900	11.8908036031827	1.78539	0.684370939518147	2.60880081905542	0.00908601118599673	0.0328065
									LOC121136978	133.397422024509	1.78851	0.299402746042732	5.9736047101646	2.32067716084108e-09	1.07497e-07
									LOC121133958	12.0431430725877	1.79879	0.711882095804069	2.5268049458777	0.0115105411260522	0.0395481
									LOC121137756	22.5216073909087	1.80048	0.534202462955493	3.37040219000739	0.000750585465795731	0.00441173
									Chtf8	123.203632136691	1.80534	0.334159929690621	5.40261359441759	6.56768390373506e-08	1.93779e-06
									Hspa13	426.087238936937	1.80612	0.217443129965157	8.30617300772734	9.88380948405358e-17	4.53135e-14
									LOC121138872	183.909295074804	1.82798	0.706942133380961	2.58575653240152	0.00971655375374344	0.0345873
									Fbxo32	29.7528630099877	1.83145	0.549386595070051	3.33362716628721	0.000857214765332085	0.00489524
									LOC101824250	253.772847911125	1.83169	0.232687417708004	7.87187550840147	3.49363722270952e-15	8.67587e-13
									LOC101827335	62.0739161374419	1.83893	0.435771271369204	4.21994902495503	2.44357564330327e-05	0.000270655
									Mmp25	19.9859294168761	1.84387	0.687790685552282	2.68086644493098	0.00734318164888015	0.0275427
									LOC121136495	140.150705703279	1.84988	0.734652139577024	2.51803360455479	0.0118012061129388	0.0403761
									Api5	698.983348972811	1.85	0.288707781596114	6.40786806318918	1.47568520402057e-10	1.00324e-08
									LOC101828984	185.060926127894	1.8523	0.329712741918997	5.61791955346307	1.93270441593445e-08	6.83433e-07
									Notch2	489.931033049819	1.85399	0.298504775755892	6.21091092892432	5.26783283091594e-10	3.00923e-08
									Ccr4	35.8162321369066	1.85441	0.5235976065059	3.54167337980032	0.000397597464225104	0.00262714
									LOC121139496	38.2933227208109	1.86218	0.438636550488623	4.24538197655821	2.18221349900069e-05	0.000245242
									Qki	702.715035671401	1.86782	0.192629836111446	9.69644022117613	3.12201445553587e-22	4.91803e-19
									Scnn1b	69.3431352858682	1.87065	0.624979378782112	2.99314344847533	0.00276119933562915	0.0124484
									Acvr1b	345.489919601909	1.87519	0.187297001385971	10.0118657311685	1.35178802073416e-23	3.02125e-20
									Plin2	8984.52989330832	1.88154	0.5464801475058	3.44301591869056	0.000575265451440578	0.00355785
									Pdgfc	29.5137212639754	1.88799	0.727926858079293	2.59365957152945	0.00949604613085903	0.033998
									Ago2	373.679046539833	1.89504	0.239642536324065	7.90778228222956	2.62014520528264e-15	6.99227e-13
									Lpcat2	59.4361591811411	1.89585	0.487159262778709	3.89164005689845	9.95688852268129e-05	0.000842144
									Pkia	25.8724340118263	1.89768	0.687009693982857	2.76222869693871	0.00574082508252285	0.0225993
									LOC121142936	69.6521367382015	1.90687	0.29204082760741	6.52946933088718	6.60031246302406e-11	5.17603e-09
									LOC101822968	322.493901422958	1.91345	0.355047580051858	5.38926644884339	7.07458518298224e-08	2.05681e-06
									Zbtb16	2403.46366063439	1.91947	0.3437495409309	5.58393209553725	2.35140545939222e-08	8.14789e-07
									Ccr3	42.098351821105	1.92252	0.436443076295895	4.404982927128	1.05792209543474e-05	0.000135791
									Kcna3	23.0207586851078	1.92774	0.630012840118579	3.05983704132108	0.00221457452335139	0.0104229
									LOC101822933	8979.32190205704	1.93446	0.542879209916601	3.5633368274338	0.000366170342107134	0.00246225
									LOC121137038	19.0549163904669	1.93771	0.533873263089732	3.62953950320025	0.000283927279992485	0.00198927
									Slc16a9	27.5160292040726	1.93853	0.506552313421325	3.82691733252621	0.000129758068068013	0.00104886
									Tnfsf10	391.218091616334	1.94023	0.26842945905409	7.2280744343356	4.89890217533345e-13	6.3936e-11
									Fads2	12788.7086107083	1.94046	0.362414787653172	5.35424997410673	8.59120230892269e-08	2.41526e-06
									Colec10	669.184499243673	1.94285	0.291537201174867	6.66414717713986	2.66206594776562e-11	2.40393e-09
									Neb	93.9021897074443	1.9467	0.588603256488474	3.30731599138311	0.000941945727175123	0.00527466
									Trim56	154.215020320377	1.94804	0.383291033079633	5.08239481520622	3.72705708025791e-07	8.28451e-06
									Cpn2	5137.68833609701	1.94833	0.315518249838513	6.17502198714939	6.61542636715924e-10	3.62834e-08
									Kif3c	13.9067209483965	1.95534	0.779956343039944	2.506991595627	0.0121763606821208	0.0413982
									LOC110341004	17.2411387009489	1.96141	0.647841953684335	3.02760578463129	0.00246499421325495	0.0113535
									Rnf152	133.269461804038	1.9621	0.265841534736705	7.3807257912039	1.57428945136926e-13	2.42658e-11
									Pabpc4l	9.15506211912061	1.96439	0.809059818260501	2.42799168528153	0.0151826913472004	0.0491965
									LOC101822874	538.47205814385	1.97578	0.205727594935317	9.60387265433859	7.69958637856076e-22	1.05899e-18
									Gpc1	67.3866859881561	1.97662	0.487064547958532	4.05822013317854	4.94481461161023e-05	0.000472293
									Zbtb34	63.716234971976	1.9785	0.360244080050593	5.49210033287103	3.97181628744252e-08	1.27949e-06
									Tmed5	737.251292648817	1.98217	0.238408896602062	8.31415333474215	9.24096088037369e-17	4.34812e-14
									LOC121143233	11.2637999117649	1.9888	0.655430176004061	3.03434276485745	0.00241060375883338	0.0111807
									LOC121138065	18.8654455677528	1.99882	0.547325239480185	3.65197617910336	0.000260230028566918	0.0018498
									Fkbp5	1000.25526430713	2.02859	0.258719408138642	7.84089657669536	4.47340777265006e-15	1.03876e-12
									Synm	100.810773906285	2.02892	0.412676904555593	4.91647633329016	8.81158448965198e-07	1.72375e-05
									Cbl	86.3458174595032	2.03898	0.389713796384556	5.23200514271582	1.67681084450741e-07	4.24065e-06
									LOC101842386	43.2731473147016	2.05365	0.835850537948008	2.45695279770831	0.0140121096218313	0.0461563
									Rragd	30.9921088357804	2.05534	0.540135131610227	3.80522751056146	0.000141673906903032	0.00112985
									Ikzf3	29.4207967494565	2.05677	0.607695358908665	3.38453889529086	0.000712979166224229	0.00423892
									LOC101833790	94.5937472905879	2.05746	0.393111247236143	5.23378974448335	1.66069351173426e-07	4.20584e-06
									LOC110342854	16.6377927780059	2.06108	0.672469844001204	3.06493497830293	0.00217717324415935	0.0103066
									LOC101836597	10.814386243835	2.07931	0.743602456040451	2.7962648616557	0.0051697014219067	0.0208045
									Tmem117	68.5030329822723	2.08619	0.761418794353618	2.73987611382301	0.00614623466898327	0.0239266
									Adra2b	93.3515253240238	2.0944	0.359005811001986	5.83388330443223	5.41520014952576e-09	2.22583e-07
									Lum	110.695500134971	2.10532	0.552909751567893	3.80770794394651	0.000140260783545143	0.00112008
									Myo9a	9.70198157171157	2.11888	0.807581333831644	2.62373385649691	0.00869717160224064	0.0316438
									Sel1l	2028.01349807305	2.1212	0.267316054857372	7.93517201132586	2.10203787986226e-15	6.37024e-13
									LOC121138573	35.1475704944404	2.12468	0.412598195166362	5.1495212196374	2.61152229048659e-07	6.15204e-06
									Sprn	13.8563575107986	2.13006	0.827353802837158	2.57454678604573	0.0100371510682178	0.0354813
									Setbp1	133.022037845297	2.13054	0.390209847796811	5.45998134942756	4.76184603710637e-08	1.47603e-06
									LOC101834614	15.6387273707439	2.13302	0.653372893969569	3.2646239953309	0.0010960947555229	0.00594762
									Itga9	395.641917504252	2.13572	0.328234134402842	6.50670829672605	7.68153660910654e-11	5.81752e-09
									Kcnk5	574.342671846619	2.16345	0.343346568580203	6.30106662997241	2.95604275861739e-10	1.80389e-08
									Plekhd1	32.0577016080518	2.17765	0.82929501014678	2.6259086358822	0.00864180098783511	0.0314695
									Tmc7	68.6589369767895	2.18557	0.456984791246709	4.78259270755238	1.73048532627282e-06	3.02159e-05
									Tmed8	80.8542140781749	2.18855	0.368276506494467	5.94267247756751	2.80412355337725e-09	1.25658e-07
									Prex2	2015.10300301318	2.1924	0.250883269314164	8.73873868494433	2.3572742290568e-18	1.91582e-15
									LOC110341991	80.0074989647772	2.19959	0.659593327538087	3.33477112886109	0.000853696314889814	0.00487982
									LOC101838170	205.445792529346	2.20639	0.319802076477212	6.89924868593005	5.22782842789782e-12	5.73457e-10
									Itgb8	27.8051404304071	2.21014	0.659004068403222	3.35376018701224	0.000797214232643207	0.00462198
									LOC121138234	15.1673802937766	2.21149	0.638875392582829	3.46154211083761	0.00053709008755879	0.00335914
									LOC121137548	11.8110796384562	2.21343	0.725313600687016	3.05168677276647	0.00227559426619579	0.0106708
									LOC106022816	42.7361425977181	2.21698	0.754389312861742	2.93877117482158	0.00329516256752574	0.0144229
									Ido1	214.077018606375	2.21768	0.742548816343241	2.98657714805503	0.0028211964495438	0.0126637
									Mycl	13.6261652478707	2.22584	0.657953697144593	3.38297568242018	0.00071704981149957	0.00425425
									Reep3	688.839392655478	2.24066	0.195588625390138	11.4559688144619	2.19495184405383e-30	1.96229e-26
									LOC101840824	244.771281207897	2.25399	0.7268821383102	3.10089777752266	0.00192934882873684	0.00930584
									Gcnt4	13.7951528492979	2.29328	0.751610715336929	3.05115030716562	0.00227966422808796	0.010687
									Setd7	109.773101890507	2.2938	0.403363161831049	5.68669409514422	1.29522161375538e-08	4.93786e-07
									LOC101823194	715.840672945791	2.30218	0.891942754526878	2.58108212589961	0.00984911484167902	0.0349548
									LOC101844369	41.111627890174	2.30487	0.634057882893311	3.63510446182629	0.000277868019762487	0.00195217
									Hk2	24.2712589309707	2.31514	0.627653181985526	3.68855791763962	0.000225528691668621	0.0016459
									LOC121143143	6.85022191525339	2.33486	0.798400768142934	2.92442452822518	0.00345093751178855	0.0149691
									LOC121138034	5.73320148530835	2.33786	0.961923826953694	2.43039799943052	0.0150822506479915	0.0489503
									Crybg2	247.908710883102	2.33844	0.323646042470423	7.22529207690908	5.000259739524e-13	6.4786e-11
									Kcnj10	102.342977942975	2.34369	0.394018428611435	5.94818111239065	2.71138494672984e-09	1.22733e-07
									Hapln3	11.9035621073127	2.35269	0.944842856145568	2.49003528716592	0.012773041284904	0.0429443
									Ttbk1	33.9447640517229	2.36682	0.749396722334004	3.15829577225709	0.00158694458841481	0.00796144
									Tbx20	19.6798631480937	2.37002	0.559749174464823	4.23407316002327	2.29496229342603e-05	0.000256462
									Fabp3	614.101845573694	2.38073	0.71163754711796	3.34542009784604	0.000821580273424871	0.00473103
									LOC121134286	5.03797042123438	2.40453	0.992777322132382	2.42202579535831	0.0154342549129778	0.0498154
									Cdkl5	43.5176986935338	2.41282	0.453597768244798	5.31929329674723	1.04171088657587e-07	2.82209e-06
									Ppara	2891.76537495962	2.43127	0.282759281257304	8.5983775274939	8.08509551348611e-18	5.16291e-15
									LOC101844652	22941.4393960873	2.4379	0.982503689146258	2.48131629556828	0.0130898163183992	0.0437878
									LOC101843592	6113.63983695181	2.44063	0.686255447474585	3.55645191167269	0.000375897248659807	0.0025163
									Inhbc	4818.95114805666	2.45015	0.351190727803682	6.97668058745514	3.02235777260091e-12	3.46409e-10
									LOC101843255	6.45673479978346	2.45183	1.00772195686986	2.43304276798748	0.0149725322675178	0.0486655
									Slc28a3	16.7225578571403	2.47761	0.772353008818465	3.20787765415425	0.0013371837003823	0.00697254
									Scara3	134.127719299252	2.50364	0.902997432034398	2.77259169121894	0.00556118499277126	0.0220279
									LOC110340869	5.26415455736563	2.52663	1.03341390078006	2.44493860448633	0.0144876802209205	0.0474519
									Rnf186	66.9258884201223	2.53376	0.692760188722689	3.65748085107433	0.000254706281485009	0.0018202
									Cenpi	12.4084283142882	2.54046	0.964391859424389	2.63426037089399	0.00843207996611957	0.0308182
									LOC101843675	9.39892674329122	2.54888	0.845054073517513	3.01622755270731	0.00255941107390601	0.0117069
									Rsph1	14.3237792315322	2.58466	0.662828600318836	3.89944507648692	9.64134039587789e-05	0.00081972
									Cxcl9	441.245858989491	2.64863	0.667046219117761	3.97067980289887	7.16678453727486e-05	0.000645505
									Dennd1b	265.546786381105	2.65993	0.292034571502727	9.10828654547964	8.36932676478077e-20	1.06888e-16
									LOC121138899	17.0079264262295	2.66635	0.644446955821906	4.1374161090484	3.51238802656952e-05	0.00036095
									LOC121136542	59.125698508185	2.70844	1.04660383872711	2.58783476734401	0.00965812967970345	0.034441
									Cxcl11	17.1283595462894	2.74046	1.0353149308034	2.64697821944373	0.00812145836579284	0.0299159
									Xylt1	7.94273175654791	2.74768	0.9063933394455	3.03143820540096	0.00243391734270704	0.0112655
									LOC101823350	7.25361405376232	2.75436	0.86863911429257	3.17089584325605	0.00151969622425917	0.00768661
									Kiaa0754	168.876516344222	2.77827	0.403349470511113	6.8879964212709	5.65836343382786e-12	6.169e-10
									Aqp3	94.3435491718693	2.7809	0.782724492254465	3.55284920327794	0.000381082850045233	0.00254435
									Grk1	30.5495370489722	2.89393	0.564271768160562	5.12861314595096	2.91884448963542e-07	6.75148e-06
									Hemgn	8.81851264761429	2.91475	1.04629366145239	2.78579052895912	0.0053397365286309	0.0213342
									Egf	18.9484606299819	2.93166	0.73614750619732	3.98243991354772	6.82113731408016e-05	0.000619725
									LOC110342127	166.246603068705	2.94889	0.851928731863681	3.46143123928535	0.000537311359240522	0.00335914
									Cd93	223.211942226263	2.96128	0.395913292337829	7.47961051947109	7.45432001476363e-14	1.24564e-11
									Cd28	9.62641173356945	2.97796	1.00144015485318	2.97367881777788	0.002942528987902	0.0131138
									LOC101838864	35.8870275774022	2.98121	0.8198786453179	3.63616269273999	0.000276729592965334	0.0019457
									F8	569.144060403083	3.07021	0.389911270753706	7.87412243718336	3.43142784495579e-15	8.6414e-13
									Htra3	730.555674046764	3.10097	0.732946868474548	4.23082650587563	2.32834208651463e-05	0.000259408
									Itgb6	10.6043174348589	3.15188	1.20608982139199	2.6133045696855	0.00896713514478537	0.0324231
									LOC121139299	1954.08384689113	3.20215	0.90246239172723	3.54823693197277	0.000387819189049981	0.00257873
									Scnn1g	17.1395294905493	3.25342	1.08327384826973	3.00331780202242	0.00267053399603223	0.0121129
									LOC101835736	17.5138735217976	3.29483	0.995212618009556	3.31067710697143	0.000930705349244354	0.00522645
									LOC101829054	24.5071486870644	3.47548	0.750614520752469	4.6301745271162	3.65357652477484e-06	5.61219e-05
									LOC121138237	32.8054373455894	3.48219	0.580110421755711	6.00262995914467	1.94146750789634e-09	9.18345e-08
									LOC101839741	9.93102217325059	3.49021	1.33965418033053	2.60530298053028	0.00917930485887945	0.0331033
									Cgref1	606.825610121118	3.5573	0.567059968458493	6.27323843860949	3.53614739926245e-10	2.10754e-08
									Heatr4	78.8276919765818	3.56707	0.543438828401092	6.56388676020867	5.24230188246564e-11	4.20324e-09
									LOC121144072	1297.55905113942	3.61104	0.753277793182225	4.79376858541738	1.63677072059229e-06	2.89647e-05
									Angpt1	28.014078069707	3.70365	0.715614284554292	5.17548113554006	2.27324399817548e-07	5.48524e-06
									LOC101833537	311.936347352596	3.9062	0.881365733325906	4.43198953949649	9.33675485319583e-06	0.000122571
									LOC101844395	11.0576032838316	4.07857	1.34970290827493	3.02182448414451	0.00251256187274252	0.0115326
									Lrrc72	3.46190999624473	4.08267	1.56924493075345	2.60167651362959	0.00927693112035539	0.0333477
									LOC121139528	35.3830685441006	4.11351	0.907983619333223	4.53038312291608	5.88768192287364e-06	8.37484e-05
									Il31ra	3.48376662521088	4.11504	1.47745663887689	2.78521944515479	0.00534915078983826	0.0213472
									Bpifa1	79.795659200419	4.21992	1.09575080916466	3.8511633579039	0.000117558046477629	0.000965964
									LOC121138254	6.47251948800767	4.22225	1.34985122703188	3.12793399842163	0.00176039707698201	0.00864723
									LOC121139514	19.0869144286706	4.28807	1.44035464375626	2.97709391544754	0.00290994855729536	0.0130075
									Tdrd12	3.86742723463213	4.32934	1.40644535239914	3.07821650035676	0.00208243564957977	0.00992112
									LOC121136368	6.55090828617751	4.39161	1.61534161044562	2.71869111130543	0.00655407816057954	0.0252069
									LOC121143956	27.4719154481497	4.57162	1.25517257576077	3.64222232076422	0.00027029447595621	0.00190721
									LOC106020977	5.91218052153844	4.74161	1.53338036511635	3.09225964927856	0.00198639019256825	0.00954749
									LOC101834399	3.88037255129894	4.87552	1.76733571457706	2.75868298553075	0.00580348036453197	0.0227757
									Gapt	14.6551659593596	4.90421	1.30139323226609	3.76843107338712	0.00016427683210988	0.00126935
									Olig1	12.4375739429745	5.42367	1.26352350943942	4.29249807814597	1.76674080217402e-05	0.000206872
									LOC121136545	21.629929385879	6.57027	1.40363782142461	4.68088923877686	2.8563323801014e-06	4.58449e-05
