# Supplementary material for: Comparative liver transcriptome analysis in hamsters infected with food-borne trematodes Opisthorchis felineus, Opisthorchis viverrini, or Clonorchis sinensis
Source: PLoS Negl Trop Dis. 2024 Dec 9;18(12):e0012685. doi: 10.1371/journal.pntd.0012685 (PMC11627427; doi:10.1371/journal.pntd.0012685)
Supplement: S5 Table — (XLSX) [file pntd.0012685.s005.xlsx]

## Sheet: Sheet1
Table ST5. Clustering analysis of DEGs (LRT, the likelihood-ratio test)
Cluster 1 (114 genes)	Cluster 2 (72 genes)	Cluster 3 (52 genes)	Cluster 4 (45 genes)	Cluster 5 (35 genes)	Cluster 6 (30 genes)	Cluster 7 (21 genes)
Ptpa	Erf	Parp3	Elovl2	Stk35	Slc17a8	Phykpl
Cgref1	Lmf2	Nrbp2	LOC101836296	Mtss1	Acsl1	LOC110339729
Ppp2r1b	Bbs9	LOC101828182	Tectb	Mapre2	LOC101830438	Clk4
Msrb3	Lgr4	Rassf10	Trnp1	Tfrc	Chd9	Rhobtb1
Abcd3	Tprn	Zbtb42	Fabp3	Bbs2	Ehhadh	Ppfia4
Lpcat3	Znf18	Wdr90	Galnt16	Per2	Glul	LOC101826919
Tnfrsf1a	Cmtm6	Prelid2	Aen	Pals1	Gpd2	Pik3c2g
Rab3d	Kiaa1522	Anxa13	Slc13a4	LOC101844788	LOC101832785	Ptch2
Lgals8	Gprc5c	Nnmt	Hadha	Crebrf	Gnat3	Cacna2d2
Prdx3	Appl2	Zranb1	Preb	Zbtb16	Cpt2	LOC101842643
Aqp3	Rela	Cryl1	LOC121136303	Ppl	Hadhb	Acacb
Rcan3	Ehd1	Dusp3	Copz2	Ylpm1	LOC121144072	LOC106022311
Srpra	Id2	LOC101826326	Atf5	Rnf39	Adam23	Etnppl
Far2	Bcl3	Nectin2	Slc66a2	Sf3b1	Eci1	Dnajb5
Fem1a	Dctn2	Cpne2	Tor1b	Gfod1	LOC101844450	Wdr97
Slc30a7	Fzd1	Il17rc	G0s2	Cipc	Acot12	Tro
Selenoi	Klf16	Txnrd3	Nme6	Cry1	Slc39a14	Acly
Gnai3	Plekhg6	Lsr	Prlr	LOC101836438	Ten1	LOC121136390
Get4	Tmem86a	LOC101833389	Abhd1	Rasal2	Nudt12	Mlxipl
Tmem268	Hook2	Mier2	Dnajb2	Eef2k	E2f8	LOC101837090
Aagab	Ppp2r1a	Atp1a1	Acp6	Cpn1	Cdk6	LOC121138801
Slc22a23	Lhfpl2	Tpo	Slc16a13	Akt3	Rad23b
Pigz	Cdc42ep1	Fahd2a	Hacd3	Ngef	Napepld
Akirin1	Gas2l1	Lonp1	Acbd4	Baiap2l1	Phospho1
Gpr157	Shc1	Plekhg3	LOC101834781	Arhgap42	Plin1
Zfand2a	Epb41l2	LOC101834605	Crot	LOC101830370	LOC101835438
Sertad1	Iyd	Gpd1l	Agmat	LOC101833184	LOC101842245
Ammecr1	Flot2	Myom1	Hacl1	Tob1	LOC101832451
Tmem192	Epha2	Clu	Elovl5	Nphp3	Lpar6
Eif3d	Cc2d1a	Tdrd15	LOC101836091	Hsf2	Cep85l
Grk1	Ctdp1	Aspm	LOC121137190	LOC101841133
Kcnk5	Angel1	Plgrkt	Paqr9	Agfg2
Rsph1	Glb1	Grina	Mlycd	Pde10a
Lmbrd2	Igfbp6	Phc1	Cwh43	Wdr19
Nploc4	Iffo2	Efr3b	Scnn1g	Adgrg2
Xk	Id3	Rnls	Retsat
Chp1	LOC101828170	Cd4	Ldhal6b
Acot11	Prkcz	Bin1	Psmc5
Chuk	Magi1	Sdc1	Psmd1
Crat	Sertad3	Cnn3	Rad51ap2
Pcdh1	Nfya	Pter	Sgk2
Kiaa0930	LOC101822619	LOC101832777	Eif3j
Psme3	Ostm1	Oxa1l	Reep2
Id1	Pef1	Parp16	Abhd3
Stk24	Rras2	Spata2	LOC121137482
Nrp2	Rgs18	LOC101833243
Smg5	Zeb1	Fbxo27
Il22ra1	Midn	Sh3d19
Tmem167a	Rsad1	Ier5
Tgoln2	Slc11a2	Irf7
Dolk	Slc45a3	Serpinb2
Rnf144b	Lmbrd1	Qsox1
Dolpp1	Smad7
Eif4g2	Ano10
Syvn1	Btbd9
Itsn1	Ofd1
Ap2m1	Lims2
Slc17a1	Tatdn2
Epc1	Wfs1
Samm50	Phc2
Gosr2	Hopx
Pmm2	Pld1
Inhbc	LOC101838072
Rapgef1	Erlin1
Acbd5	Tmem131l
Yipf5	Mgat5
Eci2	Vti1a
LOC110339912	Phf13
Agpat3	Vasn
Fam114a1	Zbtb17
Kdelr2	Phlda1
Ltbr	Vars1
Nmt1
Gmppb
Spryd3
Egf
Uhrf1bp1l
Edem3
Arcn1
Aig1
LOC101830573
Mfsd9
Mamdc2
C1galt1
Thumpd3
Arf4
Fbxw11
Ak4
Slc35e1
Dusp6
Epn1
Clock
Impa2
Acot7
Cenpf
Alkbh5
Atg16l1
Prrc1
Ier3
Tmem115
Bcl2l13
LOC101823323
Stk40
Rfng
Pelo
Plxna4
Manea
Dnase1l2
Gpn2
Rnf41
Fam53c
Atp13a3
Nt5e
Atp6v1b2
