# Supplementary material for: Comparative liver transcriptome analysis in hamsters infected with food-borne trematodes Opisthorchis felineus, Opisthorchis viverrini, or Clonorchis sinensis
Source: PLoS Negl Trop Dis. 2024 Dec 9;18(12):e0012685. doi: 10.1371/journal.pntd.0012685 (PMC11627427; doi:10.1371/journal.pntd.0012685)
Supplement: S6 Table — (XLSX) [file pntd.0012685.s006.xlsx]

## Sheet: Sheet1
	Table ST6. Gene expression markers for liver single cell clusters
	Cholangiocytes	Hepatic_stellate_cells	Inflammatory_Macrophages	Non_inflammatory_Macrophages	Hepatocytes_1	Hepatocytes_2	Hepatocytes_3	Hepatocytes_4	Hepatocytes_5	Hepatocytes_6
	Tff2	Acta2	Lyz	Cd5l	Rpp25l	Ghr	Hmgcs1	Sec16b	Entpd5	Masp2
	Lgals4	Col1a1	S100a11	Ttyh3	Hsd11b1	Aldh6a1	Acss2	Rnd3	Eid2	Nnt
	Atp1a1	Tagln	Cfd	Marco	Ghr	Rcan1	Tm7sf2	Abcd3	Tp53inp2	Mrps18c
	Fam3b	Col1a2	Pilra	Vcam1	Apom	Ar	Tmem97	Rhob	Atic	Ociad1
	Scgb3a1	Dcn	Nup214	Vsig4	Tkfc	Plin1	Tm4sf5	Epb41l4b	Serpinh1	Apoa5
	Sh3yl1	Col3a1	Sh3bgrl3	Ccdc88a	G0s2	Rprd1b	Msmo1		Grb14	Ttr
	Chst4		Mdfic	C5ar1	Pon3	Slc39a5	Lepr		Wdr55	Mcee
	Ckb		S100a9	Lipa	Ttc36	Shc1	Dhcr7		Slc30a9	Dao
	Fxyd2		Thbs1	Maf	Golt1a	Pura	Mvd		Slc22a23	Afm
	Cldn4		Ms4a6a	Ctsb	Rcan1	Mttp	Fdft1		Npw	Clptm1
	Anxa13		Mertk	Ms4a7	Fst	Mrps6	Sqle		Chpf2	Dcxr
	Spint1		Asah1	Vmo1	Mcc	Qki			Ptges2	Pfdn6
	Krt7		Eif3m	Rab31	Aqp9	Socs6			Pyroxd1	Mrpl46
	Cldn10		C1qa	Slc31a2		Ttll12			Lcn2	Ndufs2
	Sox9		Evi2a			Thop1			Psma2	Serpinc1
	Cryab		Mafb			Tpd52l1			Znrf2	Rtp3
	Cd24		Hmga1			Ecm2			Lamb2	Ccl16
	Agr2		Itgam			Usp22			Gls2	Asgr1
	Smim22		Arpc1b			Triap1			Ppp2r2d	Ptgr1
	Prr15l		Hcls1			Ube2g2			Keap1	Etfb
	Lcn2		Vcan			Txnl4a			Arl4d
	Epcam		Fcer1g			Coq9			Ggct
	Slc5a1		Cotl1			Gltpd2
	Pigr		Metrnl			Pcyox1
	Muc1		Cpm			Trmt10a
	Fxyd3		Arpc2			Rffl
	Tff1		S100a6			Acss3
	Plpp2		Fabp5			Ca11
	Sod3		Aoah			Mdn1
	Lgals2		Fpr1
	Bicc1		Lgals2
	Syt8		C1qb
	Tacstd2		Mnda
	Aqp1		Lst1
	Scgn		S100a10
	Elf3		Plaur
	Fgfr2		Tnfsf12
	Pmepa1		Csf3r
	Spp1		Il18
	Cldn7		Spi1
	Erich5		Capg
			Cd37
			Ppp1r18
			Fgr
			C1qc
			Evi2b
			Rnf135
			Clec4e
			Sh3bgrl
			Rin3
			Cd74
			Fgd2
			Ly86
			Laptm5
			Plbd1
			Ifi30
			Il1r2
			Anxa1
			Rsl1d1
			Csf1r
			Rnase1
			Ppt1
			Nckap1l
			Areg
			Tspo
			Kctd12
			Dapk1
			Gpsm3
