# Supplementary material for: Comparative liver transcriptome analysis in hamsters infected with food-borne trematodes Opisthorchis felineus, Opisthorchis viverrini, or Clonorchis sinensis
Source: PLoS Negl Trop Dis. 2024 Dec 9;18(12):e0012685. doi: 10.1371/journal.pntd.0012685 (PMC11627427; doi:10.1371/journal.pntd.0012685)
Supplement: S7 Table — (XLSX) [file pntd.0012685.s007.xlsx]

## Sheet: Sheet1
	Table ST7. Impact of individual liver cell types to infection using ANOVA or Kruskal-Wallis tests
		SHAPIRO Normality test	ANOVA test	TUKEY post-hoc analysis						KRUSKAL-WALLIS	PAIRWISE WILCOXon test
	Liver cell clusters	p-value > 0.05 - Normal distribution	Pr(>F)	CS-control	OF-control	OV-control	OF-CS	OV-CS	OV-OF	p-value	CS-control	OF-control	OV-control	OF-CS	OV-CS	OV-OF
	[1] Hep_1	0.1752	1.53e-06	0.0000017	0.0000167	0.0003466	0.6948734	0.0947407	0.5266689
	[1] Hep_2	0.0002821								0.001266	0.0043	0.0043	0.0043	0.3095	0.0617	0.2883
	[1] Hep_3	1.92e-06								0.2551	0.70	0.36	0.36	0.36	0.70	0.59
	[1] Hep_4	0.1643	3.34e-05	0.7587427	0.1561487	0.0003425	0.0219153	0.0000383	0.0468775
	[1] Hep_5	0.3903	2.78e-07	0.0000002	0.0000664	0.0227990	0.0396740	0.0001184	0.0749767
	[1] Hep_6	0.07596	5.85e-08	0.0000001	0.0000006	0.0000223	0.7510015	0.0492410	0.2996541
	[1] Cholangiocytes	2.008e-05								0.001558	0.013	0.013	0.699	0.078	0.017	0.039
	[1] Hepatic_stellate_cells	2.945e-05								0.0201	0.030	0.937	0.937	0.026	0.030	0.937
	[1] Inflammatory_Macs	0.0009479								0.006962	0.013	0.198	0.371	0.030	0.030	0.818
	[1] Non_inflammatory_Macs	0.2731	7.25e-05	0.0000315	0.0061579	0.0136002	0.1209659	0.0609519	0.9841817
		p-value < 0.05 (SHAPIRO test) - data is not normally distributed (Highlighted with red)
		p-value > 0.05 (SHAPIRO test) - Normal distribution
