# Supplementary material for: Comparative liver transcriptome analysis in hamsters infected with food-borne trematodes Opisthorchis felineus, Opisthorchis viverrini, or Clonorchis sinensis
Source: PLoS Negl Trop Dis. 2024 Dec 9;18(12):e0012685. doi: 10.1371/journal.pntd.0012685 (PMC11627427; doi:10.1371/journal.pntd.0012685)
Supplement: S8 Table — (XLSX) [file pntd.0012685.s008.xlsx]

## Sheet: Sheet1
Table ST8. Liver histopathology data
Group	Inflammatory infiltration	Periductal fibrosis	Cholangiocyte hyperplasia	Biliary intraepithelial neoplasia BiliN	Cholangiofibrosis
Uninfected	0 ± 0	0 ± 0	0 ± 0	0 ± 0	0 ± 0
OF 1m	12.84 ± 2.39 *	31.71 ± 6.57 *#	4.08 ± 2.29 *#	0.02 ± 0.03	0 ± 0
OV 1m	8.35 ± 3.19 *	17.29 ± 4.91 *	7.99 ± 2.69 *	0.09 ± 0.11	0 ± 0
CS 1m	15.61 ± 5.98 *	44.01 ± 13.06 *#	4.65 ± 1.85 *#	0.68 ± 0.65	0 ± 0
OF 3m	3.76 ± 0.96 *	42.19 ± 8.26 *#	4.86 ± 2.74 *#	2.75 ± 1.54 *	9.22 + 5.02 *
OV 3m	7.65 ± 6.81 *	29.41 ± 6.18 *	10.37 ± 4.42 *	4.87 ± 2.91 *	12.2 + 9.5 *
CS 3m	6.1 ± 2.81 *	37.73 ± 14.97 *	3.96 ± 0.87 *#	2.55 ± 1.31 *	8.51 + 3.3 *
Data are presented as mean ± standard deviation. Significance of the differences between the groups of hamsters was evaluated by the Mann–Whitney test (cutoff P < 0.05) in Statistica 6.0.
* - P < 0.05 vs Uninfected animals
# - P < 0.05 vs OV
For histopathological analysis, the tissue slices were stained with hematoxylin and eosin or Van Gieson’s dye by the standard methods and examined under a light microscope (Axioskop 2 Plus; Zeiss, Germany).
A blind coding was implemented. Histological features of liver were manually scored by two independent investigators and a senior pathologist confirmed the score.
A scoring method of type Ratio (morphometry) of data measurements was applied (Gibson-Corley et al., 2013). This method is based on counting several fields of tissue (e.g. ten random 400x fields) for each animal, each field scored and a mean score assigned for the whole tissue of that animal.
Each slice of a lobe was analyzed in all fields of view (20–30 fields). Each field of view was divided into 100 squares in Morphometry software.
Inflammatory cell infiltration, cholangiocyte hyperplasia, Biliary intraepithelial neoplasia (BiliN), periductal fibrosis, and cholangiofibrosis were assessed by means of a percentage of the area (the number of squares occupied).
References
Gibson-Corley, K.N., Olivier, A.K., Meyerholz, D.K., 2013. Principles for valid histopathologic scoring in research. Vet. Pathol. 50, 1007-1015.
