# Supplementary material for: Comparative liver transcriptome analysis in hamsters infected with food-borne trematodes Opisthorchis felineus, Opisthorchis viverrini, or Clonorchis sinensis
Source: PLoS Negl Trop Dis. 2024 Dec 9;18(12):e0012685. doi: 10.1371/journal.pntd.0012685 (PMC11627427; doi:10.1371/journal.pntd.0012685)
Supplement: S9 Table — (XLSX) [file pntd.0012685.s009.xlsx]

## Sheet: Sheet1
Table ST9. Cluster 1 of WGCNA genes and their functional annotation
			KEGG enriched pathways in cluster 1 genes
Cluster 1_ 594 genes			Term	Overlap	P-value	Adjusted P-value	Odds Ratio	Combined Score	Genes
A4gnt			Growth hormone synthesis, secretion and action	13/119	5.379119849935799E-5	0.00986759	4.07398	40.0488	ATF6B;CACNA1C;IGF1;FOS;MAPK13;SOCS2;CREB3L4;AKT2;AKT3;PLCG2;AKT1;GRB2;MAP2K6
Abhd4			Glioma	10/75	7.229003824039687E-5	0.00986759	5.0951	48.5809	CDKN1A;CAMK1D;GADD45B;AKT2;AKT3;PLCG2;AKT1;GRB2;IGF1;CAMK1
Acacb			Adrenergic signaling in cardiomyocytes	14/150	1.569252719998498E-4	0.0142802	3.42013	29.9595	ATF6B;CACNA2D1;TPM2;CACNA1C;PPP2R5C;MAPK13;CREB3L4;PPP2R1A;AKT2;FXYD2;AKT3;PPP2R2D;AKT1;SCN1B
Acmsd			Prolactin signaling pathway	9/70	2.1908804573521297E-4	0.0149528	4.87894	41.1101	SOCS2;AKT2;AKT3;SLC2A2;AKT1;GRB2;FOS;GCK;MAPK13
Acta1			Signaling pathways regulating pluripotency of stem cells	13/143	3.4533961378280627E-4	0.0188555	3.31773	26.4456	INHBB;IGF1;INHBA;MAPK13;AKT2;ID2;AKT3;ID1;AKT1;ID3;CTNNB1;GRB2;WNT2
Acta2			Breast cancer	13/147	4.509848150845992E-4	0.0196713	3.21802	24.7919	CDKN1A;GADD45B;CSNK1A1;IGF1;FOS;HEY1;AKT2;AKT3;AKT1;CTNNB1;GRB2;HES1;WNT2
Actr5			TNF signaling pathway	11/112	5.043919912848028E-4	0.0196713	3.60639	27.3803	RPS6KA4;ATF6B;CREB3L4;AKT2;AKT3;BCL3;AKT1;PGAM5;FOS;MAP2K6;MAPK13
Adam23			Dopaminergic synapse	12/132	5.770589167723862E-4	0.0196921	3.31375	24.7125	ATF6B;CREB3L4;PPP2R1A;AKT2;KIF5B;AKT3;PPP2R2D;AKT1;CACNA1C;FOS;PPP2R5C;MAPK13
Adam33			Maturity onset diabetes of the young	5/26	8.906058389134224E-4	0.027015	7.83612	55.0379	PKLR;SLC2A2;HES1;GCK;FOXA2
Adck1			Non-small cell lung cancer	8/72	0.0012999221190625008	0.0348172	4.12585	27.4182	CDKN1A;GADD45B;AKT2;KIF5B;AKT3;PLCG2;AKT1;GRB2
Ahrr			Hepatocellular carcinoma	13/168	0.0015631326408150504	0.0348172	2.779	17.9553	GSTM3;CDKN1A;GADD45B;CSNK1A1;AKT2;AKT3;PLCG2;AKT1;DPF3;CTNNB1;GRB2;WNT2;BCL2L1
Akt1			Endometrial cancer	7/58	0.0015919902322582685	0.0348172	4.52567	29.1579	CDKN1A;GADD45B;AKT2;AKT3;AKT1;CTNNB1;GRB2
Akt2			FoxO signaling pathway	11/131	0.0018425283444849358	0.0348172	3.03239	19.0938	CDKN1A;GADD45B;AKT2;AKT3;S1PR1;AKT1;GRB2;FASLG;IGF1;SGK1;MAPK13
Akt3			Chronic myeloid leukemia	8/76	0.001847093425086423	0.0348172	3.88235	24.4361	CDKN1A;GADD45B;CTBP1;AKT2;AKT3;AKT1;GRB2;BCL2L1
Alas1			TGF-beta signaling pathway	9/94	0.0019130350857796423	0.0348172	3.49701	21.888	GREM2;PPP2R1A;ID2;ID1;ID3;INHBB;INHBA;SMAD6;SMAD7
Alg2			Glycosaminoglycan degradation	4/19	0.002092238854255859	0.0356988	8.76429	54.0715	GALNS;GLB1;GUSB;ARSB
Alg6			Prostate cancer	9/97	0.0023772627461204105	0.038176	3.37727	20.4048	CDKN1A;CREB3L4;AKT2;AKT3;AKT1;TMPRSS2;CTNNB1;GRB2;IGF1
Alkbh3			AMPK signaling pathway	10/120	0.0030887996376690063	0.0468468	3.00374	17.3615	CREB3L4;PPP2R1A;AKT2;AKT3;PPP2R2D;AKT1;IGF1;PPP2R5C;ACACB;RAB11B
Angel1			Apoptosis	11/142	0.003462055438293265	0.0497443	2.77618	15.7295	PARP3;GADD45B;AKT2;AKT3;AKT1;FASLG;CTSF;FOS;SEPTIN4;NGF;BCL2L1
Angptl5			Fc epsilon RI signaling pathway	7/68	0.003981924407623456	0.0498705	3.7818	20.8982	AKT2;AKT3;PLCG2;AKT1;GRB2;MAP2K6;MAPK13
Ankdd1b			Mitophagy	7/68	0.003981924407623456	0.0498705	3.7818	20.8982	CSNK2A1;UBB;CALCOCO2;CSNK2A2;PGAM5;USP30;BCL2L1
Ankrd33			Colorectal cancer	8/86	0.004018869707519117	0.0498705	3.38287	18.6624	CDKN1A;GADD45B;AKT2;AKT3;AKT1;CTNNB1;GRB2;FOS
Ankrd33b
Ankrd37
Anxa4
Ap1b1			Gene sets (Hallmarks) enriched in cluster 1 genes according to the Molecular Signatures Database (MSigDB)
Ap2a1			Term	Overlap	P-value	Adjusted P-value	Odds Ratio	Combined Score	Genes
Apcs			TNF-alpha Signaling via NF-kB	20/200	2.30825e-06	0.000113104	3.72164	48.3033	KLF10;PPP1R15A;CDKN1A;SDC4;GADD45B;RNF19B;TAP1;FOS;INHBA;LITAF;IL1A;RCAN1;ID2;DNAJB4;BCL3;SIK1;HES1;SGK1;ATF3;IER3
Arl8a			p53 Pathway	18/200	3.09312e-05	0.000757815	3.30082	34.2749	PPP1R15A;CDKN1A;ABHD4;FUCA1;RNF19B;TAP1;INHBB;FOS;TM4SF1;IL1A;SEC61A1;SERTAD3;RAD51C;TCN2;DDIT4;CTSF;ATF3;IER3
Armt1			TGF-beta Signaling	8/54	0.00018016	0.00294261	5.74566	49.5372	KLF10;PPP1R15A;ID2;ID1;CTNNB1;ID3;SMAD6;SMAD7
Arrdc3			Epithelial Mesenchymal Transition	16/200	0.000327771	0.00401519	2.89183	23.2017	ECM1;TAGLN;COL16A1;SDC4;GADD45B;FUCA1;TPM2;EMP3;PLOD1;INHBA;ACTA2;ID2;COL5A3;MYL9;EDIL3;PFN2
Arsb			Pancreas Beta Cells	6/40	0.00108723	0.0106548	5.81393	39.675	MAFB;PKLR;AKT3;SLC2A2;GCK;FOXA2
Arv1
Asap3
Atf3
Atf6b
Atg16l1
Atp6v1b2
B3gntl1
Bcl2l1
Bcl3
Bnc1
Brf2
Bsdc1
Bud13
C1qtnf5
CUNH19orf81
CUNH1orf21
CUNH2orf72
CUNH5orf22
Ca14
Cacna1c
Cacna2d1
Calcoco2
Camk1
Camk1d
Capn8
Casc3
Catsper2
Cbx4
Cbx8
Ccdc134
Ccdc158
Ccdc28b
Ccdc71
Ccdc85c
Ccdc90b
Ccdc92
Ccnf
Cd164
Cdc45
Cdk3
Cdkn1a
Cenpq
Cep78
Cep85l
Cfi
Ciart
Cln8
Clptm1l
Cmtm6
Cnot7
Cnppd1
Col16a1
Col5a3
Cpeb2
Cpped1
Creb3l4
Cryba4
Csf3r
Csnk1a1
Csnk2a1
Csnk2a2
Cstf2t
Ctbp1
Ctnnb1
Ctsf
Cttn
Dag1
Dapk2
Ddit4
Ddx59
Dipk1a
Disp1
Dlg3
Dnah8
Dnajb4
Dnajb7
Dolk
Dpf3
Dynlrb1
Echdc1
Ecm1
Edem2
Edil3
Eepd1
Egln1
Egln3
Elovl6
Emcn
Emp2
Emp3
Enpp1
Enpp2
Enpp3
Eomes
Epc1
Erf
Erg28
Erich4
Exd2
Exoc8
Faap100
Fam118b
Fam120c
Fam187b
Fam216a
Fam3c
Fam53c
Fancf
Far2
Faslg
Fdft1
Fen1
Fkbp3
Flrt3
Flt3lg
Fmo4
Fos
Foxa2
Foxj3
Ftsj1
Fuca1
Fut2
Fxyd2
G3bp1
Gabpb1
Gadd45b
Galns
Gas2l1
Gck
Gclm
Gdf15
Gdpgp1
Ggps1
Ggt5
Glb1
Gli1
Gorasp2
Gosr2
Gpr155
Gpr160
Gprasp2
Grb2
Grem2
Gsdmb
Gsdmd
Gsdme
Gstm3
Gtf2ird1
Gtpbp3
Guca2b
Gucy1b1
Gusb
Gypa
Hcn3
Hdac5
Hemgn
Hes1
Hes6
Hey1
Hfe
Higd1b
Hnrnpk
Hpgds
Hps5
Hps6
Hpx
Hsf2
Htr1d
Hyou1
Id1
Id2
Id3
Ier3
Igf1
Igsf23
Il1a
Il4i1
Impa1
Inhba
Inhbb
Ints10
Ist1
Iyd
Kcnk3
Kctd18
Kiaa0319l
Kiaa2026
Kif5b
Kifbp
Klf10
Klf16
Klhl13
Klhl25
Klhl29
Klhl33
Klk13
LOC101822348
LOC101822619
LOC101822653
LOC101822725
LOC101823211
LOC101823275
LOC101823350
LOC101823368
LOC101823391
LOC101823484
LOC101823622
LOC101824051
LOC101824132
LOC101824325
LOC101824440
LOC101824864
LOC101825141
LOC101825815
LOC101825993
LOC101826335
LOC101826584
LOC101827116
LOC101827448
LOC101828403
LOC101828945
LOC101829294
LOC101829714
LOC101830370
LOC101830378
LOC101830560
LOC101830573
LOC101830603
LOC101830628
LOC101830693
LOC101831331
LOC101831404
LOC101831596
LOC101831694
LOC101832126
LOC101832397
LOC101832585
LOC101832611
LOC101833227
LOC101833418
LOC101833900
LOC101833941
LOC101835781
LOC101836237
LOC101836342
LOC101836543
LOC101837090
LOC101837645
LOC101837663
LOC101837774
LOC101837919
LOC101837934
LOC101838482
LOC101839048
LOC101839887
LOC101840408
LOC101840442
LOC101840583
LOC101840884
LOC101841191
LOC101841768
LOC101841951
LOC101842510
LOC101842772
LOC101842915
LOC101843221
LOC101844152
LOC101844629
LOC101844667
LOC101844948
LOC106020900
LOC106020933
LOC106021165
LOC106021327
LOC106021472
LOC106021987
LOC106021991
LOC106022329
LOC106022536
LOC106022586
LOC106023121
LOC110339390
LOC110339393
LOC110339912
LOC110340534
LOC110340767
LOC110341213
LOC110341836
LOC110342471
LOC110343023
LOC110343535
LOC121133088
LOC121133778
LOC121133944
LOC121134770
LOC121135407
LOC121135514
LOC121136204
LOC121137794
LOC121138557
LOC121138673
LOC121139182
LOC121139681
LOC121139773
LOC121140149
LOC121140865
LOC121141207
LOC121141874
LOC121142969
LOC121142970
LOC121143354
LOC121143479
LOC121143489
LOC121144262
Litaf
Lpcat3
Lpin1
Lpo
Lratd2
Lrrc75a
Lrrn4
Ltbp4
Lzts3
Maea
Maf1
Mafb
Mamdc2
Map2k6
Map7d1
Mapk13
Mast1
Med25
Meis2
Mfsd4b
Mical1
Mier2
Mmrn2
Ms4a6a
Muc13
Myh11
Myl9
Myo15b
Myoz3
Naaa
Naaladl1
Naif1
Nepro
Nfxl1
Nfyb
Ngf
Nhlrc3
Niban3
Nkain4
Nlgn2
Nlrp8
Nmrk2
Noxo1
Nphs1
Nptx1
Nr0b2
Ntrk3
Nufip1
Nup62
Odad4
Odc1
Opcml
Ophn1
Otub1
P3h3
Parp3
Pcmt1
Pdpr
Pfn2
Pgam5
Pgm2
Phc2
Phf23
Pias3
Pigs
Pigz
Pitpna
Pkd1l2
Pklr
Pkp1
Plcg2
Plekhg6
Plekhh3
Plk5
Plod1
Pnpla7
Ppp1r15a
Ppp2r1a
Ppp2r2d
Ppp2r5c
Praf2
Prdm12
Prdx3
Prkd1
Prmt3
Prox2
Prpf3
Prps2
Psd4
Ptch2
Ptpn1
Pwwp2b
Pyroxd2
Rab11b
Rab11fip5
Rab35
Rab3d
Rabif
Rad51c
Rad51d
Rasgrp2
Rassf10
Rassf2
Rassf9
Rbak
Rbbp7
Rbm7
Rbp1
Rcan1
Rcn1
Rdh12
Retreg1
Rfesd
Rgs14
Rhbdd2
Rhobtb1
Rnase13
Rnf19b
Rnf215
Rnf26
Rpl3
Rpp30
Rps6ka4
Rps6kc1
Rsad1
Rsph1
Rsph3
Rtn4rl1
Rwdd3
S1pr1
S1pr3
Sall1
Sbspon
Scamp2
Scel
Scgb3a1
Scn1b
Scnn1g
Sdc4
Sdr39u1
Sec22b
Sec61a1
Sema6d
Septin4
Septin7
Septin9
Sertad1
Sertad3
Sgk1
Sh3gl1
Sik1
Slc25a25
Slc25a51
Slc2a2
Slc38a6
Slc39a14
Slc39a4
Slc49a4
Slc4a2
Slc4a3
Slc6a9
Slf1
Smad6
Smad7
Snx4
Socs2
Spag6
Spata22
Srp72
Ssr3
St7
Stard3
Stard3nl
Stk24
Stx12
Syt7
Szrd1
Tagln
Tap1
Tbc1d16
Tbxa2r
Tbxas1
Tcn2
Tdg
Tectb
Tent5b
Thg1l
Thra
Thumpd3
Tm4sf1
Tm7sf2
Tmem106a
Tmem115
Tmem175
Tmem191c
Tmem236
Tmem263
Tmem267
Tmem67
Tmprss2
Tnks1bp1
Tnxb
Tp53inp1
Tpm2
Traf3ip1
Traf7
Trappc2
Trdmt1
Treml4
Trib2
Trim11
Trim13
Trim6
Trmt13
Trnar-ccu
Ttyh2
Uba2
Ubald1
Ubb
Ube2g2
Ube2z
Umad1
Unc119
Upk1b
Upk3b
Usp30
Vnn1
Wbp2
Wdr17
Wdr31
Wdr45b
Wdr5b
Wdr86
Wnt2
Ybx1
Ykt6
Zc3hc1
Zcchc24
Zcchc4
Zfand2a
Zfpm1
Zfr2
Zkscan5
Znf263
Znf397
Znf597
Znf638
Znf740
