# Supplementary material for: Comparative liver transcriptome analysis in hamsters infected with food-borne trematodes Opisthorchis felineus, Opisthorchis viverrini, or Clonorchis sinensis
Source: PLoS Negl Trop Dis. 2024 Dec 9;18(12):e0012685. doi: 10.1371/journal.pntd.0012685 (PMC11627427; doi:10.1371/journal.pntd.0012685)
Supplement: S10 Table — (XLSX) [file pntd.0012685.s010.xlsx]

## Sheet: Sheet1
Table ST10. Cluster 2 of WGCNA genes and their functional annotation
			KEGG enriched pathways in cluster 2 genes
Cluster 2_2699 genes			Term	Overlap	P-value	Adjusted P-value	Odds Ratio	Combined Score	Genes
A1bg			Ribosome	103/158	3.33617e-51	1.00419e-48	12.4411	1445.99	RPL30;RPL32;RPL31;RPL34;RPL10A;RPL8;RPL9;RPL6;RPL7;RPS15;RPS14;RPS17;RPS16;RPL18A;RPS19;RPL36AL;RPS18;RPL36;RPL35;RPL38;RPL37;RPL39;RPS10;RPS13;RPS12;RPS9;RPL21;RPS7;RPS8;RPL23;RPS5;RPL22;RPSA;MRPS18C;RPL24;RPL27;RPL26;RPL29;RPL28;UBA52;MRPL18;MRPL19;MRPL17;MRPL14;MRPL12;MRPL11;MRPL20;MRPL27;MRPL28;MRPL23;MRPL24;MRPL21;MRPL22;MRPL30;RPS26;RPS25;RPS28;RPS29;RPL27A;RPS20;RPS21;RPS23;MRPS15;MRPS14;M…
Aadac			Parkinson disease	93/249	1.80685e-21	2.71931e-19	3.92212	187.331	NDUFA13;NDUFA11;NDUFA12;PARK7;RYR3;TXN2;PSMD8;PSMD9;PSMD6;PSMD7;PSMD4;TUBB1;PSMD1;DAXX;NDUFC2;SDHC;NDUFC1;SDHB;PSMA5;PSMA3;PSMA4;NDUFS8;PSMA1;NDUFS7;PSMA2;NDUFS6;DDIT3;NDUFS5;NDUFS4;NDUFS3;ND3;UBA52;ATF4;ND6;NDUFB9;NDUFB8;PSMD11;NDUFB7;NDUFB10;NDUFB6;NDUFB11;PSMD13;NDUFB5;NDUFB4;NDUFB3;NDUFB2;ATP5MC3;NDUFB1;TXN;PSMA7;ATP5MC1;PSMB6;PSMB7;KLC4;ATP5F1A;PSMB4;PSMB5;PSMB2;PSMB3;PSMB1;UBC;COX2;NDUFV3;R…
Aamdc			Oxidative phosphorylation	62/133	1.77278e-20	1.77868e-18	5.70569	259.49	NDUFA13;NDUFA11;NDUFA12;TCIRG1;ATP6V1G1;NDUFC2;SDHC;NDUFC1;SDHB;NDUFS8;PPA2;NDUFS7;PPA1;NDUFS6;NDUFS5;NDUFS4;NDUFS3;ATP6V0D1;ND3;ATP6V0C;ND6;NDUFB9;NDUFB8;NDUFB7;NDUFB10;NDUFB6;NDUFB11;NDUFB5;NDUFB4;NDUFB3;NDUFB2;ATP5MC3;NDUFB1;ATP5MC1;ATP5F1A;ATP6V1H;COX2;NDUFV3;NDUFV2;ATP6V0E2;ATP5MG;NDUFV1;ATP5MF;ATP5ME;ATP6V1C2;NDUFA9;ATP5PF;NDUFA8;NDUFA7;ATP5PD;NDUFA6;NDUFA5;ATP5PB;NDUFA4;NDUFA3;NDUFA2;NDUFA…
Aars1			Huntington disease	101/306	1.08726e-18	8.18165e-17	3.24207	134.101	NDUFA13;NDUFA11;NDUFA12;PSMD8;PSMD9;PSMD6;PSMD7;PSMD4;TUBB1;PSMD1;SDHC;SDHB;ND3;ND6;PSMD11;NDUFB10;NDUFB11;PSMD13;ATP5MC3;ATP5MC1;KLC4;ATG101;COX2;NDUFV3;NDUFV2;NDUFV1;BDNF;GNAQ;MAP3K10;CLTB;CLTA;DNALI1;GPX1;NDUFC2;NDUFC1;WIPI2;PSMA5;CREB3;PSMA3;PSMA4;NDUFS8;PSMA1;NDUFS7;PSMA2;NDUFS6;NDUFS5;NDUFS4;NDUFS3;NDUFB9;NDUFB8;NDUFB7;DCTN2;NDUFB6;NDUFB5;NDUFB4;DCTN3;NDUFB3;NDUFB2;NDUFB1;PSMA7;PSMB6;PSMB7;…
Abcb8			Proteasome	32/46	4.29572e-18	2.58602e-16	14.8156	592.459	PSMD11;PSMD13;PSMA7;PSMB10;PSMB6;PSMD8;PSMB7;PSMD9;PSMB4;PSMD6;PSMB5;PSMD7;PSMB2;PSMD4;PSMB3;PSMB1;PSMD1;PSMF1;ADRM1;PSMB8;PSMA5;PSMA3;PSMC5;PSMA4;PSMA1;PSMC3;PSMA2;PSMC4;PSMC1;PSMC2;PSME1;PSME2
Abcc5			Coronavirus disease	82/232	2.07447e-17	1.04069e-15	3.58268	137.626	RPL30;RPL32;RPL31;RPL34;RPLP1;RPL8;RPL10A;RPL9;RPL6;RPL7;RPS15;RPS4X;RPS14;RPL7A;RPS17;RPS16;C8G;RPL18A;RPS19;RPL36AL;RPS18;RPL36;RPL35;RPLP2;RPL38;RPL37;RPL39;RPS10;RPS13;RPS12;IFNAR2;FGB;FGA;RPS9;RPL21;RPS7;RPS8;RPL23;RPS5;RPL22;FGG;RPL13A;RPSA;RPS3A;F2;RPL37A;RPL24;RPL27;MASP2;RPL26;RPL29;RPL28;UBA52;IRF9;CFD;RPL10;RPL12;RPL11;RPS27L;RPS15A;RPL14;RPS3;RPL13;RPL15;RPS2;RPL18;RPS27A;RPL17;RPL19;…
Abcf1			Prion disease	88/273	9.41754e-16	4.04954e-14	3.11822	107.887	NDUFA13;NDUFA11;NDUFA12;RYR3;PSMD8;PSMD9;PSMD6;PSMD7;C8G;PSMD4;TUBB1;PSMD1;NDUFC2;SDHC;NDUFC1;SDHB;PSMA5;CREB3;PSMA3;PSMA4;NDUFS8;PSMA1;NDUFS7;PSMA2;NDUFS6;DDIT3;NDUFS5;CSNK2B;NDUFS4;NDUFS3;ND3;ATF4;ND6;NDUFB9;NDUFB8;PSMD11;NDUFB7;NDUFB10;NDUFB6;NDUFB11;PSMD13;NDUFB5;NDUFB4;NDUFB3;NDUFB2;ATP5MC3;NDUFB1;PSMA7;ATP5MC1;PSMB6;PSMB7;KLC4;ATP5F1A;PSMB4;PSMB5;PSMB2;PSMB3;PSMB1;COX2;NDUFV3;NDUFV2;NDUFV1;…
Abcf3			Amyotrophic lateral sclerosis	107/364	1.08465e-15	4.08098e-14	2.73771	94.3346	NDUFA13;NDUFA11;NDUFA12;PSMD8;PSMD9;PSMD6;PSMD7;PSMD4;TUBB1;PSMD1;GABARAPL2;DAXX;SDHC;SDHB;DDIT3;PFN1;ND3;SQSTM1;ATF4;ND6;PSMD11;NDUFB10;NDUFB11;PSMD13;ATP5MC3;ATP5MC1;KLC4;ATG101;COX2;NDUFV3;NDUFV2;NDUFV1;CHCHD10;NXT1;DNALI1;RAB8A;GPX1;SIGMAR1;NDUFC2;NDUFC1;WIPI2;TOMM40L;PSMA5;PSMA3;PSMA4;NDUFS8;PSMA1;NDUFS7;PSMA2;NDUFS6;NDUFS5;NDUFS4;NDUFS3;ANG;SMCR8;NDUFB9;NDUFB8;TOMM40;NDUFB7;DCTN2;NDUFB6;NDU…
Abcg5			Alzheimer disease	103/369	1.47204e-13	4.92317e-12	2.54093	75.0768	NDUFA13;NDUFA11;NDUFA12;ARAF;PSMD8;PSMD9;PSMD6;PSMD7;PSMD4;TUBB1;PSMD1;MAP2K1;MAP2K2;WNT5B;SDHC;SDHB;DDIT3;CSNK2B;ND3;ATF4;ND6;RTN3;PSMD11;NDUFB10;NDUFB11;PSMD13;PSEN2;ATP5MC3;RTN4;ATP5MC1;KLC4;WNT6;ATG101;COX2;APOE;NDUFV3;NDUFV2;WNT1;NDUFV1;FZD8;GNAQ;RYR3;HRAS;PSENEN;NDUFC2;NDUFC1;WIPI2;PSMA5;PSMA3;PSMA4;NDUFS8;PSMA1;NDUFS7;PSMA2;NDUFS6;NDUFS5;NDUFS4;NDUFS3;GAPDH;NDUFB9;NDUFB8;NDUFB7;NDUFB6;NDUF…
Abhd14a			Pathways of neurodegeneration	121/475	1.26036e-12	3.79369e-11	2.24694	61.5654	NDUFA13;NDUFA11;NDUFA12;ARAF;PARK7;PSMD8;PSMD9;PSMD6;PSMD7;PSMD4;TUBB1;PSMD1;GABARAPL2;DAXX;MAP2K1;MAP2K2;WNT5B;SDHC;SDHB;DDIT3;CSNK2B;ND3;UBA52;SQSTM1;ATF4;ND6;PSMD11;NDUFB10;NDUFB11;PSMD13;PSEN2;ATP5MC3;ATP5MC1;KLC4;WNT6;ATG101;UBC;COX2;NDUFV3;NDUFV2;WNT1;NDUFV1;TRAP1;BDNF;FZD8;GNAQ;MAP3K10;DNALI1;RYR3;HRAS;RAB8A;GPX1;SIGMAR1;NDUFC2;NDUFC1;WIPI2;TOMM40L;PSMA5;PSMA3;PSMA4;NDUFS8;PSMA1;NDUFS7;PSM…
Abhd14b			Thermogenesis	66/232	1.46167e-09	3.99966e-08	2.58743	52.6379	NDUFA13;SMARCB1;NDUFA11;NDUFA12;HRAS;ACSL5;NDUFC2;SDHC;NDUFC1;PRKAB1;SDHB;CREB3;NDUFS8;NDUFS7;NDUFS6;NDUFS5;AKT1S1;NDUFS4;NDUFS3;ND3;ND6;NDUFB9;NDUFB8;NDUFB7;NDUFB10;NDUFB6;NDUFB11;NDUFB5;NDUFB4;NDUFB3;NDUFB2;ATP5MC3;NDUFB1;ATP5MC1;ATP5F1A;COX2;NDUFV3;NDUFV2;ATP5MG;NDUFV1;ATP5MF;ATP5ME;NDUFA9;ATP5PF;NDUFA8;NDUFA7;ATP5PD;NDUFA6;NDUFA5;ATP5PB;NDUFA4;NDUFA3;NDUFA2;NDUFA1;ATP5F1C;ATP5F1D;ATP5F1E;NDUF…
Abhd16a			Diabetic cardiomyopathy	54/203	4.83461e-07	1.21268e-05	2.35016	34.1767	NDUFA13;NDUFA11;NDUFA12;MPC1;MPC2;NDUFC2;SDHC;NDUFC1;SDHB;NDUFS8;NDUFS7;NDUFS6;NDUFS5;NDUFS4;NDUFS3;ND3;GAPDH;ND6;NDUFB9;NDUFB8;NDUFB7;NDUFB10;NDUFB6;NDUFB11;NDUFB5;NDUFB4;NDUFB3;NDUFB2;ATP5MC3;NDUFB1;ATP5MC1;ATP5F1A;COX2;NDUFV3;NDUFV2;NDUFV1;NDUFA9;ATP5PF;NDUFA8;NDUFA7;ATP5PD;NDUFA6;NDUFA5;ATP5PB;NDUFA4;NDUFA3;NDUFA2;NDUFA1;ATP5F1C;ATP5F1D;ATP5F1E;NDUFAB1;ATP5PO;REN
Abhd6			Retrograde endocannabinoid signaling	42/148	1.42937e-06	3.30955e-05	2.56421	34.5099	ND6;NDUFB9;NDUFA13;NDUFB8;NDUFB7;NDUFA11;NDUFB10;NDUFB6;NDUFA12;NDUFB11;NDUFB5;NDUFB4;NDUFB3;NDUFB2;CACNA1A;NDUFB1;ABHD6;GNG5;NDUFV3;NDUFV2;NDUFV1;NDUFA9;NDUFA8;NDUFA7;NDUFA6;NDUFA5;NDUFA4;NDUFA3;NDUFA2;NDUFA1;NDUFC2;NDUFC1;NDUFS8;NDUFS7;NDUFS6;GNAQ;GNB2;NDUFS5;NDUFS4;NDUFAB1;NDUFS3;ND3
Acads			Non-alcoholic fatty liver disease	43/155	2.08374e-06	4.20846e-05	2.48469	32.5031	NDUFB9;NDUFA13;NDUFB8;NDUFB7;NDUFA11;NDUFB10;NDUFB6;NDUFA12;NDUFB11;NDUFB5;NDUFB4;NDUFB3;NDUFB2;NDUFB1;COX2;NDUFV3;NDUFV2;NDUFV1;NDUFA9;NDUFA8;NDUFA7;NDUFA6;NDUFA5;NDUFA4;NDUFA3;NDUFA2;NDUFA1;NDUFC2;NR1H3;SDHC;NDUFC1;PRKAB1;SDHB;NDUFS8;NDUFS7;NDUFS6;DDIT3;NDUFS5;NDUFS4;NDUFAB1;NDUFS3;BAX;ATF4
Acsl5			Spliceosome	42/150	2.09724e-06	4.20846e-05	2.51643	32.9021	SF3B5;SNU13;U2AF1;PQBP1;U2AF1L4;SNRPD2;PUF60;U2AF2;SNRPB2;SNRPD3;TXNL4A;SMNDC1;BCAS2;CTNNBL1;SF3A3;RBM17;SF3A2;CCDC12;NCBP2;BUD31;THOC3;CWC15;LSM5;LSM4;LSM3;LSM2;XAB2;LSM7;PRPF6;LSM6;PHF5A;SYF2;SNRPG;PPIE;PPIH;SNRPE;RP9;SNRPA1;SNRPF;HNRNPC;SNRPC;SRSF9
Acsm1			Glycine, serine and threonine metabolism	16/40	2.91883e-05	0.000549105	4.29296	44.8259	DMGDH;GAMT;ALAS2;SDS;SHMT2;SHMT1;GLYCTK;SDSL;GNMT;GCSH;GRHPR;CBS;PSAT1;CHDH;AGXT;ALDH7A1
Actr8			Ubiquinone and other terpenoid-quinone biosynthesis	7/11	0.000162088	0.00286991	11.2443	98.1335	VKORC1;COQ3;COQ2;TAT;COQ7;HPD;COQ6
Acy1			Glyoxylate and dicarboxylate metabolism	12/30	0.000290006	0.00459431	4.28805	34.9288	GCSH;GRHPR;MCEE;MDH1;SHMT2;MDH2;SHMT1;GLYCTK;AFMID;PCCB;HYI;AGXT
Acy3			Pentose phosphate pathway	12/30	0.000290006	0.00459431	4.28805	34.9288	GPI;GLYCTK;RGN;TALDO1;IDNK;PGLS;ALDOB;ALDOA;FBP1;PFKM;FBP2;DERA
Adad1			RNA polymerase	12/31	0.000415444	0.00601846	4.06213	31.6284	POLR3GL;POLR1C;POLR2E;POLR1D;POLR2F;POLR2G;POLR1F;POLR2I;POLR1H;POLR2J;POLR2K;POLR2L
Adck5			Protein export	10/23	0.000419893	0.00601846	4.9455	38.4538	SRP19;IMMP2L;SPCS1;SEC61G;SRPRB;SRP68;SEC61B;SEC62;SRP9;SEC11C
Adgrb2			Protein processing in endoplasmic reticulum	37/171	0.00222093	0.0303864	1.78067	10.8796	HSP90AB1;UBXN1;PRKCSH;UBE2D3;DERL2;HSPBP1;RNF5;HERPUD1;DNAJB2;OS9;SEC61G;BAG1;UFD1;SEC61B;SEC62;SIL1;UBQLN2;BCAP31;HSP90AA1;SSR4;SYVN1;MOGS;YOD1;RAD23A;PDIA6;DDOST;NSFL1C;DNAJC1;DAD1;DDIT3;DNAJB11;ERP29;BAX;STUB1;CALR;P4HB;ATF4
Adgrv1			Spinocerebellar ataxia	32/143	0.00244367	0.0319802	1.85815	11.1754	PSMD11;PSMD13;KCNC3;CACNA1A;PSMA7;PSMD8;PSMB6;PSMD9;PSMB7;PSMD6;PSMB4;PSMD7;PSMB5;PSMD4;PSMB2;ATG101;PSMB3;PSMB1;PSMD1;ADRM1;WIPI2;PSMA5;PSMA3;PSMC5;PSMA4;PSMA1;PSMC3;PSMA2;PSMC4;GNAQ;PSMC1;PSMC2
Adh7
Adk
Adm2
Adprs			Gene sets (Hallmarks) enriched in cluster 2 genes according to the Molecular Signatures Database (MSigDB)
Adrm1			Term	Overlap	P-value	Adjusted P-value	Odds Ratio	Combined Score	Genes
Adsl			Oxidative Phosphorylation	80/200	8.43088e-21	4.13113e-19	4.37342	202.15	GPI;MRPS15;MRPS11;MRPS12;ETFB;TCIRG1;MRPL34;PHB2;MRPL35;TOMM22;MPC1;PMPCA;BCKDHA;ATP6V1G1;GPX4;MRPS22;NDUFC2;SDHC;NDUFC1;SDHB;NDUFS8;NDUFS7;NDUFS6;NDUFS4;NDUFS3;SUCLG1;ATP6V0C;SLC25A11;FXN;ISCU;FH;NDUFB8;ECHS1;OAT;NDUFB7;NDUFB6;NDUFB5;MGST3;TIMM9;NDUFB4;NDUFB3;TIMM13;NDUFB2;ATP5MC3;NDUFB1;HSD17B10;MRPL11;ATP5MC1;TIMM50;ATP5F1A;GRPEL1;ATP6V1H;POLR2F;NDUFV2;NDUFV1;ATP5MG;ATP5MF;ATP5ME;NDUFA9;TIMM8B…
Adss1			Myc Targets V1	61/200	2.97763e-10	7.29519e-09	2.85501	62.6239	HSP90AB1;RPL34;PHB2;RPL6;PSMD8;EEF1B2;FBL;PSMD7;SNRPD2;RUVBL2;RACK1;PSMD1;SNRPD3;MRPL9;TXNL4A;RPS10;EIF1AX;NCBP2;RPS5;RPL22;MRPS18B;TUFM;PSMA4;PSMA1;PSMA2;SNRPG;NHP2;ERH;SNRPA1;GLO1;U2AF1;PHB;PSMA7;EXOSC7;PRDX4;PSMB2;PSMB3;RPS3;RPL14;SNRPB2;RPS2;RPL18;CCT7;CCT5;DEK;MRPL23;EIF2S2;LSM2;AIMP2;RSL1D1;LSM7;COPS5;PSMC4;APEX1;IMPDH2;HNRNPA2B1;NDUFAB1;EIF3J;HNRNPC;SSBP1;EIF3D
Adtrp			DNA Repair	42/150	2.09724e-06	3.42549e-05	2.51643	32.9021	CDA;GTF2A2;CANT1;SUPT4H1;POLB;DGUOK;MRPL40;GUK1;MPC2;POLR2E;POLR2F;POLR2G;NELFCD;STX3;POLR2I;POLR2J;RAE1;POLR2K;NELFE;SF3A3;BCAP31;RFC3;GPX4;TAF12;POLR3GL;NCBP2;TAF10;ADRM1;NME3;EDF1;GTF2F1;GTF2H3;TARBP2;GTF2H5;DDB2;NUDT9;DAD1;IMPDH2;POLR1C;POLR1D;EIF1B;VPS28
Afm			Adipogenesis	47/200	8.2836e-05	0.000811793	1.98631	18.6686	SLC25A1;RTN3;ECHS1;NDUFB7;MGST3;ARAF;ABCB8;ETFB;SAMM50;GRPEL1;ALDH2;NKIRAS1;DHRS7B;UBC;PIM3;APOE;ACADS;BCKDHA;JAGN1;DGAT1;GPX4;NDUFA5;MDH2;TALDO1;RMDN3;CHCHD10;SDHC;FAH;DNAJC15;SDHB;PEX14;SOD1;QDPR;COQ3;GPAM;REEP5;TST;RAB34;NDUFAB1;NMT1;ATP5PO;NDUFS3;PEMT;SUCLG1;SLC25A10;ANGPTL4;ALDOA
Afmid			Xenobiotic Metabolism	47/200	8.2836e-05	0.000811793	1.98631	18.6686	CDA;SHMT2;LEAP2;SLC35B1;ACSM1;TAT;ABHD6;PLG;SPINT2;TMEM97;ADH7;NDRG2;ITIH1;BPHL;PSMB10;HSD11B1;VTN;PGRMC1;NFS1;ALDH2;CASP6;HSD17B2;ATOH8;APOE;MCCC2;PMM1;IGFBP4;GSS;GAD1;DCXR;DHPS;PTGR1;FAH;UPB1;GNMT;RBP4;PINK1;MTHFD1;NMT1;ANGPTL3;PEMT;FETUB;BLVRB;TMBIM6;HRG;CDO1;FBP1
Agap3			Reactive Oxygen Species Pathway	17/49	0.000137378	0.00112192	3.42064	30.419	NDUFA6;GPX4;TXNRD2;NDUFB4;MGST1;GLRX;GLRX2;TXN;PRDX6;ATOX1;SOD1;MSRA;HHEX;PRDX4;PRDX1;HMOX2;LAMTOR5
Agxt			Fatty Acid Metabolism	36/158	0.000971774	0.00680241	1.90357	13.2039	GCDH;FH;ECHS1;HPGD;CD1D;ADH7;ENO3;HSD17B10;BPHL;ALAD;MCEE;UROD;NTHL1;RDH16;PCBD1;KMT5A;ACADS;HSP90AA1;ADSL;MDH1;MDH2;BCKDHB;ACSL5;SDHC;MIF;PRDX6;INMT;GSTZ1;GRHPR;OSTC;APEX1;GPD1;PSME1;ERP29;SUCLG1;ALDOA
Ahsa1			mTORC1 Signaling	42/200	0.00214221	0.013121	1.71509	10.5408	GPI;FKBP2;TOMM40;SHMT2;PSMD13;UBE2D3;ARPC5L;GLRX;TMEM97;ENO1;UNG;ATP5MC1;SERP1;PSMB5;PRDX1;FDXR;LTA4H;SDF2L1;PDAP1;EIF2S2;UCHL5;MLLT11;QDPR;PSMA3;UFM1;PSMA4;COPS5;PPA1;PSMC4;PSAT1;DDIT3;HMBS;PSMC2;NMT1;TRIB3;PSMG1;CALR;ALDOA;SQSTM1;GAPDH;GLA;NFKBIB
Aifm2
Aimp1
Aimp2
Akap17a
Akip1
Akirin2
Aknad1
Akr1a1
Akt1s1
Alad
Alas2
Alb
Alcam
Aldh16a1
Aldh1l1
Aldh2
Aldh3b1
Aldh7a1
Aldh8a1
Aldoa
Aldob
Alg1
Alg3
Alg5
Alkbh2
Alkbh6
Alkbh7
Amacr
Amdhd2
Amh
Amigo2
Amz2
Anapc11
Anapc13
Anapc15
Anapc2
Anapc5
Ang
Angptl3
Angptl4
Angptl6
Angptl8
Ankrd46
Ano9
Anp32e
Antkmt
Ap2s1
Ap4s1
Apba3
Apex1
Apex2
Apoa1
Apoa2
Apoc1
Apoc2
Apoc3
Apoc4
Apoe
Apof
Apoh
Apom
Apoo
Araf
Arf5
Arfgap1
Arfip2
Arfrp1
Arhgef19
Arhgef33
Arhgef37
Arhgef9
Arl2
Arl3
Arl6ip4
Armc2
Armc5
Armc6
Armh1
Arpc1a
Arpc5l
As3mt
Ascc2
Asgr1
Asnsd1
Aspscr1
Atf4
Atg101
Atl3
Atoh8
Atox1
Atp23
Atp5f1a
Atp5f1c
Atp5f1d
Atp5f1e
Atp5if1
Atp5mc1
Atp5mc3
Atp5me
Atp5mf
Atp5mg
Atp5mj
Atp5mk
Atp5pb
Atp5pd
Atp5pf
Atp5po
Atp6v0c
Atp6v0d1
Atp6v0e2
Atp6v1c2
Atp6v1g1
Atp6v1h
Atp8b4
Atpaf2
Atpsckmt
Atraid
Atxn7l3b
Aup1
Aurkaip1
Avpr1a
Azgp1
B3gat3
B4galnt2
B4galt3
B9d1
B9d2
Babam1
Bad
Bag1
Banf1
Bax
Baz1a
Bbof1
Bcap31
Bcas2
Bcas3
Bcat2
Bcdin3d
Bckdha
Bckdhb
Bco2
Bdnf
Best2
Bet1l
Bloc1s1
Bloc1s3
Blvrb
Bmf
Bnip1
Bnip3
Bnip3l
Bod1
Bola1
Bola2b
Bop1
Borcs5
Borcs6
Borcs7
Borcs8
Bphl
Brd9
Bri3
Brms1
Bsg
Bsn
Bst2
Btbd19
Btbd2
Btbd6
Btd
Btf3
Btg1
Bud23
Bud31
C1d
C2cd4d
C4bpb
C8g
COX2
CUNH11orf1
CUNH11orf58
CUNH11orf71
CUNH12orf56
CUNH12orf57
CUNH15orf39
CUNH15orf40
CUNH15orf61
CUNH15orf65
CUNH16orf86
CUNH16orf91
CUNH17orf100
CUNH17orf49
CUNH17orf75
CUNH18orf21
CUNH18orf32
CUNH19orf44
CUNH19orf53
CUNH1orf109
CUNH1orf122
CUNH1orf131
CUNH1orf174
CUNH1orf189
CUNH1orf50
CUNH1orf52
CUNH1orf53
CUNH1orf74
CUNH20orf202
CUNH2orf76
CUNH3orf33
CUNH4orf17
CUNH4orf19
CUNH5orf63
CUNH6orf118
CUNH6orf136
CUNH6orf226
CUNH6orf89
CUNH7orf50
CUNH7orf61
CUNH8orf76
CUNH8orf82
CUNH9orf24
CUNH9orf64
Cab39l
Cabyr
Cacna1a
Cacng5
Cactin
Calr
Calr3
Camk2n2
Cant1
Capns1
Card9
Cars1
Cars2
Casp6
Castor1
Castor2
Cbr4
Cbs
Ccdc112
Ccdc12
Ccdc124
Ccdc163
Ccdc167
Ccdc181
Ccdc25
Ccdc43
Ccdc59
Ccdc62
Ccdc85b
Ccl16
Ccs
Cct5
Cct7
Cd1d
Cd81
Cd82
Cd8b
Cda
Cdc34
Cdc37l1
Cdk20
Cdk2ap2
Cdk5rap3
Cdk9
Cdo1
Cdpf1
Cdrt1
Cebpb
Cebpzos
Celf3
Cenpx
Cept1
Cfap298
Cfap92
Cfd
Cfdp1
Ch25h
Chchd1
Chchd10
Chchd2
Chchd4
Chchd5
Chchd7
Chdh
Chid1
Chmp2a
Chmp5
Chrna9
Chrne
Ciao1
Ciao2a
Ciao2b
Cib1
Cideb
Cisd3
Clcn2
Cldn10
Cldn15
Clec11a
Clhc1
Clptm1
Clta
Cltb
Cluap1
Clvs1
Clybl
Cmc1
Cmc2
Cmc4
Cnbd1
Cnbd2
Cndp1
Cnih4
Cnpy2
Cnpy3
Cnpy4
Coasy
Cog2
Cog8
Colec11
Commd1
Commd3
Commd4
Commd9
Comtd1
Cope
Cops3
Cops5
Cops6
Cops7b
Cops8
Cops9
Copz1
Copz2
Coq10b
Coq2
Coq3
Coq4
Coq6
Coq7
Cpq
Cpsf3
Cpsf4
Cradd
Creb3
Crem
Crls1
Crtac1
Crym
Csmd2
Csnk2b
Csrp3
Ctc1
Ctdnep1
Ctdsp1
Ctnnbl1
Ctsz
Ctu2
Cuedc2
Cuta
Cutc
Cwc15
Czib
Dad1
Dap3
Dapk3
Daxx
Dbi
Dbndd2
Dbr1
Dcaf1
Dcaf13
Dcps
Dctn2
Dctn3
Dcxr
Dda1
Ddb2
Ddit3
Ddost
Ddrgk1
Ddx1
Ddx24
Ddx47
Ddx49
Ddx50
Ddx52
Ddx56
Dedd2
Degs1
Dek
Denr
Dera
Derl2
Dexi
Dgat1
Dguok
Dhodh
Dhps
Dhrs11
Dhrs3
Dhrs7b
Dhx30
Dio3
Dkc1
Dmac1
Dmac2l
Dmap1
Dmgdh
Dnajb11
Dnajb2
Dnajc1
Dnajc15
Dnajc17
Dnajc19
Dnajc2
Dnajc21
Dnajc25
Dnajc30
Dnajc4
Dnajc7
Dnajc8
Dnajc9
Dnali1
Dnase2b
Dner
Dnlz
Dnm3
Dnph1
Dnttip1
Dock3
Dohh
Dpcd
Dph3
Dph5
Dph7
Dpm1
Dpm2
Dpm3
Dpp7
Dpy30
Dpys
Drap1
Dtd2
Dtnbp1
Dus1l
Dus3l
Dusp22
Dusp28
Dync1i2
Dynlt2b
Dzip1l
Ebpl
Echdc2
Echdc3
Echs1
Ecsit
Edf1
Eef1b2
Eef1d
Eef1g
Eefsec
Efhd1
Egfl6
Eid2
Eid2b
Eif1
Eif1ax
Eif1b
Eif2b3
Eif2b4
Eif2s2
Eif3d
Eif3f
Eif3g
Eif3h
Eif3i
Eif3j
Eif3k
Eif4e2
Elmo3
Elob
Eloc
Elp5
Emc2
Emc6
Emc7
Emc9
Eme2
Emg1
Eml3
Endog
Eno1
Eno3
Entpd8
Ergic3
Erh
Eri2
Eri3
Erp29
Erp44
Esd
Espn
Esyt3
Etfb
Etfrf1
Ethe1
Exoc3l2
Exosc2
Exosc4
Exosc5
Exosc7
F12
F2
Fabp7
Fah
Fahd1
Fam110a
Fam133a
Fam136a
Fam149b1
Fam162a
Fam163a
Fam169a
Fam174c
Fam207a
Fam20a
Fam227b
Fam241b
Fam32a
Fam43a
Fam98c
Fau
Fbl
Fbp1
Fbp2
Fbxl15
Fbxl6
Fbxo22
Fbxo33
Fbxo36
Fbxo43
Fbxo7
Fcf1
Fcgrt
Fdx2
Fdxr
Fetub
Fga
Fgb
Fgfr4
Fgg
Fggy
Fh
Fibcd1
Fis1
Fkbp2
Fkbp4
Fkbp8
Fkbpl
Flad1
Fmc1
Foxred1
Frg1
Fsd1
Ftcd
Fth1
Ftsj3
Fuom
Fuz
Fxn
Fxyd1
Fzd8
G6pc1
Gaa
Gabarapl2
Gad1
Gadd45gip1
Galk1
Gamt
Gapdh
Gar1
Gatb
Gatc
Gatd3a
Gc
Gcdh
Gchfr
Gcsh
Gdpd2
Gemin2
Gemin6
Gemin7
Get3
Gfer
Gfus
Gga1
Ggct
Gjb1
Gjc3
Gkap1
Gla
Glb1l3
Glo1
Glrx
Glrx2
Glrx3
Glrx5
Gltpd2
Glyctk
Gmfg
Gmppa
Gnaq
Gnb1l
Gnb2
Gng14
Gng5
Gnmt
Gnpnat1
Gnptg
Golt1a
Gon7
Gp5
Gpaa1
Gpam
Gpank1
Gpatch4
Gpd1
Gpi
Gpr137
Gpr19
Gps2
Gpt
Gpx1
Gpx4
Grb14
Grhpr
Grk4
Grn
Grpel1
Gss
Gstk1
Gstz1
Gtf2a2
Gtf2f1
Gtf2h3
Gtf2h4
Gtf2h5
Gtf3a
Gtf3c6
Guk1
Gzmm
Haao
Habp4
Hagh
Hal
Hand2
Hapln1
Harbi1
Hars1
Hax1
Hcfc1r1
Hdac3
Hddc3
Hdhd5
Hebp1
Hemk1
Herpud1
Hexim2
Hgd
Hhex
Hibadh
Higd1a
Higd2a
Hikeshi
Hint1
Hint2
Hint3
Hm13
Hmbs
Hmg20b
Hmgn1
Hmgn5
Hmox2
Hnf1a
Hnrnpa2b1
Hnrnpc
Hnrnpll
Hoxb5
Hp
Hpcal1
Hpd
Hpdl
Hpgd
Hpn
Hras
Hrc
Hrg
Hsbp1
Hsbp1l1
Hscb
Hsd11b1
Hsd17b10
Hsd17b2
Hsd17b8
Hsf1
Hsf4
Hsp90aa1
Hsp90ab1
Hspbp1
Htatip2
Htd2
Hyi
Hypk
Iah1
Idh2
Idnk
Ier2
Ifi35
Ifnar2
Ift20
Ift81
Igbp1
Igf2bp3
Igfals
Igfbp4
Ikzf4
Il11ra
Il15
Il1rn
Il7
Ilvbl
Immp2l
Imp3
Impdh2
Inafm1
Ing4
Inmt
Ino80b
Insc
Insrr
Ints11
Irf2bp2
Irf9
Iscu
Isyna1
Itga2b
Itgb1bp2
Itih1
Itm2b
Itpk1
Jagn1
Jtb
Kat8
Katna1
Kcnc3
Kcnt2
Kctd1
Keap1
Khk
Kiaa1143
Kif9
Kiss1
Klc4
Klf15
Klhdc3
Klhdc4
Klk1
Kmt5a
Kptn
Krcc1
Krtcap2
Kti12
Kxd1
Kyat1
L3mbtl2
LOC101822455
LOC101822511
LOC101822606
LOC101822731
LOC101822733
LOC101822827
LOC101822890
LOC101822898
LOC101822920
LOC101823002
LOC101823117
LOC101823187
LOC101823230
LOC101823249
LOC101823268
LOC101823295
LOC101823378
LOC101823558
LOC101823605
LOC101823650
LOC101823682
LOC101823712
LOC101823796
LOC101823809
LOC101823879
LOC101824003
LOC101824143
LOC101824144
LOC101824443
LOC101824459
LOC101824480
LOC101824595
LOC101824738
LOC101824912
LOC101824930
LOC101825055
LOC101825065
LOC101825069
LOC101825145
LOC101825367
LOC101825447
LOC101825466
LOC101825484
LOC101825491
LOC101825565
LOC101825629
LOC101825739
LOC101825889
LOC101825905
LOC101826129
LOC101826179
LOC101826184
LOC101826223
LOC101826362
LOC101826386
LOC101826430
LOC101826471
LOC101826590
LOC101826700
LOC101826747
LOC101826794
LOC101826815
LOC101826936
LOC101826997
LOC101827089
LOC101827118
LOC101827296
LOC101827403
LOC101827432
LOC101827453
LOC101827613
LOC101827684
LOC101827735
LOC101827764
LOC101827880
LOC101827959
LOC101828166
LOC101828170
LOC101828171
LOC101828260
LOC101828270
LOC101828308
LOC101828346
LOC101828386
LOC101828409
LOC101828506
LOC101828667
LOC101828695
LOC101828730
LOC101828788
LOC101828795
LOC101828971
LOC101828983
LOC101829024
LOC101829229
LOC101829230
LOC101829265
LOC101829280
LOC101829285
LOC101829384
LOC101829423
LOC101829442
LOC101829482
LOC101829615
LOC101829663
LOC101829674
LOC101829788
LOC101829818
LOC101829872
LOC101829910
LOC101829957
LOC101830036
LOC101830064
LOC101830095
LOC101830117
LOC101830136
LOC101830200
LOC101830217
LOC101830285
LOC101830355
LOC101830383
LOC101830402
LOC101830432
LOC101830574
LOC101830598
LOC101830643
LOC101830654
LOC101830689
LOC101830901
LOC101830904
LOC101830905
LOC101830959
LOC101831002
LOC101831088
LOC101831113
LOC101831136
LOC101831149
LOC101831210
LOC101831377
LOC101831416
LOC101831510
LOC101831633
LOC101831686
LOC101831780
LOC101831953
LOC101831958
LOC101832060
LOC101832301
LOC101832408
LOC101832445
LOC101832455
LOC101832484
LOC101832546
LOC101832679
LOC101832688
LOC101832771
LOC101832868
LOC101832950
LOC101833092
LOC101833108
LOC101833362
LOC101833432
LOC101833601
LOC101833610
LOC101833634
LOC101833678
LOC101833775
LOC101833800
LOC101833808
LOC101833813
LOC101833822
LOC101833835
LOC101833884
LOC101833939
LOC101833969
LOC101834067
LOC101834101
LOC101834210
LOC101834270
LOC101834330
LOC101834406
LOC101834409
LOC101834557
LOC101834663
LOC101834814
LOC101834930
LOC101835069
LOC101835078
LOC101835164
LOC101835180
LOC101835227
LOC101835375
LOC101835445
LOC101835612
LOC101835697
LOC101835786
LOC101835789
LOC101835835
LOC101835882
LOC101835916
LOC101836001
LOC101836139
LOC101836453
LOC101836510
LOC101836643
LOC101836689
LOC101836721
LOC101836746
LOC101836801
LOC101836825
LOC101836863
LOC101836955
LOC101837025
LOC101837078
LOC101837114
LOC101837372
LOC101837409
LOC101837427
LOC101837435
LOC101837461
LOC101837507
LOC101837548
LOC101837550
LOC101837833
LOC101837848
LOC101837891
LOC101838036
LOC101838074
LOC101838157
LOC101838215
LOC101838234
LOC101838291
LOC101838438
LOC101838491
LOC101838511
LOC101838554
LOC101838594
LOC101838802
LOC101838803
LOC101838819
LOC101838820
LOC101838835
LOC101838863
LOC101838917
LOC101838961
LOC101839056
LOC101839073
LOC101839185
LOC101839228
LOC101839242
LOC101839247
LOC101839265
LOC101839333
LOC101839373
LOC101839447
LOC101839651
LOC101839655
LOC101839703
LOC101839802
LOC101839875
LOC101839877
LOC101839974
LOC101840122
LOC101840270
LOC101840300
LOC101840302
LOC101840367
LOC101840397
LOC101840410
LOC101840543
LOC101840546
LOC101840559
LOC101840661
LOC101840795
LOC101840803
LOC101840863
LOC101840871
LOC101840872
LOC101840960
LOC101841053
LOC101841064
LOC101841314
LOC101841383
LOC101841486
LOC101841490
LOC101841555
LOC101841580
LOC101841655
LOC101841714
LOC101841800
LOC101841805
LOC101841819
LOC101841874
LOC101841914
LOC101842026
LOC101842056
LOC101842280
LOC101842371
LOC101842397
LOC101842405
LOC101842407
LOC101842433
LOC101842475
LOC101842542
LOC101842562
LOC101842590
LOC101842674
LOC101842686
LOC101842775
LOC101842784
LOC101842851
LOC101842867
LOC101842874
LOC101842885
LOC101842974
LOC101842991
LOC101843020
LOC101843100
LOC101843172
LOC101843246
LOC101843260
LOC101843311
LOC101843348
LOC101843469
LOC101843673
LOC101843674
LOC101843749
LOC101843756
LOC101843801
LOC101843823
LOC101843868
LOC101843965
LOC101844041
LOC101844064
LOC101844178
LOC101844189
LOC101844372
LOC101844390
LOC101844418
LOC101844474
LOC101844525
LOC101844538
LOC101844585
LOC101844655
LOC101844694
LOC101844701
LOC101844736
LOC101844759
LOC101844855
LOC106020811
LOC106020840
LOC106020992
LOC106021006
LOC106021054
LOC106021075
LOC106021176
LOC106021180
LOC106021236
LOC106021298
LOC106021303
LOC106021311
LOC106021440
LOC106021470
LOC106021540
LOC106021590
LOC106021680
LOC106021719
LOC106021749
LOC106021809
LOC106021870
LOC106021890
LOC106021980
LOC106021986
LOC106022109
LOC106022121
LOC106022126
LOC106022129
LOC106022160
LOC106022229
LOC106022273
LOC106022276
LOC106022288
LOC106022412
LOC106022461
LOC106022535
LOC106022569
LOC106022574
LOC106022594
LOC106022597
LOC106022645
LOC106022664
LOC106022688
LOC106022691
LOC106022734
LOC106023151
LOC106023281
LOC110339287
LOC110339288
LOC110339357
LOC110339630
LOC110339769
LOC110340246
LOC110340248
LOC110340293
LOC110340366
LOC110340860
LOC110340959
LOC110340961
LOC110341163
LOC110341207
LOC110341285
LOC110341366
LOC110341553
LOC110341562
LOC110342452
LOC110342560
LOC110342745
LOC110342783
LOC110342944
LOC110343104
LOC110343175
LOC110343347
LOC110343352
LOC110343412
LOC110343600
LOC110343779
LOC121132726
LOC121132728
LOC121132735
LOC121132757
LOC121132770
LOC121132849
LOC121132895
LOC121132972
LOC121133098
LOC121133116
LOC121133129
LOC121133135
LOC121133259
LOC121133261
LOC121133262
LOC121133263
LOC121133266
LOC121133273
LOC121133374
LOC121133577
LOC121133671
LOC121133795
LOC121133830
LOC121133962
LOC121133970
LOC121134002
LOC121134068
LOC121134119
LOC121134132
LOC121134134
LOC121134137
LOC121134224
LOC121134231
LOC121134253
LOC121134667
LOC121134709
LOC121134750
LOC121135086
LOC121135370
LOC121135486
LOC121135546
LOC121135650
LOC121135670
LOC121135707
LOC121135752
LOC121135836
LOC121135874
LOC121135911
LOC121135919
LOC121135922
LOC121135924
LOC121135992
LOC121136045
LOC121136115
LOC121136192
LOC121136238
LOC121136247
LOC121136304
LOC121136356
LOC121136361
LOC121136362
LOC121136363
LOC121136393
LOC121136508
LOC121136634
LOC121136636
LOC121136697
LOC121136762
LOC121136767
LOC121136793
LOC121136805
LOC121136840
LOC121136846
LOC121136883
LOC121136905
LOC121136934
LOC121136988
LOC121137010
LOC121137019
LOC121137066
LOC121137271
LOC121137482
LOC121137486
LOC121137531
LOC121137614
LOC121137865
LOC121137898
LOC121137920
LOC121137942
LOC121137982
LOC121138094
LOC121138099
LOC121138100
LOC121138355
LOC121138385
LOC121138454
LOC121138604
LOC121138605
LOC121138607
LOC121138608
LOC121138731
LOC121138752
LOC121138788
LOC121138806
LOC121138818
LOC121138870
LOC121138874
LOC121138876
LOC121138880
LOC121138971
LOC121139023
LOC121139104
LOC121139105
LOC121139162
LOC121139264
LOC121139293
LOC121139295
LOC121139349
LOC121139359
LOC121139368
LOC121139374
LOC121139413
LOC121139467
LOC121139483
LOC121139499
LOC121139500
LOC121139546
LOC121139717
LOC121139817
LOC121139821
LOC121139958
LOC121140001
LOC121140022
LOC121140024
LOC121140037
LOC121140053
LOC121140148
LOC121140262
LOC121140270
LOC121140277
LOC121140374
LOC121140382
LOC121140417
LOC121140422
LOC121140424
LOC121140457
LOC121140481
LOC121140516
LOC121140552
LOC121140556
LOC121140631
LOC121140690
LOC121140765
LOC121140789
LOC121140859
LOC121140873
LOC121140874
LOC121141051
LOC121141074
LOC121141094
LOC121141133
LOC121141172
LOC121141201
LOC121141250
LOC121141258
LOC121141262
LOC121141272
LOC121141274
LOC121141276
LOC121141337
LOC121141346
LOC121141356
LOC121141373
LOC121141423
LOC121141454
LOC121141513
LOC121141518
LOC121141595
LOC121141657
LOC121141704
LOC121141770
LOC121141821
LOC121141831
LOC121141833
LOC121141981
LOC121142015
LOC121142042
LOC121142183
LOC121142391
LOC121142393
LOC121142394
LOC121142395
LOC121142578
LOC121142579
LOC121142580
LOC121142581
LOC121142680
LOC121142757
LOC121142791
LOC121142796
LOC121142807
LOC121142811
LOC121142825
LOC121142828
LOC121142832
LOC121142833
LOC121142902
LOC121142935
LOC121143251
LOC121143253
LOC121143278
LOC121143289
LOC121143309
LOC121143314
LOC121143336
LOC121143353
LOC121143355
LOC121143458
LOC121143486
LOC121143535
LOC121143553
LOC121143555
LOC121143579
LOC121143621
LOC121143691
LOC121143725
LOC121143733
LOC121143769
LOC121143911
LOC121143933
LOC121143949
LOC121143979
LOC121144027
LOC121144039
LOC121144049
LOC121144051
LOC121144052
LOC121144053
LOC121144114
LOC121144162
LOC121144263
LOC121144269
LOC121144278
LOC121144327
LOC121144350
LOC121144463
LOC121144490
Lactb
Lamtor2
Lamtor3
Lamtor4
Lamtor5
Las1l
Lbhd1
Ldb3
Ldhd
Leap2
Leng9
Lgals2
Lipg
Llph
Lmf1
Lmo4
Lmod2
Lrmda
Lrpap1
Lrrc51
Lrrc61
Lrwd1
Lsg1
Lsm2
Lsm3
Lsm4
Lsm5
Lsm6
Lsm7
Lta4h
Lyar
Lyrm4
Lyrm7
Macrod1
Mageh1
Magix
Magt1
Mak16
Malsu1
Manf
Map1lc3a
Map2k1
Map2k2
Map3k10
Mapkapk5
Mapre3
Masp2
Mat2a
Mbd3
Mblac1
Mccc2
Mcee
Mcmdc2
Mcrip1
Mcrip2
Mcts1
Mdh1
Mdh2
Mea1
Med21
Med27
Med29
Med31
Med4
Meiob
Men1
Mesp1
Metap2
Metrn
Mettl17
Mettl18
Mettl22
Mettl23
Mettl26
Mettl27
Mettl7b
Mfsd11
Mgmt
Mgst1
Mgst2
Mgst3
Micos10
Micos13
Mif
Mif4gd
Minar1
Mindy1
Mindy3
Mipol1
Mix23
Mkrn2os
Mlf2
Mllt1
Mllt11
Mmaa
Mnd1
Mob2
Mob3c
Mogat2
Mogs
Mon1a
Morn2
Mospd3
Mov10
Mpc1
Mpc2
Mpdu1
Mpig6b
Mpnd
Mpv17
Mpv17l2
Mri1
Mrm3
Mrnip
Mroh2a
Mrpl11
Mrpl12
Mrpl14
Mrpl17
Mrpl18
Mrpl19
Mrpl2
Mrpl20
Mrpl21
Mrpl22
Mrpl23
Mrpl24
Mrpl27
Mrpl28
Mrpl30
Mrpl32
Mrpl33
Mrpl34
Mrpl35
Mrpl36
Mrpl38
Mrpl39
Mrpl4
Mrpl40
Mrpl41
Mrpl42
Mrpl43
Mrpl44
Mrpl46
Mrpl47
Mrpl48
Mrpl49
Mrpl50
Mrpl51
Mrpl52
Mrpl53
Mrpl54
Mrpl55
Mrpl57
Mrpl58
Mrpl9
Mrps11
Mrps12
Mrps14
Mrps15
Mrps18b
Mrps18c
Mrps21
Mrps22
Mrps23
Mrps24
Mrps25
Mrps26
Mrps31
Mrps33
Mrps34
Mrps36
Mrps5
Mrps6
Mrps7
Mrps9
Mrrf
Msra
Msrb1
Msrb2
Mta1
Mtarc1
Mtch1
Mtdh
Mterf4
Mtfmt
Mtfp1
Mtg2
Mthfd1
Mthfsd
Mtln
Mtres1
Mtx1
Mvb12a
Mydgf
Myg1
Myl6b
Myo3a
Mzt2b
N4bp2l1
ND3
ND6
Naa10
Naa30
Naa38
Naa80
Nabp2
Naga
Naglu
Nagpa
Nans
Nap1l3
Naprt
Nat14
Nat9
Naxe
Ncbp2
Ncln
Ndfip1
Ndrg2
Ndufa1
Ndufa11
Ndufa12
Ndufa13
Ndufa2
Ndufa3
Ndufa4
Ndufa5
Ndufa6
Ndufa7
Ndufa8
Ndufa9
Ndufab1
Ndufaf2
Ndufaf3
Ndufaf5
Ndufaf6
Ndufaf7
Ndufaf8
Ndufb1
Ndufb10
Ndufb11
Ndufb2
Ndufb3
Ndufb4
Ndufb5
Ndufb6
Ndufb7
Ndufb8
Ndufb9
Ndufc1
Ndufc2
Ndufs3
Ndufs4
Ndufs5
Ndufs6
Ndufs7
Ndufs8
Ndufv1
Ndufv2
Ndufv3
Nedd8
Neil1
Neil2
Nelfcd
Nelfe
Neurl2
Nfia
Nfkbia
Nfkbib
Nfkbil1
Nfs1
Nfu1
Ngdn
Ngrn
Nhp2
Nipsnap1
Nit1
Nkiras1
Nkx2-3
Nle1
Nlgn4x
Nlrc3
Nlrp5
Nmb
Nme3
Nme6
Nmral1
Nmt1
Nol12
Nol7
Nop10
Nop14
Nop58
Nop9
Npb
Npm3
Nprl2
Nr1h3
Nr1i3
Nr2f6
Nrn1
Nrtn
Nsa2
Nsfl1c
Nsmce1
Nsmce2
Nsmce3
Nsun5
Ntan1
Nthl1
Ntm
Ntrk2
Nucb1
Nudc
Nudt14
Nudt16l1
Nudt19
Nudt2
Nudt22
Nudt3
Nudt8
Nudt9
Nupr2
Nxph4
Nxt1
Oaf
Oard1
Oat
Oaz1
Ocel1
Ociad1
Ogfod2
Ogfod3
Onecut2
Opn3
Opn5
Ormdl2
Os9
Osgepl1
Osm
Ost4
Ostc
Otc
Ovol3
Oxld1
P2rx4
P2rx6
P4hb
Pafah1b3
Pagr1
Palm
Pank2
Park7
Parl
Parp6
Pax4
Paxx
Pbdc1
Pbx3
Pcbd1
Pcbd2
Pccb
Pced1b
Pck1
Pcp2
Pdap1
Pdcd2
Pdcd5
Pdcl3
Pdf
Pdia5
Pdia6
Pdilt
Pdss2
Pebp1
Pecr
Pemt
Pex11g
Pex14
Pex16
Pfdn1
Pfdn5
Pfdn6
Pfkm
Pfn1
Pgap2
Pgls
Pgrmc1
Phax
Phb
Phb2
Pheta2
Phf5a
Phf7
Phkg1
Phospho2
Phpt1
Phyhd1
Pias4
Pigbos1
Pigk
Pigy
Pih1d1
Pim3
Pin1
Pin4
Pink1
Pip4p1
Pithd1
Pkd2l2
Pkdcc
Pla2g12a
Pla2g12b
Plcxd1
Pld6
Plekha4
Plekhj1
Plg
Plin5
Pmm1
Pmpca
Pmvk
Pnrc1
Pofut2
Polb
Polr1c
Polr1d
Polr1f
Polr1h
Polr2e
Polr2f
Polr2g
Polr2i
Polr2j
Polr2k
Polr2l
Polr3gl
Polrmt
Pon1
Pon3
Pop5
Pop7
Ppa1
Ppa2
Ppcs
Ppdpf
Ppib
Ppie
Ppih
Ppp1r10
Ppp1r14a
Ppp1r35
Ppp1r3c
Ppp2r5a
Ppp6c
Pqbp1
Pradc1
Prcc
Prdx1
Prdx4
Prdx5
Prdx6
Prelid1
Prelid3b
Prickle3
Primpol
Prkab1
Prkcsh
Prkrip1
Prmt1
Prmt7
Proc
Proca1
Prodh
Proz
Prpf6
Prpsap2
Prrg2
Prss36
Prxl2a
Prxl2b
Psat1
Psen2
Psenen
Psma1
Psma2
Psma3
Psma4
Psma5
Psma7
Psmb1
Psmb10
Psmb2
Psmb3
Psmb4
Psmb5
Psmb6
Psmb7
Psmb8
Psmc1
Psmc2
Psmc3
Psmc4
Psmc5
Psmd1
Psmd11
Psmd13
Psmd4
[truncated: 702 more rows]
