# Supplementary material for: Comparative liver transcriptome analysis in hamsters infected with food-borne trematodes Opisthorchis felineus, Opisthorchis viverrini, or Clonorchis sinensis
Source: PLoS Negl Trop Dis. 2024 Dec 9;18(12):e0012685. doi: 10.1371/journal.pntd.0012685 (PMC11627427; doi:10.1371/journal.pntd.0012685)
Supplement: S11 Table — (XLSX) [file pntd.0012685.s011.xlsx]

## Sheet: Sheet1
Table ST11. Cluster 3 of WGCNA genes and their functional annotation
			KEGG enriched pathways in cluster 3 genes
Cluster 3_83 genes			Term	Overlap	P-value	Adjusted P-value	Odds Ratio	Combined Score	Genes
Aadat			Terpenoid backbone biosynthesis	3/22	0.000100253	0.00751894	39.2724	361.613	FDPS;MVK;MVD
Acly			Glycine, serine and threonine metabolism	3/40	0.00060947	0.0228551	20.1486	149.159	CTH;PIPOX;GCAT
Ahsg
Ak7
Aldh3a1			Gene sets (Hallmarks) enriched in cluster 3 genes according to the Molecular Signatures Database (MSigDB)
Arg1			Term	Overlap	P-value	Adjusted P-value	Odds Ratio	Combined Score	Genes
Asl			Xenobiotic Metabolism	7/200	1.96614e-05	0.000530858	9.41287	102.006	ALDH3A1;ARG1;IDH1;ASL;CFB;MBL2;CYP17A1
C1ql1			mTORC1 Signaling	6/200	0.00018471	0.00228934	7.92194	68.1028	ACLY;INSIG1;IDH1;CTH;ME1;PGM1
Ca1			Cholesterol Homeostasis	4/74	0.000254372	0.00228934	14.3559	118.819	FDPS;MVK;FASN;MVD
Calhm6			Fatty Acid Metabolism	5/158	0.000510549	0.00344621	8.28054	62.7667	ALDH3A1;AADAT;IDH1;FASN;ME1
Cfb			Adipogenesis	5/200	0.00146885	0.00793179	6.48323	42.2919	ACLY;IDH1;ME1;TKT;PGM1
Coq8a			Coagulation	4/138	0.00261624	0.0117731	7.47516	44.4474	SERPINC1;MST1;CFB;MBL2
Crip3
Cth
Cyp17a1
Dgka
Dhx58
Dstn
Fam162b
Fasn
Fdps
Fkbp1b
Galt
Gcat
Gpr180
Idh1
Insig1
Itih2
Kif25
Kif26b
Kyat3
LOC101823051
LOC101825039
LOC101828453
LOC101828456
LOC101829072
LOC101829335
LOC101834678
LOC101835871
LOC101837324
LOC101839380
LOC101842559
LOC101842832
LOC106022250
LOC106023252
LOC106023276
LOC106023278
LOC110339199
LOC121136972
LOC121141872
Lipc
Mbl2
Me1
Mmab
Mst1
Mvd
Mvk
Naxd
Nostrin
Pcolce
Pepd
Pgm1
Pipox
Plekhm2
Poc1a
Prkag2
Prodh2
Rabep2
Serpina11
Serpinc1
Serpinf1
Slc13a2
Slc15a3
Slc34a1
Slc37a2
Slc38a3
Slc46a2
Ssbp3
Suox
Tecr
Tent5a
Tkt
Xaf1
