# Supplementary material for: Comparative liver transcriptome analysis in hamsters infected with food-borne trematodes Opisthorchis felineus, Opisthorchis viverrini, or Clonorchis sinensis
Source: PLoS Negl Trop Dis. 2024 Dec 9;18(12):e0012685. doi: 10.1371/journal.pntd.0012685 (PMC11627427; doi:10.1371/journal.pntd.0012685)
Supplement: S12 Table — (XLSX) [file pntd.0012685.s012.xlsx]

## Sheet: Sheet1
Table ST12. Cluster 4 of WGCNA genes and their functional annotation
			KEGG enriched pathways in cluster 4 genes
Cluster 4_924 genes			Term	Overlap	P-value	Adjusted P-value	Odds Ratio	Combined Score	Genes
A2m			Spliceosome	20/150	1.9616453801255495E-5	0.004923729904115129	3.22430224642614	34.94866946219381	SF3B4;PRPF38B;RBM25;DDX46;THOC1;PRPF40B;THOC2;SART1;DDX39B;SNRNP70;TRA2A;SRSF2;DHX38;ACIN1;SRSF4;SRSF5;SRSF6;SRSF7;SF3B1;RBMX
ATP6
Aaas
Aatk
Abcc6
Abcd4
Abra
Abtb1			Gene sets (Hallmarks) enriched in cluster 4 genes according to the Molecular Signatures Database (MSigDB)
Accs			Description	GeneRatio	BgRatio	pvalue	p.adjust	qvalue	geneID
Acin1			HALLMARK_DNA_REPAIR	16/175	205/6174	0.000208462284265113	0.0100061896447254	0.00987452925466322	11514/13870/18160/19365/21341/22591/22592/57317/57743/67996/68134/104110/223921/227644/228410/245841
Acp2
Actb
Acvr2b
Adal			Gene sets (Hallmarks) enriched in cluster 4 genes according to the Molecular Signatures Database curated gene sets (MSigDB)
Adamts10			Description	GeneRatio	BgRatio	pvalue	p.adjust	qvalue	geneID
Adamts13			REACTOME_PROCESSING_OF_CAPPED_INTRON_CONTAINING_PRE_MRNA	47/685	325/20605	1.68478677011153e-17	6.26235242450457e-14	6.26235242450457e-14	11991/18521/19655/20227/20382/20384/20637/22184/22380/22668/53319/53817/54614/56195/57317/59013/64340/67040/67225/67285/67480/67500/67797/67996/68134/68188/68278/69207/70616/75956/81898/83486/83701/94230/103468/107701/107829/212880/218543/223921/225027/225160/228410/236732/245841/269061/331401
Adamts6			REACTOME_MRNA_SPLICING	39/685	264/20605	4.84928133926844e-15	9.0123893690304e-12	9.0123893690304e-12	11991/18521/19655/20227/20382/20384/20637/22184/22380/22668/54614/56195/57317/59013/64340/67040/67225/67285/67480/67500/67797/67996/68134/68188/69207/70616/75956/81898/83486/83701/94230/107701/212880/218543/225027/228410/236732/245841/269061
Adamtsl4			GINESTIER_BREAST_CANCER_20Q13_AMPLIFICATION_DN	36/685	258/20605	3.23858690108373e-13	3.13632071138691e-10	3.13632071138691e-10	11991/14030/17687/18846/18949/20382/22668/26920/53817/54645/55935/56036/56195/56706/64340/66897/68278/70248/72195/74094/74200/74213/77505/78777/83796/101214/102414/112403/114601/207777/217364/227644/232798/233902/319899/432467
Adcy10			WP_MRNA_PROCESSING	30/685	181/20605	3.37510972438731e-13	3.13632071138691e-10	3.13632071138691e-10	11991/12747/12748/12750/18521/19134/19655/20382/20384/20637/53319/54614/56195/57317/59013/64340/67996/69207/70616/81898/83486/94230/102414/107701/170791/218543/225027/228410/234373/236732
Adcy4			REACTOME_RNA_POLYMERASE_II_TRANSCRIPTION_TERMINATION	18/685	97/20605	2.84433337758955e-09	2.11447743290007e-06	2.11447743290007e-06	20382/20384/53817/57317/64340/67996/68134/68188/68278/69207/94230/107829/218543/225027/225160/228410/269061/331401
Adcy8			REACTOME_TRANSPORT_OF_MATURE_TRANSCRIPT_TO_CYTOPLASM	19/685	117/20605	1.0477817964855e-08	6.49100822922769e-06	6.49100822922769e-06	20382/20384/53319/53817/57317/64340/67996/68134/68188/68278/69207/94230/103468/107829/218543/223921/225027/225160/331401
Afap1l1			JISON_SICKLE_CELL_DISEASE_DN	28/685	301/20605	1.03176494704452e-06	0.00054786718688064	0.00054786718688064	17207/17929/19647/20382/20384/20637/21886/22033/22184/22589/22592/55935/56460/57317/59013/67040/67996/72972/83701/108155/109889/224705/224902/224903/234373/237943/245841/751865
Akap5			IBRAHIM_NRF2_DOWN	26/685	282/20605	2.94010732360405e-06	0.00136604736522953	0.00136604736522953	12651/16581/17684/18709/20360/21976/50932/57913/66985/68961/68977/69572/71448/73062/76500/79456/105835/108077/214952/217364/217366/228911/230872/231003/381352/396184
Akap8			REACTOME_MRNA_SPLICING_MINOR_PATHWAY	10/685	62/20605	3.48292337735679e-05	0.0143844735484835	0.0143844735484835	20382/22184/57317/67225/67797/67996/81898/107701/225027/245841
Akap8l
Alg13
Amigo3
Anapc4
Ankar
Ankrd11
Ankrd12
Ankrd16
Ankrd24
Ankrd27
Ankrd30a
Ankrd35
Ankrd40cl
Ankrd49
Anks1a
Anks3
Ano8
Aopep
Ap3d1
Ap5b1
Ap5z1
Apbb3
Appl2
Arap3
Arfgap2
Arglu1
Arhgap33
Arhgap45
Arhgef15
Arid4a
Arid4b
Arrb2
Arsa
Aspdh
Aspg
Atg9a
Atg9b
Atp13a1
Atp2a1
Atrx
Atxn7l1
Atxn7l2
B3gnt4
B3gnt8
Baiap2
Baz2b
Bbs4
Bcl2l12
Begain
Birc2
Bod1l1
Brcc3
Brd3
Brd4
Btrc
C2
COX1
COX3
CUNH16orf96
CUNH17orf107
CUNH19orf18
CUNH1orf127
CUNH1orf35
CUNH20orf173
CUNH20orf204
CUNH22orf15
CUNH3orf20
CYTB
Ca11
Cacna2d2
Cacna2d3
Cad
Camta2
Capn10
Capn11
Caprin2
Carns1
Caskin1
Catsperg
Cc2d1a
Ccar1
Ccar2
Ccdc142
Ccdc150
Ccdc154
Ccdc159
Ccdc160
Ccdc17
Ccdc174
Ccdc183
Ccdc191
Ccdc194
Ccdc28a
Ccdc61
Ccer2
Ccnl1
Ccnl2
Ccnt2
Ccser2
Cdan1
Cdkn1c
Cenatac
Cep131
Cep295
Cep44
Cfap53
Cfap74
Chkb
Chpf2
Chrd
Ciao3
Cir1
Cited2
Ciz1
Clba1
Clcn7
Cldn8
Cldnd2
Clk1
Clk2
Clk3
Clk4
Cnot3
Cntrl
Col11a1
Col18a1
Col24a1
Col27a1
Col5a1
Cpn1
Cpsf1
Cpsf7
Cpt1b
Cracr2b
Creld1
Crhr2
Crocc
Crtc1
Crtc2
Cryzl1
Cspp1
Csrnp2
Cstf3
Ctrl
Cwc25
Cwc27
Cwf19l2
Cxxc1
Dazap1
Dcaf15
Dcst1
Dcst2
Dcun1d5
Ddx17
Ddx27
Ddx39a
Ddx39b
Ddx46
Ddx51
Ddx55
Ddx6
Dennd4b
Dennd6b
Dffb
Dgkq
Dhx34
Dhx38
Dipk2b
Dmpk
Dnah1
Dnajb5
Dnhd1
Dock6
Dqx1
Dusp11
Dvl1
Dxo
Dync2i1
Dzip3
E4f1
Edc4
Edrf1
Efna1
Ehbp1l1
Eif5b
Elf2
Elmod3
Emilin2
Eml2
Eml5
Emsy
Engase
Eprs1
Eps8l2
Eral1
Ercc1
Ercc5
Ermard
Esf1
Esrp2
Etnppl
Evi5
Ewsr1
Exd1
Exoc3l1
F11
Fam133b
Fam193b
Fam228a
Fam229a
Fam50a
Fanca
Farsa
Fastk
Fbrsl1
Fbxl12
Fbxl19
Fbxo39
Fbxw9
Ffar4
Fhip2b
Fhod1
Fkbp14
Flrt1
Fnbp4
Fsd2
Fut1
Fxyd7
Gabbr1
Gabre
Gart
Gas8
Gcgr
Gckr
Gdf9
Gga3
Glt1d1
Gp1ba
Gpatch1
Gpatch8
Gpr108
Gpr17
Grin2d
Grin3b
Gripap1
Gtpbp6
Gtse1
Habp2
Haghl
Haus5
Hdac10
Hdgfl2
Hectd3
Helz2
Hes7
Hexd
Hgfac
Hirip3
Hnrnpd
Hnrnph1
Hnrnph3
Homer3
Hook2
Hoxb4
Hps1
Hyal3
Icam2
Ice2
Iffo1
Ift140
Ik
Il18
Impact
Ing2
Inpp5e
Inpp5k
Invs
Ip6k2
Ipo4
Irf3
Irgc
Islr2
Izumo4
Jmjd6
Josd2
Kcnip2
Kcnu1
Kctd13
Kctd6
Khdc3l
Khdc4
Kifc2
Kin
Kiss1r
Klc1
Klhl17
Kmt2c
Kmt5c
Knop1
Krba1
LOC101822541
LOC101823044
LOC101823105
LOC101823644
LOC101823782
LOC101824014
LOC101824953
LOC101825331
LOC101825350
LOC101825800
LOC101826123
LOC101826334
LOC101826485
LOC101826490
LOC101826889
LOC101826919
LOC101829018
LOC101829569
LOC101829757
LOC101829824
LOC101830034
LOC101830611
LOC101830646
LOC101831041
LOC101831311
LOC101831457
LOC101831485
LOC101831527
LOC101831558
LOC101831911
LOC101832146
LOC101832159
LOC101832880
LOC101832949
LOC101833297
LOC101834311
LOC101834730
LOC101834837
LOC101834929
LOC101835350
LOC101835833
LOC101836116
LOC101836622
LOC101837080
LOC101837764
LOC101838375
LOC101838499
LOC101838707
LOC101838786
LOC101838830
LOC101838869
LOC101839119
LOC101839321
LOC101839356
LOC101839858
LOC101840337
LOC101840413
LOC101840865
LOC101841405
LOC101841491
LOC101841731
LOC101841816
LOC101841840
LOC101842021
LOC101842036
LOC101842245
LOC101842326
LOC101842643
LOC101842987
LOC101843142
LOC101843389
LOC101843458
LOC101844088
LOC101844197
LOC101844464
LOC106020841
LOC106020915
LOC106020921
LOC106021091
LOC106021264
LOC106021322
LOC106021392
LOC106021395
LOC106021573
LOC106022061
LOC106022260
LOC106022311
LOC106022351
LOC106022628
LOC106022748
LOC106022825
LOC106022969
LOC110339251
LOC110339252
LOC110339461
LOC110339729
LOC110340964
LOC110341266
LOC110341316
LOC110341869
LOC110341932
LOC110342177
LOC110342326
LOC110342431
LOC110342971
LOC110343144
LOC110343449
LOC110343483
LOC110343621
LOC110343680
LOC121132720
LOC121132739
LOC121132747
LOC121132892
LOC121132915
LOC121133023
LOC121133808
LOC121134377
LOC121134404
LOC121134412
LOC121134512
LOC121134629
LOC121135087
LOC121135127
LOC121135524
LOC121135594
LOC121136129
LOC121136131
LOC121136248
LOC121136390
LOC121136471
LOC121136473
LOC121136503
LOC121136530
LOC121136577
LOC121136579
LOC121136631
LOC121136653
LOC121136982
LOC121137023
LOC121137086
LOC121137115
LOC121137334
LOC121137360
LOC121137444
LOC121137688
LOC121137691
LOC121137692
LOC121138193
LOC121138218
LOC121138400
LOC121138490
LOC121138595
LOC121138665
LOC121138712
LOC121139108
LOC121139109
LOC121139157
LOC121139364
LOC121139387
LOC121139535
LOC121139544
LOC121140091
LOC121140292
LOC121140357
LOC121140524
LOC121140596
LOC121140760
LOC121140879
LOC121140946
LOC121141236
LOC121141398
LOC121141426
LOC121141633
LOC121141698
LOC121141811
LOC121142141
LOC121142672
LOC121142838
LOC121143004
LOC121143219
LOC121143723
LOC121143980
LOC121144120
LOC121144188
LOC121144189
Larp1b
Larp7
Lcn12
Leng8
Letm2
Letmd1
Lime1
Lims2
Lin37
Lmbr1
Lmbr1l
Lmf2
Lpar6
Lrrc45
Lrrc66
Lrrc69
Lrrc71
Lrsam1
Luc7l
Luc7l3
Lysmd4
Mamdc4
Map7
Mapk11
Mapk15
Mapk7
Mapk8ip3
Mast3
Mc1r
Mcf2l
Mdm4
Med12
Med15
Med16
Megf8
Mettl21a
Mettl25b
Mfsd13a
Mfsd3
Mia
Mib2
Mief2
Mink1
Mknk1
Mks1
Mlxipl
Mphosph8
Msantd1
Msantd2
Msh5
Mus81
Mymx
Myom1
Mzf1
ND1
ND2
ND4
ND4L
ND5
Naa16
Ncor1
Ndor1
Ndst2
Nek5
Nek8
Nemf
Neurl4
Nexn
Nfib
Nfkbid
Ngef
Nisch
Nktr
Notch4
Npas1
Npas2
Npr1
Nr1d1
Nrbp2
Nrsn2
Nsmf
Nsrp1
Nucks1
Nup107
Nxf1
Nxnl2
Odad2
Ogt
Opn4
Otud5
Ovgp1
P3h1
Paf1
Pan2
Pank4
Parp12
Paxbp1
Pcbp2
Pced1a
Pcgf1
Pcif1
Pcyox1
Pcyt2
Pear1
Peg3
Pelp1
Per1
Pex6
Phf1
Phf19
Phf20l1
Phf21a
Phka2
Phkg2
Phykpl
Pick1
Pidd1
Pik3c2g
Pik3r2
Pitpnm2
Piwil2
Pkp3
Pla2g4b
Pla2r1
Plag1
Plcd3
Plekhg3
Plk1
Plp1
Plppr2
Plxna3
Pmel
Pnisr
Pnn
Polg2
Poli
Polr2h
Polr3a
Polr3d
Ppfia4
Ppig
Ppox
Ppp1r16a
Ppp2r3b
Ppp6r2
Prkag3
Prpf38b
Prpf39
Prpf40b
Prpf4b
Prr14
Prr22
Prr3
Prss48
Ptbp2
Ptcd3
Ptpn2
Ptprs
Pura
Pus10
Pygm
Rad52
Rapsn
Rasa4b
Rasip1
Rassf7
Rb1cc1
Rbbp6
Rbm10
Rbm25
Rbm26
Rbm39
Rbm45
Rbm48
Rbm5
Rbm6
Rbmx
Rcc1l
Recql4
Recql5
Rexo1
Rft1
Rfx1
Rgl2
Rgl3
Rgp1
Rgs11
Rgs8
Rhot2
Ring1
Ripor3
Rmi1
Rnase6
Rnf123
Rnf31
Rnf8
Rnpc3
Robo4
Rock1
Rrp1
Rrp9
Rskr
Rspo1
Rsrp1
Rtf1
Rtkn
Rtp3
Safb
Safb2
Samd1
Sap25
Sars2
Sart1
Scaf4
Scarf1
Scrib
Sebox
Sec31b
Sec61a2
Sema6c
Setdb1
Sf1
Sf3b1
Sf3b4
Sfi1
Sgsh
Sgsm3
Sh3bp1
Shank3
Shfl
Sin3b
Sirt6
Sirt7
Skiv2l
Slc22a17
Slc22a18
Slc25a27
Slc43a3
Slc6a12
Slc6a13
Slc6a20
Slc8b1
Sltm
Smarcd2
Smco1
Smg9
Smim17
Smtn
Snapc4
Snrnp48
Snrnp70
Soat2
Sorbs3
Sorcs3
Spaca6
Speg
Spem2
Spem3
Sra1
Srbd1
Srek1
Srrm2
Srrt
Srsf11
Srsf2
Srsf4
Srsf5
Srsf6
Srsf7
Stab1
Stac3
Stk38l
Sugp1
Sugp2
Supt7l
Suv39h1
Sybu
Syce2
Sycp1
Sympk
Syn3
Taf15
Taf1c
Taf8
Tasp1
Tbc1d17
Tbc1d5
Tbx4
Tbx6
Tedc2
Tepsin
Terf2
Tesk2
Tex45
Tfr2
Tgds
Thoc1
Thoc2
Thoc5
Thpo
Tia1
Tinf2
Tjap1
Tjp3
Tle2
Tle6
Tmc8
Tmco6
Tmed6
Tmem108
Tmem131l
Tmem150a
Tmem198
Tmem201
Tmem214
Tmem25
Tmem265
Tmem44
Tmem80
Tmem82
Tmem8b
Tnrc6a
Tnrc6b
Tnrc6c
Tom1
Top1
Top3b
Tpcn1
Tra2a
Traf3ip2
Traf5
Trip10
Trmt10b
Trmt44
Tro
Trpv1
Tshz2
Tsnaxip1
Tspoap1
Tspyl2
Tstd1
Ttc14
Ttll3
Tut1
Uba7
Ubn2
Uckl1
Upf2
Upf3a
Upf3b
Usp20
Vamp1
Vamp2
Vegfa
Vegfb
Vipr2
Vps16
Vps33b
Vps52
Vps72
Vps9d1
Vsig1
Wbp4
Wdr24
Wdr54
Wdr59
Wdr64
Wdr97
Wfikkn1
Whamm
Wnt10b
Wrap53
Xpc
Xrcc3
Yju2
Ythdc1
Zbtb20
Zbtb49
Zbtb5
Zc3h13
Zc3h7a
Zcchc7
Zcwpw2
Zdhhc1
Zfc3h1
Zfhx4
Zfp14
Zfp2
Zfpl1
Zfyve19
Znf142
Znf18
Znf23
Znf316
Znf318
Znf324
Znf329
Znf341
Znf384
Znf408
Znf414
Znf446
Znf467
Znf473
Znf512b
Znf653
Znf692
Znf707
Znf750
Znf76
Znf783
Zranb2
Zrsr2
Zscan21
