# Supplementary material for: Comparative liver transcriptome analysis in hamsters infected with food-borne trematodes Opisthorchis felineus, Opisthorchis viverrini, or Clonorchis sinensis
Source: PLoS Negl Trop Dis. 2024 Dec 9;18(12):e0012685. doi: 10.1371/journal.pntd.0012685 (PMC11627427; doi:10.1371/journal.pntd.0012685)
Supplement: S13 Table — (XLSX) [file pntd.0012685.s013.xlsx]

## Sheet: Sheet1
Table ST13. Cluster 5 of WGCNA genes and their functional annotation
			Gene sets enriched in cluster 5 genes according to the Molecular Signatures Database (MSigDB)
Cluster 5_324 genes		MsigDB	Term	Overlap	P-value	Adjusted P-value	Odds Ratio	Combined Score	Genes
Abca5			Protein Secretion	11/96	4.40944e-07	1.80787e-05	8.10002	118.538	COPB2;VAMP7;TMX1;COPB1;DOP1A;SNAP23;KIF1B;AP3B1;SEC24D;IGF2R;ARCN1
Abcb7			heme Metabolism	11/200	0.000437675	0.00897233	3.62353	28.0245	KAT2B;MFHAS1;USP15;NNT;RIOK3;EIF2AK1;PIGQ;NCOA4;MKRN1;CPOX;SLC30A1
Abce1			Oxidative Phosphorylation	10/200	0.00162272	0.0221772	3.26617	20.9808	TOMM70;AFG3L2;CASP7;RHOT1;SUCLA2;OPA1;ABCB7;NNT;DLD;LRPPRC
Acox1
Acox3
Adcy9			Gene sets enriched in cluster 5 genes according to the Molecular Signatures Database _Hallmarks (R_MSigDB)
Adora1			Description	GeneRatio	BgRatio	pvalue	p.adjust	qvalue	geneID
Adss2			HALLMARK_PROTEIN_SECRETION	13/112	143/6174	1.52105421493364e-06	6.69263854570801e-05	6.40443879972059e-05	11774/12727/16004/16561/16562/20619/20955/50797/69608/70349/72736/213827/320615
Afg3l2
Aftph
Agl
Ahctf1			Gene sets enriched in cluster 5 genes according to the Molecular Signatures Database curated gene sets (MSigDB)
Ahcyl1			Description	GeneRatio	BgRatio	pvalue	p.adjust	qvalue	geneID
Ahcyl2			ELVIDGE_HYPOXIA_DN	13/294	198/20605	5.71824499299401e-06	0.0168402315043674	0.0164203919377765	11539/13205/14628/14673/15525/18708/21871/50797/56736/67878/76563/98238/207214
Ak4			REACTOME_ANTIGEN_PROCESSING_UBIQUITINATION_PROTEASOME_DEGRADATION	17/294	366/20605	2.23290507447929e-05	0.0328795272217076	0.0320598160167343	14897/54484/56736/66313/71745/75717/75805/78913/83962/103554/107568/140630/224826/242785/242960/243574/269514
Aldh3a2			REACTOME_INTRA_GOLGI_AND_RETROGRADE_GOLGI_TO_ER_TRAFFIC	13/294	239/20605	4.21526781802171e-05	0.0396830379833232	0.0386937101665644	16004/16561/16562/17156/17158/19324/19338/50797/66676/68299/70349/71169/213827
Alkbh5			REACTOME_NEDDYLATION	14/294	280/20605	5.38988631352437e-05	0.0396830379833232	0.0386937101665644	12848/19646/71745/75717/79043/83962/103554/213464/230796/242785/242960/243574/269514/320808
Ankrd40			SCHLOSSER_MYC_TARGETS_REPRESSED_BY_SERUM	12/294	221/20605	8.42975005929049e-05	0.0443851664919666	0.04327861109466	11800/12848/13211/18777/21780/54563/68477/69597/72736/73192/75619/240614
Ap3b1			REACTOME_ASPARAGINE_N_LINKED_GLYCOSYLATION	16/294	370/20605	9.04281830057045e-05	0.0443851664919666	0.04327861109466	12330/17156/17158/19324/20334/22644/50797/52014/59007/66676/69608/70349/75841/76051/213827/242362
Api5
Arcn1
Armc1
Aspa
Atp6ap2
Atp6v0a2
Atpaf1
Atrn
Axin1
Bag4
Brpf3
Btbd1
Cage1
Canx
Capn7
Carhsp1
Casd1
Casp7
Ccdc126
Ccdc127
Ccdc47
Ccnc
Cdip1
Cep76
Clcn4
Cldn12
Copb1
Copb2
Cops2
Cpeb4
Cpne8
Cpox
Crebl2
Ctps1
Cul2
Cul5
Dcaf5
Ddx3x
Dhx15
Dhx9
Dipk2a
Dld
Dop1a
Dr1
Efr3a
Eif2a
Eif2ak1
Eif2s3
Eif4b
Eif4ebp2
Entpd7
Epg5
Esrra
Exoc4
Fam114a1
Fancm
Fastkd2
Fbxl4
Fbxl5
Fbxo3
Fbxo8
Fgd4
Focad
Foxn3
Frrs1
Fut11
Fzd4
Ganc
Gatad1
Ggcx
Gid4
Gna11
Gna12
Golm2
Gpkow
Gramd2b
Grk1
Grsf1
Gtf2e1
Gtf2i
Gys2
Hlf
Hnf4a
Hnrnpul2
Hspa4
Iars1
Ido2
Igf2r
Il6r
Inhbc
Ipmk
Ipo8
Iqgap2
Irak1
Isoc1
Itfg1
Jpt2
Kalrn
Kank1
Kat2b
Kbtbd8
Kcnk5
Kif1b
Kif1c
Klf12
Klhl21
L2hgdh
LOC101822554
LOC101827761
LOC101828564
LOC101829660
LOC101831927
LOC101834274
LOC101836597
LOC101840016
LOC101843562
LOC101843704
LOC106022258
LOC110340328
LOC121133958
LOC121135487
LOC121138668
Large1
Larp4
Lcorl
Lgals8
Lrpprc
Lrrc59
Ltn1
Lypla1
Maco1
Man1a1
Man1a2
Man2a1
Manea
Map3k11
Map3k4
Marchf5
Mbtd1
Mfhas1
Mgam
Mios
Mkrn1
Mtfr1
Mtmr1
Mtmr10
Mto1
Mttp
Myo1b
Naa50
Naaladl2
Nbas
Ncoa4
Necap1
Nek9
Ngly1
Nipa1
Nln
Nnt
Noa1
Nrdc
Nrp1
Numb
Nup210
Nus1
Opa1
Ormdl1
Ostm1
Otud3
Pcsk6
Pdxdc1
Pex11b
Pex26
Pias2
Pigq
Pigw
Pik3c3
Pik3r1
Pip4k2b
Plaa
Pnpt1
Polr1b
Ppm1a
Ppm1e
Ppp1cc
Ppp2ca
Ppp4r2
Ppp4r3b
Pptc7
Prepl
Pros1
Prpf4
Prpf8
Psme4
Purb
Qrsl1
Rab17
Rab1a
Rab21
Rab33b
Rabep1
Ranbp6
Rapgef4
Rbbp4
Rbbp5
Reep6
Rev3l
Rhot1
Riok3
Rmnd5a
Rnf103
Rnf139
Rnf14
Rora
Sec23a
Sec24d
Senp6
Sfmbt1
Sfxn2
Sh3bp2
Simc1
Skida1
Slc16a7
Slc18b1
Slc20a2
Slc25a15
Slc25a16
Slc25a46
Slc2a12
Slc30a1
Slc30a9
Slc33a1
Slc35g1
Slc36a1
Slc39a9
Smurf2
Snap23
Sntb2
Snx18
Snx19
Snx25
Snx27
Spin4
Spsb3
Stard7
Stard8
Stim1
Sucla2
Supt6h
Tada2b
Tbk1
Tex2
Tfam
Thumpd1
Tln2
Tmco3
Tmed7
Tmem184c
Tmem192
Tmem33
Tmx1
Tnpo2
Tob1
Tomm70
Trappc11
Trim26
Trip12
Tsc22d2
Tspyl1
Ttc17
Ttc33
Twnk
Ubap1
Ube4a
Ubr2
Ubr3
Ubxn2a
Unc119b
Usp15
Usp25
Usp31
Usp32
Usp38
Usp45
Usp47
Usp8
Utp25
Uvssa
Vamp7
Vkorc1l1
Vps53
Vwa8
Wdr33
Wdtc1
Wwp1
Xpot
Zbtb33
Znf106
Znf146
Znf521
Znf668
Znf711
Zscan29
Zxdc
Zyg11b
