# Supplementary material for: Comparative liver transcriptome analysis in hamsters infected with food-borne trematodes Opisthorchis felineus, Opisthorchis viverrini, or Clonorchis sinensis
Source: PLoS Negl Trop Dis. 2024 Dec 9;18(12):e0012685. doi: 10.1371/journal.pntd.0012685 (PMC11627427; doi:10.1371/journal.pntd.0012685)
Supplement: S14 Table — (XLSX) [file pntd.0012685.s014.xlsx]

## Sheet: Sheet1
Table ST14. Cluster 6 of WGCNA genes and their functional annotation
			KEGG enriched pathways in cluster 6 genes
Cluster 6_ 86 genes			Term	Overlap	P-value	Adjusted P-value	Odds Ratio	Combined Score	Genes
Abcc12			Fatty acid degradation	6/43	2.84156e-08	2.10276e-06	40.2912	700.113	HADHB;HADHA;CPT1A;ECI1;EHHADH;ECI2
Abcd3			PPAR signaling pathway	6/74	7.7639e-07	2.87264e-05	21.889	307.947	SLC27A1;CPT1A;FABP3;EHHADH;PLIN2;PLIN1
Abhd1			Peroxisome	6/82	1.42785e-06	3.52202e-05	19.577	263.493	ABCD3;EHHADH;ECI2;HACL1;CROT;CRAT
Abhd2			Valine, leucine and isoleucine degradation	3/48	0.00115453	0.0213588	15.959	107.948	HADHB;HADHA;EHHADH
Abhd3			Lysine degradation	3/63	0.00253072	0.0374546	11.9602	71.5133	HADHA;EHHADH;SMYD1
Acot11
Aen
Agpat3			Gene sets enriched in cluster 6 genes according to the Molecular Signatures Database (MSigDB)
Ammecr1			Term	Overlap	P-value	Adjusted P-value	Odds Ratio	Combined Score	Genes
Aqp3			Fatty Acid Metabolism	10/158	1.50392e-09	4.06058e-08	17.5729	356.997	HADHB;CPT1A;HSDL2;RETSAT;ECI1;EHHADH;ECI2;ETFDH;G0S2;CRAT
Arf4			Adipogenesis	7/200	2.48104e-05	0.00033494	9.05404	96.0113	BCL2L13;SLC27A1;SLC66A3;RETSAT;PLIN2;CRAT;AGPAT3
Bcl2l13			Pperoxisome	5/104	8.60521e-05	0.000774469	12.355	115.65	ABCD3;RETSAT;EHHADH;ECI2;CRAT
Bcl9l			Oxidative Phosphorylation	6/200	0.000224448	0.00151503	7.62371	64.0534	HADHB;HADHA;CPT1A;RETSAT;ECI1;ETFDH
CUNH6orf132			Bile Acid Metabolism	4/112	0.00139034	0.00750784	8.9458	58.8473	ABCD3;RETSAT;HACL1;CROT
Ccr4			Xenobiotic Metabolism	4/200	0.0108943	0.0490245	4.90742	22.1791	RETSAT;ETFDH;HACL1;CROT
Cdc25a
Cgref1
Cpt1a
Crat
Crot
Eci1
Eci2
Ehhadh
Ei24
Ergic1
Etfdh
Fabp3
Fgf21
Flywch1
G0s2
Gabrg1
Gpat3
Hacl1
Hadha
Hadhb
Hbs1l
Heatr4
Hsdl2
Inhbe
LOC101823194
LOC101824019
LOC101832451
LOC101837070
LOC101838078
LOC101839253
LOC101842594
LOC101843592
LOC121132790
LOC121139299
LOC121144072
Marveld1
Msrb3
Nploc4
Nudt4
Pafah1b2
Pcdh1
Pgap6
Plin1
Plin2
Plxna4
Ppp2r1b
Prrc1
Psme3
Rab30
Rcan3
Reep2
Retsat
Rnf144b
Rnf41
Sgk2
Slc17a1
Slc17a8
Slc27a1
Slc66a3
Smg5
Smyd1
Tbx3
Tmem268
Tnrc18
Tor1b
Tram1
Vps13d
Wsb2
Xk
Zbtb7b
Znf48
