# Supplementary material for: Comparative liver transcriptome analysis in hamsters infected with food-borne trematodes Opisthorchis felineus, Opisthorchis viverrini, or Clonorchis sinensis
Source: PLoS Negl Trop Dis. 2024 Dec 9;18(12):e0012685. doi: 10.1371/journal.pntd.0012685 (PMC11627427; doi:10.1371/journal.pntd.0012685)
Supplement: S15 Table — (XLSX) [file pntd.0012685.s015.xlsx]

## Sheet: Sheet1
Table ST15. Cluster 7 of WGCNA genes and their functional annotation
			KEGG enriched pathways in cluster 7 genes
Cluster 7 _585 genes			Term	Overlap	P-value	Adjusted P-value	Odds Ratio	Combined Score	Genes
ATP8			Peroxisome	21/82	1.49633e-14	3.69593e-12	11.8136	376.063	ACOT8;PHYH;ACSL1;PEX11A;EPHX2;MPV17L;ECH1;HSD17B4;PEX10;PEX1;PEX13;HMGCL;SCP2;ACOX2;CAT;HAO1;ABCD1;SLC27A2;HAO2;XDH;NUDT12
Aatf			PPAR signaling pathway	16/74	3.27519e-10	4.04486e-08	9.38464	204.956	GK;ACSL1;APOA5;FABP1;RXRA;ACADL;CPT2;SCP2;ACOX2;PLIN4;ACADM;CD36;HMGCS2;SLC27A2;RXRG;SLC27A5
Abca2			Glyoxylate and dicarboxylate metabolism	10/30	7.52657e-09	6.19688e-07	16.8652	315.461	ACSS2;CAT;AMT;HAO1;ACO1;MMUT;HOGA1;GLUL;HAO2;ACAT1
Abcc10			Fatty acid elongation	9/27	4.31412e-08	2.66397e-06	16.8377	285.547	ACAA2;ELOVL5;ELOVL2;THEM4;HSD17B12;HACD3;HADH;HACD2;ACOT4
Abcc2			Biosynthesis of unsaturated fatty acids	8/27	6.93714e-07	3.42695e-05	14.1538	200.718	SCP2;ELOVL5;ELOVL2;HSD17B4;HSD17B12;HACD3;HACD2;ACOT4
Abcd1			Primary bile acid biosynthesis	6/17	5.73699e-06	0.000236173	18.2798	220.611	ACOT8;ACOX2;SCP2;AKR1D1;HSD17B4;SLC27A5
Abhd15			Fatty acid degradation	8/43	2.99989e-05	0.00105853	7.67715	79.9525	ACADVL;ACAA2;ACADL;CPT2;ACSL1;ACADM;HADH;ACAT1
Abhd18			Valine, leucine and isoleucine degradation	8/48	6.86568e-05	0.00211978	6.71577	64.38	ACAD8;HMGCL;ACAA2;ACADM;HMGCS2;MMUT;HADH;ACAT1
Acaa2			Synthesis and degradation of ketone bodies	4/10	0.000132201	0.0032792	22.2708	198.905	HMGCL;BDH1;HMGCS2;ACAT1
Acad10			Butanoate metabolism	6/28	0.000132761	0.0032792	9.13472	81.5452	HMGCL;BDH1;ACSM5;HMGCS2;HADH;ACAT1
Acad11			Tryptophan metabolism	7/42	0.000195813	0.00409819	6.70588	57.2572	MAOB;TDO2;KYNU;CAT;HADH;KMO;ACAT1
Acad8			Citrate cycle (TCA cycle)	6/30	0.000199102	0.00409819	8.37263	71.3489	PC;OGDH;SUCLG2;ACO1;PDHB;IDH3A
Acadl			Fat digestion and absorption	7/43	0.000228054	0.00433303	6.51927	54.6701	FABP1;DGAT2;GOT2;APOA4;CD36;AGPAT2;ACAT1
Acadm			Caffeine metabolism	3/6	0.000466141	0.00822406	33.354	255.859	NAT1;NAT2;XDH
Acadvl			Protein processing in endoplasmic reticulum	14/171	0.000519261	0.0085505	3.00748	22.7459	HSPA8;SEC13;EIF2AK4;RAD23B;DNAJC3;DNAJA1;LMAN1;GANAB;HSPH1;UBQLN1;PREB;UBXN4;MARCHF6;SKP1
Acat1			Vitamin digestion and absorption	5/24	0.000563857	0.00860924	8.80036	65.833	SLC5A6;SLC23A1;APOA4;SLC19A1;SLC19A2
Acbd4			Arginine and proline metabolism	7/50	0.000592539	0.00860924	5.45602	40.5442	ALDH4A1;MAOB;GOT2;HOGA1;LAP3;L3HYPDH;AGMAT
Acbd5			Pyruvate metabolism	6/47	0.00236583	0.0324645	4.89675	29.6088	ACSS2;PC;ACOT12;PDHB;ACAT1;LDHAL6B
Aco1			Propanoate metabolism	5/34	0.00290206	0.0377268	5.76278	33.6681	ACSS2;SUCLG2;MMUT;ACAT1;LDHAL6B
Acot12			Cysteine and methionine metabolism	6/50	0.0032526	0.0401696	4.56218	26.1335	BHMT;AHCY;ADI1;GOT2;MAT1A;LDHAL6B
Acot13			Arginine biosynthesis	4/22	0.00348392	0.0409776	7.41901	41.9886	GPT2;GOT2;NAGS;GLUL
Acot4			Renin-angiotensin system	4/23	0.00412111	0.0462688	7.02817	38.5961	CTSA;MME;AGTR1;AGT
Acot8
Acox2
Acoxl
Acp6			Gene sets enriched in cluster 7 genes according to the Molecular Signatures Database (MSigDB)
Acsl1			Term	Overlap	P-value	Adjusted P-value	Odds Ratio	Combined Score	Genes
Acsm5			Bile Acid Metabolism	25/112	1.51988e-15	6.83947e-14	9.9179	338.4	SLC23A1;PEX11A;AKR1D1;HSD17B4;HSD17B11;RXRA;SCP2;LONP2;HAO1;ABCD1;RXRG;NUDT12;ABCA2;PHYH;ACSL1;EPHX2;DIO1;DIO2;NR1H4;PEX1;PEX13;AR;CAT;SLC27A2;SLC27A5
Acss2			Adipogenesis	31/200	2.8655e-14	6.44736e-13	6.37244	198.715	PPP1R15B;MTCH2;ACAA2;MTARC2;ATL2;AK2;GHITM;C3;SCP2;ACADL;CPT2;UBQLN1;CD36;ACADM;HADH;SLC19A1;DECR1;IDH3A;PHYH;APLP2;EPHX2;ECH1;CMBL;COQ9;COQ5;SLC5A6;GPD2;CAT;CMPK1;PREB;MGLL
Adat1			Fatty Acid Metabolism	26/158	8.4773e-13	1.2716e-11	6.79457	188.863	ACADVL;ACAA2;HSD17B4;PDHB;HSD17B11;HMGCL;HSPH1;TDO2;ACADL;CPT2;ACADM;HMGCS2;CD36;HADH;GLUL;HAO2;DECR1;ACOT8;ACSL1;ELOVL5;UROS;ECH1;FABP1;GPD2;SUCLG2;MGLL
Adck2			Pperoxisome	18/104	1.21536e-09	1.36728e-08	7.13511	146.471	ACOT8;ACSL1;ELOVL5;PEX11A;EPHX2;ECH1;DIO1;HSD17B4;HSD17B11;PEX13;HMGCL;SCP2;CAT;LONP2;SLC27A2;HAO2;ABCD1;RXRG
Adcy5			Xenobiotic Metabolism	18/200	2.53198e-05	0.000189898	3.35479	35.5068	SLC46A3;AHCY;ABCC2;ELOVL5;ECH1;LCAT;DHRS1;ESR1;FABP1;TKFC;PC;TDO2;ACOX2;KYNU;CAT;CD36;XDH;MARCHF6
Adi1			Oxidative Phosphorylation	18/200	2.53198e-05	0.000189898	3.35479	35.5068	PDHX;PHYH;ACADVL;ACAA2;MAOB;MTX2;ECH1;GOT2;ETFA;PDHB;ACAT1;MTRF1;OGDH;ACADM;SLC25A20;SLC25A5;DECR1;IDH3A
Adra1a			Estrogen Response Early	15/200	0.00083275	0.00535339	2.73542	19.3963	B4GALT1;ELOVL5;PEX11A;ELOVL2;ASB13;PDZK1;IL17RB;AR;DEPTOR;DLC1;MPPED2;PGR;RRP12;SLC27A2;SLC19A2
Adra1b			Estrogen Response Late	13/200	0.00614254	0.0345518	2.3369	11.9007	MOCS2;ELOVL5;SORD;DNAJC12;PDZK1;PRLR;IL17RB;ISG20;ACOX2;CPE;PGR;HMGCS2;SLC27A2
Agmat
Agmo
Agpat2
Agt
Agtr1
Ahcy
Ak2
Akap6
Akr1d1
Aldh4a1
Amt
Ap4m1
Apeh
Aplp2
Apoa4
Apoa5
Aqp11
Ar
Asb13
Asb15
Aste1
Atf5
Atg13
Atg2b
Atl2
Atp11a
B3galt1
B4galt1
Bcap29
Bco1
Bdh1
Bhmt
Bmp1
Bpi
Bpnt1
C1galt1c1
C2cd2l
C3
C8b
C9
CUNH11orf24
CUNH11orf54
CUNH17orf78
CUNH1orf216
CUNH2orf42
CUNH6orf201
CUNH9orf152
Ca3
Cadps2
Cat
Ccdc138
Ccdc186
Cd36
Cdadc1
Cdc14b
Cdc40
Cdk6
Cdk8
Cdkl3
Cdkn2aipnl
Cdr2
Ceacam1
Cep152
Cers2
Ces3
Chac2
Chd9
Chordc1
Cib2
Cisd1
Clec16a
Clec1b
Cmbl
Cmpk1
Cntf
Copa
Coq10a
Coq5
Coq9
Cpb2
Cpe
Cpt2
Crppa
Ctns
Ctsa
Ctxnd1
Cwh43
Dcaf8
Ddhd1
Decr1
Deptor
Desi1
Dffa
Dgat2
Dgkz
Dhdh
Dhrs1
Dimt1
Dio1
Dio2
Dlc1
Dmrta1
Dnaja1
Dnaja3
Dnajc12
Dnajc22
Dnajc28
Dnajc3
Drc1
Dus4l
Dynll2
E2f8
Ebag9
Ech1
Ecpas
Eda2r
Ehbp1
Eif2ak4
Eif4g1
Eif5
Elovl2
Elovl5
Eml6
Enox1
Entr1
Epb41l4b
Ephx2
Esr1
Etfa
Etnk1
Etnk2
Eva1a
Extl1
Extl2
Faah
Fabp1
Fam126b
Fam189a1
Fam210b
Fam214a
Fastkd1
Fbxo9
Fip1l1
Fitm2
Flcn
Fn3k
Foxo4
Fto
Fxr2
Galnt16
Ganab
Gas2
Gbf1
Gfm2
Ghitm
Gimd1
Gja10
Gjb2
Gk
Glul
Gna15
Gnat3
Gne
Gopc
Got2
Gpd2
Gpr157
Gprin2
Gpt2
Gtf3c1
Hacd2
Hacd3
Hadh
Hao1
Hao2
Hapln4
Hars2
Hdc
Heatr3
Hexim1
Hmgcl
Hmgcs2
Hnmt
Hoga1
Hsd17b11
Hsd17b12
Hsd17b4
Hspa8
Hsph1
Idh3a
Ift57
Igsf9
Il17rb
Ing3
Inka2
Ints13
Isg20
Jph1
Kat14
Kcmf1
Kcnab3
Kcnj15
Kcnn2
Kctd14
Kif4a
Klhl15
Kmo
Kynu
L3hypdh
LOC101822680
LOC101822692
LOC101823549
LOC101824023
LOC101824345
LOC101826941
LOC101827009
LOC101827194
LOC101827556
LOC101828970
LOC101830438
LOC101831045
LOC101831264
LOC101832023
LOC101832386
LOC101832417
LOC101832447
LOC101832785
LOC101833568
LOC101833751
LOC101833754
LOC101833788
LOC101834040
LOC101834044
LOC101834381
LOC101834781
LOC101835438
LOC101836091
LOC101836296
LOC101836391
LOC101836911
LOC101836914
LOC101837099
LOC101837339
LOC101837887
LOC101838660
LOC101839568
LOC101840807
LOC101840810
LOC101840984
LOC101841125
LOC101841231
LOC101841267
LOC101841462
LOC101841539
LOC101841556
LOC101841752
LOC101841850
LOC101842750
LOC101842859
LOC101842897
LOC101843187
LOC101843254
LOC101843633
LOC101843667
LOC101843716
LOC101844186
LOC101844358
LOC101844450
LOC101844487
LOC101844540
LOC106021192
LOC106021801
LOC106021868
LOC106022119
LOC106022335
LOC106022537
LOC106022647
LOC110339371
LOC110339632
LOC110339777
LOC110340720
LOC110341106
LOC121132885
LOC121132977
LOC121133825
LOC121135107
LOC121135108
LOC121135477
LOC121135526
LOC121135543
LOC121135636
LOC121136303
LOC121136549
LOC121136778
LOC121137190
LOC121137199
LOC121138090
LOC121138580
LOC121138736
LOC121138738
LOC121139988
LOC121140104
LOC121141873
LOC121142134
LOC121142290
LOC121142314
LOC121142382
LOC121143200
LOC121143293
Lactb2
Lap3
Larp1
Lcat
Ldhal6b
Lman1
Lmo2
Lonp2
Lrg1
Maip1
Man2b1
Maob
Marchf6
Marf1
Mat1a
Mgll
Mkks
Mlec
Mmadhc
Mme
Mmp19
Mmut
Mn1
Mocos
Mocs1
Mocs2
Mpped2
Mpv17l
Mtarc2
Mtch2
Mtif2
Mtrf1
Mtss1
Mtx2
N4bp2
Naa60
Nags
Napepld
Nat1
Nat2
Nectin3
Nlrc5
Nlrp6
Nmnat1
Nob1
Nol9
Npffr1
Nr1h4
Nt5dc1
Ntrk1
Nudt12
Nudt13
Ociad2
Odr4
Ogdh
Oplah
Ormdl3
Oxnad1
Oxsm
P2ry4
Paics
Pals2
Paqr9
Pc
Pcf11
Pcmtd1
Pcp4l1
Pcsk7
Pdhb
Pdhx
Pdp2
Pdzk1
Pex1
Pex10
Pex11a
Pex13
Pgghg
Pgr
Phf10
Phospho1
Phyh
Pi4k2b
Pigm
Pitpnb
Pja1
Pkd1l3
Pkhd1l1
Plcl2
Plekha8
Plin4
Plpbp
Pnpla6
Ppcdc
Ppfia2
Ppp1r15b
Ppp4r3a
Preb
Prkaa2
Prlr
Prpsap1
Prr16
Prr18
Psmc6
Psmd12
Psmd14
Psmd2
Psmd3
Ptgr2
Ptprd
Purg
Pygl
Rad23b
Rad51ap2
Rad51b
Rad54l2
Ranbp3l
Rb1
Rgcc
Rilpl1
Riok2
Rnf128
Rnf214
Rnf227
Robo2
Rpp40
Rrn3
Rrp12
Rxra
Rxrg
Rxylt1
Saraf
Scfd2
Scp2
Sec13
Sec16b
Sema4g
Sephs2
Sfxn5
Sgpp1
Shld2
Sirt4
Skp1
Slc12a3
Slc13a3
Slc13a4
Slc15a2
Slc16a13
Slc19a1
Slc19a2
Slc1a2
Slc22a2
Slc22a4
Slc23a1
Slc25a13
Slc25a20
Slc25a21
Slc25a22
Slc25a34
Slc25a48
Slc25a5
Slc26a1
Slc26a7
Slc27a2
Slc27a5
Slc2a9
Slc31a1
Slc37a4
Slc38a10
Slc46a3
Slc5a6
Smoc1
Sord
Spart
Spryd7
Srd5a1
Srpk1
Ssbp2
St13
Stip1
Stk3
Stox2
Suclg2
Suds3
Sugct
Synpo2l
Syt9
Tango2
Tars1
Tbkbp1
Tbl2
Tdo2
Ten1
Tent4b
Them4
Tigd2
Tkfc
Tlcd4
Tmem181
Tmem248
Tmem35b
Tmlhe
Tmtc4
Top3a
Tpmt
Trim2
Trim65
Trmt1l
Trnap-ugg
Trnp1
Tspan12
Tssk3
Txlng
Txnl1
Ubac2
Ubl3
Ubn1
Ubqln1
Ubxn4
Ufsp2
Ulk1
Upp2
Uros
Uso1
Usp14
Utp20
Vipr1
Vldlr
Vsig10
Wdr55
Wwox
Xdh
Yars1
Zbtb11
Zer1
Zfp91
Zfyve1
Znf260
Znf280b
Znf423
Znf558
Znf652
