# Supplementary material for: Comparative liver transcriptome analysis in hamsters infected with food-borne trematodes Opisthorchis felineus, Opisthorchis viverrini, or Clonorchis sinensis
Source: PLoS Negl Trop Dis. 2024 Dec 9;18(12):e0012685. doi: 10.1371/journal.pntd.0012685 (PMC11627427; doi:10.1371/journal.pntd.0012685)
Supplement: S16 Table — (XLSX) [file pntd.0012685.s016.xlsx]

## Sheet: Sheet1
Table ST16. Cluster 8 of WGCNA genes and their functional annotation
			KEGG enriched pathways in cluster 8 genes
Cluster _8_ 2113 genes			Term	Overlap	P-value	Adjusted P-value	Odds Ratio	Combined Score	Genes
A1cf			Endocytosis	68/252	1.70987e-13	4.80472e-11	3.19922	94.0482	ARF3;WASHC4;WASHC5;ZFYVE9;WIPF2;CLTC;SNX12;WASHC2C;CBLB;WASL;AP2A2;RAB22A;PSD3;VPS35;GIT1;SH3GLB1;ACTR3;PDGFRA;ACTR2;PRKCI;ARAP2;VPS37A;ARFGAP3;TGFBR1;TGFBR2;RUFY1;ACAP2;ZFYVE16;PARD3;TRAF6;CHMP4C;STAM2;ARF6;RAB5B;VPS4B;AGAP2;AGAP1;NEDD4L;VPS26A;ASAP1;PLD1;CBL;PRKCZ;PARD6B;RAB11FIP1;SNX2;GRK2;GRK5;PIP5K1A;PIP5K1C;RAB11FIP2;RAB11FIP3;EPS15;CYTH1;SMAD2;ARFGEF1;ARFGEF2;SMAD3;SMURF1;AP2B1;RAB10;EHD3;…
Aak1			Hippo signaling pathway	46/163	2.76317e-10	3.03613e-08	3.38002	74.3924	YAP1;GSK3B;PATJ;BMPR2;WWC1;PPP2R2A;FGF1;LIMD1;PRKCZ;SAV1;PPP1CB;PAK1;PARD6B;CCND1;CTNNA1;TEAD1;YWHAG;FZD1;SMAD2;SMAD1;WWTR1;PRKCI;SMAD4;SMAD3;FZD5;FBXW11;FZD7;WNT9B;AXIN2;BMP7;YWHAZ;FRMD1;TGFBR1;TGFBR2;MOB1B;LATS1;MOB1A;DLG1;FRMD6;LATS2;PARD3;DCHS1;FAT4;NF2;LLGL1;BMPR1A
Abca1			MAPK signaling pathway	68/294	3.24142e-10	3.03613e-08	2.5985	56.7768	ATF2;FLT1;FGF1;DUSP16;CRKL;ELK4;RPS6KA3;PPP3CB;KDR;IKBKG;PRKACB;MAP3K7;MAP3K5;MAP4K2;MAP2K4;PDGFRA;DUSP3;CHUK;IL1R1;HGF;PRKCA;IRAK4;TGFBR1;DUSP7;TGFBR2;TNFRSF1A;RASA1;TRAF6;KIT;RASA2;RAPGEF2;SOS1;CRK;MET;SOS2;EPHA2;PDGFB;TGFA;STK4;MAPK9;PPP3R1;NRAS;PAK1;MAPK8;ERBB3;MAPK1;CD14;MAP2K7;PAK2;MAP4K3;MAP4K4;MAP3K2;MAP3K3;MAP3K1;ANGPT1;EGF;NFATC3;BRAF;NFATC1;GNG12;NFKB1;TAOK1;NF1;TAB2;KRAS;TEK;MAP3K13;M…
Abcb10			Hepatitis B	44/162	2.5036e-09	1.75878e-07	3.20238	63.4249	ATF2;PIK3CB;IFIH1;MAPK9;MAPK8;NRAS;CREB3L2;EP300;MAPK1;E2F3;STAT6;IKBKG;MAP2K7;JAK2;MAP3K7;JAK1;MAP2K4;SMAD4;SMAD3;MAP3K1;APAF1;CHUK;DDX58;STAT1;STAT3;NFATC3;PRKCA;BRAF;NFATC1;IRAK4;TICAM1;YWHAZ;NFKB1;TGFBR1;TGFBR2;CCNE2;TRAF3;TRAF6;BCL2;TAB2;KRAS;SOS1;SOS2;MYD88
Abcc9			Yersinia infection	38/137	1.61105e-08	9.05411e-07	3.29047	59.0434	ITGB1;GSK3B;WIPF2;PIK3CB;WASL;CRKL;RPS6KA3;MAPK9;MAPK8;PIP5K1A;MAPK1;PIP5K1C;IKBKG;MAP2K7;MAP3K7;WASF2;ACTR3;VAV3;MAP2K4;ACTR2;ARHGEF12;CHUK;NFATC3;NFATC1;IRAK4;TICAM1;NFKB1;PTK2;TRAF6;ELMO1;TAB2;PKN2;ITGA5;CRK;DOCK1;MYD88;BCAR1;ARF6
Abhd13			ErbB signaling pathway	28/85	2.16016e-08	1.01168e-06	4.20077	74.1456	GSK3B;CAMK2D;SHC1;TGFA;CBLB;PIK3CB;CBL;CRKL;MAPK9;MAPK8;NRAS;PAK1;ERBB3;ABL1;ABL2;MAPK1;MAP2K7;PAK2;NCK1;MAP2K4;EGF;PRKCA;BRAF;PTK2;KRAS;SOS1;CRK;SOS2
Abi1			Focal adhesion	48/201	4.40525e-08	1.76839e-06	2.69424	45.6347	ITGB1;GSK3B;FLT1;SHC1;ITGB3;PDGFB;PTEN;PIK3CB;ARHGAP5;THBS2;ARHGAP35;CRKL;MYLK;PPP1CB;MAPK9;PAK1;MAPK8;CCND1;KDR;PIP5K1A;MAPK1;ITGAV;PIP5K1C;PAK2;VAV3;PDGFRA;PDPK1;EGF;HGF;ITGA1;PRKCA;BRAF;PARVA;ACTN4;PARVB;PTK2;RAPGEF1;BCL2;ITGA5;TLN1;SOS1;CRK;DOCK1;MET;SOS2;VCL;BCAR1;ITGA9
Abl1			Regulation of actin cytoskeleton	50/218	9.18508e-08	3.22626e-06	2.55623	41.4189	ITGB1;CYFIP1;NCKAP1;ITGB3;WASL;PIK3CB;FGF1;ARHGAP35;CRKL;MYLK;PPP1CB;ITGAV;PIP4K2C;GIT1;VAV3;ACTR3;PDGFRA;ACTR2;ARHGEF12;ITGA1;ACTN4;SPATA13;MYH9;ITGA5;SOS1;CRK;DOCK1;SOS2;VCL;ITGA9;PDGFB;IQGAP1;FGD1;GNA13;NRAS;PAK1;PIP5K1A;MAPK1;PIP5K1C;PAK2;MYH10;WASF2;EGF;RDX;BRAF;GNG12;PTK2;SSH1;KRAS;BCAR1
Abl2			Adherens junction	24/71	1.24398e-07	3.52152e-06	4.36084	69.3364	SMAD4;SMAD3;YES1;CTNND1;PTPRM;PTPRJ;WASL;ACTN4;IQGAP1;SORBS1;PTPRF;TGFBR1;TGFBR2;TJP1;FER;PTPRB;PARD3;CTNNA1;EP300;MAPK1;MAP3K7;MET;WASF2;VCL
Ablim3			Chronic myeloid leukemia	25/76	1.25321e-07	3.52152e-06	4.18733	66.5466	SHC1;PIK3CB;CBL;CRKL;NRAS;CCND1;ABL1;MAPK1;E2F3;IKBKG;POLK;SMAD4;SMAD3;CHUK;BRAF;PTPN11;TGFBR1;NFKB1;TGFBR2;BCR;MDM2;KRAS;SOS1;CRK;SOS2
Abraxas2			FoxO signaling pathway	35/131	1.61372e-07	4.12231e-06	3.12142	48.8176	PRKAA1;SETD7;FBXO25;AGAP2;PTEN;PIK3CB;STK4;FOXO1;MAPK9;MAPK8;NRAS;BCL2L11;CCND1;TNFSF10;EP300;MAPK1;USP7;SMAD4;CDKN2B;SMAD3;HOMER1;CHUK;PDPK1;EGF;PLK2;STAT3;BRAF;SIRT1;TGFBR1;TGFBR2;MDM2;ATM;KRAS;SOS1;SOS2
Acap2			Pathways in cancer	95/531	1.78454e-07	4.17879e-06	1.88424	29.2791	ITGB1;GSK3B;PTEN;PIK3CB;FGF1;ETS1;CRKL;EDNRB;CCND1;RASSF5;EP300;ITGAV;IKBKG;POLK;JAK2;PRKACB;APPL1;JAK1;IL13RA1;PDGFRA;ARHGEF12;APAF1;CHUK;DAPK1;NCOA3;HGF;WNT9B;ARNT;PRKCA;MITF;AXIN2;TGFBR1;TGFBR2;BCR;EML4;PLCB4;CCNE2;TRAF3;TRAF6;KIT;IL6ST;SOS1;CRK;MET;SOS2;NOTCH2;CAMK2D;NOTCH1;EPAS1;PTGER3;PDGFB;CUL1;LRP5;GNAI3;TGFA;PLD1;STK4;CBL;HIF1A;ADCY6;FOXO1;LRP6;GNA13;MAPK9;NRAS;MAPK8;BCL2L11;ABL1;CTNNA1;…
Acer3			Salmonella infection	54/249	2.04027e-07	4.41013e-06	2.37947	36.6557	CYFIP1;NCKAP1;CSE1L;GCC2;WASL;PIK3CB;PIK3C2A;FYCO1;TNFSF10;KPNA4;IKBKG;KPNA3;MAP3K7;KPNA1;ACTR3;MAP2K4;ACTR2;CHUK;IRAK4;RHOB;TNFRSF1A;DYNC1LI1;DYNC1LI2;TRAF6;ELMO1;EXOC5;EXOC2;ARF6;ARL8B;RAB5B;AHNAK;DCTN1;DCTN4;SNX33;MAPK9;PAK1;MAPK8;KLC2;PODXL;MAPK1;SNX9;CD14;MAP2K7;CYTH1;M6PR;NFKB1;ABI1;VPS41;BCL2;PLEKHM1;TAB3;TAB2;RAB5A;MYD88
Acp3			mTOR signaling pathway	38/154	4.49685e-07	9.02582e-06	2.80556	41.0025	ATP6V1A;GSK3B;PRKAA1;CAB39;MAPKAP1;PTEN;LRP5;PIK3CB;LRP6;RPTOR;RPS6KA3;NRAS;GRB10;MLST8;MAPK1;SLC38A9;RICTOR;FNIP1;RNF152;FZD1;FZD5;CHUK;PDPK1;FZD7;WNT9B;PRKCA;TSC1;BRAF;TNFRSF1A;RRAGC;RRAGD;ULK2;KRAS;DEPDC5;SOS1;SOS2;LPIN2;LPIN3
Acsl4			Phosphatidylinositol signaling system	28/97	4.93217e-07	9.19407e-06	3.46786	50.3614	CDS1;MTMR2;DGKD;MTMR3;INPPL1;ITPR1;PTEN;PIK3CB;PIK3C2A;MTMR6;MTM1;INPP5A;INPP5F;PPIP5K2;PIP5K1A;BPNT2;PIP4K2C;PIP5K1C;SACM1L;OCRL;PRKCA;ITPKB;INPP4B;PLCB4;SYNJ1;PI4K2A;DGKH;CDS2
Acss1			Pancreatic cancer	24/76	5.23506e-07	9.19407e-06	3.94042	56.9892	SMAD2;SMAD4;SMAD3;CHUK;EGF;STAT1;STAT3;TGFA;BRAF;PIK3CB;PLD1;TGFBR1;NFKB1;TGFBR2;MAPK9;MAPK8;CCND1;MAPK1;E2F3;KRAS;IKBKG;POLK;RALGDS;JAK1
Acss3			Cellular senescence	38/156	6.37117e-07	1.02392e-05	2.7577	39.3422	LIN54;ITPR1;PTEN;GATA4;PIK3CB;LIN9;ETS1;FOXO1;ZFP36L2;PPP1CB;PPP3R1;PPP3CB;NRAS;CCND1;RASSF5;MAPK1;TRPM7;E2F3;NBN;SMAD2;CDKN2B;SMAD3;FBXW11;NFATC3;TSC1;NFATC1;HIPK1;SIRT1;NFKB1;TGFBR1;HIPK3;TGFBR2;CCNE2;MDM2;ATM;KRAS;MCU;ATR
Actn4			T cell receptor signaling pathway	29/104	6.90565e-07	1.02392e-05	3.30485	46.8818	GSK3B;CBLB;PIK3CB;MALT1;MAPK9;PPP3R1;PPP3CB;MAPK8;NRAS;PAK1;MAPK1;IKBKG;MAP2K7;MAP3K7;PAK2;NCK1;VAV3;CHUK;PDPK1;NFATC3;NFATC1;NFKB1;DLG1;CD40LG;TEC;CD28;KRAS;SOS1;SOS2
Actr2			Ras signaling pathway	50/232	6.9233e-07	1.02392e-05	2.35774	33.4403	FLT1;PIK3CB;FGF1;ETS1;ETS2;RASSF5;KDR;IKBKG;PRKACB;PDGFRA;CHUK;HGF;PRKCA;RASA1;KIT;RASA2;SOS1;MET;SOS2;EXOC2;EPHA2;ARF6;RAB5B;SHC1;PDGFB;TGFA;RASAL2;PLD1;STK4;MAPK9;NRAS;PAK1;MAPK8;ABL1;ABL2;MAPK1;SHOC2;RALGDS;PAK2;ANGPT1;EGF;PTPN11;GNG12;NFKB1;REL;NF1;KRAS;TEK;RGL1;RAB5A
Actr3			Shigellosis	52/246	7.83137e-07	1.10031e-05	2.30104	32.3526	ITGB1;GSK3B;GSK3A;WASL;PIK3CB;FNBP1L;SEPTIN11;CRKL;RPTOR;IKBKG;MAP3K7;CAST;ACTR3;ACTR2;CHUK;IL1R1;FBXW11;PRKCE;ACTN4;TNFRSF1A;PLCB4;RRAGC;TRAF6;RRAGD;ELMO1;ITGA5;TLN1;CRK;DOCK1;VCL;ARF6;PIK3R4;CUL1;ITPR1;FOXO1;MALT1;MAPK9;MAPK8;MAPK1;CD14;WASF2;CYTH1;PTK2;NFKB1;STING1;BCL2;MDM2;TAB3;ATM;TAB2;MYD88;BCAR1
Acvr1			Renal cell carcinoma	22/69	1.28616e-06	1.72101e-05	3.99361	54.1687	EPAS1;HGF;PDGFB;ARNT;TGFA;BRAF;PTPN11;PIK3CB;ETS1;HIF1A;CRKL;NRAS;PAK1;RAPGEF1;EP300;MAPK1;KRAS;SOS1;CRK;MET;SOS2;PAK2
Acvr1b			Neurotrophin signaling pathway	31/119	1.45839e-06	1.86276e-05	3.01158	40.4701	GSK3B;CAMK2D;PRDM4;SHC1;PIK3CB;CRKL;RPS6KA3;MAPK9;MAPK8;NRAS;ARHGDIA;ABL1;MAPK1;MAP2K7;MAP3K5;MAP3K3;MAP3K1;PDPK1;KIDINS220;FRS2;BRAF;PTPN11;IRAK4;NFKB1;TRAF6;BCL2;RAPGEF1;KRAS;SOS1;CRK;SOS2
Adam10			Thyroid hormone signaling pathway	31/121	2.14104e-06	2.6158e-05	2.94432	38.4358	NOTCH2;GSK3B;NOTCH1;ITGB3;ATP2A2;GATA4;PIK3CB;ATP1A1;HIF1A;FOXO1;MED12L;MED14;NRAS;MED13;CCND1;SIN3A;EP300;MAPK1;ITGAV;PRKACB;MED1;NCOA2;PDPK1;STAT1;NCOA3;PRKCA;SLC16A10;MED13L;PLCB4;MDM2;KRAS
Adam9			Lipid and atherosclerosis	46/215	2.34484e-06	2.74542e-05	2.33316	30.2455	GSK3B;CAMK2D;ITPR1;PIK3CB;MAPK9;PPP3R1;PPP3CB;NRAS;MAPK8;TNFSF10;MAPK1;CD14;IKBKG;JAK2;MAP2K7;MAP3K7;MAP3K5;ABCA1;LYN;VAV3;MAP2K4;POU2F1;APAF1;CHUK;PDPK1;STAT3;EIF2AK3;NFATC3;PRKCA;NFATC1;IRAK4;TICAM1;PTK2;NFKB1;MIB1;TNFRSF1A;ERN1;PLCB4;CD40LG;TRAF3;TRAF6;BCL2;TAB2;KRAS;ATF6;MYD88
Adamts20			Pathogenic Escherichia coli infection	43/197	2.86574e-06	3.22109e-05	2.39199	30.5282	ITGB1;CYFIP1;NCKAP1;TMED10;WIPF2;WASL;GNA13;MAPK9;PAK1;MAPK8;BAIAP2L1;TNFSF10;ABL1;MAPK1;IKBKG;PAK2;MAP3K7;MYH10;WASF2;CYTH1;NCK1;ACTR3;ACTR2;SEC24B;ARHGEF12;SEC24A;CHUK;MYO10;IL1R1;PTPN11;IRAK4;NFKB1;TNFRSF1A;TJP1;MYO1C;MYO5B;TRAF6;ABI1;TAB3;MYH9;TAB2;MYD88;ARF6
Adat2			PD-L1 expression and PD-1 checkpoint pathway in cancer	25/89	3.43045e-06	3.70753e-05	3.33434	41.9554	PTEN;PIK3CB;HIF1A;PPP3CB;NRAS;PPP3R1;MAPK1;IKBKG;JAK2;JAK1;MAP3K3;CHUK;EGF;STAT1;STAT3;NFATC3;NFATC1;PTPN11;TICAM1;NFKB1;EML4;TRAF6;CD28;KRAS;MYD88
Adcy6			Inositol phosphate metabolism	22/73	3.6907e-06	3.84107e-05	3.67956	46.0302	MTMR2;MTMR3;SACM1L;INPPL1;PTEN;OCRL;PIK3CB;PIK3C2A;MTMR6;MTM1;ITPKB;FIG4;INPP4B;MINPP1;PLCB4;INPP5A;INPP5F;SYNJ1;PIP5K1A;PIP4K2C;PIP5K1C;PI4K2A
Add1			Prostate cancer	26/97	5.69156e-06	5.71188e-05	3.1261	37.7524	GSK3B;PDGFB;PTEN;TGFA;PIK3CB;FOXO1;NRAS;CCND1;CREB3L2;EP300;MAPK1;E2F3;IKBKG;PDGFRA;CHUK;PDPK1;EGF;BRAF;NFKB1;ETV5;CCNE2;BCL2;MDM2;KRAS;SOS1;SOS2
Add3			Colorectal cancer	24/86	6.05421e-06	5.86632e-05	3.30302	39.6849	SMAD2;GSK3B;SMAD4;SMAD3;EGF;TGFA;BRAF;PIK3CB;AXIN2;TGFBR1;TGFBR2;MAPK9;MAPK8;NRAS;BCL2L11;CCND1;BCL2;MAPK1;KRAS;POLK;SOS1;SOS2;RALGDS;APPL1
Adgrg6			Human T-cell leukemia virus 1 infection	45/219	9.16164e-06	8.58141e-05	2.21516	25.6969	ATF2;PTEN;BUB1B;PIK3CB;ETS1;ANAPC10;ADCY6;ETS2;ELK4;MAPK9;PPP3R1;PPP3CB;NRAS;MAPK8;XPO1;CCND1;CDC27;CREB3L2;EP300;MAPK1;E2F3;IKBKG;PRKACB;JAK1;SMAD2;MAP3K3;MAP2K4;CDKN2B;SMAD4;MAP3K1;SMAD3;CHUK;IL1R1;NFATC3;NFATC1;NFKB1;TGFBR1;TGFBR2;TNFRSF1A;DLG1;CCNE2;ATM;KRAS;TLN1;ATR
Adgrl2			Human papillomavirus infection	61/331	1.0722e-05	9.71901e-05	1.93964	22.1957	ITGB1;GSK3B;PATJ;MAML2;MAML1;ITGB3;PTEN;PPP2R2A;PIK3CB;RBPJ;CCND1;CREB3L2;EP300;ITGAV;IKBKG;PRKACB;JAK1;PRKCI;CHUK;ITGA1;WNT9B;PPP2R5B;TSC1;AXIN2;TICAM1;TNFRSF1A;CCNE2;NFX1;TRAF3;PARD3;IRF1;MAML3;ITGA5;SOS1;SOS2;LLGL1;ITGA9;ATP6V1A;NOTCH2;NOTCH1;THBS2;PRKCZ;FOXO1;NRAS;PARD6B;MAPK1;ATP6V0A1;FZD1;FZD5;STAT1;EGF;FZD7;PPP2R3A;PTK2;NFKB1;HEYL;DLG1;MDM2;ATM;KRAS;ATR
Adgrl4			Autophagy	32/137	1.20878e-05	0.000102929	2.60417	29.4878	PRKAA1;MTMR3;STX17;ITPR1;PIK3R4;PTEN;PIK3CB;HIF1A;RPTOR;MAPK9;MAPK8;NRAS;TP53INP2;MLST8;MAPK1;MAP3K7;PRKACB;SH3GLB1;UVRAG;RUBCN;DAPK1;PDPK1;EIF2AK3;TSC1;ERN1;VMP1;RRAGC;TRAF6;RRAGD;BCL2;ULK2;KRAS
Adnp2			Insulin signaling pathway	32/137	1.20878e-05	0.000102929	2.60417	29.4878	GSK3B;PRKAA1;SHC1;INPPL1;CBLB;PIK3CB;CBL;PRKCZ;FOXO1;PTPRF;CRKL;PPP1CB;RPTOR;MAPK9;MAPK8;NRAS;INPP5A;PRKAR2B;PRKAR2A;FLOT2;MAPK1;PRKACB;PRKCI;PDPK1;TSC1;BRAF;SORBS1;RAPGEF1;KRAS;SOS1;CRK;SOS2
Ado			Tight junction	37/169	1.27753e-05	0.000103082	2.39729	27.0127	ITGB1;PATJ;IGSF5;PRKAA1;NEDD4L;PPP2R2A;GATA4;PRKCZ;MAPK9;MAPK8;PARD6B;CCND1;MARVELD2;MAP2K7;PRKACB;MYH10;CGNL1;JAM2;MAP3K5;ACTR3;ACTR2;PRKCI;MAP3K1;PRKCE;RDX;ACTN4;TJP1;DLG1;PARD3;NEDD4;MYH9;RAPGEF2;AMOTL1;NF2;RAPGEF6;LLGL1;TJP2
Adra2b			Axon guidance	39/182	1.28393e-05	0.000103082	2.3333	26.28	ITGB1;GSK3B;CAMK2D;BMPR2;GNAI3;PIK3CB;PRKCZ;NTN1;RND1;PPP3R1;PPP3CB;NRAS;PAK1;PARD6B;ABLIM3;ABL1;MAPK1;NEO1;PAK2;EPHB4;NCK1;SEMA6A;ARHGEF12;UNC5B;PDPK1;PTCH1;SEMA4B;NFATC3;PRKCA;PTPN11;BMP7;PTK2;SSH1;PARD3;RASA1;PLXNB2;KRAS;MET;EPHA2
Aebp2			Rap1 signaling pathway	43/210	1.56861e-05	0.000122438	2.20417	24.3842	ITGB1;FLT1;ITGB3;CTNND1;FPR1;PDGFB;GNAI3;PIK3CB;SIPA1L2;FGF1;PRKCZ;ADCY6;CRKL;NRAS;PARD6B;SIPA1L1;RASSF5;KDR;KRIT1;MAPK1;RALGDS;VAV3;PDGFRA;PRKCI;ANGPT1;EGF;HGF;MAGI3;PRKCA;BRAF;PLCB4;PARD3;KIT;RAPGEF1;RAPGEF2;KRAS;TEK;TLN1;RAPGEF6;CRK;MET;BCAR1;EPHA2
Aff1			Ubiquitin mediated proteolysis	32/140	1.93231e-05	0.000146751	2.5314	27.4764	UBE3C;UBA6;MGRN1;CUL1;NEDD4L;CBLB;UBE3B;BRCA1;CBL;ANAPC10;RHOBTB2;UBE2J1;UBE2Q2;CDC27;UBR5;MAP3K1;FBXW11;SMURF1;UBE4B;MID1;PIAS1;KLHL9;UBE2W;ITCH;TRAF6;NEDD4;MDM2;UBA3;BIRC6;TRIM37;TRIM32;CUL4B
Aff3			Prolactin signaling pathway	20/70	2.42062e-05	0.000178998	3.40889	36.2327	GSK3B;SHC1;STAT1;STAT3;PIK3CB;TNFRSF11A;NFKB1;MAPK9;MAPK8;NRAS;CCND1;IRF1;MAPK1;KRAS;JAK2;SOS1;SOCS6;SOS2;SOCS7;SOCS5
Agap1			Growth hormone synthesis, secretion and action	28/119	3.58844e-05	0.000258551	2.62623	26.88	ATF2;GSK3B;SHC1;ITPR1;GNAI3;PIK3CB;ADCY6;CRKL;MAPK9;MAPK8;NRAS;CREB3L2;EP300;MAPK1;JAK2;PRKACB;MAP2K4;MAP3K1;STAT1;STAT3;PRKCA;PTK2;PLCB4;KRAS;SOS1;CRK;SOS2;BCAR1
Agap2			Non-small cell lung cancer	20/72	3.79316e-05	0.000266469	3.27741	33.3631	PDPK1;EGF;HGF;STAT3;TGFA;PRKCA;BRAF;PIK3CB;STK4;EML4;NRAS;CCND1;RASSF5;MAPK1;E2F3;KRAS;POLK;SOS1;MET;SOS2
Agfg1			Proteoglycans in cancer	41/205	4.32598e-05	0.000296488	2.13839	21.4872	ITGB1;CAMK2D;ITGB3;ITPR1;IQGAP1;PIK3CB;CBL;HIF1A;PPP1CB;NRAS;PAK1;CCND1;ERBB3;KDR;MAPK1;ITGAV;PRKACB;FZD1;VAV3;SMAD2;ARHGEF12;FZD5;PDPK1;FZD7;HGF;PTCH1;RDX;STAT3;WNT9B;FRS2;PRKCA;BRAF;PTPN11;ANK3;PTK2;MDM2;KRAS;ITGA5;SOS1;MET;SOS2
Agk			Choline metabolism in cancer	24/98	6.40829e-05	0.000428745	2.76553	26.7021	PDGFRA;DGKD;PCYT1A;SLC44A1;PDPK1;EGF;PDGFB;PRKCA;TSC1;PIK3CB;PLD1;HIF1A;MAPK9;MAPK8;NRAS;PIP5K1A;MAPK1;KRAS;PIP5K1C;SOS1;RALGDS;SOS2;WASF2;DGKH
Ago2			Gastric cancer	32/149	7.08002e-05	0.000462671	2.3355	22.3172	GSK3B;SHC1;LRP5;PIK3CB;FGF1;LRP6;NRAS;CCND1;CTNNA1;MAPK1;E2F3;POLK;FZD1;SMAD2;SMAD4;CDKN2B;SMAD3;FZD5;EGF;HGF;FZD7;WNT9B;BRAF;AXIN2;TGFBR1;TGFBR2;CCNE2;BCL2;KRAS;SOS1;MET;SOS2
Agps			Human cytomegalovirus infection	43/225	8.66472e-05	0.000553361	2.0208	18.9019	ATF2;GSK3B;ITGB3;PTGER3;GNAI3;ITPR1;PIK3CB;ADCY6;CRKL;GNA13;AKAP13;PPP3R1;PPP3CB;NRAS;CCND1;CREB3L2;MAPK1;ITGAV;E2F3;IKBKG;PRKACB;JAK1;PDGFRA;ARHGEF12;CHUK;IL1R1;STAT3;NFATC3;PRKCA;NFATC1;TSC1;GNG12;PTK2;NFKB1;TNFRSF1A;PLCB4;STING1;MDM2;KRAS;SOS1;CRK;SOS2;BCAR1
Ahdc1			Sphingolipid signaling pathway	27/119	9.56042e-05	0.000596995	2.50357	23.1713	SGMS1;PTEN;GNAI3;PPP2R2A;PIK3CB;SGMS2;PLD1;PRKCZ;GNA13;MAPK9;MAPK8;NRAS;SPTLC2;MAPK1;S1PR2;MAP3K5;PDPK1;PRKCE;PPP2R5B;PRKCA;PPP2R3A;NFKB1;TNFRSF1A;PLCB4;BCL2;KRAS;NSMAF
Ahnak			Bacterial invasion of epithelial cells	20/77	0.00010673	0.00065198	2.98908	27.3357	ITGB1;ACTR3;ACTR2;SHC1;CLTC;PIK3CB;WASL;CBL;SEPTIN11;PTK2;CRKL;ELMO1;CTNNA1;ITGA5;CRK;DOCK1;MET;WASF2;VCL;BCAR1
Ahr			Hedgehog signaling pathway	16/56	0.00015403	0.0009209	3.40429	29.8841	GSK3B;CSNK1G3;FBXW11;MGRN1;SMURF1;PTCH1;CUL1;MOSMO;HHAT;GRK2;CCND1;BCL2;SPOPL;PRKACB;CDON;CSNK1G1
Aida			Signaling pathways regulating pluripotency of stem cells	30/143	0.000182318	0.00106732	2.26537	19.5043	GSK3B;BMPR2;RIF1;ONECUT1;PIK3CB;BMI1;ACVR1B;NRAS;MAPK1;JAK2;SKIL;JAK1;ACVR1;FZD1;SMAD2;SMAD1;SMAD4;SMAD3;FZD5;PCGF5;FZD7;STAT3;WNT9B;LIFR;AXIN2;SMAD5;KAT6A;KRAS;IL6ST;BMPR1A
Akap10			Glioma	19/75	0.000224067	0.00128496	2.88911	24.2788	PDGFRA;CAMK2D;SHC1;EGF;PTEN;PDGFB;TGFA;PRKCA;BRAF;PIK3CB;NRAS;CCND1;MDM2;MAPK1;E2F3;KRAS;POLK;SOS1;SOS2
Akap11			AGE-RAGE signaling pathway in diabetic complications	23/100	0.000247052	0.00138843	2.54539	21.1418	SMAD2;SMAD4;SMAD3;STAT1;PRKCE;STAT3;PRKCA;NFATC1;PIK3CB;PRKCZ;FOXO1;NFKB1;TGFBR1;TGFBR2;MAPK9;MAPK8;NRAS;PLCB4;CCND1;BCL2;MAPK1;KRAS;JAK2
Akap13			TGF-beta signaling pathway	22/94	0.000256624	0.00141395	2.60329	21.5237	ACVR1;SMAD2;SMAD1;CDKN2B;SMAD4;BMPR2;SMAD3;ZFYVE9;SMURF1;CUL1;ACVR1B;BMP7;SMAD5;TGFBR1;THSD4;TGFBR2;TFDP1;ZFYVE16;EP300;MAPK1;NEO1;BMPR1A
Akirin1			PI3K-Akt signaling pathway	59/354	0.00027221	0.00145368	1.71295	14.0615	ITGB1;ATF2;GSK3B;FLT1;ITGB3;PTEN;PPP2R2A;BRCA1;PIK3CB;FGF1;RPTOR;CCND1;CREB3L2;KDR;MLST8;ITGAV;IKBKG;JAK2;YWHAG;JAK1;PDGFRA;CHUK;PDPK1;HGF;ITGA1;PPP2R5B;PRKCA;TSC1;YWHAZ;CCNE2;KIT;ITGA5;SOS1;MET;SOS2;EPHA2;ITGA9;PHLPP2;PRKAA1;PHLPP1;PDGFB;TGFA;THBS2;NRAS;BCL2L11;ERBB3;MAPK1;MCL1;ANGPT1;EGF;PPP2R3A;GNG12;PTK2;NFKB1;BCL2;MDM2;PKN2;KRAS;TEK
Alg11			Th17 cell differentiation	24/107	0.000274182	0.00145368	2.46441	20.2124	SMAD2;SMAD4;SMAD3;CHUK;IL1R1;STAT1;STAT3;NFATC3;NFATC1;AHR;HIF1A;NFKB1;TGFBR1;TGFBR2;MAPK9;PPP3R1;PPP3CB;MAPK8;MAPK1;STAT6;IKBKG;IL6ST;JAK2;JAK1
Alg9			Osteoclast differentiation	27/127	0.000298793	0.00155483	2.30225	18.6845	ITGB3;TNFRSF11A;PIK3CB;MAPK9;PPP3R1;PPP3CB;MAPK8;SIRPA;MAPK1;IKBKG;MAP2K7;MAP3K7;JAK1;CHUK;IL1R1;STAT1;MITF;NFATC1;NFKB1;TGFBR1;FOSL2;TGFBR2;TNFRSF1A;CYLD;TEC;TRAF6;TAB2
Alms1			Hepatocellular carcinoma	33/168	0.000325742	0.00166425	2.08624	16.7513	GSK3B;SHC1;PTEN;LRP5;TGFA;PIK3CB;LRP6;NRAS;CCND1;MAPK1;E2F3;POLK;ARID2;FZD1;SMAD2;SMAD4;SMAD3;FZD5;TXNRD3;HGF;FZD7;TXNRD1;WNT9B;PRKCA;BRAF;AXIN2;ARID1B;TGFBR1;TGFBR2;KRAS;SOS1;MET;SOS2
Amd1			Human immunodeficiency virus 1 infection	39/212	0.000403976	0.00202709	1.92542	15.0456	GNAI3;CUL1;ITPR1;PIK3CB;SAMHD1;CRKL;MAPK9;PPP3R1;PPP3CB;NRAS;PAK1;MAPK8;AP1G1;MAPK1;IKBKG;MAP2K7;PAK2;MAP3K7;CHUK;FBXW11;NFATC3;PRKCA;NFATC1;IRAK4;GNG12;PTK2;NFKB1;TNFRSF1A;WEE1;STING1;TRAF6;BCL2;ATM;TAB2;KRAS;CRK;MYD88;ATR;CUL4B
Amer1			C-type lectin receptor signaling pathway	23/104	0.000451124	0.00218562	2.41915	18.6366	ARHGEF12;CHUK;STAT1;ITPR1;NFATC3;CBLB;NFATC1;PTPN11;PIK3CB;NFKB1;MALT1;CYLD;MAPK9;PPP3R1;PPP3CB;MAPK8;NRAS;PAK1;IRF1;MDM2;MAPK1;KRAS;IKBKG
Amfr			NF-kappa B signaling pathway	23/104	0.000451124	0.00218562	2.41915	18.6366	LYN;CHUK;IL1R1;DDX58;TNFRSF11A;IRAK4;TICAM1;NFKB1;MALT1;TNFRSF1A;CYLD;CD40LG;TRAF3;TRAF6;BCL2;TAB3;ATM;TAB2;CD14;ERC1;IKBKG;MAP3K7;MYD88
Ammecr1l			Cell cycle	26/124	0.000479655	0.00228446	2.26139	17.2826	GSK3B;MCM7;CUL1;BUB1B;ANAPC10;CCND1;ORC1;ORC3;RAD21;CDC27;ABL1;EP300;E2F3;YWHAG;SMAD2;SMAD4;CDKN2B;SMAD3;YWHAZ;STAG1;WEE1;TFDP1;CCNE2;MDM2;ATM;ATR
Amotl1			Wnt signaling pathway	32/166	0.000560655	0.00262573	2.03725	15.2517	GSK3B;CAMK2D;CUL1;LRP5;PRICKLE2;PRICKLE1;LRP6;MAPK9;PPP3R1;PPP3CB;MAPK8;ZNRF3;CCND1;EP300;TBL1X;MAP3K7;PRKACB;FZD1;SMAD4;SMAD3;FZD5;FBXW11;FZD7;NFATC3;WNT9B;PRKCA;NFATC1;AXIN2;SENP2;PLCB4;TBL1XR1;LGR4
Anapc10			Endometrial cancer	15/58	0.000789059	0.00360047	2.96695	21.1978	GSK3B;PDPK1;EGF;PTEN;BRAF;PIK3CB;AXIN2;NRAS;CCND1;CTNNA1;MAPK1;KRAS;POLK;SOS1;SOS2
Angpt1			Epithelial cell signaling in Helicobacter pylori infection	17/70	0.000794411	0.00360047	2.72917	19.4806	ATP6V1A;LYN;MAP2K4;IGSF5;CHUK;ADAM10;PTPN11;NFKB1;TJP1;MAPK9;MAPK8;PAK1;IKBKG;MET;GIT1;JAM2;ATP6V0A1
Ank3			Chemokine signaling pathway	35/192	0.000921298	0.00410928	1.90209	13.2951	GSK3B;CXCL9;GSK3A;SHC1;GNAI3;PIK3CB;PRKCZ;ADCY6;CRKL;NRAS;PAK1;GRK2;GRK5;MAPK1;IKBKG;JAK2;PRKACB;LYN;VAV3;CHUK;STAT1;STAT3;BRAF;GNG12;NFKB1;PTK2;CXCL10;PLCB4;PARD3;ELMO1;KRAS;SOS1;CRK;SOS2;BCAR1
Ankfy1			Hepatitis C	30/157	0.000951285	0.00417674	2.01405	14.0132	GSK3B;PPP2R2A;PIK3CB;NRAS;CCND1;MAPK1;E2F3;IKBKG;YWHAG;JAK1;APAF1;CHUK;DDX58;EGF;STAT1;STAT3;EIF2AK3;BRAF;TICAM1;YWHAZ;NFKB1;PIAS1;TNFRSF1A;CXCL10;TRAF3;TRAF6;KRAS;PPARA;SOS1;SOS2
Ankrd13a			Melanoma	17/72	0.00111529	0.00482148	2.62963	17.8779	PDGFRA;EGF;HGF;PTEN;PDGFB;MITF;BRAF;PIK3CB;FGF1;NRAS;CCND1;MDM2;MAPK1;E2F3;KRAS;POLK;MET
Ankrd28			Th1 and Th2 cell differentiation	20/92	0.00129192	0.00550045	2.36436	15.7269	NOTCH2;NOTCH1;MAML2;CHUK;MAML1;STAT1;NFATC3;NFATC1;RBPJ;NFKB1;MAPK9;PPP3CB;MAPK8;PPP3R1;MAPK1;STAT6;IKBKG;MAML3;JAK2;JAK1
Ankrd44			Breast cancer	28/147	0.00145066	0.00608411	2.00513	13.105	NOTCH2;GSK3B;NOTCH1;SHC1;PTEN;LRP5;BRCA1;PIK3CB;FGF1;LRP6;NRAS;CCND1;MAPK1;E2F3;POLK;FZD1;FZD5;EGF;FZD7;NCOA3;WNT9B;BRAF;AXIN2;HEYL;KIT;KRAS;SOS1;SOS2
Ankrd50			B cell receptor signaling pathway	18/81	0.00169958	0.00702326	2.43082	15.5023	VAV3;LYN;GSK3B;CHUK;INPPL1;NFATC3;NFATC1;PIK3CB;MALT1;NFKB1;PPP3CB;NRAS;PPP3R1;MAPK1;KRAS;IKBKG;SOS1;SOS2
Ankrd52			Relaxin signaling pathway	25/129	0.00197916	0.00806005	2.0473	12.7446	ATF2;SHC1;GNAI3;PIK3CB;PRKCZ;ADCY6;MAPK9;MAPK8;NRAS;EDNRB;CREB3L2;MAPK1;MAP2K7;PRKACB;SMAD2;MAP2K4;PRKCA;GNG12;NFKB1;TGFBR1;TGFBR2;PLCB4;KRAS;SOS1;SOS2
Ano6			RIG-I-like receptor signaling pathway	16/70	0.00220947	0.00886944	2.51972	15.4081	MAP3K1;CHUK;DDX58;NFKB1;IFIH1;MAPK9;CXCL10;CYLD;MAPK8;RNF125;STING1;TRAF3;TRAF6;IKBKG;AZI2;MAP3K7
Ap1g1			Fc gamma R-mediated phagocytosis	20/97	0.00252489	0.00999287	2.21021	13.2205	LYN;ACTR3;VAV3;ACTR2;MYO10;PRKCE;INPPL1;PRKCA;ASAP1;PIK3CB;PLD1;CRKL;PAK1;PIP5K1A;MAPK1;PIP5K1C;CRK;DOCK1;WASF2;ARF6
Ap2a2			Fluid shear stress and atherosclerosis	26/139	0.00273042	0.0106562	1.95956	11.5678	PRKAA1;BMPR2;ITGB3;PDGFB;PIK3CB;PRKCZ;CDH5;MAPK9;MAPK8;KDR;ITGAV;IKBKG;MAP2K7;MAP3K7;MAP3K5;ACVR1;MEF2A;MAP2K4;CHUK;IL1R1;NFKB1;PTK2;TNFRSF1A;BCL2;PECAM1;BMPR1A
Ap2b1			Glycosaminoglycan biosynthesis	13/53	0.00288375	0.0111005	2.76204	16.1542	HS3ST3B1;GLCE;CSGALNACT2;XYLT1;HS6ST1;HS2ST1;NDST1;FUT8;DSE;CHST15;B3GNT2;EXTL3;ST3GAL1
Ap3m1			GnRH signaling pathway	19/93	0.0035546	0.0134979	2.18415	12.3175	MAP3K2;MAP2K4;MAP3K3;CAMK2D;MAP3K1;ITPR1;PRKCA;PLD1;ADCY6;MAPK9;MAPK8;NRAS;PLCB4;MAPK1;KRAS;SOS1;MAP2K7;PRKACB;SOS2
Ap4e1			Acute myeloid leukemia	15/67	0.0036979	0.0138548	2.4522	13.7323	CHUK;ZBTB16;STAT3;BRAF;PIK3CB;NFKB1;NRAS;CCND1;KIT;MAPK1;KRAS;IKBKG;CD14;SOS1;SOS2
Apaf1			Insulin resistance	21/108	0.00417405	0.015433	2.0538	11.2525	GSK3B;PRKAA1;PDPK1;PRKCE;GFPT1;STAT3;PTEN;PTPN11;PIK3CB;PRKCZ;FOXO1;NFKB1;PTPRF;TNFRSF1A;PPP1CB;RPS6KA3;MAPK9;MAPK8;CREB3L2;PPARA;PPARGC1B
Apbb2			Gap junction	18/88	0.00441578	0.0161147	2.18688	11.8585	MAP3K2;PDGFRA;GUCY1A1;EGF;GNAI3;ITPR1;PDGFB;PRKCA;ADCY6;TJP1;NRAS;PLCB4;MAPK1;KRAS;SOS1;PRKACB;SOS2;PRKG1
Appbp2			Vasopressin-regulated water reabsorption	11/44	0.00506513	0.0182475	2.83127	14.9643	NSF;DYNC1LI1;RAB5B;DYNC1LI2;DCTN1;DCTN4;ARHGDIA;CREB3L2;PRKACB;RAB5A;ADCY6
Appl1			Measles	25/139	0.00552046	0.0196361	1.86666	9.70532	GSK3B;CBLB;PIK3CB;IFIH1;MAPK9;MAPK8;CCND1;IKBKG;MAP3K7;JAK1;APAF1;CHUK;DDX58;STAT1;STAT3;EIF2AK3;IRAK4;NFKB1;CCNE2;TRAF3;TRAF6;BCL2;CD28;TAB2;MYD88
Aqp1			Toll-like receptor signaling pathway	20/104	0.00579465	0.0203537	2.02523	10.4316	MAP2K4;CXCL9;CHUK;STAT1;PIK3CB;IRAK4;TICAM1;NFKB1;CXCL10;MAPK9;MAPK8;TRAF3;TRAF6;MAPK1;TAB2;CD14;IKBKG;MAP2K7;MAP3K7;MYD88
Aqr			Toxoplasmosis	21/112	0.00644519	0.0223592	1.96308	9.90262	ITGB1;CHUK;PDPK1;STAT1;STAT3;GNAI3;IRAK4;NFKB1;TNFRSF1A;MAPK9;MAPK8;CD40LG;TRAF6;BCL2;MAPK1;TAB2;IKBKG;JAK2;MAP3K7;MYD88;JAK1
Arap2			Kaposi sarcoma-associated herpesvirus infection	32/193	0.00670957	0.0229925	1.69302	8.47226	GSK3B;PDGFB;ITPR1;PIK3CB;HIF1A;MAPK9;PPP3R1;PPP3CB;NRAS;MAPK8;CCND1;EP300;MAPK1;E2F3;IKBKG;JAK2;MAP2K7;JAK1;LYN;MAP2K4;CHUK;STAT1;STAT3;NFATC3;NFATC1;GNG12;TICAM1;NFKB1;TNFRSF1A;TRAF3;KRAS;IL6ST
Arel1			Parathyroid hormone synthesis, secretion and action	20/106	0.00719702	0.0243586	1.97791	9.75919	MEF2A;ATF2;PDE4D;ITPR1;GNAI3;LRP5;PRKCA;BRAF;PLD1;ADCY6;LRP6;GNA13;AKAP13;PLCB4;CREB3L2;BCL2;PDE4B;MAPK1;PRKACB;MEF2D
Arf3			Apoptosis	25/142	0.00728158	0.0243586	1.81849	8.95135	ITPR1;PIK3CB;MAPK9;MAPK8;NRAS;BCL2L11;TNFSF10;CASP2;MAPK1;IKBKG;SPTAN1;MAP3K5;MCL1;PARP4;APAF1;CHUK;PDPK1;EIF2AK3;NFKB1;TNFRSF1A;ERN1;BCL2;ATM;BIRC6;KRAS
Arf6			Epstein-Barr virus infection	33/202	0.00747533	0.0247126	1.66333	8.14391	PIK3CB;RBPJ;MAPK9;MAPK8;BCL2L11;CCND1;SIN3A;E2F3;IKBKG;POLK;MAP2K7;MAP3K7;JAK1;LYN;MAP2K4;ENTPD1;USP7;APAF1;CHUK;STAT1;DDX58;STAT3;IRAK4;NFKB1;CXCL10;CCNE2;TRAF3;NEDD4;TRAF6;BCL2;MDM2;TAB2;MYD88
Arfgap3			Melanogenesis	19/101	0.00893861	0.0292064	1.97018	9.29406	FZD1;GSK3B;CAMK2D;FZD5;FZD7;WNT9B;GNAI3;MITF;PRKCA;ADCY6;NRAS;EDNRB;PLCB4;CREB3L2;KIT;EP300;MAPK1;KRAS;PRKACB
Arfgef1			Long-term potentiation	14/67	0.00932795	0.0301282	2.24434	10.4917	CAMK2D;ITPR1;PRKCA;BRAF;PPP1CB;RPS6KA3;PPP3CB;NRAS;PPP3R1;PLCB4;EP300;MAPK1;KRAS;PRKACB
Arfgef2			Chagas disease	19/102	0.00992616	0.031696	1.94633	8.97761	SMAD2;MAP2K4;CHUK;GNAI3;PPP2R2A;PIK3CB;IRAK4;TICAM1;NFKB1;TGFBR1;TGFBR2;TNFRSF1A;MAPK9;MAPK8;PLCB4;TRAF6;MAPK1;IKBKG;MYD88
Arhgap1			Fc epsilon RI signaling pathway	14/68	0.0106339	0.0335744	2.20265	10.0082	VAV3;LYN;MAP2K4;PDPK1;PRKCA;PIK3CB;MAPK9;MAPK8;NRAS;MAPK1;KRAS;SOS1;MAP2K7;SOS2
Arhgap11a			Phospholipase D signaling pathway	25/148	0.0121913	0.0380638	1.7292	7.62064	DGKD;SHC1;PDGFB;PIK3CB;PLD1;ADCY6;GNA13;NRAS;PIP5K1A;MAPK1;PIP5K1C;RALGDS;CYTH1;PDGFRA;EGF;PRKCA;TSC1;PTPN11;PLCB4;KIT;KRAS;SOS1;SOS2;DGKH;ARF6
Arhgap12			Protein processing in endoplasmic reticulum	28/171	0.0125799	0.0388455	1.66635	7.2914	HSPA4L;SEL1L;CUL1;UBE2J1;ATXN3;MAPK9;MAPK8;MAN1C1;MAP2K7;SEC23B;UGGT1;MAP3K5;TXNDC5;EDEM3;MBTPS1;SEC24B;SEC24A;EDEM1;AMFR;EIF2AK3;UBE4B;ERN1;DNAJC5;DNAJC10;BCL2;STT3B;ATF6;MBTPS2
Arhgap18			TNF signaling pathway	20/112	0.013127	0.0400944	1.84829	8.00881	ATF2;MAP2K4;CHUK;PIK3CB;NFKB1;TNFRSF1A;CXCL10;MAPK9;MAPK8;ITCH;TRAF3;IRF1;CREB3L2;TAB3;MAPK1;TAB2;IKBKG;MAP2K7;MAP3K7;MAP3K5
Arhgap21			Small cell lung cancer	17/92	0.0153423	0.046357	1.92623	8.04615	ITGB1;CDKN2B;APAF1;CHUK;PTEN;PIK3CB;NFKB1;PTK2;CCND1;CCNE2;TRAF3;TRAF6;BCL2;ITGAV;E2F3;IKBKG;POLK
Arhgap23
Arhgap24			Gene sets enriched in cluster 8 genes according to the Molecular Signatures Database (MSigDB)
Arhgap26			Term	Overlap	P-value	Adjusted P-value	Odds Ratio	Combined Score	Genes
Arhgap29			Mitotic Spindle	63/199	3.6759800626245386E-16	1.8379900313122694E-14	4.011165710186513	142.55499105120822	TRIO;NUMA1;ITSN1;WASL;ARHGAP5;PKD2;AKAP13;PCM1;ARHGDIA;CDC27;TLK1;KIFAP3;SPTAN1;NCK1;ARHGEF12;TSC1;ACTN4;MID1;CKAP5;BCR;LATS1;CLIP2;PALLD;CDC42EP4;RASA1;RASA2;ARHGEF3;CDC42EP1;MYH9;SOS1;RAPGEF6;LLGL1;VCL;ARF6;PAFAH1B1;NOTCH2;RABGAP1;EPB41;RASAL2;BCL2L11;KIF3B;ABL1;CEP192;RICTOR;MYH10;WASF2;SPTBN1;CLASP1;ARFGEF1;FARP1;PCGF5;RANBP9;ARHGAP29;MYO9B;SORBS2;HOOK3;CDC42BPA;DLG1;ALMS1;ABI1;NF1;TUBGCP5;BC…
Arhgap31			Protein Secretion	28/96	3.8979687102406255E-7	9.744921775601564E-6	3.519057695020454	51.93298687343884	TMED10;SGMS1;VPS4B;CLTC;ATP1A1;CLCN3;RAB22A;NAPG;RPS6KA3;GOLGA4;SNX2;AP1G1;MAPK1;ATP7A;TPD52;ARFGEF1;ABCA1;ARFGEF2;MON2;M6PR;ADAM10;OCRL;AP2B1;SCAMP1;ARFGAP3;YIPF6;PAM;RAB5A
Arhgap32			UV Response Dn	36/144	6.372601150618598E-7	1.0621001917697665E-5	2.8533140747873538	40.7056294566517	NOTCH2;PHF3;CELF2;ITGB3;PTEN;PTPRM;NR3C1;ADD3;ATP2C1;SCAF8;SIPA1L1;GRK5;PRKAR2B;TOGARAM1;APBB2;CDON;SMAD3;PRKCE;NEK7;PRKCA;NR1D2;CDC42BPA;NFKB1;TGFBR2;TGFBR3;TJP1;INPP4B;DLG1;PLCB4;DDAH1;RASA2;KIT;CDK13;MET;ADGRL2;BMPR1A
Arhgap35			PI3K/AKT/mTOR Signaling	24/105	2.0251506004736572E-4	0.0025314382505920714	2.525539421661968	21.478945783950984	SMAD2;ACTR3;VAV3;GSK3B;ACTR2;DUSP3;CAB39;MAPKAP1;CLTC;PTEN;PTPN11;IRAK4;TNFRSF1A;RPTOR;RPS6KA3;MAPK9;MAPK8;GRK2;ARHGDIA;PRKAR2A;MAPK1;MAP3K7;MYD88;NCK1
Arhgap42			Notch Signaling	11/32	2.7934941568664014E-4	0.0027934941568664015	4.452131756603688	36.43200418804038	NOTCH2;FZD1;HEYL;NOTCH1;MAML2;CCND1;FZD5;FBXW11;FZD7;CUL1;PRKCA
Arhgap5			TGF-beta Signaling	14/54	0.001137059797949211	0.009475498316243426	2.9759171033825633	20.174663009387622	ACVR1;SMAD1;WWTR1;BMPR2;SMAD3;SLC20A1;SMURF1;TGFBR1;TJP1;MAP3K7;SKIL;SPTBN1;TRIM33;BMPR1A
Arhgdia
Arhgef12
Arhgef3
Arhgef5
Arid1b
Arid2
Arid3a
Arid5a
Arih1
Arl1
Arl10
Arl13b
Arl15
Arl5a
Arl6ip6
Arl8b
Arnt
Arsg
Arsk
Asap1
Asb2
Asb3
Asb7
Ascc3
Asdurf
Asph
Asxl2
Atad1
Ate1
Atf2
Atf6
Atm
Atmin
Atn1
Atp10d
Atp11b
Atp11c
Atp13a3
Atp1a1
Atp2a2
Atp2c1
Atp6v0a1
Atp6v1a
Atp7a
Atp8a1
Atp8b1
Atp9a
Atr
Atrnl1
Atxn1l
Atxn3
Atxn7
Atxn7l3
Avl9
Axin2
Axl
Azi2
Azin1
B3gnt2
B4galt5
B4galt6
Bace1
Bach1
Bahcc1
Bahd1
Baiap2l1
Bard1
Baz1b
Bbox1
Bcar1
Bcl2
Bcl2l11
Bcor
Bcr
Bdp1
Bend3
Bend7
Bicd2
Birc6
Bloc1s6
Blzf1
Bmi1
Bmp2k
Bmp7
Bmpr1a
Bmpr2
Bmt2
Bnip2
Bpifa1
Bpnt2
Braf
Brca1
Brd1
Brwd3
Btaf1
Btbd3
Btbd7
Btbd9
Bub1b
Bzw1
C1galt1
C1qtnf1
C2cd3
C2cd5
CUNH10orf88
CUNH1orf226
CUNH2orf69
CUNH5orf24
CUNH5orf51
Ca8
Cab39
Cacul1
Calcrl
Calu
Camk2d
Camsap1
Camsap2
Cand1
Cap1
Caprin1
Capza1
Capza2
Carm1
Caskin2
Casp2
Casp8ap2
Cast
Cbfb
Cbl
Cblb
Cbx2
Cbx5
Cc2d1b
Ccbe1
Ccdc141
Ccdc50
Ccnd1
Ccne2
Ccni
Ccnj
Ccnt1
Ccny
Ccnyl1
Ccpg1
Cd14
Cd28
Cd2bp2
Cd40lg
Cd93
Cd99l2
Cdc27
Cdc42bpa
Cdc42ep1
Cdc42ep4
Cdc42se2
Cdc73
Cdh5
Cdk13
Cdk16
Cdk17
Cdk19
Cdkal1
Cdkl5
Cdkn2b
Cdon
Cds1
Cds2
Cdv3
Cdyl
Cdyl2
Cebpz
Celf1
Celf2
Cemip2
Cep104
Cep128
Cep135
Cep170b
Cep192
Cep350
Cert1
Cfap97
Cggbp1
Cgnl1
Chd1
Chm
Chmp4c
Chn2
Chp1
Chrna2
Chst15
Chtf8
Chuk
Cic
Cidec
Cilk1
Ckap5
Clasp1
Clasp2
Clcn3
Clcn5
Cldnd1
Clec14a
Clec4f
Clint1
Clip2
Clock
Cltc
Cmtm4
Cmtr1
Cmtr2
Cnnm3
Cnnm4
Cnot1
Cnot6
Cnot6l
Cnot9
Cnst
Cntnap1
Cog6
Col25a1
Colec10
Copg2
Cpd
Cpeb3
Cped1
Cpm
Cpn2
Cpne1
Cpne3
Cpsf2
Creb3l2
Crebrf
Crim1
Crk
Crkl
Cry1
Crybg1
Crybg2
Crybg3
Csde1
Cse1l
Csgalnact2
Csnk1g1
Csnk1g3
Cstf2
Ctcf
Ctdp1
Ctdsp2
Ctif
Ctnna1
Ctnnal1
Ctnnd1
Cttnbp2nl
Cul1
Cul4b
Cwc22
Cxadr
Cxcl10
Cxcl9
Cyfip1
Cyld
Cyria
Cyth1
Cyyr1
Dapk1
Dars1
Dbt
Dcaf10
Dcaf17
Dcaf7
Dchs1
Dcp2
Dctn1
Dctn4
Dcun1d1
Dcun1d4
Ddah1
Ddhd2
Ddo
Ddx21
Ddx31
Ddx58
Def8
Dele1
Dennd11
Dennd1b
Dennd2c
Dennd4a
Dennd4c
Dennd5a
Dennd6a
Depdc5
Desi2
Dgkd
Dgkh
Dhdds
Dhx32
Dhx33
Dhx40
Dhx57
Dhx8
Dicer1
Dip2a
Dip2b
Dip2c
Dis3
Dlat
Dlg1
Dmtf1
Dmxl1
Dna2
Dnaaf9
Dnaja4
Dnajb14
Dnajc10
Dnajc11
Dnajc13
Dnajc14
Dnajc16
Dnajc5
Dnmt3a
Dock1
Dock5
Dock7
Dock8
Dock9
Dop1b
Dpp4
Dpp8
Dpy19l4
Drg1
Dse
Dstyk
Dtwd1
Dusp16
Dusp3
Dusp7
Dync1li1
Dync1li2
Dyrk2
Dysf
E2f3
Eaf1
Edem1
Edem3
Ednrb
Eef2k
Efcab11
Efcab14
Egf
Ehd3
Ehmt1
Eif2ak3
Eif4g2
Elf1
Elk4
Elmo1
Elmod2
Eloa
Emc8
Eml1
Eml4
Enpp4
Enpp5
Enpp6
Ensa
Entpd1
Entpd5
Ep300
Ep400
Epas1
Epb41
Epc2
Epha2
Ephb4
Epm2a
Eps15
Erbb3
Erbin
Erc1
Ercc4
Erlin1
Erlin2
Ermp1
Ern1
Esco1
Esyt2
Etaa1
Etf1
Ets1
Ets2
Etv5
Etv6
Exoc2
Exoc5
Exoc6
Exoc6b
Extl3
F8
F9
Fads1
Fads2
Fam102b
Fam110c
Fam114a2
Fam117b
Fam120a
Fam13b
Fam161a
Fam168a
Fam168b
Fam170b
Fam171a1
Fam172a
Fam199x
Fam210a
Fam234b
Fam53b
Fam76a
Fam83g
Fam83h
Fam8a1
Fam91a1
Fan1
Farp1
Fat1
Fat4
Fbh1
Fbxl14
Fbxl17
Fbxl18
Fbxl20
Fbxl3
Fbxl7
Fbxo25
Fbxo30
Fbxo38
Fbxo45
Fbxo47
Fbxw11
Fcho2
Fchsd2
Fem1a
Fem1b
Fem1c
Fer
Fgd1
Fgd5
Fgf1
Fhip1a
Fig4
Fkbp5
Fktn
Flii
Flot2
Flt1
Flvcr1
Flvcr2
Fmnl2
Fmr1
Fnbp1l
Fndc3a
Fndc3b
Fnip1
Fosl2
Foxa1
Foxj2
Foxk1
Foxk2
Foxn2
Foxo1
Fpr1
Frk
Frmd1
Frmd4a
Frmd4b
Frmd6
Frs2
Fsd1l
Fubp3
Fut10
Fut8
Fyco1
Fzd1
Fzd5
Fzd7
G2e3
G3bp2
Gabpa
Gabpb2
Galnt1
Galnt2
Galr1
Garre1
Gata4
Gatad2a
Gatad2b
Gcc2
Gcnt2
Gcnt4
Gdf2
Gemin5
Gemin8
Gfod1
Gfpt1
Git1
Glce
Glg1
Glis3
Glod4
Glyr1
Gmfb
Gna13
Gnai3
Gng12
Gnl3l
Gns
Golga1
Golga3
Golga4
Golph3
Gosr1
Gpat4
Gpatch11
Gpatch2l
Gpd1l
Gpr107
Gpr137b
Gpr25
Gpr39
Gprc5c
Gpsm2
Gramd1b
Gramd1c
Grb10
Grik3
Grk2
Grk5
Gse1
Gsk3a
Gsk3b
Gtdc1
Gtf3c3
Gtf3c4
Gtf3c5
Gucy1a1
Gxylt1
Gzf1
H6pd
Hace1
Haus6
Hbp1
Hcfc1
Hcfc2
Hdac4
Heatr1
Heatr5a
Heatr5b
Hectd1
Hectd2
Hecw2
Heg1
Hells
Heyl
Hgf
Hhat
Hic2
Hif1a
Hif1an
Hip1
Hipk1
Hipk3
Hivep2
Hlcs
Hltf
Hmbox1
Hmg20a
Hmgxb3
Hnf4g
Hnrnpf
Hnrnpul1
Homer1
Hook1
Hook3
Hs2st1
Hs3st3b1
Hs6st1
Hsd17b7
Hsdl1
Hspa13
Hspa4l
Htra3
Hykk
Iars2
Icmt
Icoslg
Ids
Iffo2
Ifih1
Ifit3
Ift80
Igsf5
Ikbkg
Ikzf5
Il13ra1
Il16
Il1r1
Il22ra1
Il31ra
Il33
Il6st
Ilrun
Inafm2
Ing5
Ino80
Ino80c
Inpp4b
Inpp5a
Inpp5f
Inppl1
Ints12
Ints8
Ipo5
Ipo7
Ipo9
Iqgap1
Irak4
Ireb2
Irf1
Irf6
Irgq
Isg20l2
Itch
Itga1
Itga5
Itga9
Itgav
Itgb1
Itgb3
Itpkb
Itpr1
Itprid2
Itsn1
Iws1
Jade1
Jade2
Jade3
Jak1
Jak2
Jam2
Jcad
Jmjd1c
Jmjd4
Jmy
Josd1
Jrkl
Kank2
Kansl1
Kat6a
Katnbl1
Kbtbd2
Kcnj2
Kcnk6
Kctd20
Kctd3
Kctd7
Kctd9
Kdf1
Kdm2b
Kdm3b
Kdm4a
Kdm6a
Kdm7a
Kdr
Kdsr
Khdrbs1
Khnyn
Kiaa0100
Kiaa0232
Kiaa0513
Kiaa0754
Kiaa0825
Kiaa0930
Kiaa1109
Kiaa1191
Kiaa1217
Kiaa1522
Kiaa1671
Kiaa1958
Kiaa2013
Kidins220
Kif13a
Kif13b
Kif16b
Kif1a
Kif27
Kif2a
Kif3b
Kifap3
Kit
Klc2
Klf11
Klf13
Klf3
Klf7
Klf9
Klhdc10
Klhdc7a
Klhl11
Klhl18
Klhl2
Klhl20
Klhl24
Klhl3
Klhl36
Klhl4
Klhl42
Klhl5
Klhl7
Klhl9
Kmt5b
Kpna1
Kpna3
Kpna4
Kpna5
Kpna6
Kpnb1
Kras
Kremen1
Krit1
L3mbtl3
LOC101822443
LOC101822668
LOC101822874
LOC101822914
LOC101822933
LOC101822968
LOC101823150
LOC101823191
LOC101823309
LOC101823323
LOC101823746
LOC101824250
LOC101824396
LOC101824752
LOC101824803
LOC101824821
LOC101824959
LOC101825201
LOC101825589
LOC101825779
LOC101826074
LOC101826211
LOC101826424
LOC101826587
LOC101826636
LOC101826656
LOC101826830
LOC101827039
LOC101827088
LOC101827092
LOC101827380
LOC101827582
LOC101827584
LOC101828049
LOC101828090
LOC101828225
LOC101828273
LOC101828420
LOC101828489
LOC101828747
LOC101828751
LOC101828984
LOC101829054
LOC101829268
LOC101829317
LOC101829590
LOC101829946
LOC101830126
LOC101830367
LOC101830682
LOC101830717
LOC101830895
LOC101831368
LOC101831536
LOC101831582
LOC101832004
LOC101832031
LOC101832452
LOC101832671
LOC101832676
LOC101832777
LOC101833184
LOC101833521
LOC101833537
LOC101833744
LOC101834096
LOC101834130
LOC101834176
LOC101834192
LOC101834512
LOC101834833
LOC101834989
LOC101835177
LOC101835395
LOC101835477
LOC101835523
LOC101835914
LOC101836005
LOC101836211
LOC101836920
LOC101837048
LOC101837265
LOC101837628
LOC101837650
LOC101838072
LOC101838167
LOC101838170
LOC101838285
LOC101838408
LOC101838445
LOC101838805
LOC101839319
LOC101839501
LOC101839667
LOC101839883
LOC101840195
LOC101840419
LOC101840643
LOC101841157
LOC101841159
LOC101841249
LOC101841510
LOC101841673
LOC101841787
LOC101842501
LOC101842713
LOC101842723
LOC101842813
LOC101843125
LOC101843255
LOC101843345
LOC101843675
LOC101843983
LOC101844262
LOC101844395
LOC101844652
LOC101844656
LOC101844671
LOC101844684
LOC101844758
LOC101844785
LOC101844788
LOC101844923
LOC101844930
LOC106020767
LOC106020959
LOC106022247
LOC106022336
LOC106022533
LOC110339478
LOC110339479
LOC110342127
LOC110342221
LOC110343500
LOC110343647
LOC121132751
LOC121133595
LOC121133961
LOC121134007
LOC121134754
LOC121135131
LOC121135238
LOC121135425
LOC121136090
LOC121136366
LOC121136466
LOC121136522
LOC121136769
LOC121136834
LOC121136978
LOC121137038
LOC121137054
LOC121137093
LOC121137159
LOC121137606
LOC121137756
LOC121138034
LOC121138047
LOC121138058
LOC121138065
LOC121138108
LOC121138234
LOC121138235
LOC121138237
LOC121138254
LOC121138287
LOC121138311
LOC121138357
LOC121138358
LOC121138361
LOC121138364
LOC121138369
LOC121138567
LOC121138573
LOC121138594
LOC121138662
LOC121138686
LOC121138891
LOC121138899
LOC121139131
LOC121139415
LOC121139496
LOC121139918
LOC121139968
LOC121139980
LOC121140445
LOC121140746
LOC121140854
LOC121140982
LOC121141087
LOC121141837
LOC121142017
LOC121142257
LOC121142936
LOC121143246
LOC121143985
Lancl1
Lancl2
Larp4b
Lasp1
Lats1
Lats2
Lbr
Lclat1
Lcor
Ldlrad4
Lemd3
Lepr
Lgalsl
Lgr4
Lifr
Lig3
Lima1
Limd1
Lin54
Lin7c
Lin9
Lipa
Liph
Llgl1
Lmbrd1
Lmbrd2
Lmtk2
Lnpk
Lonrf3
Lox
Lpgat1
Lpin2
Lpin3
Lrba
Lrch1
Lrp12
Lrp4
Lrp5
Lrp6
Lrrc20
Lrrc3
Lrrc41
Lrrc58
Lrrc8a
Lrrc8b
Lrrc8c
Lrrc8d
Lrrcc1
Lrrfip1
Lrrk2
Lurap1
Luzp1
Lyn
Lysmd3
M6pr
Mab21l3
Mafk
Magi3
Mal2
Malt1
Maml1
Maml2
Maml3
Man1c1
Man2a2
Map2k4
Map2k7
Map3k1
Map3k13
Map3k2
Map3k21
Map3k3
Map3k5
Map3k7
Map4
Map4k2
Map4k3
Map4k4
Map4k5
Map6
Mapk1
Mapk1ip1l
Mapk6
Mapk8
Mapk9
Mapkap1
Mapre2
Marchf8
Mars2
Marveld2
Masp1
Mast2
Matr3
Mbd2
Mbnl2
Mbtps1
Mbtps2
Mcc
Mcl1
Mcm7
Mcu
Mcur1
Mdm2
Med1
Med12l
Med13
Med13l
Med14
Medag
Mef2a
Mef2d
Megf9
Mertk
Met
Mex3c
Mfap3
Mfn2
Mfsd1
Mfsd14b
Mfsd9
Mgat2
Mgat5
Mgrn1
Mia3
Mib1
Mical2
Mical3
Micall1
Micu2
Mid1
Mid2
Mideas
Midn
Mief1
Mier1
Mier3
Miga1
Mindy2
Minpp1
Mitf
Mlst8
Mmd
Mmgt1
Mms22l
Mnt
Mob1a
Mob1b
Mob3b
Mon2
Morc2
Mosmo
Mospd2
Mpp7
Mpzl2
Mrc1
Mrtfb
Msantd3
Msantd4
Msi2
Mtf1
Mtm1
Mtmr12
Mtmr2
Mtmr3
Mtmr6
Mtmr9
Mtpn
Mtr
Mtrex
Mtrr
Mtus1
Myd88
Myh10
Myh9
Mylk
Mynn
Myo10
Myo1c
Myo5b
Myo9a
Myo9b
Mysm1
N4bp1
Nab1
Nab2
Nacc1
Nacc2
Naf1
Napg
Natd1
Nbea
Nbeal1
Nbn
Ncapd3
Ncaph2
Ncbp3
Nck1
Nckap1
Ncoa2
Ncoa3
Ndst1
Neb
Nedd4
Nedd4l
Nek1
Nek7
Nemp1
Neo1
Nf1
Nf2
Nfatc1
Nfatc3
Nfe2l1
Nfic
Nfix
Nfkb1
Nfx1
Nhlrc2
Nhsl2
Nicn1
Nid1
Nipa2
Nipal3
Nkapd1
Nkapl
Nkiras2
Nol11
Nom1
Nono
Notch1
Notch2
Npepps
Nptn
Nr1d2
Nr2c1
Nr3c1
Nras
Nrbp1
Nrf1
Nrip1
Nrp2
Nsd2
Nsd3
Nsf
Nsmaf
Nt5dc3
Nt5e
Ntn1
Nuak1
Nubp1
Nufip2
Numa1
Nup153
Nup160
Nup50
Nup58
Nup98
Ocrl
Ogfod1
Olfml2a
Onecut1
Optn
Orc1
Orc3
Osbpl10
Osbpl11
Osbpl2
Osbpl8
Osbpl9
Osgin1
Osgin2
Otud4
Otud6b
Otulin
Oxr1
Oxsr1
P2ry2
Pabir2
Pacs1
Pacs2
Pafah1b1
Pak1
Pak2
Palld
Palm2akap2
Pam
Pank1
Pank3
Panx2
Papolg
Paqr3
Pard3
Pard6b
Parg
Parp11
Parp14
Parp4
Pars2
Parva
Parvb
Patj
Patl1
Patl2
Pawr
Pcdh12
Pcdh17
Pcgf5
Pcm1
Pcnx1
Pcnx3
Pcyt1a
Pdcl
Pde12
Pde3a
Pde4b
Pde4d
Pde5a
Pde7b
Pdgfb
Pdgfra
Pdha1
Pdik1l
Pdp1
Pdpk1
Pds5a
Pds5b
Pdzd8
Peak1
Pecam1
Peli1
Peli2
Pgap1
Pgm5
Phactr4
Phc1
Phf13
Phf2
Phf3
Phf6
Phlpp1
Phlpp2
Phtf1
Pi4k2a
Pias1
Picalm
Pik3c2a
Pik3cb
Pik3r4
Pip4k2c
Pip5k1a
Pip5k1c
Pitrm1
Pja2
Pkd2
Pkn2
Pknox1
Pkp2
Pkp4
Plagl2
Plcb4
Pld1
Plekha1
Plekhb2
Plekhf2
Plekhg1
Plekhh1
Plekhm1
Plekhm3
Plk2
Plpp6
Pls3
Plxnb2
Pm20d2
Pnpla8
Podxl
Pogk
Pola1
Polk
Polq
Polr2b
Polr3b
Polr3f
Pom121c
Pou2f1
Ppara
Ppargc1b
Ppfia1
Ppfibp1
Pphln1
Ppip5k2
Ppl
Ppm1f
Ppm1h
Ppm1l
Ppm1m
Ppp1cb
Ppp1r13b
Ppp1r16b
Ppp1r26
Ppp2r2a
Ppp2r3a
Ppp2r5b
Ppp3cb
Ppp3r1
Ppp4r1
Ppp6r3
Pprc1
Prdm4
Prex2
Prickle1
Prickle2
Prkaa1
Prkacb
Prkar2a
Prkar2b
Prkca
Prkce
Prkch
Prkci
Prkcz
Prkg1
Prkx
Prox1
Prpf18
Prr12
Prr14l
Prrc2a
Prrc2b
Prrg1
Prrg4
Prss23
Prtg
Prxl2c
Psd3
Pstpip2
Ptar1
Ptbp3
Ptch1
Ptdss1
Pten
Ptger3
Ptgs1
Ptk2
Ptma
Ptp4a1
Ptpn11
Ptpn12
Ptpn4
Ptpn9
Ptpra
Ptprb
Ptprf
Ptprg
Ptprj
Ptprm
Pum2
Pxmp4
Pxylp1
Pygo1
Qki
Qser1
Qsox2
Rab10
Rab11fip1
Rab11fip2
Rab11fip3
Rab22a
Rab27a
Rab32
Rab43
Rab5a
Rab5b
Rab6a
Rabgap1
Rabgap1l
Rad21
Ralgapa1
Ralgapa2
Ralgapb
Ralgds
Ralgps2
Ranbp10
Ranbp2
Ranbp9
Rap2a
Rap2b
Rapgef1
Rapgef2
Rapgef6
Rasa1
Rasa2
Rasal2
Rassf3
Rassf5
Rassf8
Rbbp8
Rbm15b
Rbm19
Rbm22
Rbm27
Rbpj
Rc3h1
Rc3h2
Rcbtb1
Rcc2
Rcor1
Rdh13
Rdx
Reep1
Reep3
Rel
Reps2
Rffl
Rfwd3
Rgl1
Rgs6
Rhbdd1
Rhob
Rhobtb2
Rhobtb3
Rhou
Ric1
Ric8a
Rictor
Rif1
Riox1
Ripk4
Ripor1
Rlf
Rlim
Rnd1
Rnf111
Rnf114
Rnf125
Rnf141
Rnf145
Rnf150
Rnf152
Rnf170
Rnf19a
Rnf2
Rnf38
Rnf4
Rnf40
Rnf6
Rngtt
Rnmt
Rp2
Rpa1
Rps6ka3
Rptor
Rragc
Rragd
Rreb1
Rubcn
Rufy1
S1pr2
Sacm1l
Sacs
Samd15
Samd4a
Samd8
Samd9
Samhd1
Sanbr
Sap130
Sav1
Sbf2
Scaf11
Scaf8
Scamp1
Scarb2
Scpep1
Scrn3
Scyl2
Sdad1
Sde2
Sec14l1
Sec16a
Sec23b
Sec24a
Sec24b
Secisbp2l
Sel1l
Sel1l3
Selenoi
Sema4b
Sema6a
Senp1
Senp2
Senp5
Senp7
Septin10
Septin11
Serinc1
Serinc3
Serinc5
Sesn3
Sestd1
Setbp1
Setd1b
Setd2
Setd5
Setd7
Setx
Sez6l2
Sfmbt2
Sft2d2
Sgcb
Sgms1
Sgms2
Sgsm2
Sgtb
Sh3bp4
Sh3bp5
Sh3d19
Sh3glb1
Shc1
Shoc2
Shprh
Shroom4
Sik2
Sin3a
Sinhcaf
Sipa1l1
Sipa1l2
Sirpa
Sirt1
Skil
Slain2
Slc10a5
Slc10a7
Slc11a2
Slc12a2
Slc12a6
Slc16a10
Slc16a12
Slc16a9
Slc17a4
Slc17a5
Slc1a4
Slc20a1
Slc22a23
Slc23a2
Slc26a2
Slc30a4
Slc30a5
Slc30a7
Slc35a3
Slc35a5
Slc35b4
Slc35c1
Slc35d1
Slc35e1
Slc35e3
Slc36a4
Slc37a3
Slc38a4
Slc38a9
Slc40a1
Slc44a1
Slc45a3
Slc45a4
Slc46a1
Slc4a4
Slc4a7
Slc5a3
Slc7a2
Slc9a7
Slc9a9
Slco2a1
Slf2
Slfn5
Slk
Smad1
Smad2
Smad3
Smad4
Smad5
Smarca5
Smc5
Smchd1
Smpdl3a
Smurf1
Snn
Snrk
Sntb1
Snx12
Snx13
Snx16
Snx2
Snx30
Snx33
Snx9
Socs5
Socs6
Socs7
Sorbs1
Sorbs2
Sos1
Sos2
Sox13
Sox18
Sox7
Sp2
Sp3
Sp4
Spag16
Spag9
Spast
Spata13
Spata18
Spata2
Spata6
Spats2
Spcs3
Specc1
Specc1l
Spen
Spin1
Spopl
Sppl2a
Spred1
Spred2
Spring1
Sprtn
Spsb1
Sptan1
Sptbn1
Sptbn2
Sptlc2
Spty2d1
Srpra
Srxn1
Ssh1
St3gal1
St6galnac3
Stag1
Stam2
Stat1
Stat3
Stat6
Stau2
Steap3
Steep1
Stim2
Sting1
Stk10
Stk35
Stk4
Stk40
Ston1
Strn
Strn3
Stt3b
Stx17
Suco
Sulf2
Sun1
Susd6
Suz12
Swap70
Swt1
Syne3
Synj1
Synm
Synrg
Tab2
Tab3
Tacc1
Taf4
Taf4b
Taf5l
Taf6
Tanc2
Taok1
Tapt1
Tatdn2
Tbc1d12
Tbc1d15
Tbc1d19
Tbc1d20
Tbc1d22b
Tbc1d23
Tbc1d2b
Tbc1d8b
Tbc1d9b
Tbck
Tbl1x
Tbl1xr1
Tcaim
Tcf12
Tcf20
Tdrd7
Tead1
Tec
Tef
Tek
Tent2
Tex10
Tfb2m
Tfdp1
Tfip11
Tgfa
Tgfbr1
Tgfbr2
Tgfbr3
Tgfbrap1
Tgm2
Tgoln2
Thap12
Thbs2
Thnsl1
Thsd1
Thsd4
Ticam1
Tie1
Tjp1
Tjp2
Tlk1
Tlk2
Tln1
Tlnrd1
Tm9sf3
Tmc7
Tmcc3
Tmed10
Tmed5
Tmed8
Tmem127
Tmem132b
Tmem167a
Tmem167b
Tmem168
Tmem170b
Tmem184b
Tmem185a
Tmem185b
Tmem186
Tmem204
Tmem241
Tmem26
Tmem260
Tmem30b
Tmem62
Tmem65
Tmf1
Tmod3
Tmpo
Tmppe
Tmtc3
Tmx3
Tnfaip1
Tnfaip2
Tnfrsf11a
Tnfrsf1a
Tnfsf10
Tnks
Tnks2
Tnpo1
Tns3
Togaram1
Tom1l2
Top2b
Topbp1
Tor1aip1
Tox4
Tp53bp1
Tp53inp2
Tpd52
Tpp1
Tpp2
Traf3
Traf6
Trak2
Trappc10
Trappc8
Trim16
Trim23
Trim32
Trim33
Trim35
Trim36
Trim37
Trim44
Trim56
Trim59
Trim68
Trio
Trip11
Trip4
Trmt2b
Trpm7
Tsc1
Tshz1
Tsr1
Tstd2
Ttc21b
Ttc28
Ttc7b
Ttc9c
Ttl
Ttll5
Ttll7
Ttyh3
Tubgcp4
Tubgcp5
Tulp4
Tut4
Tut7
Twf1
Twsg1
Txndc16
Txndc5
Txnrd1
Txnrd3
Uba3
Uba6
Ube2j1
Ube2q2
Ube2w
Ube3b
Ube3c
Ube4b
Ubr1
Ubr5
Ubtd2
Uevld
Uggt1
Uhmk1
Uhrf1bp1l
Ulk2
Unc13b
Unc5b
Uprt
Urb2
Uri1
Usf3
Usp1
Usp10
Usp12
Usp22
Usp24
Usp27x
Usp28
Usp46
Usp53
Usp6nl
Usp7
Usp9x
Utp15
Utrn
Uvrag
Vav3
Vcl
Vcpip1
Vezf1
Virma
Vma21
Vmp1
Vopp1
Vps13a
Vps13b
Vps13c
Vps26a
Vps35
Vps37a
[truncated: 116 more rows]
