# Supplementary material for: Comparative liver transcriptome analysis in hamsters infected with food-borne trematodes Opisthorchis felineus, Opisthorchis viverrini, or Clonorchis sinensis
Source: PLoS Negl Trop Dis. 2024 Dec 9;18(12):e0012685. doi: 10.1371/journal.pntd.0012685 (PMC11627427; doi:10.1371/journal.pntd.0012685)
Supplement: S17 Table — (XLSX) [file pntd.0012685.s017.xlsx]

## Sheet: Sheet1
Table ST17. Cluster 9 of WGCNA genes and their functional annotation
			KEGG enriched pathways in cluster 9 genes
2149 genes			Term	Overlap	P-value	Adjusted P-value	Odds Ratio	Combined Score	Genes
Abcc4			ECM-receptor interaction	37/88	3.69054e-14	1.09978e-11	6.11445	189.123	ITGB5;LAMA2;LAMA4;LAMA3;TNC;LAMC2;LAMC1;HMMR;THBS1;THBS3;SPP1;ITGB8;ITGB7;ITGB6;ITGA4;ITGA3;NPNT;HSPG2;COL1A1;COL1A2;COL4A2;COL4A1;COL4A4;COL6A2;COL4A3;COL6A1;COL4A6;ITGA8;COL4A5;COL6A3;SDC1;COL6A6;ITGA6;COL6A5;COL9A2;AGRN;CD44
Abcg1			Focal adhesion	58/201	9.79945e-13	1.46012e-10	3.43485	94.9779	ITGB5;TNC;LAMC2;LAMC1;ACTG1;MYLK4;CCND2;RAC2;CAPN2;RAC3;ITGB8;ITGB7;RAC1;ITGB6;PDGFRB;ITGA4;PRKCB;ITGA3;ACTN1;RHOA;VAV1;COL4A2;COL4A1;COL4A4;COL6A2;COL4A3;COL6A1;COL4A6;ITGA8;COL4A5;COL6A3;COL6A6;ITGA6;COL6A5;SHC4;SHC2;LAMA2;SRC;LAMA4;LAMA3;PDGFA;THBS1;THBS3;RAP1B;CDC42;PDGFD;PDGFC;ERBB2;SPP1;PAK6;FYN;JUN;CAV2;VEGFD;COL1A1;COL1A2;ZYX;COL9A2
Abhd11			Cell adhesion molecules	42/148	2.25106e-09	2.23605e-07	3.33699	66.4457	CD86;CNTNAP2;ITGAM;SELPLG;SDC3;VTCN1;F11R;ITGAL;VSIR;SPN;CDH4;CDH1;CLDN23;CTLA4;ITGB8;ITGB7;ICOS;CD99;CD276;VCAM1;ITGA4;NEGR1;PDCD1LG2;CLDN6;CD2;CLDN4;OCLN;CD4;CLDN3;PTPRC;SELL;CD6;CLDN9;CLDN7;ITGA8;SDC1;CLDN18;CD226;ITGA6;PDCD1;CD22;NECTIN2
Abi2			Leukocyte transendothelial migration	34/114	1.89164e-08	1.40927e-06	3.571	63.504	ITK;ITGAM;NCF1;NCF2;NCF4;THY1;F11R;ITGAL;ACTG1;GNAI2;RAP1B;CDC42;CLDN23;RAC2;RAC1;CD99;VCAM1;ITGA4;PRKCB;ACTN1;MMP2;MSN;RHOH;MMP9;RHOA;VAV1;CLDN6;CLDN4;OCLN;CLDN3;CLDN9;CLDN7;CLDN18;EZR
Ablim1			PI3K-Akt signaling pathway	71/354	1.47059e-07	8.57178e-06	2.12104	33.3691	ITGB5;FLT3;YWHAB;TNC;LAMC2;LAMC1;PIK3CG;CASP9;CCND2;YWHAQ;ITGB8;ITGB7;RAC1;ITGB6;JAK3;YWHAH;PDGFRB;IL4R;SYK;ITGA4;ITGA3;F2R;COL4A2;CCNE1;COL4A1;COL4A4;COL6A2;COL4A3;COL6A1;COL4A6;ITGA8;COL4A5;COL6A3;COL6A6;ITGA6;COL6A5;TP53;TLR4;TLR2;CREB5;CSF1R;LAMA2;LAMA4;LAMA3;LPAR2;PDGFA;IL2RG;THBS1;RELA;THBS3;GNG2;CD19;PDGFD;PDGFC;ERBB2;SPP1;FGF23;NGFR;VEGFD;COL1A1;COL1A2;PPP2R2C;CDK4;RHEB;FGF19;GNB1;GNB4;CO…
Abr			B cell receptor signaling pathway	26/81	1.72586e-07	8.57178e-06	3.96263	61.7075	DAPP1;BCL10;RELA;RASGRP3;CD79B;CD79A;PPP3CC;CD19;INPP5D;BLNK;RAC2;RAC3;RAC1;CR2;JUN;CD72;SYK;PRKCB;NFATC2;VAV1;BTK;FCGR2B;NFKBIE;PIK3AP1;CARD11;CD22
Abracl			Pathways in cancer	94/531	7.22803e-07	3.07707e-05	1.82278	25.7743	SPI1;FLT3;IL5RA;LAMC2;LAMC1;BBC3;CASP9;EDNRA;FRAT1;FRAT2;RPS6KA5;CCND2;CASP8;CDH1;PIM1;RAC2;RAC3;RAC1;JAK3;PDGFRB;RALBP1;IL4R;PRKCB;IFNGR1;ITGA3;IFNGR2;MMP2;F2R;WNT9A;TRAF1;MMP9;RHOA;RUNX1;CCNA2;MSH2;COL4A2;CCNE1;COL4A1;COL4A4;COL4A3;CKS2;COL4A6;RARB;BIRC5;COL4A5;ITGA6;TP53;PTGER4;CSF1R;RALB;LAMA2;GSTP1;PTGER2;LAMA4;LAMA3;PDGFA;LPAR2;IL2RG;RASGRP1;RELA;GNAI2;PLD2;RASGRP3;CDC42;GNG2;ERBB2;STAT4;E2…
Ackr2			Cell cycle	32/124	1.79599e-06	6.69007e-05	2.91783	38.6027	YWHAB;TTK;PKMYT1;CDC14A;CDC20;CCNB2;CCNB1;CCND2;CDC23;PTTG1;YWHAQ;E2F1;SFN;E2F5;BUB1;YWHAH;TGFB2;CDKN2A;CDC6;CDC25B;CCNA2;DBF4;RBL1;CCNE1;CDK4;CDK1;MCM3;MCM4;MCM5;MCM6;TP53;MCM2
Ackr3			Protein digestion and absorption	28/103	2.59812e-06	8.60266e-05	3.12889	40.2398	COL17A1;COL15A1;KCNE3;COL14A1;ELN;COL12A1;ATP1A2;ATP1B3;ATP1B1;COL1A1;COL3A1;COL1A2;SLC7A7;COL4A2;SLC7A8;COL4A1;COL4A4;KCNQ1;COL6A2;COL4A3;COL6A1;COL4A6;COL4A5;COL8A1;COL6A3;COL6A6;COL9A2;COL6A5
Acot9			Primary immunodeficiency	15/38	3.8925e-06	0.000115997	5.44843	67.8682	CIITA;TNFRSF13B;TNFRSF13C;CD3E;IL2RG;CD3D;CD79A;CD4;PTPRC;LCK;CD19;BLNK;BTK;ICOS;JAK3
Acp5			Small cell lung cancer	25/92	8.84442e-06	0.000222119	3.12421	36.3524	LAMA2;LAMA4;LAMA3;LAMC2;LAMC1;FHIT;RELA;CASP9;E2F1;BAK1;NOS2;ITGA3;TRAF1;COL4A2;CCNE1;COL4A1;CDK4;COL4A4;COL4A3;CKS2;COL4A6;COL4A5;RARB;ITGA6;TP53
Acsl3			Osteoclast differentiation	31/127	8.94439e-06	0.000222119	2.70698	31.4673	CSF1R;SPI1;NCF1;NCF2;NCF4;TNFRSF11B;RELA;RELB;SOCS1;PPP3CC;CTSK;BLNK;ACP5;FYN;RAC1;JUNB;JUN;TGFB2;JUND;SYK;IFNGR1;IFNGR2;NFATC2;GAB2;OSCAR;NFKB2;LCK;BTK;LCP2;TAB1;FCGR2B
Acsl6			Hematopoietic cell lineage	26/99	1.15346e-05	0.000264408	2.98252	33.9117	CSF1R;ITGAM;FLT3;IL5RA;CD3E;CD3D;CD19;CD38;CD37;CD59;CR2;IL4R;ITGA4;ITGA3;IL1R2;CD2;FCER2;CD4;CD5;CR1L;CD9;ITGA6;CD24;MS4A1;CD22;CD44
Actg1			Regulation of actin cytoskeleton	45/218	1.24714e-05	0.000265463	2.18552	24.679	ITGAM;ITGB5;SRC;ARPC1B;LPAR2;PDGFA;ITGAL;IQGAP3;ACTG1;MYLK4;CDC42;RRAS;PDGFD;PDGFC;RAC2;PIP4K2A;RAC3;PAK6;ITGB8;NCKAP1L;ITGB7;RAC1;ITGB6;FGF23;PDGFRB;ITGA4;ITGA3;ACTN1;F2R;LIMK1;RRAS2;MSN;ARPC5;RHOA;VAV1;TIAM1;DIAPH3;ABI2;FGF19;ITGA8;ITGA6;EZR;FGFR3;ARHGEF6;FGFR1
Actn1			Tight junction	37/169	1.86061e-05	0.000352722	2.35165	25.6142	TUBAL3;SRC;ARPC1B;WAS;PARD6G;ARHGAP17;CACNA1D;F11R;ACTG1;CDC42;CLDN23;ERBB2;MARVELD3;RAC1;SYNPO;RAB8B;JUN;ACTN1;MSN;ARPC5;CGN;RHOA;RUNX1;CLDN6;TIAM1;CLDN4;OCLN;CLDN3;PPP2R2C;CLDN9;CDK4;CLDN7;CLDN18;HCLS1;AMOTL2;ARHGEF2;EZR
Actr1b			Axon guidance	39/182	1.89381e-05	0.000352722	2.28884	24.8896	EPHB6;SEMA7A;SEMA3D;SRC;NTN4;SEMA3G;PARD6G;SEMA3F;ROBO1;GNAI2;NTN3;EFNB2;CDC42;EFNB1;ABLIM1;PPP3CC;RRAS;DPYSL2;RAC2;PLXNA1;RAC3;PAK6;FYN;PLXNC1;RAC1;EPHB2;EPHB3;WNT4;SEMA4A;TRPC6;SEMA4D;LIMK1;SEMA4C;NFATC2;UNC5D;RHOA;PLXNB1;EPHA1;EPHA3
Acyp1			Amoebiasis	26/102	2.04635e-05	0.000358713	2.86431	30.9255	SERPINB10;ITGAM;LAMA2;LAMA4;LAMA3;HSPB1;LAMC2;LAMC1;RELA;IL10;TGFB2;NOS2;PRKCB;ACTN1;IL1R2;COL1A1;COL3A1;COL1A2;COL4A2;COL4A1;COL4A4;COL4A3;COL4A6;COL4A5;TLR4;TLR2
Adam12			Proteoglycans in cancer	42/205	2.88309e-05	0.000441545	2.1631	22.6131	ITGB5;SRC;IHH;ITPR3;THBS1;ACTG1;CDC42;RRAS;PLAU;GPC1;ERBB2;TIMP3;RAC1;WNT4;TGFB2;PRKCB;CAV2;LUM;MMP2;FZD6;GAB1;RRAS2;WNT7A;MSN;WNT9A;HSPG2;MMP9;RHOA;VAV1;COL1A1;TIAM1;COL1A2;SDC1;HCLS1;FAS;HPSE;EZR;TP53;TLR4;CD44;TLR2;FGFR1
Adam19			T cell receptor signaling pathway	26/104	2.94964e-05	0.000441545	2.79055	29.1089	ITK;BCL10;CD3E;RASGRP1;CD3D;RELA;CDC42;PPP3CC;CTLA4;PAK6;FYN;ICOS;IL10;JUN;NFATC2;RHOA;VAV1;CD4;PTPRC;CDK4;LCK;LCP2;CD247;PDCD1;NFKBIE;CARD11
Adam8			Chemokine signaling pathway	40/192	2.96339e-05	0.000441545	2.20845	23.0267	SHC4;ITK;SHC2;NCF1;SRC;WAS;ARRB1;CXCR6;CXCL13;CX3CL1;PIK3CG;RELA;CXCL16;GNAI2;RAP1B;CDC42;PREX1;GNG2;CXCR3;RAC2;RAC3;CCR7;CCR6;RAC1;CCL19;JAK3;CCL17;CCR3;CCR2;CCL24;CCL22;CCL21;PRKCB;RHOA;VAV1;TIAM1;CXCL11;GNB1;GNB4;DOCK2
Adamts14			Cytokine-cytokine receptor interaction	55/295	3.25675e-05	0.000462149	1.92734	19.9137	TNFRSF13B;AMHR2;IL5RA;TNFRSF13C;CXCL13;CX3CL1;IL27RA;CXCL16;TNFSF13B;TNFRSF8;CCR7;CCR6;IL13RA2;CCR3;CCR2;IL10;IL4R;TNFRSF12A;IFNGR1;IL1R2;IFNGR2;TNFRSF1B;IL17RC;LTA;LTB;TNFRSF21;CSF1R;TNFRSF11B;CXCR6;IL2RG;IL1RL1;CXCR3;CCL19;CCL17;RELT;GDF10;NGFR;CCL24;TGFB2;CCL22;CCL21;IL10RB;TNFSF12;IL10RA;LIF;IFNLR1;GDF6;BMP6;BMP5;CXCL11;CD4;CLCF1;FAS;ACKR3;IL17D
Adamts2			Human papillomavirus infection	60/331	3.47392e-05	0.000470559	1.86321	19.1308	ITGB5;TNC;LAMC2;LAMC1;CCND2;CASP8;ITGB8;ITGB7;ITGB6;PDGFRB;ITGA4;ITGA3;WNT9A;CCNA2;PKM;RBL1;COL4A2;CCNE1;COL4A1;COL4A4;COL6A2;COL4A3;COL6A1;COL4A6;ITGA8;COL4A5;COL6A3;COL6A6;ITGA6;COL6A5;TP53;CREB5;PTGER4;LAMA2;LAMA4;LAMA3;PARD6G;PSEN1;THBS1;RELA;THBS3;CDC42;SPP1;E2F1;FADD;BAK1;WNT4;TCF7L1;FZD6;MX1;EIF2AK2;WNT7A;ISG15;COL1A1;COL1A2;PPP2R2C;CDK4;RHEB;FAS;COL9A2
Adamts5			p53 signaling pathway	20/73	5.98909e-05	0.000775978	3.15464	30.6725	RRM2;CDKN2A;GORAB;IGFBP3;SERPINE1;SHISA5;THBS1;BBC3;CASP9;CCNB2;CCNB1;CASP8;CCND2;CCNE1;CDK4;CCNG2;CDK1;FAS;SFN;TP53
Adamts7			NF-kappa B signaling pathway	25/104	8.33486e-05	0.00103491	2.64786	24.87	BCL2A1;TNFAIP3;BCL10;TNFRSF13C;RELA;TNFSF13B;RELB;PLAU;BLNK;CCL19;CARD10;TICAM2;VCAM1;SYK;CCL21;PRKCB;TRAF1;NFKB2;LCK;BTK;LTA;TAB1;LTB;TLR4;CARD11
Adamts9			Yersinia infection	30/137	0.000109869	0.00130964	2.34778	21.4029	WIPF1;SRC;ARHGEF28;ARPC1B;WIPF3;WAS;NLRC4;RELA;ACTG1;CDC42;RPS6KA2;RPS6KA1;RAC2;RAC3;RAC1;IL10;JUN;ITGA4;LIMK1;RHOG;NFATC2;ARPC5;RHOA;VAV1;CD4;LCK;LCP2;TAB1;TLR4;SKAP2
Adamtsl2			Pathogenic Escherichia coli infection	39/197	0.000118661	0.00136003	2.06979	18.7093	TUBAL3;WIPF1;SRC;ARPC1B;WIPF3;LPAR2;RELA;ACTG1;CASP9;CDC42;CYTH3;CASP8;CLDN23;NCKAP1L;FYN;FADD;RAC1;BAK1;JUN;TUBB;F2R;ARPC5;RHOA;CLDN6;MYO1D;CLDN4;OCLN;CLDN3;TUBB2A;CLDN9;CLDN7;MYO5C;CLDN18;HCLS1;FAS;ARHGEF2;TAB1;EZR;TLR4
Adap1			Toxoplasmosis	25/112	0.000290469	0.00320592	2.40329	19.5725	CIITA;LAMA2;LAMA4;LAMA3;LAMC2;LAMC1;PIK3CG;RELA;GNAI2;CASP9;SOCS1;CASP8;ALOX5;IL10;TGFB2;NOS2;IFNGR1;IL10RB;IFNGR2;IL10RA;HSPA2;ITGA6;TAB1;TLR4;TLR2
Adcyap1r1			AGE-RAGE signaling pathway in diabetic complications	23/100	0.000315906	0.00336214	2.49723	20.1279	JUN;TGFB2;VCAM1;PRKCB;MMP2;SERPINE1;VEGFD;AGER;RELA;COL1A1;CDC42;COL3A1;COL1A2;COL4A2;COL4A1;CDK4;COL4A4;COL4A3;PIM1;COL4A6;COL4A5;NOX4;RAC1
Adgra2			MAPK signaling pathway	50/294	0.000701003	0.00720341	1.71891	12.4844	FLT3;HSPB1;ARRB1;RPS6KA5;PPP3CC;DUSP10;RPS6KA2;RPS6KA1;STMN1;RAC2;RAC3;RAC1;DUSP4;PDGFRB;DUSP5;PRKCB;RRAS2;PLA2G4A;DUSP8;CDC25B;CACNB3;MAPKAPK2;TP53;CSF1R;PDGFA;CACNA1D;RASGRP1;RELA;RELB;RASGRP3;RAP1B;CDC42;RRAS;PDGFD;PDGFC;ERBB2;FGF23;NGFR;JUN;TGFB2;JUND;VEGFD;HSPA2;NFKB2;FGF19;FAS;TAB1;PTPN7;FGFR3;FGFR1
Adgre1			Bladder cancer	12/41	0.00092222	0.00883678	3.45092	24.1176	RPS6KA5;SRC;CDH1;CDKN2A;CDK4;MMP2;ERBB2;E2F1;THBS1;MMP9;FGFR3;TP53
Adgre3			Pancreatic cancer	18/76	0.000946996	0.00883678	2.59126	18.0409	RALBP1;TGFB2;RALB;CDKN2A;RELA;PLD2;CASP9;CDC42;RAD51;CDK4;ERBB2;RAC2;E2F1;RAC3;RAC1;BAK1;TP53;ARHGEF6
Adgre5			Ras signaling pathway	41/232	0.000948916	0.00883678	1.79833	12.5168	SHC4;CSF1R;SHC2;RALB;FLT3;PDGFA;PLA2G5;RASAL3;RASGRP1;RELA;PLD2;RASGRP3;RAP1B;CDC42;GNG2;RRAS;PDGFD;PDGFC;RAC2;RAC3;PAK6;RAC1;FGF23;PDGFRB;NGFR;RALBP1;PRKCB;PLA2G2A;GAB1;RRAS2;PLA2G4A;VEGFD;GAB2;RHOA;TIAM1;FGF19;GNB1;GNB4;FGFR3;PLA1A;FGFR1
Adgrf4			DNA replication	11/36	0.00100709	0.00909436	3.66859	25.3158	POLD3;POLD4;RFC2;POLE3;MCM3;RPA2;MCM4;MCM5;MCM6;POLE;MCM2
Adgrg1			Leishmaniasis	18/77	0.00111384	0.00970099	2.54719	17.3208	IL10;JUN;MARCKSL1;TGFB2;ITGAM;NCF1;ITGA4;NOS2;NCF2;IFNGR1;PRKCB;IFNGR2;NCF4;RELA;CR1L;TAB1;TLR4;TLR2
Afap1			Adherens junction	17/71	0.00113938	0.00970099	2.62794	17.8102	TCF7L1;SRC;ACTN1;WAS;RHOA;ACTG1;CDC42;CDH1;ERBB2;RAC2;SNAI1;RAC3;SNAI2;FYN;RAC1;NECTIN2;FGFR1
Afap1l2			Fc gamma R-mediated phagocytosis	21/97	0.00129856	0.0107492	2.30804	15.3404	MARCKSL1;NCF1;SYK;PRKCB;ARPC1B;LIMK1;WAS;PLA2G4A;ARPC5;GAB2;ASAP2;VAV1;PLD2;CDC42;PTPRC;BIN1;INPP5D;RAC2;RAC1;FCGR2B;PLPP1
Agbl2			C-type lectin receptor signaling pathway	22/104	0.00138954	0.0111915	2.24132	14.7452	IL10;JUN;CCL22;SYK;SRC;NFATC2;RRAS2;ITPR3;BCL10;LSP1;RHOA;RELA;NFKB2;RELB;CASP8;PPP3CC;RRAS;CLEC7A;MAPKAPK2;CLEC4E;IL17D;CCL17
Ager			Epstein-Barr virus infection	36/202	0.00160995	0.0126254	1.8151	11.6739	TNFAIP3;CD3E;ITGAL;CD3D;RELA;RELB;CASP9;CCND2;CASP8;CD19;BLNK;E2F1;FADD;RAC1;BAK1;JAK3;JUN;CR2;SYK;EIF2AK2;ISG15;RUNX3;NFKB2;CCNA2;FCER2;CCNE1;CDK4;BTK;IRF7;FAS;TAB1;CD247;NFKBIE;TP53;CD44;TLR2
Ago4			Measles	27/139	0.00165719	0.0126626	2.01525	12.9029	TNFAIP3;CD3E;IL2RG;CD3D;RELA;BBC3;CASP9;CCND2;CASP8;FADD;BAK1;JAK3;SLAMF1;JUN;MX1;EIF2AK2;MSN;HSPA2;CCNE1;CDK4;IRF7;FAS;TLR7;FCGR2B;TP53;TLR4;TLR2
Agrn			Viral protein interaction with cytokine and cytokine receptor	21/100	0.00194019	0.0144544	2.22002	13.864	IL10;CSF1R;CCL24;CCL22;CCL21;IL10RB;IL10RA;CXCL13;TNFRSF1B;IL2RG;CX3CL1;CXCL11;CXCR3;LTA;ACKR3;CCR7;CCR6;CCL19;CCL17;CCR3;CCR2
Ahnak2			Cellular senescence	29/156	0.00229238	0.0166617	1.90906	11.6036	MRE11;SERPINE1;CACNA1D;ITPR3;FOXM1;RELA;CCNB2;CCNB1;CCND2;PPP3CC;RRAS;CAPN2;E2F1;CAPN1;E2F5;TGFB2;CDKN2A;IGFBP3;NFATC2;RRAS2;CCNA2;RBL1;CCNE1;CDK4;RHEB;MAPKAPK2;CDK1;TP53;SLC25A4
Ajuba			Arrhythmogenic right ventricular cardiomyopathy	17/77	0.00290065	0.0201022	2.36434	13.8144	TCF7L1;ITGB5;ITGA4;LAMA2;ITGA3;ATP2A3;CACNA1D;ACTG1;CACNB3;SGCD;ITGA8;ITGB8;ITGB7;DSG2;ITGA6;ITGB6;DSC2
Ak1			Bacterial invasion of epithelial cells	17/77	0.00290065	0.0201022	2.36434	13.8144	SHC4;SHC2;SEPTIN1;SRC;CAV2;SEPTIN2;ARPC1B;GAB1;RHOG;ARPC5;RHOA;ACTG1;SEPTIN8;CDC42;CDH1;HCLS1;RAC1
Akna			Wnt signaling pathway	30/166	0.0030334	0.0205444	1.84413	10.6924	CTNND2;PSEN1;PRICKLE4;FRAT1;CCND2;FRAT2;PPP3CC;WIF1;RAC2;RAC3;RAC1;WNT4;JUN;TCF7L1;MMP7;PRKCB;CTNNBIP1;FZD6;NFATC2;WNT7A;CSNK1E;WNT9A;RHOA;VANGL1;SFRP4;SFRP2;VANGL2;DAAM1;BAMBI;TP53
Aldh18a1			Rap1 signaling pathway	36/210	0.00317942	0.0210548	1.73086	9.95428	CSF1R;ITGAM;RALB;SRC;LPAR2;PDGFA;PARD6G;ITGAL;SIPA1L3;THBS1;GNAI2;ACTG1;RASGRP3;RAP1B;CDC42;RRAS;CDH1;PDGFD;PDGFC;RAC2;RAC3;RAC1;FGF23;PDGFRB;NGFR;PRKCB;F2R;VEGFD;RHOA;VAV1;TIAM1;FGF19;EVL;LCP2;FGFR3;FGFR1
Aldh1a3			Transcriptional misregulation in cancer	33/192	0.00441036	0.0285715	1.73531	9.41199	CD86;CSF1R;SPI1;ITGAM;BCL2A1;FLT3;CEBPE;PDGFA;MLLT3;RELA;CCND2;PLAU;ITGB7;BAK1;PROM1;ELANE;NGFR;ARNT2;BCL11B;IGFBP3;IL1R2;TFE3;PAX5;TRAF1;ETV4;MMP9;FLI1;PML;RUNX1;CCNA2;SPINT1;TP53;CDK14
Aldh1b1			Apoptosis	26/142	0.00462036	0.029295	1.87239	10.0684	HRK;BCL2A1;TUBAL3;ITPR3;RELA;ACTG1;BBC3;LMNB1;CASP9;CTSO;CASP8;CTSK;CAPN2;CTSH;CAPN1;FADD;BAK1;BOK;NGFR;JUN;PARP2;TRAF1;PTPN13;BIRC5;FAS;TP53
Alox5			Relaxin signaling pathway	24/129	0.00515743	0.032019	1.90881	10.0543	SHC4;SHC2;JUN;NOS2;SRC;MMP2;ARRB1;VEGFD;MMP9;RELA;GNAI2;COL1A1;COL3A1;COL1A2;GNG2;COL4A2;COL4A1;COL4A4;COL4A3;GNB1;COL4A6;GNB4;COL4A5;CREB5
Alpk3			PD-L1 expression and PD-1 checkpoint pathway in cancer	18/89	0.00595884	0.0362395	2.11525	10.8362	BATF2;JUN;TICAM2;IFNGR1;IFNGR2;NFATC2;CD3E;CD3D;RASGRP1;RELA;CD4;PPP3CC;LCK;CD247;PDCD1;NFKBIE;TLR4;TLR2
Alpl			Fluid shear stress and atherosclerosis	25/139	0.0068248	0.0406758	1.83131	9.13307	NCF1;NCF2;SRC;GSTP1;PDGFA;RELA;ACTG1;GPC1;RAC2;HMOX1;RAC3;RAC1;NQO1;JUN;VCAM1;CAV2;IL1R2;MMP2;MMP9;RHOA;KLF2;SDC1;ARHGEF2;TP53;NFE2L2
Als2cl			Neurotrophin signaling pathway	22/119	0.00775648	0.0445947	1.89313	9.19913	SHC4;BEX3;NGFR;SHC2;JUN;RIPK2;SORT1;GAB1;IRAK3;PSEN1;RHOA;RELA;RAP1B;CDC42;RPS6KA5;IRAK2;RPS6KA2;RPS6KA1;MAPKAPK2;RAC1;NFKBIE;TP53
Amhr2			TNF signaling pathway	21/112	0.00778163	0.0445947	1.92597	9.35248	JUN;VCAM1;MLKL;RIPK3;LIF;TNFAIP3;VEGFD;TRAF1;TNFRSF1B;MMP9;CX3CL1;RELA;MMP14;RPS6KA5;CASP8;LTA;FAS;FADD;TAB1;JUNB;CREB5
Amigo1			Complement and coagulation cascades	17/85	0.00828772	0.0465989	2.08525	9.99455	CR2;ITGAM;SERPINB2;SERPINE1;F2R;C5AR1;TFPI;CLU;PROCR;C6;C7;PLAU;CR1L;C3AR1;CD59;VSIG4;F2RL2
Amotl2			Th1 and Th2 cell differentiation	18/92	0.00847371	0.0467623	2.02916	9.68068	JUN;IL4R;IFNGR1;IFNGR2;NFATC2;GATA3;CD3E;IL2RG;CD3D;RUNX3;RELA;CD4;PPP3CC;LCK;STAT4;CD247;NFKBIE;JAK3
Ampd3			VEGF signaling pathway	13/59	0.00876653	0.0474987	2.35573	11.1587	SHC2;PRKCB;SRC;HSPB1;PLA2G4A;NFATC2;CASP9;CDC42;PPP3CC;MAPKAPK2;RAC2;RAC3;RAC1
Amz1
Anapc16
Ankle1			Gene sets enriched in cluster 9 genes according to the Molecular Signatures Database (MSigDB)
Ankrd23			Term	Overlap	P-value	Adjusted P-value	Old P-value	Odds Ratio	Genes
Ankrd29			Epithelial Mesenchymal Transition	78/200	9.641417845315823E-26	4.820708922657912E-24	0	5.473169689149931	SPARC;SERPINE2;ITGB5;WIPF1;ELN;SERPINE1;COL12A1;TNC;PLOD3;TNFAIP3;PLOD2;LAMC2;LAMC1;LOXL1;RGS4;CDH6;EFEMP2;LGALS1;SGCD;BASP1;DPYSL3;TIMP3;PMEPA1;QSOX1;TIMP1;CCN1;PDGFRB;POSTN;TNFRSF12A;TPM4;IGFBP3;MMP2;BGN;GPX7;GREM1;SFRP4;MMP14;COL4A2;COL4A1;COL6A2;ADAM12;CDH11;COL6A3;CD44;MATN2;LRRC15;FOXC2;NNMT;LAMA2;LAMA3;CAPG;TNFRSF11B;THY1;FSTL1;THBS1;FBLN5;FSTL3;CALD1;GPC1;SERPINH1;SPP1;CD59;CAP2;JUN;VCAM1…
Ankrd39			G2-M Checkpoint	58/200	7.773426771203331E-13	1.2955711285338887E-11	0	3.4592317174207365	TOP2A;HMGB3;KIF11;MKI67;SMC4;SMC2;KIF15;LMNB1;CDC20;RPS6KA5;CHAF1A;PTTG1;SNRPD1;STMN1;PBK;NUSAP1;NEK2;POLE;SLC38A1;KIF23;KNL1;KIF22;CDC25B;CCNA2;SLC7A5;DBF4;RBL1;CKS2;MCM3;BIRC5;MCM5;MCM6;KIF20B;MCM2;TTK;HMMR;CENPA;SLC7A1;AURKB;CCNB2;RACGAP1;TRA2B;E2F1;BUB1;GINS2;STIL;UBE2C;ODF2;RPA2;CDC6;PML;CENPE;UCK2;CDK4;PRC1;TACC3;CDK1;EZH2
Anln			Allograft Rejection	58/200	7.773426771203331E-13	1.2955711285338887E-11	0	3.4592317174207365	CD86;ITK;DYRK3;SPI1;NCF4;CD3E;CXCL13;ITGAL;CD3D;IL27RA;CCND2;SIT1;TIMP1;CCR2;IL10;IL4R;PRKCB;IFNGR1;RIPK2;IFNGR2;F2R;MMP9;LCK;IRF4;ELF4;IRF7;HCLS1;IRF8;LCP2;LTB;TLR2;WAS;CAPG;BCL10;THY1;IL2RG;HDAC9;CD79A;SOCS1;CXCR3;ST8SIA4;STAT4;APBB1;CCL19;ELANE;CD74;TGFB2;CCL22;NOS2;CDKN2A;LIF;WARS1;CD2;CD4;PTPRC;FAS;CD247;FCGR2B
Ano10			IL-2/STAT5 Signaling	57/199	2.1484147247365434E-12	2.6855184059206793E-11	0	3.3979647483370585	CD86;CD83;SLC2A3;HK2;CCND2;GLIPR2;CA2;NCS1;PIM1;CTLA4;TNFRSF8;WLS;IL10;IL4R;IFNGR1;IL1R2;EMP1;RHOH;TRAF1;TNFRSF1B;ETV4;CKAP4;ADAM19;TIAM1;CDCP1;CCNE1;IRF4;MAPKAPK2;COL6A1;IRF8;TLR7;CD48;ITGA6;LTB;PLPP1;CD44;TNFRSF21;ITIH5;PTGER2;FGL2;CAPG;AGER;CD79B;IL1RL1;MUC1;SOCS1;SPP1;ICOS;IL10RA;LIF;CDC6;UCK2;KLF6;SELL;MAFF;MXD1;F2RL2
Ano7			E2F Targets	57/200	2.6949333114673543E-12	2.6949333114673542E-11	0	3.37401222104855	TOP2A;MRE11;DSCC1;HMGB2;HMGB3;MKI67;SMC4;LMNB1;CDC20;PTTG1;WDR90;STMN1;POLE;DLGAP5;TCF19;RFC2;TUBB;KIF22;CDC25B;MELK;MSH2;CCNE1;CKS2;DEPDC1;MCM3;MCM4;BIRC5;MCM5;MCM6;TP53;DCTPP1;MCM2;CDCA8;HMMR;AURKB;POLD3;CCNB2;RACGAP1;TRA2B;XRCC6;RRM2;SPAG5;CDKN2A;GINS3;RPA2;CENPE;KIF18B;DIAPH3;CDK4;UBE2T;TACC3;CDK1;CENPM;TRIP13;SPC24;MXD3;EZH2
Antxr1			Inflammatory Response	56/200	9.11710264034323E-12	7.597585533619359E-11	0	3.2900408769973986	NPFFR2;RTP4;AQP9;SERPINE1;CX3CL1;ADGRE1;CCRL2;C3AR1;ITGB8;CCR7;TIMP1;CMKLR1;IL10;IL4R;RIPK2;IFNGR2;RHOG;TNFRSF1B;MMP14;LCK;APLNR;IRF7;LTA;CD48;LCP2;CHST2;TLR2;LY6E;PTGER4;PTGER2;PTAFR;C5AR1;KCNA3;CXCR6;PSEN1;SLC7A1;RASGRP1;RELA;HRH1;IRAK2;CCL17;SLAMF1;MSR1;CCL24;CCL22;SEMA4D;IL10RA;TPBG;PCDH7;LIF;EIF2AK2;CXCL11;KLF6;SELL;GPR183;MXD1
Anxa1			Interferon Gamma Response	53/200	3.0409036880935584E-10	2.1720740629239704E-9	0	3.0453601287843384	CD86;LGALS3BP;RTP4;SAMD9L;CIITA;EIF4E3;TNFAIP3;UBE2L6;IFI30;IFI44L;IFIT2;CASP8;EPSTI1;PIM1;CD38;ITGB7;HERC6;CMKLR1;BATF2;IL4R;RSAD2;SP110;RIPK2;PLA2G4A;BANK1;IRF4;IRF7;CMPK2;IRF8;LCP2;VAMP5;IDO1;LY6E;MARCHF1;FGL2;SOCS1;ST8SIA4;STAT4;SLAMF7;ST3GAL5;CD74;VCAM1;AUTS2;IL10RA;MX1;LYSMD2;EIF2AK2;ISG15;PML;WARS1;CXCL11;SSPN;FAS
Anxa11			Apical Junction	51/200	2.77560376879907E-9	1.734752355499419E-8	0	2.8880237490483105	CD86;LAMC2;CX3CL1;ACTG1;CDH6;ADAMTS5;CDH4;CDH1;RAC2;YWHAH;SYK;ITGA3;ACTN1;MMP2;TRAF1;MMP9;CLDN6;CLDN4;CLDN9;CLDN7;CDH11;FSCN1;CLDN18;EVL;SKAP2;ARHGEF6;COL17A1;GRB7;SRC;AMIGO1;SDC3;LAMA3;PARD6G;TNFRSF11B;THY1;GNAI2;THBS3;CNN2;RRAS;RSU1;CD99;CD276;VCAM1;NEGR1;MSN;PTPRC;PPP2R2C;ZYX;TGFBI;NECTIN2;FBN1
Anxa13			TNF-alpha Signaling via NF-kB	50/200	8.066072585330993E-9	4.481151436294996E-8	0	2.8110211211688108	BTG3;TNFAIP8;CD83;SERPINE1;TNC;TNFAIP3;SLC2A3;IFIT2;PANX1;PLAU;CCRL2;PMEPA1;CCN1;JUNB;IER5;DUSP4;TGIF1;DUSP5;SERPINB2;RIPK2;IFNGR2;TRAF1;TUBB2A;FJX1;CD44;TLR2;PTGER4;BCL2A1;CEBPD;RELA;RELB;DRAM1;MSC;JUN;LIF;KLF2;NFKB2;EHD1;CXCL11;KLF6;TNIP1;TNIP2;GPR183;CLCF1;MAFF;F2RL1;ACKR3;NFKBIE;MXD1;NFE2L2
Anxa2			Apoptosis	41/161	1.0049785338822205E-7	5.024892669411102E-7	0	2.8738575268817206	TOP2A;BTG3;HMGB2;HSPB1;NEDD9;BCL10;PSEN1;CLU;RELA;CASP9;LGALS3;CCND2;CASP8;PEA15;ERBB2;TIMP2;HMOX1;TSPO;TIMP3;CD38;TIMP1;PDGFRB;JUN;TGFB2;ANXA1;TNFRSF12A;GPX3;IFNGR1;BIK;LUM;MMP2;F2R;BGN;EMP1;CDC25B;CD2;KRT18;FEZ1;PPT1;FAS;CD44
Anxa3			Interferon Alpha Response	28/97	6.956631994116232E-7	3.1621054518710147E-6	0	3.402114124455924	LGALS3BP;RTP4;SAMD9L;UBE2L6;IFI30;IFI44L;IFIT2;CASP8;CCRL2;EPSTI1;HERC6;BATF2;CD74;IL4R;RSAD2;SP110;RIPK2;MX1;EIF2AK2;ISG15;WARS1;PROCR;CXCL11;SELL;IRF7;CMPK2;NCOA7;LY6E
Anxa5			Coagulation	34/138	2.69353513205455E-6	9.864658329509116E-6	0	2.7432169485360975	SPARC;WDR1;GDA;SERPINE1;CLU;THBS1;DUSP14;CASP9;CTSO;CSRP1;PLAU;CTSK;CAPN5;CAPN2;S100A13;CTSH;TIMP3;FYN;TIMP1;RAC1;CTSE;ANXA1;SERPINB2;MMP7;MMP2;MMP9;MMP11;MMP14;MMP15;MAFF;CD9;F2RL2;LGMN;FBN1
Ap1g2			Complement	44/200	2.7672943815999335E-6	9.864658329509116E-6	0	2.370972653632986	ITGAM;SRC;SERPINE1;WAS;TNFAIP3;GATA3;PSEN1;PLA2G7;CLU;RASGRP1;PIK3CG;GNAI2;DOCK10;CASP9;LGALS3;CTSO;GNG2;CSRP1;CA2;SPOCK2;S100A13;TIMP2;PIM1;CTSH;CD59;FYN;TIMP1;DUSP5;CR2;SERPINB2;ANXA5;RHOG;PLA2G4A;EHD1;MMP14;COL4A2;MMP15;LCK;MAFF;GNB4;IRF7;CDH13;LCP2;LGMN
Ap1m2			KRAS Signaling Up	44/200	2.7672943815999335E-6	9.864658329509116E-6	0	2.370972653632986	SPON1;TNFAIP3;IKZF1;TFPI;IL2RG;HDAC9;TMEM100;CCND2;ADGRA2;PLAU;CA2;C3AR1;SPP1;CD37;SOX9;EPHB2;CMKLR1;GALNT3;TMEM176B;IL10RA;IGFBP3;TMEM176A;LIF;LAPTM5;EMP1;WNT7A;PDCD1LG2;TRAF1;TNFRSF1B;ETV4;MMP9;BTC;LAT2;MMP11;ALDH1A3;GPRC5B;NIN;TNNT2;SPARCL1;F2RL1;IRF8;ADAM8;LCP1;DOCK2
Apbb1			IL-6/JAK/STAT3 Signaling	25/87	2.9593974988527343E-6	9.864658329509116E-6	0	3.3771110503614605	CXCL13;IL2RG;SOCS1;PDGFC;PIM1;CD38;HMOX1;BAK1;JUN;IL4R;TNFRSF12A;ITGA4;IFNGR1;IL10RB;IFNGR2;IL1R2;PLA2G2A;TNFRSF1B;CXCL11;FAS;CD9;LTB;TNFRSF21;CD44;TLR2
Apcdd1			Myogenesis	40/200	7.741138681415683E-5	2.419105837942401E-4	0	2.0970839260312943	CHRNA1;COL15A1;SPARC;ITGB5;LAMA2;AK1;LSP1;CLU;CNN3;ABLIM1;SGCD;TNNI1;PDLIM7;EPHB3;SVIL;NQO1;CHRNB1;PTGIS;GPX3;IGFBP3;FST;IFRD1;COL1A1;COL3A1;RIT1;SLC6A8;KLF5;COL4A2;BIN1;PKIA;TNNT2;COL6A2;ADAM12;SSPN;APLNR;COL6A3;CDH13;KIFC3;AGRN;CRYAB
Aph1b			Mitotic Spindle	39/199	1.4825594091839807E-4	4.36046885054112E-4	0	2.043687796208531	TOP2A;NEDD9;TTK;KIF11;SMC4;KIF15;LMNB1;CDC42;PREX1;ABR;CCNB2;RACGAP1;NUSAP1;CEP72;NEK2;KNTC1;KIF3C;SYNPO;ECT2;BUB1;DLGAP5;RALBP1;CSNK1D;KIF23;KIF22;TIAM1;ANLN;CENPE;NIN;BIN1;PRC1;FSCN1;CDK1;BIRC5;ARHGEF2;KIF20B;EZR;MAPRE1;DOCK2
Aplnr			Angiogenesis	12/36	2.4315095016463027E-4	6.754193060128619E-4	0	4.171034160037435	POSTN;COL3A1;CCND2;LUM;SPP1;PRG2;LPL;PDGFA;TIMP1;FSTL1;TNFRSF21;FGFR1
Aqp7			Glycolysis	36/200	0.0013443355934409428	0.003537725245897218	0	1.8374406981173457	B4GALT2;PYGB;GAL3ST1;SDC3;PLOD2;HMMR;CENPA;HK2;CLN6;GPC1;STMN1;CAPN5;MXI1;PDK3;QSOX1;SOX9;ME2;BIK;IGFBP3;TPBG;TPST1;CLDN3;PKM;ELF3;CLDN9;DEPDC1;CDK1;SDC1;KIF20A;TGFBI;CHST4;AGRN;PPIA;CHST2;CD44;DSC2
Aqp9			Hypoxia	34/200	0.00464664620742288	0.011616615518557201	0	1.7126377851832864	SRPX;TES;LXN;SERPINE1;SDC3;HEXA;TNFAIP3;SLC2A3;HK2;HK1;PLAC8;CSRP2;STBD1;GPC1;MXI1;PIM1;PDK3;HMOX1;CCN1;PDK1;JUN;ANXA2;IGFBP3;TPBG;BGN;AMPD3;HS3ST1;SLC6A6;KLF6;CCNG2;MAFF;ACKR3;TGFBI;CHST2
Arhgap15			Apical Surface	11/44	0.005756195429006811	0.01370522721192098	0	2.777985656376676	PKHD1;SLC34A3;SRPX;AFAP1L2;SCUBE1;HSPB1;MAL;THY1;GATA3;IL2RG;CX3CL1
Arhgap17			UV Response Dn	24/144	0.019467645891764637	0.04424464975401054	0	1.6688	PDGFRB;ANXA2;SERPINE1;ATP2B4;PTPN21;SYNJ2;LAMC1;TFPI;LTBP1;RND3;SLC7A1;FBLN5;RUNX1;RGS4;COL1A1;DAB2;COL3A1;COL1A2;ERBB2;PMP22;SNAI2;FYN;CCN1;CAP2
Arhgap19
Arhgap20
Arhgap30
Arhgap8
Arhgef10
Arhgef16
Arhgef2
Arhgef28
Arhgef39
Arhgef6
Arl4c
Arl4d
Arl6ip5
Armcx1
Arnt2
Arpc1b
Arpc5
Arpin
Arrb1
Arrdc1
Arrdc4
Arsj
Arsl
Art4
Asap2
Asic2
Asmt
Asxl1
Atcay
Atic
Atp10a
Atp1a2
Atp1b1
Atp1b3
Atp2a3
Atp2b3
Atp2b4
Atp8b2
Auh
Aurkb
Auts2
Avpi1
Avpr1b
B3galnt1
B3glct
B3gnt6
B3gnt7
B3gnt9
B4galt2
Baalc
Bace2
Bag3
Bak1
Bambi
Bank1
Basp1
Batf2
Bbc3
Bbs7
Bbs9
Bcas1
Bcl10
Bcl11b
Bcl2a1
Bcl6b
Bcl7c
Bex3
Bgn
Bhlhe22
Bhlhe41
Bicc1
Bik
Bin1
Bin3
Birc5
Blk
Blnk
Bmp5
Bmp6
Bok
Brinp1
Bst1
Btc
Btg3
Btk
Btla
Bub1
C1qtnf6
C1qtnf7
C2cd4c
C3ar1
C5ar1
C5ar2
C6
C7
CUNH11orf52
CUNH15orf48
CUNH15orf62
CUNH17orf58
CUNH1orf115
CUNH1orf116
CUNH1orf198
CUNH1orf210
CUNH1orf56
CUNH3orf52
CUNH3orf70
CUNH4orf46
CUNH5orf15
CUNH8orf37
Ca2
Ca4
Cables1
Cachd1
Cacna1d
Cacnb3
Cald1
Calhm5
Camk2n1
Cap2
Capg
Capn1
Capn2
Capn5
Card10
Card11
Carmil1
Cask
Casp8
Casp9
Cav2
Cblc
Ccdc102a
Ccdc120
Ccdc122
Ccdc14
Ccdc149
Ccdc189
Ccdc57
Ccdc68
Ccdc71l
Ccdc8
Ccdc80
Ccdc88c
Ccdc9b
Cchcr1
Ccl17
Ccl19
Ccl21
Ccl22
Ccl24
Ccn1
Ccna2
Ccnb1
Ccnb2
Ccnd2
Ccne1
Ccng2
Ccr2
Ccr3
Ccr6
Ccr7
Ccrl2
Cd101
Cd109
Cd151
Cd180
Cd19
Cd2
Cd22
Cd226
Cd24
Cd247
Cd276
Cd300a
Cd300lb
Cd300lf
Cd320
Cd37
Cd38
Cd3d
Cd3e
Cd4
Cd44
Cd48
Cd5
Cd53
Cd59
Cd5l
Cd6
Cd72
Cd74
Cd79a
Cd79b
Cd83
Cd84
Cd86
Cd9
Cd99
Cdc14a
Cdc20
Cdc23
Cdc25b
Cdc42
Cdc42se1
Cdc6
Cdca2
Cdca5
Cdca7
Cdca8
Cdcp1
Cdh1
Cdh11
Cdh13
Cdh4
Cdh6
Cdhr3
Cdhr5
Cdk1
Cdk10
Cdk14
Cdk4
Cdkn2a
Cdt1
Cebpd
Cebpe
Cenpa
Cenpb
Cenpe
Cenpi
Cenpk
Cenpm
Cenpn
Cenpo
Cenpt
Cenpw
Cep112
Cep41
Cep55
Cep72
Cep95
Cers4
Cfap20
Cfap52
Cgas
Cgn
Chaf1a
Chaf1b
Chi3l1
Chic1
Chic2
Chrna1
Chrna7
Chrnb1
Chst10
Chst11
Chst2
Chst4
Chst7
Chsy1
Chsy3
Chtf18
Cibar1
Ciita
Cip2a
Ckap2
Ckap2l
Ckap4
Cks2
Clcf1
Cldn18
Cldn23
Cldn3
Cldn4
Cldn6
Cldn7
Cldn9
Clec3b
Clec4e
Clec7a
Clic1
Cln3
Cln6
Clspn
Clstn3
Clu
Cmklr1
Cmpk2
Cmtm3
Cmtm7
Cnga2
Cnksr3
Cnn2
Cnn3
Cnrip1
Cntnap2
Col12a1
Col14a1
Col15a1
Col17a1
Col1a1
Col1a2
Col3a1
Col4a1
Col4a2
Col4a3
Col4a4
Col4a5
Col4a6
Col6a1
Col6a2
Col6a3
Col6a5
Col6a6
Col8a1
Col9a2
Colca2
Colec12
Colgalt2
Coro1a
Coro1c
Coro2a
Cotl1
Cpeb1
Cpne2
Cpxm1
Cr1l
Cr2
Creb5
Crispld1
Crispld2
Cry2
Cryab
Cryl1
Csf1r
Csgalnact1
Csnk1d
Csnk1e
Csnk1g2
Cspg5
Csrp1
Csrp2
Cstb
Ctla4
Ctnnbip1
Ctnnd2
Ctps2
Ctse
Ctsh
Ctsk
Ctso
Cuedc1
Cux2
Cx3cl1
Cxcl11
Cxcl13
Cxcl16
Cxcr3
Cxcr6
Cyrib
Cysltr1
Cystm1
Cyth3
Daam1
Dab2
Dact1
Dact2
Dapp1
Dbf4
Dbndd1
Dbnl
Dclk1
Dcp1b
Dctd
Dctpp1
Ddah2
Ddr1
Ddx41
Depdc1
Depdc1b
Depp1
Derl3
Dhrs13
Dhrs9
Dhrsx
Diaph3
Disc1
Dixdc1
Dlgap1
Dlgap5
Dlk1
Dlx4
Dmrtc2
Dmwd
Dmxl2
Dnah14
Dnajc18
Dnajc27
Doc2b
Dock10
Dock11
Dock2
Dok4
Dok7
Dpt
Dpysl2
Dpysl3
Dram1
Dsc2
Dscc1
Dsel
Dsg1
Dsg2
Dsn1
Dtl
Dtnb
Dtx1
Dtx4
Duox2
Dus2
Dusp10
Dusp14
Dusp18
Dusp4
Dusp5
Dusp8
Dynll1
Dynlt1
Dynlt3
Dyrk3
E2f1
E2f5
Ect2
Ednra
Efcab7
Efemp2
Efhd2
Efnb1
Efnb2
Efr3b
Ehd1
Ehd4
Ehf
Ehmt2
Eid1
Eif2ak2
Eif4e3
Eif5a2
Elane
Elf3
Elf4
Eln
Elovl1
Elovl7
Emilin1
Emp1
Enc1
Eogt
Epb41l1
Epb41l4a
Epb41l5
Epcam
Epdr1
Epha1
Epha3
Ephb2
Ephb3
Ephb6
Epn3
Eppk1
Eps8
Epsti1
Erbb2
Ercc6l
Erich1
Erich5
Ess2
Esyt1
Etv4
Evc
Evi2b
Evi5l
Evl
Evpl
Exoc3l4
Eya2
Ezh1
Ezh2
Ezr
F11r
F2r
F2rl1
F2rl2
Fa2h
Fabp5
Fabp6
Fadd
Fahd2a
Fam117a
Fam124a
Fam131a
Fam13a
Fam163b
Fam167a
Fam180a
Fam214b
Fam43b
Fam47e
Fam71e2
Fam78b
Fam83b
Fam83d
Fam83f
Fam89a
Fancd2
Fance
Fancg
Far1
Fas
Faxc
Faxdc2
Fblim1
Fbln5
Fbln7
Fbn1
Fbxo27
Fbxo32
Fbxo40
Fbxw8
Fcer2
Fcgr2b
Fchsd1
Fermt1
Fez1
Fgf19
Fgf23
Fgfbp3
Fgfr1
Fgfr3
Fgl1
Fgl2
Fhit
Fhl3
Fhod3
Fignl1
Fjx1
Fkbp10
Fli1
Flt3
Fmnl3
Fmod
Fndc4
Foxc2
Foxm1			LEE_LIVER_CANCER_HEPATOBLAST	11/1774	32/20605	4.38957758600835e-05	0.000423936390435787	0.00027591881524219	12444/12505/16773/16774/16775/17698/19132/21857/21923/22350/110310
Foxp1			SHIN_B_CELL_LYMPHOMA_CLUSTER_8	19/1774	81/20605	4.44536751614229e-05	0.000428509809905177	0.000278895423313751	12143/12182/12442/12494/14102/14360/16178/16409/16818/19164/20375/20613/20677/20737/20779/20849/60534/72049/268697
Foxp2			MCBRYAN_PUBERTAL_BREAST_6_7WK_DN	28/1774	146/20605	4.50076759314117e-05	0.000433028397218885	0.000281836343900646	11465/12534/13661/13860/14062/15958/17153/17345/20969/21815/21857/21923/26432/26433/27226/27279/30939/59033/68612/71994/74202/94280/97165/107995/110033/241846/268697/667772
Frat1			CHARAFE_BREAST_CANCER_BASAL_VS_MESENCHYMAL_DN	22/1774	102/20605	4.61131230542525e-05	0.000441989934180382	0.000287668956332487	11864/12833/12834/16570/16598/17387/17388/17391/20350/22151/57783/67573/68099/68119/70497/70676/108151/108153/215748/218877/666794/673094
Frat2			CHIARETTI_ACUTE_LYMPHOBLASTIC_LEUKEMIA_ZAP70	22/1774	102/20605	4.61131230542525e-05	0.000441989934180382	0.000287668956332487	11744/12143/12370/13559/14360/14388/14766/16007/16069/16818/17864/19253/20527/20779/20963/21938/22051/50931/53416/74488/170770/241226
Frzb			WP_APOPTOSISRELATED_NETWORK_DUE_TO_ALTERED_NOTCH3_IN_OVARIAN_CANCER	21/1774	95/20605	4.6444810224869e-05	0.000444330764486506	0.000289192484718631	11747/11799/12070/13866/14062/15507/15512/16476/16477/16478/18053/18104/18105/19132/21825/21827/22029/22324/94185/192656/211323
Fscn1			PID_RET_PATHWAY	17/1774	68/20605	4.66299403166411e-05	0.000445263339865671	0.000289799450998357	11848/11853/12143/14360/14388/14786/16476/16477/16478/16818/18751/19353/20779/67399/114255/210274/215449
Fst			PID_INTEGRIN_CS_PATHWAY	10/1774	27/20605	4.68687905329065e-05	0.000445867894957238	0.000290192925416636	16400/16401/16403/16408/16409/16419/16420/16421/241226/320910
Fstl1			REACTOME_PECAM1_INTERACTIONS	10/1774	27/20605	4.68687905329065e-05	0.000445867894957238	0.000290192925416636	12143/14130/14360/16331/16419/16420/16421/16818/20779/241226
Fstl3			ZHU_CMV_ALL_DN	38/1774	226/20605	4.92408704066699e-05	0.000467558171338099	0.000304310032360748	11465/12305/12394/12444/12476/12531/12552/12563/12609/12778/12798/12825/12833/12834/12842/12843/14230/16009/16773/16774/16775/16906/16952/18596/18787/19223/19249/21825/21827/21859/21952/24052/50706/68498/69051/209446/326618/667772
Fuca2			PID_INTEGRIN_A4B1_PATHWAY	18/1774	75/20605	5.06597285397886e-05	0.000480133248100982	0.000312494515599914	12143/14360/16401/16419/16420/16421/16818/19085/19353/20750/20779/21825/21827/22329/94176/270152/329165/667772
Fut7			GROSS_HYPOXIA_VIA_ELK3_AND_HIF1A_UP	36/1774	210/20605	5.07623416702681e-05	0.00048020986161073	0.000312544379469396	12042/12212/12306/12505/14462/15275/15277/16007/16598/17035/17119/17859/18003/18712/19219/20527/20652/21815/21923/23849/56405/57912/65106/69573/73086/74277/78321/107029/109264/213393/216858/223601/225724/228026/232431/319520
Fxyd5			STEIN_ESRRA_TARGETS_RESPONSIVE_TO_ESTROGEN_DN	16/1774	62/20605	5.10161194967082e-05	0.000481713544690108	0.000313523050947291	12228/17216/17218/17219/20682/23834/67252/68014/70099/76044/76843/78833/106572/225579/226101/272551
Fxyd6			PETROVA_PROX1_TARGETS_DN	23/1774	110/20605	5.24537064236142e-05	0.000493453386355481	0.00032116392178669	12161/12550/12561/16832/16997/17164/17387/17388/17391/17681/18113/18783/18787/18792/19124/19736/51795/65106/67252/94185/110310/241226/268977
Fyn			SANSOM_WNT_PATHWAY_REQUIRE_MYC	23/1774	110/20605	5.24537064236142e-05	0.000493453386355481	0.00032116392178669	11546/12505/13555/13835/13837/13844/13845/13848/14368/16841/17387/17388/17391/20350/20378/20677/20682/21844/24117/27279/70099/108151/218877
Fzd6			FRASOR_RESPONSE_TO_ESTRADIOL_DN	29/1774	155/20605	5.32342994467359e-05	0.00049904088834955	0.000324800545028167	11307/11745/11864/12018/12124/12759/12830/13036/13803/13866/17060/17181/17829/19650/21808/23849/69480/69675/74194/76960/110310/170835/217316/218454/232431/239273/319520/338367/380711
Gab1			LEE_LIVER_CANCER_CIPROFIBRATE_UP	19/1774	82/20605	5.32441262766645e-05	0.00049904088834955	0.000324800545028167	12826/12827/12828/13034/16819/16956/17304/20501/21753/22228/27226/27273/67903/70536/94179/94216/100689/208943/229302
Gab2			NAKAMURA_CANCER_MICROENVIRONMENT_DN	15/1774	56/20605	5.44807293612604e-05	0.000508753869770594	0.000331122234759518	12235/12442/23834/27428/30939/51944/54141/69716/71878/72042/74326/100678/107995/108912/192656
Gal3st1			SCHRAETS_MLL_TARGETS_DN	15/1774	56/20605	5.44807293612604e-05	0.000508753869770594	0.000331122234759518	12508/12833/12834/12835/13036/14234/14465/16885/21410/21810/21825/21827/23892/245026/665033
Galnt10			TENEDINI_MEGAKARYOCYTE_MARKERS	21/1774	96/20605	5.46878766547571e-05	0.00050975121725902	0.000331771357938372	12018/12371/12444/12447/12527/12534/12578/12978/14247/16419/16420/16421/16453/16476/16477/16478/18590/20849/54635/241226/268697
Galnt12			REACTOME_SIGNALING_BY_MET	25/1774	125/20605	5.51714163391337e-05	0.000512378053021571	0.000333481032851379	12143/12825/12842/12843/14360/14388/16400/16403/16419/16420/16421/16773/16774/16775/16782/16818/18209/19353/20732/20779/20849/75974/210293/215449/226519
Galnt3			WP_APOPTOSIS_MODULATION_AND_SIGNALING	25/1774	125/20605	5.51714163391337e-05	0.000512378053021571	0.000333481032851379	11799/12018/12123/12124/12143/12370/12371/12578/14082/14102/14360/15512/16178/16476/16477/16478/16818/18053/18383/19249/20779/21938/29810/51800/170770
Galnt6			SIMBULAN_PARP1_TARGETS_UP	13/1774	44/20605	5.57636038886097e-05	0.000516932678383462	0.000336445408786253	11636/11745/12444/12830/12837/13717/14313/14778/20200/20720/21858/21859/94242
Gapt			REACTOME_SIGNALING_BY_SCF_KIT	17/1774	69/20605	5.69623443009957e-05	0.000527083258741454	0.000343051909595298	12143/12229/12703/12978/14360/14389/14786/16428/16453/16818/17395/18751/19281/19353/20779/20849/22324
Gas2l3			PID_CDC42_PATHWAY	24/1774	118/20605	5.82077025764766e-05	0.000537627507433638	0.00034991462926835	11867/12143/12540/12550/12561/13860/14064/14360/16476/16477/16478/16818/16885/18000/19353/20779/21844/22324/22376/56419/67771/73341/338372/404710
Gas7			BIOCARTA_MCM_PATHWAY	8/1774	18/20605	5.91559069857334e-05	0.000543421351695344	0.000353685550284931	12447/17215/17216/17217/17218/17219/23834/67177
Gask1b			BIOCARTA_NEUTROPHIL_PATHWAY	8/1774	18/20605	5.91559069857334e-05	0.000543421351695344	0.000353685550284931	12505/14130/16408/16409/16419/16420/16421/20343
Gata3			WP_DEVELOPMENT_OF_PULMONARY_DENDRITIC_CELLS_AND_MACROPHAGE_SUBSETS	8/1774	18/20605	5.91559069857334e-05	0.000543421351695344	0.000353685550284931	12394/12399/15900/16364/20375/20849/22018/22778
Gata6			REACTOME_ACTIVATION_OF_THE_PRE_REPLICATIVE_COMPLEX	11/1774	33/20605	6.07443722391046e-05	0.000556002542296669	0.000361874012713186	17215/17216/17217/17218/17219/18973/19891/23834/27214/59001/67177
Gbgt1			WP_FGF23_SIGNALING_IN_HYPOPHOSPHATEMIC_RICKETS_AND_RELATED_DISORDERS	11/1774	33/20605	6.07443722391046e-05	0.000556002542296669	0.000361874012713186	11647/12444/14182/14184/14425/18034/20531/20750/64654/142681/207839
Gda			MORI_PRE_BI_LYMPHOCYTE_UP	27/1774	141/20605	6.27557793893975e-05	0.000572786228798596	0.000372797667769662	12442/12534/13730/14786/15354/16765/16906/17216/17219/17279/17345/19361/20135/21973/22137/22151/26934/66953/67849/68612/70099/76843/107995/109711/233406/236539/238463
Gdf10			MARZEC_IL2_SIGNALING_UP	31/1774	172/20605	6.28386986483773e-05	0.000572786228798596	0.000372797667769662	12444/12447/12703/14182/14184/15275/15277/15512/16153/16154/16476/16477/16478/16878/17164/18053/18712/20750/20849/21938/21941/23834/27279/55936/66922/80914/94185/105844/106869/319520/320139
Gdf6			LY_AGING_OLD_DN	22/1774	104/20605	6.29162826121292e-05	0.000572786228798596	0.000372797667769662	11546/12428/12531/12552/12563/12567/12615/14118/14235/16551/17216/17864/18788/22171/50706/68612/71819/97165/107995/268697/268930/381293
Gdpd1			KLEIN_PRIMARY_EFFUSION_LYMPHOMA_DN	19/1774	83/20605	6.35437697373017e-05	0.000577463953963314	0.00037584216315764	12332/12478/12482/12483/12517/12518/13036/14870/15900/15985/17060/17972/53331/54390/58208/67305/193385/213391/272382
Gdpd5			DUTERTRE_ESTRADIOL_RESPONSE_6HR_DN	33/1774	188/20605	6.36980938318267e-05	0.000577832708331571	0.000376082166777759	12018/12452/13866/14786/16419/16420/16421/17060/17387/17388/17391/18163/19219/20452/21788/21808/24052/27984/71712/78892/80718/83691/99377/108089/114249/170835/171212/212706/226352/238455/239273/338367/100041194
Gfi1b			HUPER_BREAST_BASAL_VS_LUMINAL_DN	24/1774	119/20605	6.70474422519588e-05	0.000607131919144297	0.000395151545385876	11744/12124/12739/12740/16007/16009/16668/16691/16819/16949/19126/20350/23794/51793/53624/56175/67701/71994/101401/108151/208943/218877/232431/326618
Gfod2			HONRADO_BREAST_CANCER_BRCA1_VS_BRCA2	10/1774	28/20605	6.73006207735638e-05	0.000607259597743702	0.00039523464494674	11799/12428/12444/12447/13866/16691/17345/19132/21973/268697
Ggta1			KASLER_HDAC7_TARGETS_1_DN	10/1774	28/20605	6.73006207735638e-05	0.000607259597743702	0.00039523464494674	12835/15275/15277/19141/20351/20527/20750/214424/245026/665033
Gins2			MORI_PLASMA_CELL_DN	15/1774	57/20605	6.81062168229126e-05	0.000612353241522825	0.000398549840783919	12482/12483/12522/14357/16792/58208/67596/72042/72049/83490/207521/226251/239743/272382/326618
Gins3			WP_CELL_MIGRATION_AND_INVASION_THROUGH_P75NTR	15/1774	57/20605	6.81062168229126e-05	0.000612353241522825	0.000398549840783919	11848/11853/12552/12563/13641/13642/16476/16477/16478/17390/17395/18053/19353/20849/21844
Gipc1			KUMAMOTO_RESPONSE_TO_NUTLIN_3A_DN	7/1774	14/20605	6.9094325907575e-05	0.000620139886237599	0.000403617775108226	12428/54141/66197/76464/107995/268697/100502766
Gipc3			WP_HAIR_FOLLICLE_DEVELOPMENT_ORGANOGENESIS_PART_2_OF_3	17/1774	70/20605	6.92630833576098e-05	0.000620558136607862	0.000403889993179713	12394/12399/12444/12550/12561/14182/14184/16147/16419/16420/16421/16773/16774/16775/18590/18596/20613
Glipr2			REACTOME_TOLL_LIKE_RECEPTOR_CASCADES	35/1774	205/20605	6.98190880776914e-05	0.000624438322948367	0.000406415410770995	11596/12229/12370/12703/13038/14082/16409/16419/16420/16421/16428/16476/16477/16478/17079/17164/18034/19141/19697/20111/20112/20390/21898/24088/54123/56532/66513/73086/73914/108960/170743/192656/225471/231130/319520
Gnai2			KOKKINAKIS_METHIONINE_DEPRIVATION_48HR_UP	34/1774	197/20605	7.05443392614694e-05	0.000629815893582187	0.000409915400278005	11443/12111/12228/12442/12447/12534/12550/12561/13866/14102/14778/14870/15507/15979/16009/16476/16477/16478/17022/17390/18053/18596/18792/21808/21857/21858/21859/22630/27279/60534/67775/268697/320685/338372
Gnb1			REACTOME_MITOTIC_G1_PHASE_AND_G1_S_TRANSITION	32/1774	181/20605	7.08614851339055e-05	0.000631537446456562	0.00041103587221717	12143/12428/12444/12447/12534/12567/12578/13555/13559/14360/16453/16818/17215/17216/17217/17218/17219/17864/18973/19650/19891/20135/20779/21973/22171/23834/27214/59001/63955/67177/268697/269643
Gnb4			WP_DNA_DAMAGE_RESPONSE_ONLY_ATM_DEPENDENT	27/1774	142/20605	7.12337075417443e-05	0.00063374296727156	0.000412471334479895	11848/11853/12018/12124/12444/12452/12540/12578/13866/14296/16476/16477/16478/18034/18792/19353/19354/19650/21415/22417/22421/30955/74568/170758/170770/212398/228026
Gng2			MISHRA_CARCINOMA_ASSOCIATED_FIBROBLAST_UP	13/1774	45/20605	7.22818413174895e-05	0.000641943625686795	0.000417808729440991	12143/12833/12834/13038/14360/16818/17395/18590/18596/18792/20779/21838/21923
Gnpda2			LEE_RECENT_THYMIC_EMIGRANT	57/1774	394/20605	7.29272221780644e-05	0.000646545006395405	0.000420803536072932	11992/12452/12775/12953/13511/14462/14678/14688/14696/16476/16477/16478/16541/19219/19377/20462/20527/20677/21346/21858/21929/21973/22169/22171/22324/23965/54132/54199/54353/54667/55936/58185/58208/58861/60411/65112/66197/66953/68026/69675/70099/72828/78177/80290/93730/98267/108089/211329/231507/234086/239273/246293/319974/320508/433022/665563/100038882
Golm1			FRASOR_RESPONSE_TO_SERM_OR_FULVESTRANT_DN	18/1774	77/20605	7.33962530974433e-05	0.00064902545197351	0.000422417932998093	12428/12531/12534/13555/14235/16551/16765/17215/17216/17218/17219/18973/19718/27221/67252/68612/107995/225908
Gorab			PASQUALUCCI_LYMPHOMA_BY_GC_STAGE_UP	62/1774	439/20605	7.34625265521198e-05	0.00064902545197351	0.000422417932998093	11747/12070/12228/12297/12444/12505/14049/14594/16364/16419/16420/16421/16592/16656/17060/17075/17181/19143/19294/20345/20539/20583/20732/20969/20970/22021/22393/26879/27428/52428/52639/56405/57752/58250/64074/66060/67729/69051/69538/70350/70423/71492/76132/80914/105298/105855/107684/114142/114679/171286/211329/216197/218121/223650/233040/239273/240754/320707/320840/338367/380614/381290
Gp2			PID_FGF_PATHWAY	21/1774	98/20605	7.51804443640358e-05	0.00066304975237726	0.000431545642813298	12143/12394/12399/12550/12561/14182/14184/14360/14388/16476/16477/16478/16818/17395/18792/20111/20112/20750/20779/20849/64654
Gpc1			SCIBETTA_KDM5B_TARGETS_DN	24/1774	120/20605	7.70689926118694e-05	0.000677210860848904	0.00044076239409996	12534/13605/13821/14221/15366/16592/18003/18826/19039/19691/20641/20682/21973/22137/22151/52033/65106/69656/70645/71653/77569/218977/268697/100038882
Gpr146			BOHN_PRIMARY_IMMUNODEFICIENCY_SYNDROM_DN	16/1774	64/20605	7.73193502544024e-05	0.000677210860848904	0.00044076239409996	12143/12578/13036/14360/16331/16818/16994/18003/20660/20779/22151/170743/171212/171286/226419/319520
Gpr153			LANDIS_BREAST_CANCER_PROGRESSION_UP	16/1774	64/20605	7.73193502544024e-05	0.000677210860848904	0.00044076239409996	12493/12739/12740/13511/13661/14425/16373/16819/20677/20732/22337/27428/53624/54135/74205/207839
Gpr176			REACTOME_CHEMOKINE_RECEPTORS_BIND_CHEMOKINES	16/1774	64/20605	7.73193502544024e-05	0.000677210860848904	0.00044076239409996	12458/12766/12771/12772/12775/12778/20295/20299/20312/24047/54199/55985/56066/59289/66102/80901
Gpr183			KOKKINAKIS_METHIONINE_DEPRIVATION_96HR_UP	31/1774	174/20605	7.86670432104185e-05	0.00068782888039402	0.000447673127500543	11443/12111/12228/12447/12531/13866/14102/14182/14184/14778/14870/15507/15979/16009/16476/16477/16478/17022/17390/18053/18596/18751/21808/21857/21858/21859/22171/22630/60534/71785/320685
Gpr27			AMIT_EGF_RESPONSE_120_HELA	23/1774	113/20605	8.1318578310082e-05	0.000709791027173912	0.000461967181175561	12042/12394/12399/13835/13837/13844/13845/13848/14234/15939/16476/16477/16478/17133/18053/19159/20613/50931/56332/56708/56743/109689/319520
Gpr34			JECHLINGER_EPITHELIAL_TO_MESENCHYMAL_TRANSITION_UP	25/1774	128/20605	8.27823826326277e-05	0.000719421360977211	0.000468235079740866	12305/12406/12550/12561/12778/12825/12833/12834/13132/15958/17390/18596/18858/19124/19132/20130/20613/20692/20849/20969/21923/27226/54123/236539/100038882
Gpr63			PID_P38_ALPHA_BETA_PATHWAY	11/1774	34/20605	8.28467512148954e-05	0.000719421360977211	0.000468235079740866	12143/12540/14360/16818/18218/19353/20779/63953/64143/66513/319520
Gpr68			REACTOME_DNA_STRAND_ELONGATION	11/1774	34/20605	8.28467512148954e-05	0.000719421360977211	0.000468235079740866	17215/17216/17217/17218/17219/19718/19891/67967/69745/78833/272551
Gprc5a			PRAMOONJAGO_SOX4_TARGETS_UP	17/1774	71/20605	8.38441774790799e-05	0.000726840309886904	0.000473063699410436	11717/12452/16476/16477/16478/17133/17859/18787/19769/20527/21929/21983/56501/74194/231130/232431/319520
Gprc5b			BURTON_ADIPOGENESIS_PEAK_AT_24HR	22/1774	106/20605	8.49783908751351e-05	0.000734167050417834	0.000477832305296812	12235/12428/12534/15366/16765/16819/17279/19348/20877/21973/26934/30939/66422/68612/68743/71653/107995/108907/110033/233406/268697/100502766
Gprin1			MORI_MATURE_B_LYMPHOCYTE_DN	22/1774	106/20605	8.49783908751351e-05	0.000734167050417834	0.000477832305296812	12333/12334/12442/12444/14055/14056/14457/16765/16859/16906/17035/17218/17524/18005/20135/20501/20677/68743/76281/80914/97165/268697
Gpsm1			ZHONG_SECRETOME_OF_LUNG_CANCER_AND_FIBROBLAST	41/1774	257/20605	8.64985711482073e-05	0.000746031819071126	0.000485554484811937	11465/11603/11848/11853/12111/12332/12527/12550/12561/12759/12842/12843/14870/16906/17035/17698/18746/19039/20312/20350/20692/20750/21672/21858/21923/22329/22350/22388/22629/22630/27221/54401/67963/94242/104009/107029/108151/109264/109711/218877/232370
Gpx2			PID_ENDOTHELIN_PATHWAY	21/1774	99/20605	8.77853674963132e-05	0.000752384786990617	0.000489689311217888	11848/11853/12143/12540/12825/12842/12843/13617/14360/14678/16453/16476/16477/16478/16818/18751/18783/19353/20779/22068/58861
Gpx3			REACTOME_RHOB_GTPASE_CYCLE	21/1774	99/20605	8.77853674963132e-05	0.000752384786990617	0.000489689311217888	11465/13605/16800/22319/22324/26934/52428/54216/56419/68743/73167/84004/93840/109934/110596/208846/218581/229658/234094/277360/404710
Gpx7			CHIARETTI_T_ALL_REFRACTORY_TO_THERAPY	18/1774	78/20605	8.78275942294165e-05	0.000752384786990617	0.000489689311217888	12902/12946/13835/13837/13844/13845/13848/14182/14184/14582/17857/17859/20343/21672/54167/54216/100678/320982
Grb7			COWLING_MYCN_TARGETS	18/1774	78/20605	8.78275942294165e-05	0.000752384786990617	0.000489689311217888	11858/12877/12955/16009/17304/20257/20750/22151/23876/23892/51793/56264/58859/71994/109270/208117/209086/319901
Greb1l			REACTOME_CDC42_GTPASE_CYCLE	32/1774	183/20605	8.79852287674252e-05	0.000752466266226465	0.000489742341943085	12540/13605/19765/21844/22319/22324/22376/22379/26934/56419/57912/70497/71709/73167/73341/75974/93840/109934/208846/210293/214230/215280/218581/226652/229658/230972/234094/244867/277360/330319/338372/404710
Grem1			PID_EPHB_FWD_PATHWAY	19/1774	85/20605	8.95690521903777e-05	0.000764724008617007	0.000497720288244098	12143/12540/13641/13642/13835/13837/13844/13845/13848/14360/14786/16818/19353/20130/20779/20975/22376/215449/665113
Grina			PID_EPHA_FWDPATHWAY	13/1774	46/20605	9.28774160494605e-05	0.000791639720690033	0.000515238367734644	11848/11853/12143/13835/13837/13844/13845/13848/14360/16818/20779/22324/30955
Grpel2			WAMUNYOKOLI_OVARIAN_CANCER_LMP_DN	51/1774	345/20605	9.87624361700979e-05	0.000840390579135842	0.000546967842740506	11864/12274/12305/12837/12934/13038/13132/16475/16773/16774/16775/17035/18858/19012/19085/19124/19250/21808/21844/21859/22240/24000/24063/54635/54667/56233/67252/67896/68279/70350/70415/71785/75974/78248/79221/94214/109624/109828/210293/226352/227059/232441/234356/235527/241639/244198/319901/320707/381259/381290/667772
Grtp1			MARKEY_RB1_ACUTE_LOF_DN	67/1774	490/20605	0.000103642801570983	0.000880443866188283	0.00057303650718968	11307/11501/11603/11864/12143/12267/12517/12978/13034/13036/13733/14130/14360/15163/15958/16009/16409/16419/16420/16421/16541/16818/17681/17859/17969/17970/17972/18826/19039/19124/19141/19264/19354/20345/20361/20779/20849/21810/22169/22324/27226/27373/30935/54123/54353/56264/56743/56791/56847/66168/68279/72535/74205/80914/104318/105855/109032/110310/170758/217303/228026/231507/235442/241639/26856…
Gstp1			PID_ARF6_PATHWAY	18/1774	79/20605	0.000104702190376902	0.000886478545191102	0.000576964175392717	12143/13835/13837/13844/13845/13848/13866/14360/16419/16420/16421/16818/19159/20779/70676/109689/231821/241226
Gucy1a2			REACTOME_COSTIMULATION_BY_THE_CD28_FAMILY	18/1774	79/20605	0.000104702190376902	0.000886478545191102	0.000576964175392717	12143/12477/12500/12501/12503/12504/12524/12540/14360/16818/18566/19353/20779/22324/54167/58205/109270/208154
Gulp1			DORN_ADENOVIRUS_INFECTION_24HR_DN	19/1774	86/20605	0.000105809050326201	0.00089139299445622	0.000580162742558431	12444/12522/13835/13837/13844/13845/13848/15958/16007/16476/16477/16478/17150/18024/18034/19159/20583/21973/27279
Gyg1			HERNANDEZ_MITOTIC_ARREST_BY_DOCETAXEL_1_DN	19/1774	86/20605	0.000105809050326201	0.00089139299445622	0.000580162742558431	12332/12534/12552/12563/12934/16997/18596/20353/20583/22151/22240/23834/26432/26433/54635/67967/68612/76843/268977
Hacd4			REACTOME_RND1_GTPASE_CYCLE	19/1774	86/20605	0.000105809050326201	0.00089139299445622	0.000580162742558431	13835/13837/13844/13845/13848/14786/18163/18844/19249/20257/66922/68339/93840/108670/208994/218581/229658/235611/381293
Hapln3			REACTOME_SIGNALING_BY_VEGF	28/1774	153/20605	0.000106015238353246	0.000891651342441207	0.000580330888232041	11465/11848/11853/12143/12540/14205/14360/15507/16419/16420/16421/16440/16818/17164/17969/17970/17972/18126/18751/19353/20779/22324/94176/105855/109270/216148/241226/329165
Haspin			ISSAEVA_MLL2_TARGETS	25/1774	130/20605	0.000107487281642873	0.000902537835943464	0.000587416357790804	12160/12273/12527/13710/14027/14314/14766/15442/16949/18003/18792/20350/21346/22349/54216/56233/67573/79221/108116/108151/217316/218877/269643/319430/100041194
Haus4			WIERENGA_STAT5A_TARGETS_DN	48/1774	320/20605	0.000109167393349722	0.000913792829443962	0.000594741665413072	12333/12334/12444/12523/12527/12721/13386/13642/14130/15900/16419/16420/16421/16819/18600/18602/19419/20907/22137/22793/23790/30948/54132/64214/67420/67448/67573/67729/67866/68010/72042/72828/77577/100952/102595/109711/194126/208846/211914/214239/218454/224674/238328/238875/240168/241639/242248/326618
Haus7			ELVIDGE_HIF1A_AND_HIF2A_TARGETS_DN	31/1774	177/20605	0.000109187450289859	0.000913792829443962	0.000594741665413072	12143/12452/12934/13008/13506/13866/14360/15275/15277/16009/16440/16818/16949/17859/18787/20527/20682/20779/22240/51795/52331/58909/67573/69573/77569/94280/104009/228026/231507/232431/100041194
Havcr2			GAVIN_FOXP3_TARGETS_CLUSTER_P3	49/1774	329/20605	0.000111220172310752	0.000929273808122731	0.00060481745364971	11465/11689/12124/13660/14190/14786/16149/16154/16419/16420/16421/16453/16782/17075/17181/17681/18163/18209/18985/19141/19143/19249/20200/20351/20449/20527/20677/21815/23890/54199/56233/66259/67448/69660/70417/70450/72709/74030/79221/80901/81840/94214/98878/108089/109332/226519/239217/320910/338367
Hcls1			MIKKELSEN_ES_ICP_WITH_H3K4ME3_AND_H3K27ME3	43/1774	277/20605	0.000111720640098214	0.000931922580786412	0.000606541406185272	11489/11492/11689/12265/12476/12505/12721/12826/12828/12829/12842/12843/13506/14027/14190/15930/16773/16774/16775/16992/17681/18301/18507/18610/21941/23790/24052/26361/26968/54216/56710/66797/67573/68498/71889/72049/72630/72925/108153/140743/170721/239273/329540
Hdac7			MARTORIATI_MDM4_TARGETS_NEUROEPITHELIUM_DN	41/1774	260/20605	0.000112397198166352	0.000936029125713225	0.000609214149163953	11858/12143/12508/12721/12978/14360/14766/16009/16491/16565/16818/17756/18596/18767/19650/19736/20257/20452/20779/22329/23790/54216/55985/56233/56710/56847/58208/59033/59058/68235/72480/72535/76850/79221/104001/114249/140743/219151/320910/329540/433022
Hdac9			CERVERA_SDHB_TARGETS_2	35/1774	210/20605	0.000114832567886025	0.000954745408937816	0.000621395633956419	12552/12563/13036/13386/14118/14425/15275/15277/16007/16440/16997/17181/20720/21808/21825/21827/56233/64297/68151/70358/70676/72828/76132/79221/83554/84004/207839/231991/234356/241035/268977/319520/320707/380711/381290
Hddc2			MORI_PRE_BI_LYMPHOCYTE_DN	24/1774	123/20605	0.000115641721990711	0.000958335966905079	0.000623732547047006	12143/12333/12334/12371/12481/12482/12483/12517/14130/14357/14360/15985/16149/16154/16598/16818/16985/19264/20779/81879/207521/213068/226251/241308
Hebp2			WU_SILENCED_BY_METHYLATION_IN_BLADDER_CANCER	24/1774	123/20605	0.000115641721990711	0.000958335966905079	0.000623732547047006	12835/12842/12843/13866/14190/16069/16419/16420/16421/16598/16773/16774/16775/19126/19264/56429/59033/69675/71994/209446/216350/245026/665033/667772
Hecw1			LEIN_PONS_MARKERS	27/1774	146/20605	0.000116379027520512	0.000962875341700653	0.000626686997157428	11747/11858/12333/12334/12522/12934/13386/14314/16498/16582/16997/18858/20750/22240/58222/58909/66058/70450/80884/208691/211323/213391/216725/237360/241794/268977/100041194
Helb			VERRECCHIA_RESPONSE_TO_TGFB1_C1	12/1774	41/20605	0.000118618911290809	0.000978220891813818	0.000636674641771074	12505/13835/13837/13844/13845/13848/15530/16009/16400/16403/18787/20692
Henmt1			WP_MAMMARY_GLAND_DEVELOPMENT_PATHWAY_EMBRYONIC_DEVELOPMENT_STAGE_1_OF_4	12/1774	41/20605	0.000118618911290809	0.000978220891813818	0.000636674641771074	11647/12444/12550/12561/12739/12740/13866/16400/16403/16419/16420/16421
Herc3			REACTOME_RHO_GTPASES_ACTIVATE_KTN1	7/1774	15/20605	0.00011991599014348	0.000984124765636312	0.000640517175479415	11848/11853/12540/16582/19353/56212/232943
Herc6			WORSCHECH_TUMOR_EVASION_AND_TOLEROGENICITY_DN	7/1774	15/20605	0.00011991599014348	0.000984124765636312	0.000640517175479415	12018/12703/15979/16153/16155/16178/16985
Hexa			ZHOU_CELL_CYCLE_GENES_IN_IR_RESPONSE_2HR	7/1774	15/20605	0.00011991599014348	0.000984124765636312	0.000640517175479415	12615/13555/17035/17218/20350/108151/218877
Hhipl1			KAN_RESPONSE_TO_ARSENIC_TRIOXIDE	32/1774	186/20605	0.000120703491542983	0.00098898989844896	0.000643683645053498	12390/12934/12955/13642/15368/15512/16009/16476/16477/16478/16906/17864/18596/18787/19348/19736/19769/20135/20527/21825/21827/21973/22240/26949/52639/67443/69656/78321/218977/236539/239217/320982
Hic1			DORN_ADENOVIRUS_INFECTION_32HR_DN	17/1774	73/20605	0.000121292872427502	0.000990623459697279	0.000644746847681134	12444/12522/13835/13837/13844/13845/13848/16007/16476/16477/16478/17150/18024/18034/19159/27279/74326
Hilpda			LIU_SMARCA4_TARGETS	17/1774	73/20605	0.000121292872427502	0.000990623459697279	0.000644746847681134	12508/12825/12955/16440/16859/17390/18126/19039/20196/20692/21346/66259/74048/84004/232431/270084/100041194
Hivep3			JIANG_TIP30_TARGETS_UP	18/1774	80/20605	0.000124364237729414	0.00101407757249667	0.000660011946790724	12143/12306/12534/12550/12561/14360/16007/16009/16400/16403/16818/18003/19240/20779/30939/67203/70415/319520
Hk1			JOHNSTONE_PARVB_TARGETS_2_UP	42/1774	270/20605	0.00012734196817747	0.00103669422811145	0.000674731987256129	11465/12476/12721/14313/14425/14465/14678/15958/16149/16373/16668/16691/17069/18301/18746/18787/19294/20195/21929/22793/23790/54135/54199/56791/56847/59033/66168/68498/70082/70350/72042/72535/74048/207839/209446/211329/217124/224997/232431/381157/665113/100038882
Hk2			BIOCARTA_TCAPOPTOSIS_PATHWAY	6/1774	11/20605	0.000127585164490052	0.00103701221697515	0.000674938950169692	12500/12501/12503/12504/12772/14102
Hmgb2			SESTO_RESPONSE_TO_UV_C6	15/1774	60/20605	0.000128393933590242	0.00104191882210612	0.000678132411984109	14375/16419/16420/16421/16476/16477/16478/17395/18000/20130/21810/21923/21983/110078/673094
Hmgb3			BIOCARTA_IL12_PATHWAY	10/1774	30/20605	0.000131324140879678	0.00106399782403312	0.000692502520780777	12500/12501/12503/12766/12772/16453/16476/16477/16478/20849
Hmmr			FONTAINE_PAPILLARY_THYROID_CARCINOMA_UP	24/1774	124/20605	0.000131874486952319	0.0010653865628582	0.000693406380840779	12333/12334/12444/12447/12504/12550/12561/15163/16598/16668/18612/18844/19039/20111/20112/20194/20200/20750/23965/53611/54132/57816/235611/239273
Hmox1			REACTOME_RHOA_GTPASE_CYCLE	33/1774	195/20605	0.000131914989771222	0.0010653865628582	0.000693406380840779	11465/11848/11853/13605/16800/21844/22319/22324/22379/26934/52331/52428/54216/56419/58909/68743/70497/71085/73167/73341/84004/93840/94176/109934/110596/208846/218581/226652/229658/234094/244867/277360/404710
Hnf1b			WP_RAC1PAK1P38MMP2_PATHWAY	21/1774	102/20605	0.000137574768809094	0.00110933305642888	0.000722008937058251	11799/12143/12371/13866/14360/14786/16419/16420/16421/16765/16818/17390/17685/18126/19353/19361/19697/20779/20849/57783/231130
Hnrnpr			PID_S1P_S1P3_PATHWAY	14/1774	54/20605	0.000140579138822284	0.00113176232205579	0.000736607014831586	11848/11853/12143/14360/14678/16419/16420/16421/16453/16818/18596/19353/20779/241226
Homez			DORN_ADENOVIRUS_INFECTION_48HR_DN	17/1774	74/20605	0.00014499188517512	0.00115927783312029	0.000754515473234736	12444/12522/13835/13837/13844/13845/13848/16007/16476/16477/16478/17150/18024/19159/20583/27279/74326
Hpse			LEE_LIVER_CANCER_MYC_UP	17/1774	74/20605	0.00014499188517512	0.00115927783312029	0.000754515473234736	11465/12534/13008/13014/13034/16007/16819/16841/16956/17069/17219/19348/54635/64143/65963/108907/114301
Hrh1			REACTOME_CILIUM_ASSEMBLY	41/1774	263/20605	0.00014512314606258	0.00115927783312029	0.000754515473234736	12534/12789/13589/13728/16570/18000/18005/18286/21821/22151/22629/27373/53885/56233/56455/67042/67203/67286/67978/71492/73738/74107/74470/74682/76260/76411/78177/81896/83922/93730/104318/109242/211914/212541/219072/226977/235442/238463/240960/319845/654470
Hrk			FRIDMAN_SENESCENCE_DN	9/1774	25/20605	0.000145548170545234	0.00115927783312029	0.000754515473234736	12531/12825/13559/16773/16774/16775/56847/72535/268697
Hs3st1			BIOCARTA_BLYMPHOCYTE_PATHWAY	8/1774	20/20605	0.000145594342033612	0.00115927783312029	0.000754515473234736	12902/12946/14130/16408/16419/16420/16421/19264
Hspa12b			MALIK_REPRESSED_BY_ESTROGEN	8/1774	20/20605	0.000145594342033612	0.00115927783312029	0.000754515473234736	12124/12550/12561/12739/12740/17829/23849/380711
Hspa2			MCBRYAN_TERMINAL_END_BUD_DN	8/1774	20/20605	0.000145594342033612	0.00115927783312029	0.000754515473234736	12143/12721/14360/16818/20779/22349/23790/236539
Hspb1			DELACROIX_RAR_TARGETS_UP	19/1774	88/20605	0.000146247371584396	0.00116265516063964	0.000756713605381087	12337/16007/16453/16476/16477/16478/16890/17060/17390/18113/18383/19411/27276/27279/54667/66522/76560/218772/319520
Hspg2			CHEBOTAEV_GR_TARGETS_DN	44/1774	289/20605	0.000147150127370933	0.0011654688350097	0.000758544884120487	12212/12798/12842/12843/12877/14230/16009/16186/16364/16949/17876/18383/18767/18783/19219/19250/20682/21808/21825/21827/22324/23876/24000/52331/54667/56741/58859/72042/74206/74277/77569/78892/78923/81840/83691/103511/208177/227059/232875/238463/269941/271970/432995/433022
Htra4			WP_COMPLEMENT_SYSTEM_IN_NEURONAL_DEVELOPMENT_AND_PLASTICITY	27/1774	148/20605	0.000147385881562375	0.0011654688350097	0.000758544884120487	11982/12018/12267/12273/12274/12370/12371/12759/12902/12946/13728/14102/16409/16419/16420/16421/17304/20312/21808/54667/93737/109828/140792/218977/235527/241226/319430
Hvcn1			BIOCARTA_CSK_PATHWAY	11/1774	36/20605	0.000148119305408432	0.0011654688350097	0.000758544884120487	12143/12500/12501/12503/12504/14360/16818/19085/19264/20779/20963
Icos			LU_TUMOR_ENDOTHELIAL_MARKERS_UP	11/1774	36/20605	0.000148119305408432	0.0011654688350097	0.000758544884120487	11489/11492/15512/16822/17395/50706/67448/94185/114249/231821/242050
Ido1			MEISSNER_NPC_ICP_WITH_H3_UNMETHYLATED	11/1774	36/20605	0.000148119305408432	0.0011654688350097	0.000758544884120487	11489/11492/12833/12834/14027/17681/71889/72049/210274/214230/223650
Ier5			XU_HGF_TARGETS_INDUCED_BY_AKT1_48HR_UP	11/1774	36/20605	0.000148119305408432	0.0011654688350097	0.000758544884120487	11717/13835/13837/13844/13845/13848/14063/16997/22417/57783/268977
Ier5l			GRAHAM_CML_QUIESCENT_VS_NORMAL_QUIESCENT_UP	32/1774	188/20605	0.000148207257365407	0.0011654688350097	0.000758544884120487	12182/12442/12494/12534/14055/14056/14211/16476/16477/16478/16551/16906/17218/17279/18788/20135/20720/21672/21973/22151/26934/52696/54132/68026/74107/107995/108907/209737/218977/233406/241226/667772
Ifi30			PID_PRL_SIGNALING_EVENTS_PATHWAY	13/1774	48/20605	0.000149637643246692	0.0011730852279216	0.000763502010132975	11848/11853/12143/12428/12447/14360/16419/16420/16421/16818/19353/20779/238463
Ifi44l			WP_DNA_REPLICATION	13/1774	48/20605	0.000149637643246692	0.0011730852279216	0.000763502010132975	17215/17216/17217/17218/17219/18973/19718/19891/23834/27214/67177/67967/69745
Ifit2			JECHLINGER_EPITHELIAL_TO_MESENCHYMAL_TRANSITION_DN	24/1774	125/20605	0.000150100959177234	0.00117490427214229	0.00076468593427247	12550/12561/13036/14786/15366/16007/16419/16420/16421/16440/16598/17075/18113/18600/18602/21825/21827/21844/21859/71653/98660/109711/319520/667772
Ifngr1			CHIARADONNA_NEOPLASTIC_TRANSFORMATION_CDC25_UP	40/1774	255/20605	0.00015188795250234	0.00118706276724906	0.000772599285522025	11489/11492/12361/12442/12609/13386/13642/14026/14062/14182/14184/16773/16774/16775/16949/16985/16997/17035/17082/19652/20501/21366/21825/21827/21838/21923/22021/22329/27273/64074/65963/66058/72554/102857/104027/114249/208177/236900/242050/268977
Ifngr2			REACTOME_O_GLYCOSYLATION_OF_TSR_DOMAIN_CONTAINING_PROTEINS	12/1774	42/20605	0.000153160122368325	0.00119516654628432	0.000777873626580821	21825/21827/23794/77794/100689/101401/108153/216725/233744/237360/330267/381694
Ifnlr1			LI_AMPLIFIED_IN_LUNG_CANCER	46/1774	307/20605	0.000154102871681153	0.00120067881616604	0.000781461285034712	11931/12111/12550/12561/12739/12740/12842/12843/13014/13803/13866/14086/14766/15507/15512/16009/16819/16832/17357/17829/18104/18105/18746/18792/18824/19039/20539/20677/20732/20750/20849/21672/21825/21827/21857/22630/50706/55948/56520/56863/68612/110208/110310/216197/216350/239273
Ifrd1			MCMURRAY_TP53_HRAS_COOPERATION_RESPONSE_DN	25/1774	133/20605	0.000156917031026225	0.00122073279879513	0.000794513410902509	13835/13837/13844/13845/13848/14102/16832/17387/17388/17391/20319/20350/26568/54667/67260/67448/71492/84004/93737/104175/108151/216795/218877/225288/330938
Ift122			HUMMERICH_SKIN_CANCER_PROGRESSION_DN	34/1774	205/20605	0.000157217078423281	0.00122119687827258	0.000794815456828466	12531/12825/12833/12834/13048/13511/13641/13835/13837/13844/13845/13848/14049/14778/16765/16852/16997/18596/19132/20111/20112/21952/21956/22793/56264/56405/58250/74205/76293/84004/110078/216739/268977/667772
Ift22			JAEGER_METASTASIS_DN	67/1774	497/20605	0.000157850376226804	0.00122424413928575	0.000796798765332891	11766/12224/12550/12561/12821/12826/12827/12978/13506/13661/13835/13837/13844/13845/13848/13866/14027/14063/14182/14184/14313/14462/14776/16178/16440/16598/16773/16774/16775/16782/17153/17181/18824/19143/20527/20682/20969/21672/54135/54712/55948/56753/56847/58208/64706/67087/67182/67313/68279/70536/72535/74103/76560/94179/94216/114301/214230/214593/223650/225288/226251/226519/238463/239273/241639…
Ift27			TORCHIA_TARGETS_OF_EWSR1_FLI1_FUSION_UP	60/1774	433/20605	0.000161910487257162	0.00125266211990746	0.000815294595654647	11689/11801/12289/12394/12507/13175/13860/14062/14130/14544/14688/14696/14776/16419/16420/16421/16800/17082/18788/19650/20163/20196/20452/21952/22329/23849/27218/53313/53331/54216/63953/66241/66274/66790/67063/67252/67399/67448/68149/75974/78593/80718/80981/106878/109032/110078/170770/210274/210293/215113/217333/230603/231832/235527/237761/239743/241639/320706/329540/407786
Ift43			WP_WNT_SIGNALING	26/1774	141/20605	0.000162007679680945	0.00125266211990746	0.000815294595654647	11848/11853/12444/14296/14368/16476/16477/16478/18019/18751/18792/19057/19353/20319/20379/21415/22417/22421/24117/27373/67087/93840/104318/208846/212398/229658
Ift88			LEE_LIVER_CANCER_MYC_TGFA_UP	20/1774	96/20605	0.000166029378635664	0.0012818073608954	0.000834263763069301	11465/12228/12306/12401/12444/13014/13710/14027/16691/16819/16956/17069/17304/18003/21346/22349/64143/67903/71994/100678
Igdcc4			WANG_METHYLATED_IN_BREAST_CANCER	19/1774	89/20605	0.00017114351440235	0.00131684099862858	0.000857065390943299	12143/13835/13837/13844/13845/13848/14360/16818/17133/18053/20539/20779/21825/21827/22151/22793/23849/319520/338367
Igfbp3			ALCALAY_AML_BY_NPM1_LOCALIZATION_UP	41/1774	265/20605	0.000171483626804802	0.00131684099862858	0.000857065390943299	12042/12070/12124/12267/12721/12759/12830/12934/13506/13733/14234/14462/16668/16906/16994/16997/17022/17390/18826/19164/19419/20353/21898/22240/22381/23790/54216/66435/69660/70099/71712/71785/71982/93840/216152/229658/239273/240168/241226/268977/667742
Igsf10			REACTOME_SEPARATION_OF_SISTER_CHROMATIDS	37/1774	231/20605	0.000171978016042492	0.00131684099862858	0.000857065390943299	11799/12235/12615/13589/20877/22151/30939/52276/52504/52563/52696/52717/56455/60411/66140/66468/66570/66934/66977/67203/67629/67849/68014/68612/70385/72155/72415/76464/102920/107995/208628/228421/229841/236930/238463/240960/320394
Igsf3			RUTELLA_RESPONSE_TO_HGF_DN	60/1774	434/20605	0.000172484847124566	0.00131684099862858	0.000857065390943299	11489/11492/11501/11689/11717/12143/12273/12394/12399/12452/12506/12507/12522/12524/12934/14063/14130/14360/15939/16401/16408/16818/16906/17357/17857/18003/18751/19106/19159/19217/20343/20527/20540/20660/20779/22240/26377/27373/56016/56233/58185/67203/69692/73341/73914/79221/98267/104318/109032/211323/217303/217316/218194/227120/231507/238463/319430/380711/404710/665113
Ihh			DORN_ADENOVIRUS_INFECTION_12HR_UP	17/1774	75/20605	0.000172640965568235	0.00131684099862858	0.000857065390943299	13835/13837/13844/13845/13848/15958/16007/16476/16477/16478/17150/17387/17388/17391/18034/19159/20583
Ikzf1			KENNY_CTNNB1_TARGETS_UP	17/1774	75/20605	0.000172640965568235	0.00131684099862858	0.000857065390943299	12333/12334/12772/13605/16007/16009/17390/19891/20750/21335/67573/69573/97165/109019/110310/268697/329165
Ikzf3			KOHOUTEK_CCNT1_TARGETS	17/1774	75/20605	0.000172640965568235	0.00131684099862858	0.000857065390943299	11443/11747/12739/12740/12752/12955/14776/16668/19212/20196/20257/55948/56753/66102/71492/320982/100041194
Il10			PID_ERBB2_ERBB3_PATHWAY	17/1774	75/20605	0.000172640965568235	0.00131684099862858	0.000857065390943299	11435/12143/12540/13866/14360/16453/16476/16477/16478/16818/19057/19353/20779/20849/75974/210293/211323
Il10ra			KRIEG_HYPOXIA_VIA_KDM3A	18/1774	82/20605	0.000173619742872711	0.0013203417571757	0.000859343858120367	11987/15368/16204/16476/16477/16478/16782/18037/18787/19652/22171/22629/56619/66147/67731/216505/226519/320253
Il10rb			ZHAN_MULTIPLE_MYELOMA_LB_UP	18/1774	82/20605	0.000173619742872711	0.0013203417571757	0.000859343858120367	11864/12123/12124/12297/12840/14130/16419/16420/16421/18826/18844/19419/64706/100532/106957/235611/240168/268935
Il13ra2			REACTOME_PD_1_SIGNALING	10/1774	31/20605	0.000178989593404075	0.00135711512610851	0.000883277789288611	12143/12500/12501/12503/12504/14360/16818/18566/20779/58205
Il17d			REACTOME_TYPE_I_HEMIDESMOSOME_ASSEMBLY	10/1774	31/20605	0.000178989593404075	0.00135711512610851	0.000883277789288611	12476/12821/16400/16403/16773/16774/16775/16782/68498/226519
Il17rc			NABA_ECM_REGULATORS	46/1774	309/20605	0.00017951024147575	0.00135903431698481	0.000884526893835328	11489/11492/11501/12401/12406/12511/13014/13034/13036/13038/15442/16949/17385/17387/17388/17390/17391/17393/17395/18787/18788/18792/19143/20720/21857/21858/21859/23794/23948/26432/26433/50701/67573/77794/101401/108153/116872/209378/216725/229445/235505/237360/240047/241197/330723/640543
Il1r2			BASSO_HAIRY_CELL_LEUKEMIA_UP	28/1774	158/20605	0.000187165050231218	0.00141487865353361	0.000920873155977844	11465/12444/13730/14182/14184/14255/14457/16009/16178/16952/19281/20130/20196/20970/21825/21827/21857/22319/26432/26433/53614/54712/74030/107029/109264/109689/226101/239217
Il1rl1			PID_IL8_CXCR2_PATHWAY	15/1774	62/20605	0.000190636830938709	0.00143898231971567	0.000936561016623892	12143/14360/14678/14688/14696/14702/16818/18751/18806/19354/20779/30955/94176/109689/170758
Il27ra			MAHADEVAN_GIST_MORPHOLOGICAL_SWITCH	11/1774	37/20605	0.000194508793853666	0.00145953422862131	0.000949937217592111	12552/12554/12563/14086/16007/16400/16403/17390/18003/20750/54132
Il2rg			REACTOME_CRMPS_IN_SEMA3A_SIGNALING	11/1774	37/20605	0.000194508793853666	0.00145953422862131	0.000949937217592111	12143/12934/14360/16818/18844/20350/20779/22240/108151/218877/235611
Il4r			REACTOME_SEMA3A_PAK_DEPENDENT_AXON_REPULSION	11/1774	37/20605	0.000194508793853666	0.00145953422862131	0.000949937217592111	12143/14360/16818/16885/18844/19353/20350/20779/108151/218877/235611
Il5ra			REACTOME_SEMA3A_PLEXIN_REPULSION_SIGNALING_BY_INHIBITING_INTEGRIN_ADHESION	11/1774	37/20605	0.000194508793853666	0.00145953422862131	0.000949937217592111	12143/14360/16818/18844/19353/20130/20350/20779/108151/218877/235611
Impdh1			REACTOME_FACTORS_INVOLVED_IN_MEGAKARYOCYTE_DEVELOPMENT_AND_PLATELET_PRODUCTION	33/1774	199/20605	0.000195456031423423	0.00146317451344057	0.000952306495382681	11465/12540/13660/14462/14465/16453/16551/16552/16565/16570/16582/17133/19085/19348/19353/22151/26934/63955/68732/70218/71819/75974/94176/98878/110033/209737/210293/228421/229841/232943/238463/240641/100502766
Inava			JACKSON_DNMT1_TARGETS_UP	40/1774	258/20605	0.000195569979257115	0.00146317451344057	0.000952306495382681	11546/12452/12778/12955/13605/13835/13837/13844/13845/13848/14182/14184/14462/15507/15958/15979/16007/16155/16453/16476/16477/16478/16598/17857/18024/18590/18612/19106/19124/19697/19891/20350/21825/21827/22722/30948/54123/108151/218877/100038882
Inpp5d			CLAUS_PGR_POSITIVE_MENINGIOMA_DN	7/1774	16/20605	0.000197349710874615	0.00147431842829859	0.000959559507518833	13617/14314/18596/20677/22379/56175/665113
Inpp5j			KYNG_DNA_DAMAGE_BY_UV	19/1774	90/20605	0.000199681743343061	0.00148954956855029	0.000969472688523925	11489/11492/12508/12955/13394/16819/16822/18053/19253/20849/21366/56501/70536/71994/102857/216725/237360/381293/665113
Ints14			MUELLER_PLURINET	57/1774	409/20605	0.000200550637646616	0.00149241094467352	0.000971335013928619	11465/11546/11745/11799/12018/12124/12143/12306/12371/12428/12442/12444/12447/12534/12703/12978/13866/14360/14786/15366/15512/16818/17215/17216/17217/17218/17219/17685/17864/19240/19361/19718/19891/20641/20779/20877/21815/21941/21952/27221/53607/54141/66197/66422/67177/68939/69716/71653/72107/74326/99377/108147/223650/229841/236539/238463/268697
Intu			PID_CXCR3_PATHWAY	16/1774	69/20605	0.000200652888821262	0.00149241094467352	0.000971335013928619	12143/12766/14360/14678/14688/14696/14702/16408/16419/16420/16421/16818/20779/55985/56066/109689
Iqgap3			PID_TXA2PATHWAY	18/1774	83/20605	0.00020410232004867	0.00151363472386459	0.000985148501379752	11848/11853/12143/13866/14360/14678/14688/14696/14702/16818/18126/18751/19353/20779/20963/22329/30955/109689
Irak1bp1			WP_IL3_SIGNALING_PATHWAY	18/1774	83/20605	0.00020410232004867	0.00151363472386459	0.000985148501379752	12143/12524/12771/14360/14389/16192/16331/16453/16476/16477/16478/16818/20779/20849/20963/22324/22630/54401
Irak2			TOMLINS_PROSTATE_CANCER_DN	17/1774	76/20605	0.000204780136823606	0.00151644766044303	0.0009869792999278	12228/12274/12759/16773/16774/16775/16854/18858/21804/22349/71994/109828/225115/226101/276829/320707/381290
Irak3			HEIDENBLAD_AMPLIFIED_IN_SOFT_TISSUE_CANCER	9/1774	26/20605	0.000205677554533756	0.00151866566428994	0.000988422886766414	12143/12567/14360/16476/16477/16478/16818/19281/20779
Irf4			SCIAN_CELL_CYCLE_TARGETS_OF_TP53_AND_TP73_DN	9/1774	26/20605	0.000205677554533756	0.00151866566428994	0.000988422886766414	12428/12531/17219/66197/68612/71819/107995/110033/268697
Irf7			WP_THYROID_STIMULATING_HORMONE_TSH_SIGNALING_PATHWAY	23/1774	120/20605	0.000209720434904936	0.00154626967970548	0.00100638894818792	12143/12444/12447/12567/13555/14360/14678/14688/14696/14702/16453/16476/16477/16478/16818/19650/20111/20112/20779/20849/74044/215449/380711
Irf8			SCIAN_INVERSED_TARGETS_OF_TP53_AND_TP73_DN	14/1774	56/20605	0.000213566037230288	0.0015723412596085	0.00102335762462294	14688/14696/15980/18034/18826/19697/19698/20539/22029/22630/70350/109711/320707/381290
Irx3			BIOCARTA_AMI_PATHWAY	8/1774	21/20605	0.000217495463988157	0.00159433904337639	0.00103767487261609	12826/12827/12828/12829/12830/14062/21788/94216
Isg15			REACTOME_CD28_DEPENDENT_VAV1_PATHWAY	8/1774	21/20605	0.000217495463988157	0.00159433904337639	0.00103767487261609	12143/12524/12540/14360/16818/19353/20779/22324
Islr			ROETH_TERT_TARGETS_UP	8/1774	21/20605	0.000217495463988157	0.00159433904337639	0.00103767487261609	15061/15958/17857/18783/58185/67138/73998/171286
Itga3			UDAYAKUMAR_MED1_TARGETS_DN	59/1774	429/20605	0.000223797756364484	0.00163817377857576	0.00106620469094622	11848/11853/12161/12305/12552/12563/12778/12842/12843/13660/13710/13835/13837/13844/13845/13848/14102/14296/14766/15368/15982/16331/16476/16477/16478/16598/16773/16774/16775/17035/17164/18712/19057/19411/20527/20583/21788/21859/22349/22376/23794/27984/54216/56218/56332/56501/64297/67443/68010/69660/98878/101401/212398/218772/233552/237400/240672/276829/338372
Itga4			REACTOME_MITOTIC_METAPHASE_AND_ANAPHASE	43/1774	286/20605	0.000230354439835054	0.00168374180483752	0.00109586262101008	11799/12235/12442/12534/12615/13589/16906/20877/22151/30939/52276/52504/52563/52696/52717/56455/60411/66140/66468/66570/66934/66977/67203/67629/67849/68014/68612/70385/72155/72415/76464/102920/107995/208628/228421/229841/236930/238463/240960/268697/269113/269643/320394
Itga6			BERTUCCI_INVASIVE_CARCINOMA_DUCTAL_VS_LOBULAR_UP	13/1774	50/20605	0.00023395324258865	0.00170513984555286	0.00110978952649845	12550/12561/13866/14786/15512/16453/17387/17388/17391/54401/94176/235300/338362
Itga8			DELPUECH_FOXO3_TARGETS_DN	13/1774	50/20605	0.00023395324258865	0.00170513984555286	0.00110978952649845	11987/13642/14235/17345/18005/23917/52696/68612/69051/70099/108907/110033/233406
Itgal			REACTOME_FLT3_SIGNALING_THROUGH_SRC_FAMILY_KINASES	6/1774	12/20605	0.000236553910688282	0.00172162445028148	0.00112051852431291	12143/14255/14360/16818/20779/20963
Itgam			REACTOME_NETRIN_1_SIGNALING	18/1774	84/20605	0.00023915634307243	0.00173559174686849	0.0011296091332188	12143/12540/14360/16818/17698/18209/19353/19876/20779/22068/22350/22376/57764/68799/94176/210801/226251/226519
Itgb5			VERNELL_RETINOBLASTOMA_PATHWAY_UP	18/1774	84/20605	0.00023915634307243	0.00173559174686849	0.0011296091332188	12228/12447/13860/14055/14056/14313/16525/17217/17279/20135/27221/60411/67849/67967/80718/97165/106795/269582
Itgb6			BIOCARTA_FCER1_PATHWAY	16/1774	70/20605	0.000239583201551234	0.0017362092209419	0.00113001101595079	12143/12229/14360/16428/16476/16477/16478/16818/18019/18751/18783/19057/20779/20963/22324/30955
Itgb7			IVANOVA_HEMATOPOIESIS_STEM_CELL	49/1774	340/20605	0.000247981634209984	0.00179451097120615	0.00116795668474068	11443/12826/12828/13730/14462/15061/16331/16400/16401/16403/16476/16477/16478/17133/18019/18037/18647/19281/20111/20112/20350/20353/24047/56264/56496/56741/57757/67260/67306/67978/74107/74326/93737/94216/98396/108151/110078/110596/114301/118452/209378/216438/217316/218877/239273/240672/243725/320982/404710
Itgb8			LIN_SILENCED_BY_TUMOR_MICROENVIRONMENT	31/1774	185/20605	0.000248778411810494	0.00179771597723657	0.00117004266152094	11745/13506/13710/13730/13803/13821/13866/16007/16819/17119/20682/23794/26377/27273/53624/56847/66259/72535/74048/74103/94179/101401/108116/109222/110310/209086/232431/237436/240672/242122/667772
Itih5			ONO_AML1_TARGETS_UP	11/1774	38/20605	0.000252630561968587	0.00182037341106443	0.00118478924246858	13386/13555/16476/16477/16478/18566/20351/58205/75345/80901/171285
Itk			VERRECCHIA_RESPONSE_TO_TGFB1_C4	11/1774	38/20605	0.000252630561968587	0.00182037341106443	0.00118478924246858	13835/13837/13844/13845/13848/19353/21825/21827/21923/23948/240047
Itpkc			GALINDO_IMMUNE_RESPONSE_TO_ENTEROTOXIN	25/1774	137/20605	0.00025377075710093	0.00182341647252153	0.00118676981769377	11465/12029/12042/12505/12522/13660/16476/16477/16478/17357/18034/18590/18712/18746/19354/20750/21929/22029/54216/57783/67399/98878/170758/241226/319520
Itpr3			WP_HIPPO_SIGNALING_REGULATION_PATHWAYS	25/1774	137/20605	0.00025377075710093	0.00182341647252153	0.00118676981769377	11848/11853/12540/12550/12552/12554/12561/12563/12978/13835/13837/13844/13845/13848/13866/14182/14184/14255/14678/18053/18596/18751/19085/19353/21415
Itpripl2			WP_ANDROGEN_RECEPTOR_SIGNALING_PATHWAY	26/1774	145/20605	0.000257669738373037	0.00184650870634692	0.0012017993880306	11848/11853/12143/12394/12399/12444/12447/12540/13866/14360/16476/16477/16478/16818/16885/19012/19353/19697/20779/20849/21672/21804/21815/56218/81601/214230
Jak3			WP_APOPTOSIS	22/1774	114/20605	0.000257711549763773	0.00184650870634692	0.0012017993880306	11799/12018/12123/12370/12371/12578/14082/14102/16364/16476/16477/16478/16992/18037/18053/19697/21938/22029/51800/54123/94185/170770
Jaml			REACTOME_DISEASES_OF_GLYCOSYLATION	28/1774	161/20605	0.000259005151849843	0.0018531636216862	0.00120613073678333	11603/12111/14264/14425/14733/15211/15530/17022/17829/20969/20970/21825/21827/23794/29873/77794/78923/100689/101401/108153/207839/216725/230145/233744/237360/269941/330267/381694
Jchain			ROESSLER_LIVER_CANCER_METASTASIS_UP	31/1774	186/20605	0.000274393395863997	0.00195775063341166	0.00127420114785454	12143/12493/12503/12554/12771/12830/14360/15366/16401/16535/16818/16885/16956/17069/17395/18806/19159/19891/20750/20779/22319/56470/69106/70350/71653/76438/110078/228026/229841/235442/243931
Jun			WP_MYOMETRIAL_RELAXATION_AND_CONTRACTION_PATHWAYS	31/1774	186/20605	0.000274393395863997	0.00195775063341166	0.00127420114785454	11465/12297/12778/12798/14688/14696/14702/16009/16440/16476/16477/16478/17133/18126/18751/18767/18768/19085/19736/19737/22629/22630/53313/54401/55948/56470/64214/67865/71994/109624/109689
Junb			ADDYA_ERYTHROID_DIFFERENTIATION_BY_HEMIN	24/1774	130/20605	0.000279029924513188	0.00198748933497193	0.00129355656882446	11799/12143/13036/14130/14360/14582/15512/15939/16419/16420/16421/16476/16477/16478/16818/18104/18105/18712/20527/20779/22228/23849/225579/320139
Jund			HALMOS_CEBPA_TARGETS_UP	18/1774	85/20605	0.000279343973458653	0.00198748933497193	0.00129355656882446	12224/13835/13837/13844/13845/13848/14102/15368/16009/16453/19736/20350/22376/80718/106869/108151/216197/218877
Kat5			CAIRO_HEPATOBLASTOMA_UP	46/1774	315/20605	0.000280018944000405	0.00198950522450637	0.00129486860965075	12567/12819/13386/15507/15512/16400/16403/16782/17075/17215/17385/18000/18209/18590/18751/19876/20362/20677/20720/20788/22099/22393/23917/26934/30935/52563/54610/54712/66435/67252/68010/71310/71712/72480/76281/80884/84004/110147/114584/211914/216197/217138/226519/381157/665113/667742
Kazn			THEILGAARD_NEUTROPHIL_AT_SKIN_WOUND_DN	54/1774	387/20605	0.0002822608277444	0.00200263268846585	0.00130341261385645	11307/11744/11867/12370/12721/13728/14082/14247/14425/14457/14678/14688/14696/15163/15468/16331/16419/16420/16421/16453/16985/16994/17164/17972/18751/19085/19132/19159/19411/19650/19765/20111/20112/20345/20452/22376/23790/23999/26364/56233/56470/73086/73167/79221/94176/97165/107029/109264/109711/207839/218772/234577/238463/404710
Kbtbd11			WP_IL5_SIGNALING_PATHWAY	16/1774	71/20605	0.000284889099463133	0.00201420895353774	0.00131094702094116	12143/12229/14360/16192/16428/16453/16476/16477/16478/16818/20111/20112/20779/20849/20963/30955
Kcna3			CARD_MIR302A_TARGETS	25/1774	138/20605	0.000285019119272786	0.00201420895353774	0.00131094702094116	12143/12444/12452/13555/13559/13835/13837/13844/13845/13848/14360/16476/16477/16478/16818/16885/19411/19650/20682/20779/20849/211914/216795/218772/243931
Kcnab2			PID_SYNDECAN_3_PATHWAY	9/1774	27/20605	0.00028508193653418	0.00201420895353774	0.00131094702094116	12143/12361/13866/14360/16818/19164/20779/20970/208117
Kcne3			ONO_FOXP3_TARGETS_DN	13/1774	51/20605	0.000289509201183119	0.00204264825279201	0.00132945672648564	11546/12394/12399/12428/12523/13555/16364/19650/20343/20351/72415/80901/171285
Kcng1			REACTOME_O_LINKED_GLYCOSYLATION	22/1774	115/20605	0.000293194103327187	0.00206577814826923	0.00134451080889218	14425/17829/20448/21825/21827/23794/26887/77794/97440/100689/101401/108153/171212/207839/216725/227327/230145/233744/237360/272411/330267/381694
Kcnj10			INGRAM_SHH_TARGETS_DN	20/1774	100/20605	0.00029527941456755	0.00207758923269135	0.0013521980480488	12390/12447/12759/12842/12843/14026/16419/16420/16421/16453/16475/20319/20692/20969/21810/68010/70417/71712/80884/238463
Kcnk1			LI_INDUCED_T_TO_NATURAL_KILLER_DN	36/1774	229/20605	0.000303235450951916	0.0021306169997728	0.0013867111471791	11465/12111/12477/12481/12500/12511/12833/12834/13034/14296/14357/14375/14582/16440/17390/18751/20491/20677/22021/26364/56233/56847/58208/66953/68631/72535/76117/93737/109711/109978/207521/212398/217316/226610/228026/238323
Kcnq1			VERRECCHIA_RESPONSE_TO_TGFB1_C2	23/1774	123/20605	0.00030552150037086	0.00214132472914729	0.0013936802681831	11848/11853/12552/12563/12825/12833/12834/12835/12842/12843/16419/16420/16421/17357/17387/17388/17391/19159/21857/21859/56212/245026/665033
Kcns3			WINNEPENNINCKX_MELANOMA_METASTASIS_UP	50/1774	352/20605	0.00030560244658106	0.00214132472914729	0.0013936802681831	11799/12235/12442/12534/12615/13605/14211/15512/16551/17217/17219/17279/18005/18140/20135/20419/21973/22171/23834/26432/26433/26934/30939/51944/52276/52696/54141/66140/66197/66435/66977/67196/67849/68026/68743/70218/71994/72107/72155/74107/76044/208628/218977/233406/234258/235300/241639/268697/272551/665113
Kctd10			MARSON_FOXP3_TARGETS_STIMULATED_UP	12/1774	45/20605	0.000312602509018584	0.00218134717831649	0.00141972886180939	12229/16428/16453/16952/18985/19219/20963/21815/70122/208154/216984/229731
Kctd11			REACTOME_DISEASES_ASSOCIATED_WITH_GLYCOSAMINOGLYCAN_METABOLISM	12/1774	45/20605	0.000312602509018584	0.00218134717831649	0.00141972886180939	11603/12111/14264/14733/15211/15530/17022/20969/20970/29873/78923/269941
Kctd12			XU_HGF_SIGNALING_NOT_VIA_AKT1_6HR	12/1774	45/20605	0.000312602509018584	0.00218134717831649	0.00141972886180939	12505/13660/16476/16477/16478/18053/18792/54135/98878/211914/276829/333639
Kctd17			SHEPARD_BMYB_TARGETS	29/1774	171/20605	0.000315317744731841	0.00219265972535202	0.00142709162812488	11799/12534/14182/14184/14235/16551/17279/17345/20682/20877/21335/21923/22137/22228/67203/67839/68743/71819/80986/98660/107995/108912/218977/233406/244579/268697/270906/381293/667772
Kctd5			BIOCARTA_LYM_PATHWAY	8/1774	22/20605	0.00031609403420828	0.00219265972535202	0.00142709162812488	14130/16401/16408/16419/16420/16421/20343/22329
Kiaa0040			LE_NEURONAL_DIFFERENTIATION_DN	8/1774	22/20605	0.00031609403420828	0.00219265972535202	0.00142709162812488	12442/12567/66197/68612/71729/71819/107995/268930
Kiaa0895l			THUM_MIR21_TARGETS_HEART_DISEASE_UP	8/1774	22/20605	0.00031609403420828	0.00219265972535202	0.00142709162812488	12111/12842/12843/13717/16997/17022/50706/268977
Kiaa1328			LINDSTEDT_DENDRITIC_CELL_MATURATION_C	21/1774	108/20605	0.000316381806827368	0.00219265972535202	0.00142709162812488	11689/11745/12332/12524/12816/12818/14255/16453/16859/17218/17829/18383/20312/20361/20849/22151/53416/56847/72535/213393/241639
Kiaa1549			WP_NRF2ARE_REGULATION	14/1774	58/20605	0.000317021553096442	0.00219410012224785	0.00142802910981776	12143/13835/13837/13844/13845/13848/14360/15368/16818/18024/18104/18105/18751/20779
Kiaa1614			GHO_ATF5_TARGETS_DN	10/1774	33/20605	0.000318505222743623	0.0022013694306634	0.00143276033603683	12444/19348/20130/20527/22629/69716/74194/109711/241226/319520
Kiaa1755			COATES_MACROPHAGE_M1_VS_M2_DN	32/1774	196/20605	0.00032307721943703	0.00222690946369079	0.00144938305541914	11501/11801/12182/12494/12507/13038/15512/16419/16420/16421/17304/18600/18602/19124/19217/20527/20652/21672/21825/21827/27984/64297/66922/68279/68659/69573/74202/217303/217304/246746/338367/100041194
Kif11			PEDERSEN_METASTASIS_BY_ERBB2_ISOFORM_4	32/1774	196/20605	0.00032307721943703	0.00222690946369079	0.00144938305541914	11689/12816/12818/13730/13835/13837/13844/13845/13848/16009/16782/16952/17864/19249/20200/20454/20682/21857/21858/57274/57764/69480/94176/105348/117167/217353/226519/238463/239273/271970/272411/319622
Kif12			ONO_FOXP3_TARGETS_UP	11/1774	39/20605	0.000324748562458368	0.00223539660879202	0.00145490691011515	12766/12772/12775/13386/16153/16476/16477/16478/26364/58205/75345
Kif14			GAVIN_FOXP3_TARGETS_CLUSTER_P4	31/1774	188/20605	0.000332758660896427	0.00228743436719059	0.001488775662525	12332/12333/12334/12477/12522/12789/13803/15512/15985/16178/17082/17119/17969/18712/19085/20351/20652/21844/21938/22324/54667/64297/71240/76566/209378/217316/228026/233406/235633/329540/338367
Kif15			VANTVEER_BREAST_CANCER_POOR_PROGNOSIS	17/1774	79/20605	0.000334402351991968	0.00229562695691783	0.00149410780598403	12615/12826/12827/16009/17219/17279/17395/20527/56419/64706/76843/94216/108907/170770/210992/233406/268935
Kif18a			BHATI_G2M_ARREST_BY_2METHOXYESTRADIOL_UP	33/1774	205/20605	0.00034238458772312	0.00234725196441761	0.001527707919651	12143/12235/12721/14360/14425/15512/16007/16818/16885/16952/17864/18005/20692/20779/21745/22151/23790/23834/30939/52033/54635/55936/56753/66977/67133/80718/107995/207839/208691/218977/230603/242700/268697
Kif18b			REACTOME_DEATH_RECEPTOR_SIGNALLING	29/1774	172/20605	0.000348667090329176	0.00238710083405959	0.00155364353911752	11848/11853/12070/12370/13605/14082/14102/16800/18053/19164/19353/19697/21844/21929/22029/22324/65079/66513/73341/109934/110596/192656/208117/229603/230098/230972/234094/235402/277360
Kif19			KIM_WT1_TARGETS_12HR_DN	48/1774	336/20605	0.000349846846173047	0.00239195421071209	0.00155680235719989	12444/12505/12507/12721/12778/13866/16007/16782/17698/18003/18113/20350/20462/20963/21825/21827/22151/22350/22376/23790/26432/26433/27214/56212/56743/65112/66259/70358/74194/74326/74901/76438/77569/78908/107684/108151/109624/116838/211323/215449/218877/226519/231507/232431/319520/320139/320554/630146
Kif20a			ZHANG_BREAST_CANCER_PROGENITORS_DN	36/1774	231/20605	0.000359567588148082	0.0024524015388805	0.00159614447443507	12143/12305/12842/12843/12978/13803/14027/14360/16773/16774/16775/16818/16906/18858/20361/20682/20779/20975/26432/26433/26949/27373/55985/56264/56454/56753/66102/66892/67865/71819/104318/194126/215705/243931/320508/333654
Kif20b			WP_CHROMOSOMAL_AND_MICROSATELLITE_INSTABILITY_IN_COLORECTAL_CANCER	19/1774	94/20605	0.000359700678318265	0.0024524015388805	0.00159614447443507	11799/11848/11853/12018/12371/12444/16476/16477/16478/17685/18209/19353/19354/21415/21808/64143/170758/170770/226519
Kif21b			LINDVALL_IMMORTALIZED_BY_TERT_UP	21/1774	109/20605	0.00036061888770546	0.0024524015388805	0.00159614447443507	11744/11867/12527/12819/13660/16668/17022/21366/22319/23794/67865/71492/74257/98878/101401/102857/109624/243931/320707/381290/494504
Kif22			MORI_IMMATURE_B_LYMPHOCYTE_UP	21/1774	109/20605	0.00036061888770546	0.0024524015388805	0.00159614447443507	12143/12332/12333/12334/12482/12517/12522/13038/14357/14360/16149/16154/16818/18718/18854/19264/20354/20779/56743/65972/207521
Kif23			BENPORATH_MYC_TARGETS_WITH_EBOX	54/1774	391/20605	0.000364482817428573	0.00247536458895341	0.00161108996558281	11443/11465/11546/11717/12143/12370/12444/12481/12567/13014/13555/14182/14184/14235/14360/14870/15512/15982/15985/16419/16420/16421/16476/16477/16478/16765/16818/16906/16918/17217/17698/17829/18209/18566/18783/18787/19217/19411/19652/20779/21941/22350/50701/56212/56847/59033/72535/170770/208691/218772/224617/226519/234854/268697
Kif24			MCBRYAN_PUBERTAL_TGFB1_TARGETS_DN	22/1774	117/20605	0.00037722004561745	0.00255783563164175	0.00166476620782982	12224/12527/12550/12561/12739/12740/13617/13866/14462/15512/15958/16069/16819/18034/19223/20390/27273/30939/56847/72535/80718/239273
Kif3c			SMIRNOV_RESPONSE_TO_IR_2HR_DN	18/1774	87/20605	0.000377633213332935	0.00255783563164175	0.00166476620782982	11982/12452/12458/12615/15512/16453/16598/18783/19348/20452/20527/58206/58208/69480/69573/193385/217716/330401
Kifc1			AMIT_EGF_RESPONSE_60_MCF10A	14/1774	59/20605	0.000383130508520565	0.00259161515750262	0.00168675159753745	16007/16419/16420/16421/16476/16477/16478/19219/21929/26377/67399/74194/80884/109624
Kifc3			RICKMAN_TUMOR_DIFFERENTIATED_MODERATELY_VS_POORLY_UP	29/1774	173/20605	0.000385099169879807	0.00260146779652848	0.00169316418336013	11489/11492/11768/12825/12842/12843/13038/14118/20200/23917/24088/26949/51800/53607/56753/68792/69226/73723/74488/97440/171212/208628/214523/215789/216725/237360/242050/268396/320078
Kirrel1			GRABARCZYK_BCL11B_TARGETS_DN	20/1774	102/20605	0.000387964282783896	0.00260537233336956	0.00169570544946411	11307/12274/12550/12561/14247/14425/19057/20963/21858/56847/67788/69816/71085/71653/72535/109828/207839/225471/226594/338521
Klc3			MEISSNER_BRAIN_HCP_WITH_H3K4ME2_AND_H3K27ME3	20/1774	102/20605	0.000387964282783896	0.00260537233336956	0.00169570544946411	12143/12842/12843/14360/16147/16535/16818/19132/20531/20779/21825/21827/50931/58222/67573/68279/74488/216795/242316/330096
Klf2			BIOCARTA_ETS_PATHWAY	9/1774	28/20605	0.00038824150715763	0.00260537233336956	0.00169570544946411	12978/13555/13559/16476/16477/16478/19650/56233/79221
Klf5			BIOCARTA_STATHMIN_PATHWAY	9/1774	28/20605	0.00038824150715763	0.00260537233336956	0.00169570544946411	12481/12500/12501/12503/12534/15512/16765/19085/268697
Klf6			REACTOME_SCAVENGING_BY_CLASS_A_RECEPTORS	9/1774	28/20605	0.00038824150715763	0.00260537233336956	0.00169570544946411	12825/12826/12827/12828/12842/12843/20288/94216/140792
Klf8			REACTOME_NUCLEAR_SIGNALING_BY_ERBB4	12/1774	46/20605	0.000390152541831216	0.00261474262863137	0.00170180410205784	12143/12223/13866/14360/16765/16818/19164/20692/20779/208117/211323/231821
Klhl6			ZHAN_MULTIPLE_MYELOMA_CD1_VS_CD2_DN	17/1774	80/20605	0.00039107930345964	0.00261750047638336	0.00170359904606717	12721/16773/16774/16775/17060/17309/18751/20661/23790/56520/57915/58208/59126/66369/72049/83490/103236
Klhl8			LEE_METASTASIS_AND_ALTERNATIVE_SPLICING_UP	27/1774	157/20605	0.000397536792259275	0.00265721961141726	0.00172945022782048	12229/12274/12305/12826/12827/12833/12834/13717/14062/16007/16419/16420/16421/16428/16852/18712/18844/19039/19281/27373/67666/94216/104318/109828/235611/238323/665113
Knl1			MAHAJAN_RESPONSE_TO_IL1A_DN	26/1774	149/20605	0.000400256989305812	0.00267188634122671	0.00173899606253483	12830/13835/13837/13844/13845/13848/16007/16419/16420/16421/16773/16774/16775/16906/18826/20527/20975/50706/53614/65106/98388/107029/109264/209446/226419/667772
Knstrn			WP_OVERVIEW_OF_NANOPARTICLE_EFFECTS	11/1774	40/20605	0.00041342078639202	0.00275583368569614	0.00179363315515366	12444/12550/12561/12826/12828/15368/16409/16773/16774/16775/94216
Kntc1			GOLDRATH_IMMUNE_MEMORY	19/1774	95/20605	0.000413917539800423	0.00275583368569614	0.00179363315515366	12511/14062/14198/14733/16154/16155/19893/20130/20135/20527/22029/29810/53614/64008/68279/75974/105855/210293/239217
Krt18			KIM_WT1_TARGETS_8HR_UP	43/1774	294/20605	0.000420499498870919	0.00279599143228308	0.00181976980704541	11489/11492/11987/12143/12228/12406/13132/13728/13730/14182/14184/14360/15512/16476/16477/16478/16818/17133/18712/18787/18844/19057/19736/20312/20583/20682/20779/20975/21804/21859/21983/22793/54216/54635/55948/98660/109711/114255/230514/235611/238463/320707/381290
Krt23			MARKEY_RB1_CHRONIC_LOF_DN	37/1774	242/20605	0.000438415408393322	0.00291130754854651	0.00189482325113646	11465/11501/12229/12267/12508/12978/13038/13866/15368/16009/16428/16668/16822/16859/19264/20111/20112/20288/20362/20375/21672/21788/21808/21859/22324/22381/27226/27428/54353/65972/68939/108116/217303/231440/231507/241639/269132
Krt7			REACTOME_G_ALPHA_12_13_SIGNALLING_EVENTS	20/1774	103/20605	0.000443137554488639	0.00293882346841029	0.00191273197560645	11848/11853/12229/13605/14688/14696/14702/16428/16800/18844/21844/22324/73341/109934/110596/230098/230972/234094/235611/277360
Krt8			LANDIS_ERBB2_BREAST_PRENEOPLASTIC_UP	8/1774	23/20605	0.000448297776805909	0.00295760091710911	0.0019249532699212	12493/13511/16819/20135/22381/73112/74205/114249
Krt80			PARK_TRETINOIN_RESPONSE	8/1774	23/20605	0.000448297776805909	0.00295760091710911	0.0019249532699212	12143/14360/16818/17969/18712/20491/20779/110794
LOC101822444			REACTOME_CHONDROITIN_SULFATE_BIOSYNTHESIS	8/1774	23/20605	0.000448297776805909	0.00295760091710911	0.0019249532699212	12111/29873/54371/58250/60322/78923/234356/269941
LOC101822587			WP_OSTEOPONTIN_SIGNALING	8/1774	23/20605	0.000448297776805909	0.00295760091710911	0.0019249532699212	16419/16420/16421/17395/18792/19697/20750/241226
LOC101822614			MISSIAGLIA_REGULATED_BY_METHYLATION_DN	44/1774	304/20605	0.000455601570220646	0.00300188842635653	0.00195377777604348	12143/12428/12534/14055/14056/14211/14235/14360/15354/16765/16818/16906/17218/17345/18005/20350/20779/22171/23834/52696/53607/54216/58222/66570/67177/67967/68026/68612/69656/70099/71085/71819/97165/108151/108907/110033/208628/216001/218877/218977/229841/233406/381293/100502766
LOC101822629			BLANCO_MELO_COVID19_SARS_COV_2_POS_PATIENT_LUNG_TISSUE_UP	46/1774	322/20605	0.000459170372718072	0.00302148379975104	0.00196653141629051	12267/12274/12289/12493/12508/13733/14776/15061/15958/16186/16822/17119/17857/18600/18602/18826/19106/20195/20343/20375/22376/24047/24099/26377/56619/64008/64214/67138/67775/70350/72040/73998/74191/74734/108670/109032/109689/109828/193385/209086/213068/216984/231507/238875/245308/100038882
LOC101822813			PETRETTO_CARDIAC_HYPERTROPHY	14/1774	60/20605	0.000460659031325446	0.00302735818775326	0.00197035475916556	11465/12505/12842/12843/14118/14314/16009/16949/16952/16956/16997/234577/238463/268977
LOC101822815			WANG_CISPLATIN_RESPONSE_AND_XPC_UP	55/1774	404/20605	0.000461789367397623	0.00303086561547794	0.00197263756697393	11745/11766/11799/12143/12160/12503/12527/12534/12550/12561/12739/12740/12842/12843/14234/14360/14462/14778/15512/16419/16420/16421/16551/16565/16668/16691/16818/17121/17876/19361/20350/20779/21825/21827/22137/24108/60530/60534/67963/68026/68612/69051/69716/70099/76960/97165/108089/108151/110033/217353/218877/225579/240960/381157/381293
LOC101822885			NADERI_BREAST_CANCER_PROGNOSIS_UP	21/1774	111/20605	0.000465537769471755	0.00305152499215034	0.00198608371329139	12235/14082/17279/17864/18140/19348/20353/20682/26934/30939/52276/54141/55936/67196/67849/72107/72155/74107/118452/269695/338521
LOC101823068			BURTON_ADIPOGENESIS_PEAK_AT_8HR	16/1774	74/20605	0.000467894768878776	0.00305514836234471	0.0019884419822057	12224/12505/14190/17082/20501/20540/20969/21844/22151/22228/22337/66922/80981/109270/231507/241226
LOC101823081			REACTOME_RHOV_GTPASE_CYCLE	16/1774	74/20605	0.000467894768878776	0.00305514836234471	0.0019884419822057	12540/13835/13837/13844/13845/13848/22376/73341/93737/93840/214230/218581/229658/326618/338372/404710
LOC101823352			SCHEIDEREIT_IKK_INTERACTING_PROTEINS	16/1774	74/20605	0.000467894768878776	0.00305514836234471	0.0019884419822057	12042/12370/12444/13555/19106/19697/20111/20112/21929/22029/22324/54123/105844/108723/109689/228026
LOC101823449			FINETTI_BREAST_CANCER_KINOME_RED	7/1774	18/20605	0.00047062750420644	0.00306118786346826	0.00199237278888392	12235/12534/17279/18005/20877/22137/52033
LOC101823628			GUTIERREZ_WALDENSTROEMS_MACROGLOBULINEMIA_1_DN	7/1774	18/20605	0.00047062750420644	0.00306118786346826	0.00199237278888392	12143/14360/16818/20779/57916/319520/321019
LOC101823629			REACTOME_CROSS_PRESENTATION_OF_PARTICULATE_EXOGENOUS_ANTIGENS_PHAGOSOMES	7/1774	18/20605	0.00047062750420644	0.00306118786346826	0.00199237278888392	16419/16420/16421/17969/17970/17972/241226
LOC101824449			LANDIS_BREAST_CANCER_PROGRESSION_DN	22/1774	119/20605	0.000481586486836639	0.00312846464594646	0.00203615985348484	12825/12826/12828/12835/12842/12843/14314/14678/16598/17022/20200/21810/21922/51795/56429/67896/80914/94216/231507/245026/665033/100041194
LOC101824618			BILD_MYC_ONCOGENIC_SIGNATURE	49/1774	350/20605	0.000488402383560289	0.00316486523367388	0.00205985116016777	11443/11501/12274/12394/12452/12567/12842/12843/13730/13866/15512/16782/16997/18034/18053/18792/19159/20257/20660/21366/23794/51793/52276/56847/68279/70737/72535/72554/101401/102857/108147/109270/109828/171286/194126/214593/217344/223723/226519/232431/235633/238463/239273/268977/276829/319262/320707/381290/100041194
LOC101824914			LIU_VAV3_PROSTATE_CARCINOGENESIS_UP	33/1774	209/20605	0.000488435894330771	0.00316486523367388	0.00205985116016777	11465/12444/13038/13835/13837/13844/13845/13848/14778/15958/16149/16419/16420/16421/16854/16997/17393/20390/20750/20849/21858/21923/24088/24099/26432/26433/27226/27276/56233/67701/79221/110310/268977
LOC101825087			PID_RB_1PATHWAY	18/1774	89/20605	0.00050456623931557	0.00326380840915916	0.00212424828287794	12394/12399/12428/12444/12447/12567/12578/12609/13555/13559/16476/16477/16478/19660/20375/20390/21808/209446
LOC101825174			DAVICIONI_RHABDOMYOSARCOMA_PAX_FOXO1_FUSION_UP	20/1774	104/20605	0.000505002607889825	0.00326380840915916	0.00212424828287794	12160/12527/12778/14049/14182/14184/16476/16477/16478/21929/22324/54610/56233/71310/71785/74103/76142/79221/109689/192216
LOC101825271			FIRESTEIN_PROLIFERATION	40/1774	270/20605	0.000505633310631547	0.00326380840915916	0.00212424828287794	12143/12229/13835/13837/13844/13845/13848/13866/14182/14184/14360/14375/16331/16428/16800/16818/16885/18647/18746/18751/19085/20111/20112/20779/27214/27373/30955/56532/70415/73086/77011/83490/94253/104318/108960/226594/234577/234854/238266/238323
LOC101825473			WP_OSTEOBLAST_SIGNALING	9/1774	29/20605	0.000520276934070964	0.00335406957497525	0.00218299472337282	12842/12843/16419/16420/16421/18383/18596/64654/241226
LOC101825519			CLASPER_LYMPHATIC_VESSELS_DURING_METASTASIS_UP	10/1774	35/20605	0.000538784776616241	0.00346459071545634	0.00225492735956244	16456/16475/18712/19294/21808/21825/21827/21923/24063/210801
LOC101825710			MARKS_HDAC_TARGETS_UP	10/1774	35/20605	0.000538784776616241	0.00346459071545634	0.00225492735956244	12018/12370/12371/12447/14102/17215/18053/19411/22349/218772
LOC101825988			REACTOME_P75_NTR_RECEPTOR_MEDIATED_SIGNALLING	22/1774	120/20605	0.000542617641351918	0.00348482631866971	0.00226809769310849	11848/11853/12070/13605/16800/18053/19164/19353/19697/21844/22324/65079/73341/109934/110596/192656/208117/230098/230972/234094/235402/277360
LOC101826061			VALK_AML_CLUSTER_6	16/1774	75/20605	0.000547963596895196	0.00351471600028737	0.00228755137938306	12721/12934/13506/14130/14234/16149/16997/18844/22240/23790/67865/70099/225579/235611/268977/667742
LOC101826160			HECKER_IFNB1_TARGETS	26/1774	152/20605	0.000548829401277313	0.00351583021247005	0.00228827656389731	12267/12507/12759/14594/15061/15958/17069/17395/17857/19039/19106/20849/22169/23948/54123/58185/67138/67182/67775/73998/100689/108670/209086/240047/241226/100038882
LOC101826240			CROONQUIST_NRAS_SIGNALING_UP	14/1774	61/20605	0.000551153066788218	0.00352070636212039	0.00229145020377542	12506/12524/12772/16069/16852/17969/17970/19012/20288/20452/22151/54610/56501/71310
LOC101826251			BLANCO_MELO_COVID19_BRONCHIAL_EPITHELIAL_CELLS_SARS_COV_2_INFECTION_DN	23/1774	128/20605	0.00055166973705666	0.00352070636212039	0.00229145020377542	12524/12552/12563/12615/13835/13837/13844/13845/13848/17060/18600/18602/20350/22324/27273/54216/70676/81879/108151/218877/230500/242050/242122
LOC101826326			MARSON_FOXP3_TARGETS_UP	23/1774	128/20605	0.00055166973705666	0.00352070636212039	0.00229145020377542	12332/12481/12505/12721/15900/17972/19132/19354/20194/20200/20527/21844/23790/27373/67182/70350/104318/170758/213019/226594/241226/338367/667772
LOC101826680			BRUECKNER_TARGETS_OF_MIRLET7A3_DN	24/1774	136/20605	0.000555225759784948	0.00353895465458913	0.00230332709698808	11745/12721/12826/12827/12934/14733/17181/17304/18113/19039/19132/20692/21808/22240/23790/64297/65112/67573/71878/72042/74030/94216/109624/171212
LOC101826699			PID_ILK_PATHWAY	15/1774	68/20605	0.000556351834368591	0.00354168836916346	0.00230510633392922	11546/12444/12540/16476/16477/16478/19353/20613/21335/22793/56212/73341/76142/109711/404710
LOC101826766			REACTOME_RHOD_GTPASE_CYCLE	18/1774	90/20605	0.000580787363308695	0.00369261552641824	0.0024033372085536	16906/18844/22319/23943/26934/27984/52331/56419/59033/70497/73167/84004/93840/109711/214230/218581/229658/235611
LOC101826818			WP_ARYL_HYDROCARBON_RECEPTOR_PATHWAY	21/1774	113/20605	0.000596067798556912	0.00378030513941213	0.00246040995501316	11864/12143/13555/13866/14360/16476/16477/16478/16818/16956/18024/18104/18105/18788/19697/20539/20779/23849/67252/211329/226101
LOC101826824			WP_EGFR_TYROSINE_KINASE_INHIBITOR_RESISTANCE	21/1774	113/20605	0.000596067798556912	0.00378030513941213	0.00246040995501316	12143/12444/13866/14182/14184/14360/14388/16453/16818/18590/18596/18751/20130/20779/20849/54635/66922/71785/211323/216148/271849
LOC101826859			KIM_WT1_TARGETS_8HR_DN	30/1774	186/20605	0.000601447663411622	0.00380966849143521	0.00247952107990012	12778/12902/12946/14063/14221/14313/16007/18113/20288/20350/20877/20963/21808/56470/59036/67133/74326/94214/100678/103236/108151/109624/110147/211323/218877/231507/232431/240754/241226/241846
LOC101826966			BERTUCCI_MEDULLARY_VS_DUCTAL_BREAST_CANCER_DN	62/1774	474/20605	0.000607216000756652	0.00384141629370336	0.00250018412319151	11465/11489/11492/12111/12305/12333/12334/12337/12394/12798/12837/13617/13835/13837/13844/13845/13848/13866/14230/14314/14733/15530/16419/16420/16421/16773/16774/16775/18163/19250/19736/19737/19769/20583/20661/21804/21825/21827/21859/24000/51793/59033/67622/67731/68792/71785/74205/74761/76566/83922/108153/109624/109711/208846/218121/234889/241639/276829/320508/667772/668212/100041194
LOC101827027			PEART_HDAC_PROLIFERATION_CLUSTER_DN	22/1774	121/20605	0.000610267828408805	0.00385113114076612	0.00250650702717497	12143/12442/12501/14360/14582/15982/16186/16818/17215/17218/19106/20195/20779/21941/52696/56233/67967/68612/71924/74206/79221/208628
LOC101827186			YAMASHITA_METHYLATED_IN_PROSTATE_CANCER	22/1774	121/20605	0.000610267828408805	0.00385113114076612	0.00250650702717497	12309/12778/12842/12843/15512/16009/16859/17393/18787/19660/20531/20692/20750/21788/56264/56470/56492/78321/226101/231507/238266/381175
LOC101827227			PID_ECADHERIN_STABILIZATION_PATHWAY	17/1774	83/20605	0.000613538097222026	0.00386217290444596	0.00251369355426124	11848/11853/12550/12561/13835/13837/13844/13845/13848/13866/16582/17309/19294/22793/105855/109711/329165
LOC101827256			PID_RAC1_PATHWAY	17/1774	83/20605	0.000613538097222026	0.00386217290444596	0.00251369355426124	11867/12550/12561/16476/16477/16478/16885/17969/17970/19353/20849/26934/67771/105855/329165/338372/404710
LOC101827335			BENPORATH_ES_CORE_NINE_CORRELATED	24/1774	137/20605	0.000619251601062971	0.00389331452153452	0.00253396206219228	12224/12394/12399/13555/14055/14056/14234/14235/14465/15354/17864/18037/19650/19698/20677/20682/20849/21415/56501/58208/69716/81879/97165/272382
LOC101827358			REACTOME_RHOC_GTPASE_CYCLE	19/1774	98/20605	0.000621217762203346	0.00390084824721014	0.00253886538427	11848/11853/22319/22324/22379/26934/56419/68743/73167/84004/93840/109934/110596/208846/218581/229658/234094/277360/404710
LOC101827473			WHITFIELD_CELL_CYCLE_G1_S	29/1774	178/20605	0.000622429885967589	0.00390363434656216	0.00254067871582092	12394/12447/13555/17216/17217/17218/17219/17245/17685/18140/19335/20969/23794/23834/27221/60534/66204/66953/67967/71240/72107/76843/78833/101401/110749/218121/223970/269582/272551
LOC101827682			WP_FIBRIN_COMPLEMENT_RECEPTOR_3_SIGNALING_PATHWAY	16/1774	76/20605	0.000639479186247618	0.0040056156179259	0.00260705318191157	11848/11853/12143/14360/16409/16419/16420/16421/16818/18126/19697/20779/20963/21898/108960/225471
LOC101827691			HOOI_ST7_TARGETS_DN	37/1774	247/20605	0.00065117722154365	0.00405542747422027	0.00263947320690549	12452/12552/12563/12842/12843/13835/13837/13844/13845/13848/14027/16009/16440/18113/20692/27226/52463/54610/66102/66797/68010/68279/70122/71310/74205/84004/213393/214230/216350/228026/234356/236900/240960/320910/326618/381175/666048
LOC101827703			KYNG_DNA_DAMAGE_UP	52/1774	382/20605	0.000651298504417435	0.00405542747422027	0.00263947320690549	11441/11489/11492/11766/11864/12267/12821/13394/13506/13835/13837/13844/13845/13848/13866/15163/16525/16822/17393/19057/19074/19221/19281/19652/19769/20111/20112/20378/20682/20849/20963/21366/22329/53856/54216/56501/66197/70536/72709/94176/102857/107626/109032/209446/216725/227120/237360/239273/240672/320685/381293/100502766
LOC101827709			TSENG_ADIPOGENIC_POTENTIAL_DN	20/1774	106/20605	0.000651499323143244	0.00405542747422027	0.00263947320690549	12826/12827/12833/12834/12835/13602/13835/13837/13844/13845/13848/14027/20319/20583/21810/26879/56496/94216/245026/665033
LOC101827955			BIOCARTA_MCALPAIN_PATHWAY	11/1774	42/20605	0.00065222130835393	0.00405542747422027	0.00263947320690549	11465/12333/12334/12766/13866/16419/16420/16421/17698/19085/22350
LOC101827989			WEINMANN_ADAPTATION_TO_HYPOXIA_UP	11/1774	42/20605	0.00065222130835393	0.00405542747422027	0.00263947320690549	12819/12825/15368/15512/16525/16956/18104/18105/18113/21983/57274
LOC101828182			WP_GASTRIC_CANCER_NETWORK_2	11/1774	42/20605	0.00065222130835393	0.00405542747422027	0.00263947320690549	12506/13866/16906/20200/21973/67196/68612/72107/108089/214901/231507
LOC101828219			GROSS_HYPOXIA_VIA_ELK3_ONLY_DN	15/1774	69/20605	0.000655157097020628	0.00406870177611832	0.00264811278051961	11307/12531/12615/16765/16773/16774/16775/19106/26934/67203/69675/71819/74206/109689/114255
LOC101828269			HELLEBREKERS_SILENCED_DURING_TUMOR_ANGIOGENESIS	27/1774	162/20605	0.000658735727737151	0.00408593100965168	0.00265932641966762	12550/12561/12759/12826/12827/12833/12834/12842/12843/13048/14064/14118/16009/16400/16403/17857/19698/20720/21929/22228/56753/67963/70747/71994/94216/104009/276829
LOC101828355			REACTOME_RUNX1_REGULATES_TRANSCRIPTION_OF_GENES_INVOLVED_IN_BCR_SIGNALING	6/1774	14/20605	0.000660988493487622	0.00409490432550868	0.00266516669838847	12143/12394/14360/16818/18507/20779
LOC101828538			HAN_JNK_SINGALING_UP	18/1774	91/20605	0.000666715057944986	0.00411532502352433	0.00267845750080604	12394/12444/13642/15958/16007/16476/16477/16478/17082/18163/20677/21810/21923/56429/102657/108655/319520/100038882
LOC101828779			PID_IL2_1PATHWAY	18/1774	91/20605	0.000666715057944986	0.00411532502352433	0.00267845750080604	11848/11853/12143/12703/14360/14389/16186/16453/16476/16477/16478/16818/17164/18751/20779/20849/20963/22780
LOC101829167			REACTOME_RND2_GTPASE_CYCLE	18/1774	91/20605	0.000666715057944986	0.00411532502352433	0.00267845750080604	11858/13835/13837/13844/13845/13848/18163/18844/19249/73167/93840/208994/216197/218581/229658/235611/244418/381293
LOC101829188			XU_GH1_AUTOCRINE_TARGETS_DN	35/1774	230/20605	0.000672861772663115	0.00414822549166095	0.00269987075617635	12505/12816/12818/13048/13642/15442/15512/16453/16773/16774/16775/17035/18163/19240/19281/20350/21825/21827/21859/21956/65112/68010/68026/69675/74127/80884/104175/105727/106572/108151/210801/218877/227059/277360/327655
LOC101829214			BIOCARTA_LAIR_PATHWAY	9/1774	30/20605	0.0006869709882958	0.00421984597405401	0.00274648491597672	12274/16401/16408/16419/16420/16421/20345/22329/109828
LOC101829350			TIMOFEEVA_GROWTH_STRESS_VIA_STAT1_DN	9/1774	30/20605	0.0006869709882958	0.00421984597405401	0.00274648491597672	12444/13048/14870/15507/19240/19353/21672/234854/100038882
LOC101829419			WP_CELLS_AND_MOLECULES_INVOLVED_IN_LOCAL_ACUTE_INFLAMMATORY_RESPONSE	9/1774	30/20605	0.0006869709882958	0.00421984597405401	0.00274648491597672	12274/16401/16408/16419/16420/16421/20345/22329/109828
LOC101829715			BAKER_HEMATOPOIESIS_STAT3_TARGETS	7/1774	19/20605	0.000690051040976634	0.00422853955146116	0.00275214312704921	11799/12428/12444/14102/17390/17395/18712
LOC101829780			REACTOME_SEMA4D_MEDIATED_INHIBITION_OF_CELL_ATTACHMENT_AND_MIGRATION	7/1774	19/20605	0.000690051040976634	0.00422853955146116	0.00275214312704921	11848/11853/18844/19353/20130/20354/235611
LOC101829808			KAUFFMANN_DNA_REPLICATION_GENES	28/1774	171/20605	0.00070561587069745	0.00431870918450969	0.00281082999348217	12955/14211/17215/17216/17217/17218/17219/17685/19718/19891/20135/20195/21745/23834/27221/30939/57783/59001/67967/69745/70099/80901/81879/110749/214901/229841/268373/272551
LOC101830101			PID_TRKR_PATHWAY	19/1774	99/20605	0.000707797917020521	0.00432612361974111	0.0028156556754262	11848/11853/12444/12540/13660/14388/14389/18053/19353/19769/20849/21844/56212/56470/67903/94176/98878/215449/216148
LOC101830103			WP_GENES_CONTROLLING_NEPHROGENESIS	17/1774	84/20605	0.000708530482603269	0.00432612361974111	0.0028156556754262	14049/14182/14184/14234/16147/16400/16403/16419/16420/16421/18507/18596/18612/19876/21410/22417/241226
LOC101830314			MISSIAGLIA_REGULATED_BY_METHYLATION_UP	43/1774	302/20605	0.000740076843903504	0.00451331376594214	0.00293748830062666	11931/12527/12842/12843/15061/15979/16009/16819/16859/17069/17304/17387/17388/17391/17857/18787/19141/19164/20454/20732/20849/21366/21857/21929/22349/24108/55991/56753/56791/58208/65106/67443/67701/69745/76560/102857/109032/109222/231832/240672/319520/666794/100038882
LOC101830755			ENGELMANN_CANCER_PROGENITORS_UP	16/1774	77/20605	0.000743734560857873	0.00451934398224641	0.00294141306428429	14425/16009/16373/18024/18858/20539/21788/24052/52829/68010/70350/94280/207839/208943/215280/233552
LOC101830808			PID_RHOA_PATHWAY	16/1774	77/20605	0.000743734560857873	0.00451934398224641	0.00294141306428429	11465/11848/11853/12540/14064/16007/16419/16420/16421/16476/16477/16478/16885/17698/18806/22350
LOC101830936			REACTOME_DISEASES_ASSOCIATED_WITH_O_GLYCOSYLATION_OF_PROTEINS	16/1774	77/20605	0.000743734560857873	0.00451934398224641	0.00294141306428429	14425/17829/21825/21827/23794/77794/100689/101401/108153/207839/216725/230145/233744/237360/330267/381694
LOC101831061			HIRSCH_CELLULAR_TRANSFORMATION_SIGNATURE_DN	29/1774	180/20605	0.0007485310549927	0.00454305586542762	0.00295684593313472	11933/11982/12444/12826/12827/12934/13860/18104/18105/18826/19281/20692/21808/21825/21827/22240/26934/52588/52696/56470/67198/72042/74326/78560/81879/94216/109624/333639/667772
LOC101831114			WP_OVERLAP_BETWEEN_SIGNAL_TRANSDUCTION_PATHWAYS_CONTRIBUTING_TO_LMNA_LAMINOPATHIES	18/1774	92/20605	0.000763337723240715	0.00462739335807021	0.00301173695352228	11465/12394/12399/12567/12609/13038/13555/16476/16477/16478/16906/18383/20750/20788/21415/21808/22421/76850
LOC101831195			BOYAULT_LIVER_CANCER_SUBCLASS_G5_DN	14/1774	63/20605	0.000777952575314284	0.00471036839403643	0.00306574121957489	12274/13132/15061/16154/16792/17698/19219/20195/20849/22350/106572/109828/215280/320982
LOC101831320			AZARE_NEOPLASTIC_TRANSFORMATION_BY_STAT3_UP	39/1774	267/20605	0.000778956902235434	0.00471083459923334	0.00306604464902443	12444/12552/12563/12842/12843/12934/13048/14247/14313/14778/15465/16165/16419/16420/16421/16997/17857/18113/19281/19876/20660/20720/21825/21827/21923/22240/22388/23892/54216/56066/58244/59033/101351/109624/215280/235180/268977/319520/320982
LOC101831337			WP_PROLACTIN_SIGNALING_PATHWAY	27/1774	164/20605	0.000799335159931269	0.00482832653085713	0.00314251422159599	12143/12229/12703/13866/14360/14389/16419/16420/16421/16428/16453/16476/16477/16478/16818/18126/19353/19697/20111/20112/20779/20849/20963/22324/22629/30955/268373
LOC101831622			PEDERSEN_METASTASIS_BY_ERBB2_ISOFORM_1	17/1774	85/20605	0.000815827109889421	0.00492209230194567	0.00320354163290745	12333/12334/12394/12399/13835/13837/13844/13845/13848/16007/16878/17119/17133/94185/240672/271849/319520
LOC101831768			BYSTRYKH_HEMATOPOIESIS_STEM_CELL_FLI1	5/1774	10/20605	0.000819533062904051	0.00493858595439214	0.00321427651942514	15248/17082/27214/60534/67042
LOC101831781			PUJANA_BRCA_CENTERED_NETWORK	26/1774	156/20605	0.000820751666717156	0.00494006927360563	0.00321524193708978	11987/12428/12534/14055/14056/14211/15366/16906/17216/17217/17218/17219/17685/17864/18973/19691/21973/27221/53607/68612/70099/71653/74044/97165/107995/100502766
LOC101831799			WIEDERSCHAIN_TARGETS_OF_BMI1_AND_PCGF2	20/1774	108/20605	0.000833330180121699	0.00500984297635293	0.00326065412116133	11489/11492/12160/12444/14063/16400/16401/16403/16476/16477/16478/17393/20970/21859/67896/78892/83691/226101/226251/320910
LOC101831864			NABA_SECRETED_FACTORS	51/1774	377/20605	0.000841209427957607	0.00505123391728682	0.00328759339705717	12160/12161/12223/12309/14205/14313/14314/14560/16147/16153/16878/16992/16994/18590/20194/20195/20196/20200/20295/20299/20312/20319/20378/20379/21808/21944/22018/22417/22421/24047/24099/24117/54635/55985/56066/56221/56708/56710/64654/64706/70417/71785/72514/83554/114249/211323/216505/216795/239114/242316/268935
LOC101831913			BIOCARTA_CELLCYCLE_PATHWAY	8/1774	25/20605	0.00084626318893922	0.00505172385406726	0.00328791227219753	12444/12447/12534/12567/12578/13555/19650/268697
LOC101832018			BOYAULT_LIVER_CANCER_SUBCLASS_G56_DN	8/1774	25/20605	0.00084626318893922	0.00505172385406726	0.00328791227219753	14063/16007/17133/19039/21825/21827/80718/104009
LOC101832144			PID_P38_MK2_PATHWAY	8/1774	25/20605	0.00084626318893922	0.00505172385406726	0.00328791227219753	12531/15507/16985/17164/22629/22630/54401/55948
LOC101832181			REACTOME_REGULATION_OF_RUNX1_EXPRESSION_AND_ACTIVITY	8/1774	25/20605	0.00084626318893922	0.00505172385406726	0.00328791227219753	12143/12394/12444/14360/16818/18854/20779/76850
LOC101832244			SHIN_B_CELL_LYMPHOMA_CLUSTER_9	8/1774	25/20605	0.00084626318893922	0.00505172385406726	0.00328791227219753	12478/12518/15354/15900/18507/22780/58208/272382
LOC101832360			DIRMEIER_LMP1_RESPONSE_EARLY	18/1774	93/20605	0.000871715384646706	0.00517614435506829	0.00336889130113334	11465/12522/12778/16476/16477/16478/16992/18034/18037/18826/21929/22029/23849/27218/30955/54123/240672/321019
LOC101832582			WP_HEPATITIS_C_AND_HEPATOCELLULAR_CARCINOMA	18/1774	93/20605	0.000871715384646706	0.00517614435506829	0.00336889130113334	11799/12371/12444/12505/12826/12827/16453/16476/16477/16478/18126/19353/20135/20378/20849/22324/94216/226101
LOC101832618			WP_JOUBERT_SYNDROME	18/1774	93/20605	0.000871715384646706	0.00517614435506829	0.00336889130113334	11546/11848/11853/16147/18080/19744/53885/67978/71492/76260/81601/83922/208943/234740/235442/319845/381259/654470
LOC101832694			WP_NEPHROTIC_SYNDROME	18/1774	93/20605	0.000871715384646706	0.00517614435506829	0.00336889130113334	12476/12477/12826/12828/12829/12830/16400/16403/16906/18507/19277/22068/68498/68743/104027/109711/338367/667772
LOC101832695			MOROSETTI_FACIOSCAPULOHUMERAL_MUSCULAR_DISTROPHY_UP	10/1774	37/20605	0.00087220070235009	0.00517614435506829	0.00336889130113334	12835/17035/18596/21825/21827/50706/56710/109222/245026/665033
LOC101832810			NOJIMA_SFRP2_TARGETS_UP	12/1774	50/20605	0.000882053542764196	0.00521633527036335	0.00339504954086433	12759/15512/16007/16476/16477/16478/17119/18053/20319/21923/21929/29810
LOC101833042			REACTOME_RHO_GTPASES_ACTIVATE_WASPS_AND_WAVES	12/1774	50/20605	0.000882053542764196	0.00521633527036335	0.00339504954086433	11465/11867/12229/12540/16428/19353/22376/67771/105855/215280/329165/330319
LOC101833293			WILLIAMS_ESR1_TARGETS_UP	12/1774	50/20605	0.000882053542764196	0.00521633527036335	0.00339504954086433	12235/12428/18768/20539/21825/21827/71878/74107/97165/107995/238463/381157
LOC101833389			TONKS_TARGETS_OF_RUNX1_RUNX1T1_FUSION_MONOCYTE_UP	46/1774	332/20605	0.000891734574380531	0.00526183026627704	0.00342465993915793	11717/11933/12305/12444/12842/12843/13660/13860/14182/14184/14221/15061/15507/15512/15982/16859/16956/17069/17079/17857/18590/18826/20501/20677/21788/21956/22051/22151/55936/56405/56847/67138/67198/69675/69716/72535/73998/76142/94280/98878/225908/226101/231821/241452/241639/100038882
LOC101833790			KANG_AR_TARGETS_DN	9/1774	31/20605	0.000894781558933325	0.00526183026627704	0.00342465993915793	11647/11747/12842/12843/13038/16419/16420/16421/20750
LOC101833794			WP_AMPLIFICATION_AND_EXPANSION_OF_ONCOGENIC_PATHWAYS_AS_METASTATIC_TRAITS	9/1774	31/20605	0.000894781558933325	0.00526183026627704	0.00342465993915793	12143/14360/16818/20779/21415/21923/22329/30955/50706
LOC101833926			FERRANDO_T_ALL_WITH_MLL_ENL_FUSION_UP	31/1774	199/20605	0.000895295007922225	0.00526183026627704	0.00342465993915793	12143/12501/12550/12561/13036/14347/14360/14462/16186/16792/16818/16822/19085/19132/19697/20343/20539/20779/20788/20849/21672/21844/21929/22376/22778/30948/56264/69675/94214/108652/238463
LOC101833958			HALMOS_CEBPA_TARGETS_DN	15/1774	71/20605	0.000898032842689408	0.00526183026627704	0.00342465993915793	12739/12740/13710/13866/14063/14786/16007/17153/18792/26364/63953/67133/194126/226419/320982
LOC101834399			MODY_HIPPOCAMPUS_NEONATAL	15/1774	71/20605	0.000898032842689408	0.00526183026627704	0.00342465993915793	11465/12550/12561/12826/12828/16592/16956/17387/17388/17391/17876/21923/22151/94216/238463
LOC101834491			PEDERSEN_METASTASIS_BY_ERBB2_ISOFORM_6	15/1774	71/20605	0.000898032842689408	0.00526183026627704	0.00342465993915793	16419/16420/16421/16949/27273/56710/66259/66569/78771/80718/208994/244049/244418/381175/666794
LOC101834602			WP_G1_TO_S_CELL_CYCLE_CONTROL	15/1774	71/20605	0.000898032842689408	0.00526183026627704	0.00342465993915793	12444/12447/12452/12534/12567/12578/13555/17215/17216/17217/17218/17219/18973/19891/268697
LOC101834605			AIYAR_COBRA1_TARGETS_DN	13/1774	57/20605	0.000915479833261285	0.00533942313773517	0.00347516122578246	12739/12740/13835/13837/13844/13845/13848/14182/14184/15507/17216/20677/208943
LOC101834614			GREENBAUM_E2A_TARGETS_DN	13/1774	57/20605	0.000915479833261285	0.00533942313773517	0.00347516122578246	11647/12143/13730/14026/14360/14375/14388/16149/16818/19240/20779/58521/268567
LOC101834615			PID_WNT_NONCANONICAL_PATHWAY	13/1774	57/20605	0.000915479833261285	0.00533942313773517	0.00347516122578246	11848/11853/12143/12540/14360/14368/16818/18019/19353/20779/66513/109689/208846
LOC101834765			WP_FAS_LIGAND_PATHWAY_AND_STRESS_INDUCTION_OF_HEAT_SHOCK_PROTEINS	13/1774	57/20605	0.000915479833261285	0.00533942313773517	0.00347516122578246	11465/11546/12370/12371/14082/14102/15507/16476/16477/16478/16906/17164/192656
LOC101834849			REACTOME_INTERLEUKIN_10_SIGNALING	14/1774	64/20605	0.000918097696847144	0.00534855080273336	0.0034811019625747	12524/12772/16153/16154/16155/16178/16453/16878/19204/20299/20849/21857/21938/24047
LOC101834868			WP_NCRNAS_INVOLVED_IN_WNT_SIGNALING_IN_HEPATOCELLULAR_CARCINOMA	20/1774	109/20605	0.00093955743684445	0.00546729871611662	0.00355838899032787	12444/14055/14056/14296/14368/16476/16477/16478/16598/18792/20319/20379/21415/22417/22421/24117/27373/67087/104318/212398
LOC101834899			WP_GENES_RELATED_TO_PRIMARY_CILIUM_DEVELOPMENT_BASED_ON_CRISPR	23/1774	133/20605	0.000955347289718138	0.0055528194871489	0.00361405014694047	16570/19335/21821/56455/59056/66910/67042/67978/68099/71492/71924/74107/74682/76260/76411/81896/93730/104732/230500/234740/240960/319845/654470
LOC101834963			REACTOME_TOLL_LIKE_RECEPTOR_TLR1_TLR2_CASCADE	22/1774	125/20605	0.000959369116363947	0.00556746864223	0.00362358454315052	11596/12229/12703/16428/16476/16477/16478/17164/18034/19697/20111/20112/20390/21898/24088/66513/73086/73914/108960/192656/231130/319520
LOC101835308			GAUSSMANN_MLL_AF4_FUSION_TARGETS_E_UP	38/1774	261/20605	0.000960059553266433	0.00556746864223	0.00362358454315052	11931/12550/12552/12561/12563/12759/12955/13835/13837/13844/13845/13848/15512/18209/18596/19124/20194/20319/20350/21810/26364/26968/50706/53901/56233/57246/67306/79221/81840/108089/108151/114249/140792/218877/226519/239217/338367/665270
LOC101835362			SCHUETZ_BREAST_CANCER_DUCTAL_INVASIVE_DN	27/1774	166/20605	0.000965406913847017	0.00559209478032251	0.00363961245441215	11465/12609/12739/12740/13506/13528/13866/15939/16773/16774/16775/18600/18602/19126/20661/22324/22393/54610/67182/68758/71310/71889/80884/210274/225579/230603/319974
LOC101835557			MANNE_COVID19_ICU_VS_HEALTHY_DONOR_PLATELETS_UP	31/1774	200/20605	0.000974076872285912	0.00563588896493443	0.00366811588041008	11647/12406/15442/16178/16453/16582/17069/19039/20527/22169/23948/53978/58185/64339/67138/67731/67866/69816/73998/74190/74257/76524/77552/97031/216505/233011/235633/240047/269132/381073/100038882
LOC101835628			RIZKI_TUMOR_INVASIVENESS_3D_UP	49/1774	361/20605	0.000976730910569241	0.00564481572888708	0.00367392586084424	11739/12161/12333/12334/12428/12517/12798/12825/12842/12843/13175/13866/14182/14184/14462/14678/14766/16476/16477/16478/17387/17388/17391/18612/18718/18973/19012/19204/19893/20350/21923/21973/22171/22778/23948/24117/53313/55985/66204/69106/74734/80884/108151/109934/109978/114602/218877/240047/241452
LOC101835728			AMIT_EGF_RESPONSE_40_MCF10A	7/1774	20/20605	0.000983220032715183	0.0056694185768367	0.00368993861372649	12235/16007/16476/16477/16478/23849/240672
LOC101835736			REACTOME_NETRIN_MEDIATED_REPULSION_SIGNALS	7/1774	20/20605	0.000983220032715183	0.0056694185768367	0.00368993861372649	12143/14360/16818/18209/20779/210801/226519
LOC101835769			BERENJENO_ROCK_SIGNALING_NOT_VIA_RHOA_DN	18/1774	94/20605	0.000992982025619231	0.00571921620197924	0.00372234937638144	11465/12224/12826/12827/12828/12842/12843/15512/20692/22329/23849/56332/67399/73112/94176/94216/241639/667772
LOC101835884			WANG_BARRETTS_ESOPHAGUS_AND_ESOPHAGUS_CANCER_UP	11/1774	44/20605	0.000995914728560299	0.00572961134890863	0.00372911505323705	12406/12826/12827/16691/16782/16992/18053/18590/94216/216350/226519
LOC101836059			REACTOME_CHK1_CHK2_CDS1_MEDIATED_INACTIVATION_OF_CYCLIN_B_CDK1_COMPLEX	6/1774	15/20605	0.00102170349571705	0.00587132778081743	0.00382135113127799	12534/22629/22630/54401/55948/268697
LOC101836120			DIAZ_CHRONIC_MYELOGENOUS_LEUKEMIA_DN	43/1774	307/20605	0.00103534775544253	0.00594301310468706	0.00386800749312517	11465/11747/12333/12334/12508/12550/12561/12609/12772/12775/12978/14182/14184/14190/14255/14457/14462/14778/15900/16154/16598/16956/17060/19126/20343/20660/21810/24088/50701/53620/54123/59036/65972/67138/73998/74205/107029/109264/109934/208943/226101/231821/238455
LOC101836288			TAKEDA_TARGETS_OF_NUP98_HOXA9_FUSION_16D_DN	39/1774	271/20605	0.00103768093622287	0.00594968302032976	0.00387234860481885	11717/11745/12333/12334/13014/14182/14184/14247/14594/15211/15476/16178/16401/16565/16598/17395/17969/18600/18602/20111/20112/20692/20975/21672/21788/26942/50914/54667/56753/70747/78248/79362/107684/109222/110794/225115/231440/234577/320078
LOC101836319			PID_ER_NONGENOMIC_PATHWAY	15/1774	72/20605	0.00104556445622733	0.00598812563431212	0.00389736896340123	11848/11853/12143/14360/14678/14688/14696/14702/16818/17390/17395/17698/18126/20779/22350
LOC101836344			PID_NEPHRIN_NEPH1_PATHWAY	12/1774	51/20605	0.0010643748786353	0.00608214216363027	0.00395855958059732	12143/14064/14360/16476/16477/16478/16818/19353/20779/22068/22376/109689
LOC101836351			WP_ANGIOGENESIS	12/1774	51/20605	0.0010643748786353	0.00608214216363027	0.00395855958059732	11864/12143/14182/14184/14360/16818/17395/18126/18596/20779/21858/21859
LOC101836439			TAKEDA_TARGETS_OF_NUP98_HOXA9_FUSION_3D_UP	47/1774	344/20605	0.00106579301645493	0.00608340283549556	0.00395938008833227	11931/12224/14247/15061/15930/15958/16069/16373/17069/17857/18783/19039/19106/19249/20194/20445/20677/20849/22169/54123/54216/56847/58185/66412/67138/68010/70122/71240/72123/72535/73086/73998/80718/104001/108670/109032/171286/209086/211329/225579/232370/235380/319974/320840/320910/671535/100038882
LOC101836572			BERENJENO_TRANSFORMED_BY_RHOA_FOREVER_DN	13/1774	58/20605	0.00108836778086446	0.00618580937932141	0.00402603134281984	11745/13605/13835/13837/13844/13845/13848/14062/14841/50706/67896/78321/114249
LOC101836626			KUROZUMI_RESPONSE_TO_ONCOCYTIC_VIRUS	13/1774	58/20605	0.00108836778086446	0.00618580937932141	0.00402603134281984	12458/12766/12772/12775/16154/16178/16186/16409/16992/16994/20299/20750/21938
LOC101836709			REACTOME_INTERLEUKIN_2_FAMILY_SIGNALING	13/1774	58/20605	0.00108836778086446	0.00618580937932141	0.00402603134281984	12143/14360/14389/16186/16192/16331/16453/16818/16859/20779/20849/20963/171285
LOC101836797			ABDELMOHSEN_ELAVL4_TARGETS	10/1774	38/20605	0.00109347575248634	0.00618580937932141	0.00402603134281984	11546/11848/11853/12540/12550/12561/16419/16420/16421/19106
LOC101837127			BIOCARTA_FAS_PATHWAY	10/1774	38/20605	0.00109347575248634	0.00618580937932141	0.00402603134281984	11546/12370/14082/14102/16476/16477/16478/16906/19249/192656
LOC101837394			MACLACHLAN_BRCA1_TARGETS_DN	10/1774	38/20605	0.00109347575248634	0.00618580937932141	0.00402603134281984	11465/12018/12527/12837/20350/20378/22793/108151/218877/268697
LOC101837418			REACTOME_ACTIVATION_OF_ATR_IN_RESPONSE_TO_REPLICATION_STRESS	10/1774	38/20605	0.00109347575248634	0.00618580937932141	0.00402603134281984	17215/17216/17217/17218/17219/19718/19891/23834/27214/269582
LOC101837493			ZHU_SKIL_TARGETS_UP	10/1774	38/20605	0.00109347575248634	0.00618580937932141	0.00402603134281984	12452/13866/16476/16477/16478/17387/17388/17391/18787/18792
LOC101837660			BROCKE_APOPTOSIS_REVERSED_BY_IL6	41/1774	290/20605	0.00111415915305559	0.00629580478033637	0.0040976218017067	11717/12143/12390/12505/12703/14360/15512/15979/16364/16476/16477/16478/16818/16997/17079/17133/17164/17829/17857/18596/18712/18985/20491/20527/20750/20779/20849/21815/26611/52639/66249/98267/213393/216984/226419/231832/240672/268977/320707/326618/381290
LOC101837664			WP_INTERACTIONS_BETWEEN_LOXL4_AND_OXIDATIVE_STRESS_PATHWAY	8/1774	26/20605	0.00113096791534165	0.00638368556659508	0.00415481897320248	11747/12305/12842/12843/18024/18104/18105/67573
LOC101837683			GUILLAUMOND_KLF10_TARGETS_UP	16/1774	80/20605	0.00114741677867671	0.00645999475647754	0.00420448477623207	12772/16401/16582/16819/16956/18113/19737/20720/23794/54219/54667/56454/70358/76594/101401/234199
LOC101837917			SHIPP_DLBCL_VS_FOLLICULAR_LYMPHOMA_UP	16/1774	80/20605	0.00114741677867671	0.00645999475647754	0.00420448477623207	12143/12615/14360/16818/16854/17279/18746/20779/21672/23917/26432/26433/65972/108147/218977/268697
LOC101837937			FINAK_BREAST_CANCER_SDPP_SIGNATURE	9/1774	32/20605	0.00115084552256145	0.00645999475647754	0.00420448477623207	12394/12399/12503/12506/14064/18826/20378/20750/76132
LOC101838182			OUYANG_PROSTATE_CANCER_PROGRESSION_UP	9/1774	32/20605	0.00115084552256145	0.00645999475647754	0.00420448477623207	12540/16453/16476/16477/16478/18751/20849/20963/69534
LOC101838199			REACTOME_PLATELET_ADHESION_TO_EXPOSED_COLLAGEN	9/1774	32/20605	0.00115084552256145	0.00645999475647754	0.00420448477623207	12143/12842/12843/14360/16419/16420/16421/16818/20779
LOC101838220			BASSO_CD40_SIGNALING_DN	21/1774	119/20605	0.00119481194684806	0.00669200076073668	0.00435548578314834	12124/12182/12257/12494/16069/16419/16420/16421/16994/17060/17969/17972/18985/19253/20963/22151/56233/69480/79221/110596/320982
LOC101838467			MORI_SMALL_PRE_BII_LYMPHOCYTE_UP	21/1774	119/20605	0.00119481194684806	0.00669200076073668	0.00435548578314834	12452/12778/13169/13528/13835/13837/13844/13845/13848/13860/14296/14457/15512/16364/18985/19217/54353/76281/208943/212398/242050
LOC101838689			LAIHO_COLORECTAL_CANCER_SERRATED_UP	30/1774	194/20605	0.00120994784747662	0.00676186475817518	0.00440095673548036	11747/11931/12306/12934/13008/13730/15512/16007/16782/16822/16852/18209/18783/18826/18858/19085/20692/21346/22240/50706/54635/67399/69675/74030/213391/225115/226519/320707/381290/404710
LOC101838712			SMID_BREAST_CANCER_RELAPSE_IN_BONE_UP	30/1774	194/20605	0.00120994784747662	0.00676186475817518	0.00440095673548036	12333/12334/13175/13835/13837/13844/13845/13848/14026/14182/14184/14425/14462/17829/19281/20350/20362/59033/64706/67133/76960/85031/106957/108151/170835/207839/218877/244579/268935/319520
LOC101838715			REACTOME_RECYCLING_PATHWAY_OF_L1	15/1774	73/20605	0.00121301786840016	0.00677157227634375	0.00440727486945622	11465/12143/12934/14360/16818/17698/20111/20112/20779/22151/22240/22350/71653/73086/238463
LOC101838792			WP_HEPATITIS_B_INFECTION	28/1774	177/20605	0.00121894290184681	0.00679717885991414	0.00442394090323048	11799/12143/12370/12371/14082/14102/14360/15530/16453/16476/16477/16478/16818/17395/18019/18751/19697/20779/20849/21808/21898/22630/24088/54123/54401/66513/225471/231991
LOC101838866			HOFFMANN_PRE_BI_TO_LARGE_PRE_BII_LYMPHOCYTE_DN	25/1774	152/20605	0.0012419249881247	0.00691774006543143	0.00450240811138005	11443/12306/12394/12399/12444/12527/13511/13730/14786/15211/15958/16952/16994/18301/18768/20361/20849/21838/22793/30948/68151/74206/80884/109711/100041194
LOC101838982			WP_CANCER_IMMUNOTHERAPY_BY_PD1_BLOCKADE	14/1774	66/20605	0.0012626738192212	0.00702561117376089	0.00457261597529692	12143/12500/12501/14360/16476/16477/16478/16818/18019/18566/20779/20849/20963/58205
LOC101839044			PID_ECADHERIN_KERATINOCYTE_PATHWAY	12/1774	52/20605	0.00127690687937502	0.0070892753521586	0.00461405177810406	11848/11853/12143/12550/12561/13866/14360/16475/16818/19353/20779/22793
LOC101839104			REACTOME_EPHA_MEDIATED_GROWTH_CONE_COLLAPSE	12/1774	52/20605	0.00127690687937502	0.0070892753521586	0.00461405177810406	11848/11853/12143/13835/13837/13844/13845/13848/14360/16818/20779/667772
LOC101839133			ONO_AML1_TARGETS_DN	13/1774	59/20605	0.00128767396652687	0.00714124863532368	0.00464787856683624	11546/12394/12399/12523/12766/12772/12775/16153/16364/19650/20343/26364/72415
LOC101839190			EBAUER_TARGETS_OF_PAX3_FOXO1_FUSION_UP	49/1774	366/20605	0.00131559733934963	0.00728361406292249	0.00474053704343961	11465/11501/11636/11717/12772/12835/12842/12843/12955/14678/15465/16400/16403/16656/16878/17698/19132/19411/20312/21952/21956/22350/23849/24052/30948/56264/56743/56847/58909/67399/72535/73341/74103/110078/114301/213391/216739/218772/226251/229534/231821/232370/238463/245026/319845/665033/667772/100038882/100041194
LOC101839372			HUANG_FOXA2_TARGETS_UP	16/1774	81/20605	0.00131764592988696	0.00728361406292249	0.00474053704343961	11465/12778/14062/14313/17133/17756/18507/19698/21929/22151/26942/78771/211323/244049/244579/244667
LOC101839392			REACTOME_RHOU_GTPASE_CYCLE	16/1774	81/20605	0.00131764592988696	0.00728361406292249	0.00474053704343961	12143/12540/13835/13837/13844/13845/13848/14360/16818/20779/73341/93840/218581/226652/229658/404710
LOC101839449			PID_PTP1B_PATHWAY	21/1774	120/20605	0.00133315619346846	0.00736134072045628	0.00479112540467327	11848/11853/12143/12333/12334/12550/12561/12978/13866/14130/14360/16419/16420/16421/16453/16818/18596/20779/20849/50490/241226
LOC101839603			HERNANDEZ_MITOTIC_ARREST_BY_DOCETAXEL_2_DN	10/1774	39/20605	0.0013585540938753	0.00748530889033244	0.00487181003409329	12550/12561/14299/14425/16007/16419/16420/16421/24063/207839
LOC101839663			TORCHIA_TARGETS_OF_EWSR1_FLI1_FUSION_TOP20_DN	10/1774	39/20605	0.0013585540938753	0.00748530889033244	0.00487181003409329	16852/19240/20677/21366/71994/75974/76117/102857/210293/236539
LOC101839716			REACTOME_ANCHORING_OF_THE_BASAL_BODY_TO_THE_PLASMA_MEMBRANE	25/1774	153/20605	0.00136571928801722	0.00750237640082139	0.00488291841586821	12534/13589/13728/18000/18005/18286/22151/22629/27373/53885/56455/67203/67978/73738/74470/78177/83922/104318/109242/219072/226977/235442/238463/240960/654470
LOC101839749			REACTOME_DEFECTIVE_B4GALT7_CAUSES_EDS_PROGEROID_TYPE	7/1774	21/20605	0.0013660823170787	0.00750237640082139	0.00488291841586821	11603/12111/14733/15530/20969/20970/29873
LOC101839811			REACTOME_NEF_AND_SIGNAL_TRANSDUCTION	7/1774	21/20605	0.0013660823170787	0.00750237640082139	0.00488291841586821	12143/12503/14360/16818/19353/20779/94176
LOC101839899			BILBAN_B_CLL_LPL_DN	17/1774	89/20605	0.00139457909067755	0.00765060667455932	0.00497939402502918	12143/12333/12334/14190/14360/16476/16477/16478/16598/16818/16952/20660/20779/66797/73341/97165/319520
LOC101839975			REACTOME_RUNX1_AND_FOXP3_CONTROL_THE_DEVELOPMENT_OF_REGULATORY_T_LYMPHOCYTES_TREGS	5/1774	11/20605	0.00139615631158238	0.007650996831541	0.00497964795853093	12394/12477/12902/12946/18019
LOC101840043			MOHANKUMAR_HOXA1_TARGETS_DN	45/1774	330/20605	0.00139803757900122	0.00765305054022222	0.00498098461393245	12124/12223/12257/12552/12563/13506/13835/13837/13844/13845/13848/13866/14776/16782/16952/17150/17829/18647/18767/19012/20200/20452/21923/23849/56096/64706/66873/67313/68151/68659/70358/71924/78908/208177/210274/210801/215113/216148/226519/230145/244579/268935/277360/630146/665113
LOC101840150			JIANG_HYPOXIA_CANCER	15/1774	74/20605	0.00140245594454966	0.00766072709495944	0.00498598089624277	11931/12531/19063/20491/21815/26432/26433/67729/67771/73723/76044/233040/241639/269132/100038882
LOC101840244			NAKAJIMA_MAST_CELL	15/1774	74/20605	0.00140245594454966	0.00766072709495944	0.00498598089624277	12229/12332/12759/12978/14462/16428/16854/19074/21672/21857/21922/26949/53856/56405/67865
LOC101840310			PLASARI_TGFB1_SIGNALING_VIA_NFIC_10HR_UP	24/1774	145/20605	0.00140689073523807	0.00767669703008529	0.00499637492157023	12182/12494/12842/12843/13602/13835/13837/13844/13845/13848/14102/15061/19736/19737/20350/22329/27273/56264/70415/108151/210801/218877/231440/667772
LOC101840312			GAUSSMANN_MLL_AF4_FUSION_TARGETS_A_DN	34/1774	231/20605	0.00143137814574143	0.00780193238236745	0.00507788429610778	12842/12843/14230/16419/16420/16421/16598/16773/16774/16775/18826/19419/20350/20527/21808/22324/22421/26934/56847/57764/59033/63955/67573/69051/72535/74470/108151/209378/218877/223650/231440/238455/240168/338367
LOC101840514			WONG_ENDMETRIUM_CANCER_DN	23/1774	137/20605	0.00144176750923953	0.00785013820679189	0.00510925903595801	12825/13660/14118/15248/16997/18596/20379/22417/23794/51795/54667/56847/67731/72535/78892/83691/98878/100952/101401/231440/243931/268977/380686
LOC101840529			PID_MYC_REPRESS_PATHWAY	18/1774	97/20605	0.00144660906657592	0.00786806644347505	0.00512092762100189	12444/12609/12759/12842/12843/13866/14582/15900/16400/16403/16419/16420/16421/16852/18596/19650/20375/94280
LOC101840656			MATZUK_EARLY_ANTRAL_FOLLICLE	9/1774	33/20605	0.00146297313499314	0.00794855992060446	0.0051733167655654	12143/12305/12444/14360/16818/18126/20779/21825/21827
LOC101840911			REACTOME_PLATELET_AGGREGATION_PLUG_FORMATION	14/1774	67/20605	0.00147191699705729	0.00796465655512224	0.00518379325313696	12143/12842/12843/14360/16419/16420/16421/16818/19419/20779/20963/215449/240168/241226
LOC101841023			WP_CCL18_SIGNALING_PATHWAY	14/1774	67/20605	0.00147191699705729	0.00796465655512224	0.00518379325313696	11465/12505/12550/12561/12842/12843/16582/17390/17395/19132/20527/20613/20849/22329
LOC101841291			WP_MECHANOREGULATION_AND_PATHOLOGY_OF_YAPTAZ_VIA_HIPPO_AND_NONHIPPO_MECHANISMS	14/1774	67/20605	0.00147191699705729	0.00796465655512224	0.00518379325313696	11465/12143/12550/12561/14360/16419/16420/16421/16818/20779/22630/214230/320910/665113
LOC101841371			LA_MEN1_TARGETS	11/1774	46/20605	0.00147684837639625	0.00796465655512224	0.00518379325313696	11489/11492/12029/12305/12370/16009/19212/56496/71982/71994/241226
LOC101841813			SHIN_B_CELL_LYMPHOMA_CLUSTER_3	11/1774	46/20605	0.00147684837639625	0.00796465655512224	0.00518379325313696	12143/12444/12524/14360/16453/16818/16994/18034/20779/55985/80901
LOC101842235			WP_LEUKOCYTEINTRINSIC_HIPPO_PATHWAY_FUNCTIONS	11/1774	46/20605	0.00147684837639625	0.00796465655512224	0.00518379325313696	11848/11853/12478/12775/16408/16956/19353/22630/51944/215449/241639
LOC101842256			BURTON_ADIPOGENESIS_PEAK_AT_0HR	19/1774	105/20605	0.00147691072341046	0.00796465655512224	0.00518379325313696	11465/12452/12837/12843/12955/13038/13132/14205/16598/16956/18596/20319/20750/21825/21827/21859/68939/211914/100038882
LOC101842596			MOREIRA_RESPONSE_TO_TSA_DN	8/1774	27/20605	0.00148713043273426	0.0080027781761547	0.00520860469359758	11647/12500/12501/12503/19411/22417/22421/218772
LOC101843539			NEBEN_AML_WITH_FLT3_OR_NRAS_DN	8/1774	27/20605	0.00148713043273426	0.0080027781761547	0.00520860469359758	12406/15512/16832/19354/71819/170758/229776/268930
LOC101843587			SHETH_LIVER_CANCER_VS_TXNIP_LOSS_PAM6	16/1774	82/20605	0.00150866851717616	0.00811009107646019	0.00527844924806495	13605/16178/18140/19250/20135/20362/23796/24000/56233/60411/65079/67164/67399/68010/80718/238463
LOC101843905			SA_MMP_CYTOKINE_CONNECTION	6/1774	16/20605	0.00151631576662251	0.00812540516291388	0.00528841641456952	12505/20343/20737/21808/21938/21941
LOC101843909			WP_IL10_ANTIINFLAMMATORY_SIGNALING_PATHWAY	6/1774	16/20605	0.00151631576662251	0.00812540516291388	0.00528841641456952	15368/16153/16154/16155/16453/20849
LOC101843933			WP_MACROPHAGE_MARKERS	6/1774	16/20605	0.00151631576662251	0.00812540516291388	0.00528841641456952	12507/12522/12524/16149/19354/170758
LOC101843938			REACTOME_INTEGRIN_SIGNALING	12/1774	53/20605	0.0015233510148188	0.00814591911082055	0.00530176790863808	12143/14360/16419/16420/16421/16818/19419/20779/20963/215449/240168/241226
LOC101844121			WP_CAMKK2_PATHWAY	12/1774	53/20605	0.0015233510148188	0.00814591911082055	0.00530176790863808	15368/18019/18024/18126/19353/19697/22329/22393/56233/67443/73341/79221
LOC101844224			RIGGINS_TAMOXIFEN_RESISTANCE_DN	55/1774	425/20605	0.00152761548413743	0.00816013318550806	0.00531101913296328	11745/12361/12550/12561/12609/12825/13511/13730/13803/16009/16598/16997/17164/17387/17388/17391/17829/17859/18003/18163/19039/19106/20111/20112/20350/20682/20849/21857/22324/22381/27276/27984/54610/54667/56791/67399/70350/70676/71310/71653/71994/74103/74257/105844/106572/106957/108151/110078/218877/226101/229445/268977/381157/668212/100038882
LOC101844256			QI_HYPOXIA	30/1774	197/20605	0.00154843635538491	0.00826266458545728	0.00537775165000442	11717/12337/12452/12816/12818/12955/15275/15277/15368/15442/16009/16565/17859/20527/20682/26432/26433/56233/66412/79221/80290/83436/107029/109264/218121/224829/228026/235505/319520/330938
LOC101844281			ROVERSI_GLIOMA_LOH_REGIONS	17/1774	90/20605	0.00158409223266755	0.00844405933048391	0.00549581234087235	13730/13835/13837/13844/13845/13848/16192/16832/19294/30939/57915/104443/216725/232431/237360/239273/241639
LOC101844387			MIKKELSEN_NPC_HCP_WITH_H3K4ME3_AND_H3K27ME3	48/1774	360/20605	0.00159521047821687	0.00849441219008564	0.00552858447763344	12123/12124/12552/12563/12877/13866/14234/14247/14465/16147/16400/16403/16491/16525/16773/16774/16775/17387/17388/17391/18053/18260/18844/19219/19221/19281/20361/20682/22141/23794/23965/59058/64074/64297/71908/101401/210801/216725/216795/226251/226610/234857/235611/237360/238463/241556/338372/100041194
LOC101844412			SUNG_METASTASIS_STROMA_UP	33/1774	224/20605	0.00164119330307968	0.00873011725617254	0.0056819930173307	11603/11689/12552/12563/12816/12818/12825/12842/12843/13860/15530/16476/16477/16478/16525/16592/17309/19221/20501/20583/20692/21825/21827/21838/21859/21923/26432/26433/52829/71994/102657/105348/192216
LOC101844491			WP_TGFBETA_SIGNALING_IN_THYROID_CELLS_FOR_EPITHELIALMESENCHYMAL_TRANSITION	10/1774	40/20605	0.00167359852970306	0.00888388770208101	0.0057820744451381	12394/12399/12550/12552/12561/12563/19132/20583/20613/21923
LOC101844521			WP_TRANSCRIPTIONAL_ACTIVATION_BY_NRF2_IN_RESPONSE_TO_PHYTOCHEMICALS	10/1774	40/20605	0.00167359852970306	0.00888388770208101	0.0057820744451381	13835/13837/13844/13845/13848/15368/18024/18104/18105/18751
LOC101844661			BLANCO_MELO_RESPIRATORY_SYNCYTIAL_VIRUS_INFECTION_A594_CELLS_DN	31/1774	207/20605	0.00171534658364183	0.0090959923224431	0.00592012264500493	12401/12739/12740/13717/13835/13837/13844/13845/13848/14182/14184/16552/16994/17387/17388/17391/18600/18602/20379/20540/58222/69787/76960/84004/100129/114255/232441/240025/240055/338367/380711
LOC101844703			RAMALHO_STEMNESS_DN	28/1774	181/20605	0.00171870248860637	0.00910428429835284	0.00592551947391759	12508/12609/12721/12978/13038/13733/14026/16419/16420/16421/16498/16765/17153/18080/18751/19057/19264/20963/22349/23790/27984/30948/56743/66168/67865/76566/109934/226251
LOC101844787			PLASARI_TGFB1_SIGNALING_VIA_NFIC_1HR_UP	13/1774	61/20605	0.0017778499919502	0.00939204075254984	0.00611280563691651	12772/13835/13837/13844/13845/13848/14247/16186/16498/18596/20652/76293/319901
LOC101844888			WP_TNFRELATED_WEAK_INDUCER_OF_APOPTOSIS_TWEAK_SIGNALING_PATHWAY	13/1774	61/20605	0.0017778499919502	0.00939204075254984	0.00611280563691651	12370/14082/16476/16477/16478/17395/18034/19353/19697/19698/21944/22029/27279
LOC106020738			WP_EPO_RECEPTOR_SIGNALING	11/1774	47/20605	0.00178042032376092	0.00939204075254984	0.00611280563691651	12143/12703/14360/16453/16818/19264/19281/20779/20849/30955/228026
LOC106020742			WP_PHYSIOLOGICAL_AND_PATHOLOGICAL_HYPERTROPHY_OF_THE_HEART	11/1774	47/20605	0.00178042032376092	0.00939204075254984	0.00611280563691651	11848/11853/14465/16476/16477/16478/17876/18751/19057/19353/20849
LOC106020766			TARTE_PLASMA_CELL_VS_B_LYMPHOCYTE_UP	21/1774	123/20605	0.00183315422372684	0.00960466052248942	0.00625118912166168	11987/12182/12494/12766/12772/14190/15211/15512/16364/16400/16403/16854/20345/20737/26432/26433/69051/108652/110078/216197/228026
LOC106020791			KIM_GERMINAL_CENTER_T_HELPER_UP	18/1774	99/20605	0.00183777193073514	0.00960466052248942	0.00625118912166168	11717/12523/18985/19057/19250/20452/20849/24000/53416/55985/57915/93730/98682/105855/215789/239743/404710/667772
LOC106020873			FIGUEROA_AML_METHYLATION_CLUSTER_4_DN	9/1774	34/20605	0.00183963281267366	0.00960466052248942	0.00625118912166168	12775/13835/13837/13844/13845/13848/18104/18105/234356
LOC106021424			HOLLERN_MICROACINAR_BREAST_TUMOR_DN	9/1774	34/20605	0.00183963281267366	0.00960466052248942	0.00625118912166168	12778/20501/21923/22151/23794/70358/71712/101401/104027
LOC106021521			KIM_MYCL1_AMPLIFICATION_TARGETS_DN	9/1774	34/20605	0.00183963281267366	0.00960466052248942	0.00625118912166168	12394/14230/16570/52428/68743/80720/93840/229658/100041194
LOC106021992			PETROVA_PROX1_TARGETS_UP	9/1774	34/20605	0.00183963281267366	0.00960466052248942	0.00625118912166168	12534/13008/17219/17864/21973/64297/68612/70099/97165
LOC106022094			REACTOME_DEFECTIVE_INTRINSIC_PATHWAY_FOR_APOPTOSIS	9/1774	34/20605	0.00183963281267366	0.00960466052248942	0.00625118912166168	12333/12334/12531/12578/16476/16477/16478/16906/21672
LOC106022350			REACTOME_G1_S_SPECIFIC_TRANSCRIPTION	9/1774	34/20605	0.00183963281267366	0.00960466052248942	0.00625118912166168	12447/12534/13555/13559/19650/20135/22171/23834/67177
LOC106022413			REACTOME_TIGHT_JUNCTION_INTERACTIONS	9/1774	34/20605	0.00183963281267366	0.00960466052248942	0.00625118912166168	12739/12740/16456/53624/54419/56492/56863/71908/93737
LOC106022651			WEST_ADRENOCORTICAL_TUMOR_MARKERS_UP	9/1774	34/20605	0.00183963281267366	0.00960466052248942	0.00625118912166168	12534/14182/14184/18005/19348/20135/21973/76843/233406
LOC106022655			ZWANG_EGF_PERSISTENTLY_DN	19/1774	107/20605	0.00185571736600919	0.00965083970660313	0.00628124482354754	13821/13835/13837/13844/13845/13848/14049/16440/23965/67629/69745/75974/108655/210293/217316/225288/234094/239273/241846
LOC106022689			LY_AGING_MIDDLE_UP	7/1774	22/20605	0.00185607684908489	0.00965083970660313	0.00628124482354754	12819/14264/18383/18788/21825/21827/56429
LOC106023022			REACTOME_REGULATION_OF_COMMISSURAL_AXON_PATHFINDING_BY_SLIT_AND_ROBO	7/1774	22/20605	0.00185607684908489	0.00965083970660313	0.00628124482354754	12143/14360/16818/18209/19876/20779/226519
LOC106023027			SA_REG_CASCADE_OF_CYCLIN_EXPR	7/1774	22/20605	0.00185607684908489	0.00965083970660313	0.00628124482354754	12428/12444/12447/12567/12578/13555/13559
LOC106023256			WHITFIELD_CELL_CYCLE_G2	46/1774	344/20605	0.00185847418541734	0.00965342419419232	0.00628292693617034	12428/12534/14082/15512/16551/16582/16906/16997/17279/17829/18113/19159/20460/20660/20849/20877/21857/21973/22151/23849/24052/52276/68612/68743/70099/70466/71085/71819/71878/74044/80986/97165/98267/104732/108907/108912/110033/211651/224171/228790/230098/234258/237436/238463/268977/100502766
LOC110339291			BHAT_ESR1_TARGETS_NOT_VIA_AKT1_DN	26/1774	165/20605	0.00188978086310926	0.00980601305883046	0.0063822393323221	11931/12550/12561/13642/13835/13837/13844/13845/13848/14462/19250/19281/20350/21808/24000/27273/27428/54667/56863/70737/78908/108089/108151/217316/218877/630146
LOC110339725			BIOCARTA_GRANULOCYTES_PATHWAY	8/1774	28/20605	0.00192668600296493	0.00995683102244336	0.00648039913831219	14130/16408/16409/16419/16420/16421/20343/20345
LOC110339871			BIOCARTA_NKT_PATHWAY	8/1774	28/20605	0.00192668600296493	0.00995683102244336	0.00648039913831219	12504/12766/12771/12772/12775/15979/15980/21808
LOC110340235			BIOCARTA_PRION_PATHWAY	8/1774	28/20605	0.00192668600296493	0.00995683102244336	0.00648039913831219	15512/16773/16774/16775/16782/18024/18209/226519
LOC110340368			SEKI_INFLAMMATORY_RESPONSE_LPS_DN	8/1774	28/20605	0.00192668600296493	0.00995683102244336	0.00648039913831219	14560/17385/22417/68010/104027/107684/213019/226251
LOC110340393			AKL_HTLV1_INFECTION_DN	23/1774	140/20605	0.00193363475217327	0.00998258591569129	0.00649716169937554	12143/12524/12550/12561/12826/12827/13733/14130/14360/16419/16420/16421/16476/16477/16478/16818/16952/18767/20779/54667/94216/319520/353211
LOC110340680			BANDRES_RESPONSE_TO_CARMUSTIN_WITHOUT_MGMT_48HR_DN	14/1774	69/20605	0.00197760939826435	0.0101889003480557	0.00663144135790362	11465/12143/14118/14360/16331/16400/16403/16818/16949/20779/22629/98660/109711/215280
LOC110341780			REACTOME_INTERLEUKIN_3_INTERLEUKIN_5_AND_GM_CSF_SIGNALING	14/1774	69/20605	0.00197760939826435	0.0101889003480557	0.00663144135790362	12143/12229/14360/14389/16186/16192/16331/16428/16453/16818/17060/20779/20963/22324
LOC110342769			LINDSTEDT_DENDRITIC_CELL_MATURATION_D	22/1774	132/20605	0.0019880576207602	0.0102323533064456	0.00665972269696346	11433/12265/12550/12561/13132/14190/16409/16419/16420/16421/16952/17970/20299/21810/94176/104009/106572/109711/233571/241226/380711/673094
LOC110343019			PID_BETA_CATENIN_NUC_PATHWAY	21/1774	124/20605	0.00203177044206118	0.0104361919572	0.00679239099410799	12444/12550/12561/12578/16007/16476/16477/16478/16598/17390/17395/20583/21415/22629/22630/54401/55948/67087/99377/209446/665113
LOC110343149			REACTOME_MYD88_INDEPENDENT_TLR4_CASCADE	21/1774	124/20605	0.00203177044206118	0.0104361919572	0.00679239099410799	11596/12370/14082/16476/16477/16478/17164/18034/19697/20111/20112/21898/54123/56532/66513/73086/108960/192656/225471/231130/319520
LOC110343252			SANSOM_APC_TARGETS_UP	39/1774	281/20605	0.00203872376926011	0.0104613300483246	0.0068087521097778	11546/12444/12505/13386/13605/13661/13835/13837/13844/13845/13848/15476/16535/16668/16918/17215/17216/17219/17357/19691/20677/20682/21672/21815/21844/21952/22151/23917/27279/54219/55936/56419/66953/67196/76843/94179/170743/226419/239273
LOC110343501			DELACROIX_RAR_TARGETS_DN	10/1774	41/20605	0.00204523844016777	0.0104630526445642	0.00680987326079075	12444/13730/14182/14184/14314/16985/21859/68612/114301/211577
LOC110343543			PID_IL12_STAT4_PATHWAY	10/1774	41/20605	0.00204523844016777	0.0104630526445642	0.00680987326079075	12500/12501/12503/12504/12524/16476/16477/16478/19057/20849
LOC121132719			REACTOME_THROMBIN_SIGNALLING_THROUGH_PROTEINASE_ACTIVATED_RECEPTORS_PARS	10/1774	41/20605	0.00204523844016777	0.0104630526445642	0.00680987326079075	12143/14062/14064/14360/14688/14696/14702/16818/20779/109689
LOC121132769			REN_BOUND_BY_E2F	19/1774	108/20605	0.00207397979895145	0.0105853893404452	0.00688949604607093	12428/12534/12615/14211/15354/17215/17218/17219/17685/19361/19650/19718/21973/22137/23834/27214/30939/70099/229841
LOC121132789			WANG_BARRETTS_ESOPHAGUS_UP	19/1774	108/20605	0.00207397979895145	0.0105853893404452	0.00688949604607093	12143/12759/12833/12834/13401/14360/16400/16403/16818/16859/19240/20779/22417/50935/53313/64143/69745/229302/380924
LOC121132796			GENTILE_UV_RESPONSE_CLUSTER_D8	13/1774	62/20605	0.00207540310690618	0.0105853893404452	0.00688949604607093	11546/12143/13730/14360/16476/16477/16478/16818/20540/20779/21973/73341/74257
LOC121132846			HUANG_FOXA2_TARGETS_DN	15/1774	77/20605	0.00212537781830306	0.0108294075395983	0.00704831518480696	12505/12550/12561/12833/12834/14425/20692/20750/21810/21923/51795/67573/207839/320707/381290
LOC121133947			HWANG_PROSTATE_CANCER_MARKERS	11/1774	48/20605	0.0021329691221294	0.0108354831404174	0.00705226948695627	12759/15512/16852/16854/17698/17829/18712/22350/23876/58859/232441
LOC121133964			PID_IL8_CXCR1_PATHWAY	11/1774	48/20605	0.0021329691221294	0.0108354831404174	0.00705226948695627	12143/14360/14678/14688/14696/14702/16818/18751/20779/30955/109689
LOC121134052			SAGIV_CD24_TARGETS_UP	11/1774	48/20605	0.0021329691221294	0.0108354831404174	0.00705226948695627	13835/13837/13844/13845/13848/21788/59033/70099/84004/109222/212706
LOC121134145			BROWNE_HCMV_INFECTION_16HR_DN	25/1774	158/20605	0.00215652883259115	0.0109442222473157	0.007123042287364	12289/12394/12406/12842/12843/13175/14560/16906/20257/20350/21821/21825/21827/67399/68612/78321/103236/108151/216725/217316/218877/225115/237360/320707/381290
LOC121134510			BORCZUK_MALIGNANT_MESOTHELIOMA_DN	31/1774	210/20605	0.00215878072382549	0.010944716643746	0.00712336406506551	11717/12182/12274/12333/12334/12478/12482/12483/12494/12511/12518/12578/14086/15211/15985/17969/18780/18844/20350/20378/22029/22349/53313/70497/108151/109828/192654/215243/218877/235611/330267
LOC121134596			ITO_PTTG1_TARGETS_DN	6/1774	17/20605	0.00217397303644173	0.0109997838895657	0.00715920455804515	14086/20130/30939/56212/73167/241226
LOC121134739			REACTOME_DISSOLUTION_OF_FIBRIN_CLOT	6/1774	17/20605	0.00217397303644173	0.0109997838895657	0.00715920455804515	12306/18787/18788/18792/20194/20720
LOC121134742			DAVICIONI_TARGETS_OF_PAX_FOXO1_FUSIONS_DN	22/1774	133/20605	0.0021927389476334	0.0110836953770922	0.00721381831318828	11465/13602/13617/14230/16009/16440/18767/20682/53313/54610/66873/71310/73341/76117/94214/228966/239217/319520/320707/338372/381290/665113
LOC121134759			OHM_EMBRYONIC_CARCINOMA_DN	5/1774	12/20605	0.00222444374079246	0.0111988459437779	0.0072887640094087	12578/19411/20379/21859/218772
LOC121135342			WORSCHECH_TUMOR_REJECTION_DN	5/1774	12/20605	0.00222444374079246	0.0111988459437779	0.0072887640094087	17069/21844/27279/65099/208154
LOC121135415			WP_RALA_DOWNSTREAM_REGULATED_GENES	5/1774	12/20605	0.00222444374079246	0.0111988459437779	0.0072887640094087	12540/19353/19354/19765/170758
LOC121136368			PID_IL6_7_PATHWAY	16/1774	85/20605	0.00222654220535742	0.0111988459437779	0.0072887640094087	12143/12609/14360/14388/14389/16453/16476/16477/16478/16818/19353/20779/20849/21857/22324/209446
LOC121136373			REACTOME_SIGNALING_BY_MODERATE_KINASE_ACTIVITY_BRAF_MUTANTS	16/1774	85/20605	0.00222654220535742	0.0111988459437779	0.0072887640094087	11465/12143/13728/14360/16419/16420/16421/16453/16818/20779/54401/109689/215449/241226/338372/404710
LOC121136389			PID_MET_PATHWAY	21/1774	125/20605	0.00224831301744235	0.0112971613537163	0.00735275255118583	11848/11853/12143/12540/12550/12561/14064/14360/14388/14389/16331/16476/16477/16478/16818/19353/20613/20779/22376/74030/215449
LOC121136440			BIDUS_METASTASIS_UP	41/1774	301/20605	0.00226503304434326	0.0113699287206164	0.00740011316026855	11799/12235/12428/12442/12534/12615/12953/13605/15354/16551/16906/17119/20135/20462/20641/22171/23834/26432/26433/26934/27214/51944/52033/52563/60321/68612/70099/71276/72155/74044/74107/74326/76142/76464/106572/108907/218977/231991/236930/237436/268697
LOC121136460			AMIT_EGF_RESPONSE_120_MCF10A	14/1774	70/20605	0.00227988788979328	0.0114159233828974	0.00743004876619987	12042/13803/13835/13837/13844/13845/13848/16878/17133/18788/56847/67399/72535/73086
LOC121136963			WP_HEPATOCYTE_GROWTH_FACTOR_RECEPTOR_SIGNALING	14/1774	70/20605	0.00227988788979328	0.0114159233828974	0.00743004876619987	12143/14360/14388/16419/16420/16421/16476/16477/16478/16818/20779/20849/94176/215449
LOC121137946			REACTOME_AURKA_ACTIVATION_BY_TPX2	20/1774	117/20605	0.00228988215243774	0.0114159233828974	0.00743004876619987	12534/13589/15366/18005/18286/22151/22629/27373/56455/67203/71653/73738/74470/78177/83922/104318/219072/226977/238463/240960
LOC121138021			REACTOME_G0_AND_EARLY_G1	9/1774	35/20605	0.00228992636361661	0.0114159233828974	0.00743004876619987	12428/12447/12534/13555/13559/17864/19650/21973/23834
LOC121138037			REACTOME_P130CAS_LINKAGE_TO_MAPK_SIGNALING_FOR_INTEGRINS	9/1774	35/20605	0.00228992636361661	0.0114159233828974	0.00743004876619987	12143/14360/16419/16420/16421/16818/20779/215449/241226
LOC121138135			WANG_LSD1_TARGETS_UP	9/1774	35/20605	0.00228992636361661	0.0114159233828974	0.00743004876619987	12447/13008/16009/16852/16918/17698/18590/21808/22350
LOC121138177			WANG_TNF_TARGETS	9/1774	35/20605	0.00228992636361661	0.0114159233828974	0.00743004876619987	12511/14766/16476/16477/16478/16885/21929/22029/22329
LOC121138299			REACTOME_COPI_DEPENDENT_GOLGI_TO_ER_RETROGRADE_TRAFFIC	19/1774	109/20605	0.00231346896428516	0.0115154743668177	0.00749484148076549	16551/16552/16565/16570/16582/19348/22151/26934/66111/70218/71819/110033/209737/228421/229841/232943/238463/240641/100502766
LOC121138300			WP_DNA_DAMAGE_RESPONSE	18/1774	101/20605	0.00231442900167733	0.0115154743668177	0.00749484148076549	12370/12371/12442/12444/12447/12534/12567/13555/14102/18053/18854/19361/19891/20135/55948/170770/211651/268697
LOC121138360			SEKI_INFLAMMATORY_RESPONSE_LPS_UP	23/1774	142/20605	0.00233551186458492	0.0116090022231814	0.00755571404538184	12505/13866/14102/16878/17133/18034/18037/18053/21929/22329/24088/54199/57783/58185/59033/66102/74190/100561/108153/192656/214854/238377/268396
LOC121138374			REACTOME_CELL_SURFACE_INTERACTIONS_AT_THE_VASCULAR_WALL	46/1774	348/20605	0.00234041544980972	0.0116220043841968	0.00756417649622095	11931/11933/12143/12481/12483/12505/12506/12523/12842/12843/14130/14360/14733/14786/16069/16149/16331/16400/16401/16403/16408/16409/16419/16420/16421/16456/16818/17075/18053/19124/20343/20345/20501/20539/20540/20737/20779/20969/20970/50934/56496/57274/241226/268373/270152/673094
LOC121138416			BLANCO_MELO_COVID19_SARS_COV_2_INFECTION_A594_ACE2_EXPRESSING_CELLS_DN	32/1774	220/20605	0.00234988936640887	0.011657654278669	0.00758737921452535	12182/12306/12406/12494/13506/14064/14182/14184/14733/14776/16498/17218/20135/20350/20379/20750/21672/22151/22228/56496/56847/58222/66570/69787/71785/72535/76960/108151/218877/229534/232441/330962
LOC121138486			ELVIDGE_HIF1A_TARGETS_DN	25/1774	159/20605	0.00235450561133551	0.0116691595176433	0.00759486739430536	12143/12934/13008/13506/13866/14360/15275/15277/16009/16818/16949/17133/17859/20527/20779/22240/51795/52331/58909/67573/69573/94280/104009/228026/100041194
LOC121138494			CAFFAREL_RESPONSE_TO_THC_DN	13/1774	63/20605	0.00241274024512008	0.0119228798105155	0.00776000113651665	12428/12534/15512/17215/17219/18140/18788/20135/22151/52696/67903/68026/238463
LOC121138515			PID_THROMBIN_PAR1_PATHWAY	13/1774	63/20605	0.00241274024512008	0.0119228798105155	0.00776000113651665	11848/11853/14062/14064/14678/14688/14696/14702/18126/18751/22068/22793/109689
LOC121138543			TRAYNOR_RETT_SYNDROM_UP	13/1774	63/20605	0.00241274024512008	0.0119228798105155	0.00776000113651665	15061/16373/16997/18783/20849/57764/100689/210297/215748/225115/225187/268977/353211
LOC121138892			JIANG_AGING_CEREBRAL_CORTEX_UP	15/1774	78/20605	0.00242615239679965	0.0119775064876018	0.00779555488552782	11465/11739/12833/12834/13835/13837/13844/13845/13848/17698/19132/20462/21672/21859/22350
LOC121139013			CHEMELLO_SOLEUS_VS_EDL_MYOFIBERS_UP	8/1774	29/20605	0.0024624608863531	0.0121096818031692	0.00788158113214968	12955/15507/18019/53313/54132/58916/68678/78321
LOC121139130			REACTOME_CYCLIN_A_B1_B2_ASSOCIATED_EVENTS_DURING_G2_M_TRANSITION	8/1774	29/20605	0.0024624608863531	0.0121096818031692	0.00788158113214968	12428/12442/12531/12534/14235/268697/268930/269643
LOC121139259			WP_HYPERTROPHY_MODEL	8/1774	29/20605	0.0024624608863531	0.0121096818031692	0.00788158113214968	15982/16007/16476/16477/16478/22388/56405/78321
LOC121139262			WP_OSTEOCLAST_SIGNALING	8/1774	29/20605	0.0024624608863531	0.0121096818031692	0.00788158113214968	11433/13038/16419/16420/16421/18383/20750/238377
LOC121139263			REACTOME_INTERLEUKIN_2_SIGNALING	7/1774	23/20605	0.00247198019320696	0.0121447382799723	0.00790439762482241	12143/14360/16186/16453/16818/20779/20963
LOC121139429			REACTOME_TERMINATION_OF_TRANSLESION_DNA_SYNTHESIS	10/1774	42/20605	0.00248055629385959	0.0121633455335972	0.00791650814774737	18973/19718/19891/56791/59001/67967/68026/69745/216835/100038882
LOC121139963			SIMBULAN_PARP1_TARGETS_DN	10/1774	42/20605	0.00248055629385959	0.0121633455335972	0.00791650814774737	12406/12428/12442/16009/16765/20750/21346/97165/107995/268697
LOC121139964			BLANCO_MELO_COVID19_BRONCHIAL_EPITHELIAL_CELLS_SARS_COV_2_INFECTION_UP	38/1774	275/20605	0.00249380603143567	0.0122165232783927	0.00795111885980757	11501/12721/12837/13660/15061/16419/16420/16421/16859/16878/16994/17133/18003/18034/19698/21929/22151/23790/54123/54371/57783/58176/60322/67182/68149/71712/72709/73914/98878/108670/108960/217333/219148/233571/234356/235180/238463/319520
LOC121140291			GROSS_HYPOXIA_VIA_ELK3_AND_HIF1A_DN	31/1774	212/20605	0.00250631224187143	0.0122349310019391	0.00796309951866777	11603/11933/12029/12444/12826/12827/14062/14102/14462/15980/18844/18858/19039/20135/20378/54325/57915/65972/66058/68612/69051/72415/94216/102657/103534/210992/235611/268697/320982/338372/667772
LOC121140890			EINAV_INTERFERON_SIGNATURE_IN_CANCER	12/1774	56/20605	0.00250719747500366	0.0122349310019391	0.00796309951866777	14247/15061/15958/17069/17857/19106/20849/21815/56791/65972/109032/100038882
LOC121140988			KIM_TIAL1_TARGETS	12/1774	56/20605	0.00250719747500366	0.0122349310019391	0.00796309951866777	13014/14766/16456/16773/16774/16775/21804/68612/107029/109264/215280/234199
LOC121141355			WP_MONOAMINE_TRANSPORT	12/1774	56/20605	0.00250719747500366	0.0122349310019391	0.00796309951866777	16419/16420/16421/18126/18383/19294/19650/20907/21366/21804/67731/102857
LOC121141594			LIM_MAMMARY_LUMINAL_PROGENITOR_UP	16/1774	86/20605	0.00252136633926073	0.0122804803484607	0.00799274529103088	12978/16440/16656/20531/26377/56847/67182/67666/70536/72535/72709/114304/210992/216739/238323/665270
LOC121142315			REACTOME_CELL_CELL_JUNCTION_ORGANIZATION	16/1774	86/20605	0.00252136633926073	0.0122804803484607	0.00799274529103088	11465/12550/12552/12554/12561/12563/12739/12740/16456/19294/53624/54419/56492/56863/71908/93737
LOC121142438			ICHIBA_GRAFT_VERSUS_HOST_DISEASE_D7_UP	36/1774	257/20605	0.00252924255609416	0.012307042322757	0.0080100331404434	11801/12143/12507/12508/12703/12826/12828/13038/13733/14102/14190/14360/15900/15958/16149/16668/16818/16822/18746/19039/19124/19240/20288/20779/20849/22329/54123/54667/57912/66940/71982/94216/101351/114584/231507/100038882
LOC121142474			BRUNO_HEMATOPOIESIS	20/1774	118/20605	0.00253905225898106	0.0123429526082524	0.00803340533413196	11636/12229/12306/12337/12452/12508/12527/13733/15275/15277/16428/19650/19707/20200/20692/20732/53620/56743/64008/106957
LOC121142589			LEE_AGING_CEREBELLUM_UP	28/1774	186/20605	0.00258319072909979	0.0125335328594336	0.00815744440768356	11987/12333/12334/12567/13036/13038/14688/14696/15211/15368/15512/16419/16420/16421/16854/16906/18126/19039/19277/20345/20750/21825/21827/22171/54123/56212/57915/667772
LOC121142751			REACTOME_S_PHASE	28/1774	186/20605	0.00258319072909979	0.0125335328594336	0.00815744440768356	12428/12444/12447/12531/12567/13555/13559/17215/17216/17217/17218/17219/18973/19650/19718/19891/23834/52563/52717/59001/63955/67177/67849/67967/68612/69745/78833/272551
LOC121142806			SCHAEFFER_PROSTATE_DEVELOPMENT_12HR_DN	18/1774	102/20605	0.00258912106417986	0.0125503196622459	0.0081683700909893	12837/12934/13803/15248/15512/16765/19132/21346/21810/22151/22240/52696/59095/67622/70350/100689/110542/238463
LOC121142880			KOBAYASHI_EGFR_SIGNALING_24HR_UP	29/1774	195/20605	0.00263267420720935	0.0127492707079347	0.00829785729250371	11433/12452/12483/12609/12739/12740/13036/13821/14027/14778/15368/16149/17035/17829/17859/20677/22324/22349/54123/54610/71310/71712/74103/77569/84004/216505/216739/229534/100041194
LOC121142882			FONTAINE_FOLLICULAR_THYROID_ADENOMA_UP	24/1774	152/20605	0.00268876202566859	0.0130084867527585	0.00846656794248125	11717/12447/12550/12561/13559/13835/13837/13844/13845/13848/14462/18844/19039/20111/20112/24052/54132/56233/70218/74257/79221/229534/231672/235611
LOC121143060			WIERENGA_STAT5A_TARGETS_GROUP1	31/1774	213/20605	0.00269734406687627	0.0130375907323801	0.00848551025495354	11739/12934/13036/13132/13803/14063/14299/14462/15512/16009/16994/17829/18712/18844/20454/22240/56264/66060/69573/78408/98267/216505/234582/235611/237400/238455/240672/244882/246154/269132/380711
LOC121143565			WP_CALCIUM_REGULATION_IN_CARDIAC_CELLS	27/1774	178/20605	0.00273387133866758	0.0132015840308282	0.00859224522188799	11931/11933/12289/12297/14678/14688/14696/14702/16440/18751/18767/18768/19085/19736/19737/22629/22630/53313/54401/55948/56470/64214/67865/98660/109689/320707/381290
LOC121143566			BURTON_ADIPOGENESIS_2	21/1774	127/20605	0.00274025040164761	0.0132198215008261	0.00860411507130018	12444/12826/12828/14313/16885/17035/17082/20540/20613/20969/21366/21857/22151/22337/69534/94216/102857/109270/110208/241226/326618
LOC121143595			MARSON_FOXP3_TARGETS_DN	15/1774	79/20605	0.00276130937644802	0.0132961626846976	0.00865380169760363	12229/13803/16428/16453/18037/18985/20963/21815/22228/58244/67177/70415/108655/109019/208154
LOC121143875			MELLMAN_TUT1_TARGETS_DN	15/1774	79/20605	0.00276130937644802	0.0132961626846976	0.00865380169760363	12224/12877/15368/18104/18105/19354/21672/56847/71982/72535/76850/78321/170758/210274/219151
LOC121143956			REACTOME_CYCLIN_D_ASSOCIATED_EVENTS_IN_G1	13/1774	64/20605	0.00279372756134651	0.0134268079580324	0.00873883211690423	12143/12444/12447/12567/12578/13555/13559/14360/16453/16818/19650/20779/269643
LOC121144029			WP_PHOTODYNAMIC_THERAPYINDUCED_AP1_SURVIVAL_SIGNALING	13/1774	64/20605	0.00279372756134651	0.0134268079580324	0.00873883211690423	12018/12428/12444/12447/12578/13866/14102/16476/16477/16478/17390/18024/18596
LOC121144287			TSENG_IRS1_TARGETS_DN	39/1774	286/20605	0.00279775858878825	0.0134334722410627	0.00874316956261455	11465/12825/12826/12827/12828/12833/12834/12835/13132/13602/13641/13835/13837/13844/13845/13848/14027/16440/17387/17388/17391/18854/20319/20350/20583/21810/21923/21952/21956/26879/56496/58185/68339/77569/94216/108151/218877/245026/665033
LOC121144485			RUAN_RESPONSE_TO_TNF_DN	20/1774	119/20605	0.00281061595840189	0.0134824637098032	0.00877505563872604	11832/12819/15275/15277/16373/16400/16403/16592/16773/16774/16775/16956/18113/23943/56847/72535/80914/107029/109264/216739
Lacc1			GAVIN_PDE3B_TARGETS	9/1774	36/20605	0.00282355490912855	0.0134935643822888	0.00878228050658294	12477/14190/16153/16782/17969/17972/18209/21788/226519
Lama2			LAMB_CCND1_TARGETS	9/1774	36/20605	0.00282355490912855	0.0134935643822888	0.00878228050658294	14678/15211/15512/15530/19039/20111/20112/106572/110033
Lama3			LIM_MAMMARY_LUMINAL_PROGENITOR_DN	9/1774	36/20605	0.00282355490912855	0.0134935643822888	0.00878228050658294	13048/16570/20350/54610/71310/105298/108151/218877/241226
Lama4			REACTOME_CELL_EXTRACELLULAR_MATRIX_INTERACTIONS	9/1774	36/20605	0.00282355490912855	0.0134935643822888	0.00878228050658294	11465/16419/16420/16421/20163/73341/74202/109711/241639
Lamc1			PID_TAP63_PATHWAY	16/1774	87/20605	0.00284788118022899	0.0135970266875595	0.00884961890294744	12578/14027/14102/14776/16009/16147/16400/16403/17304/18104/18105/18854/22337/22630/63955/170770
Lamc2			BERNARD_PPAPDC1B_TARGETS_DN	19/1774	111/20605	0.00286252844972985	0.0136413175653167	0.00887844560146288	14182/14184/16009/16408/17164/17859/19411/21825/21827/56233/67420/67731/79221/81896/100129/218772/238455/330401/380711
Laptm5			WP_TOLLLIKE_RECEPTOR_SIGNALING_PATHWAY	19/1774	111/20605	0.00286252844972985	0.0136413175653167	0.00887844560146288	12370/12524/14082/16155/16476/16477/16478/19353/19697/20750/20849/21898/24088/30955/54123/56066/66513/170743/225471
Lat2			GUTIERREZ_CHRONIC_LYMPHOCYTIC_LEUKEMIA_DN	18/1774	103/20605	0.00289052000652398	0.0137489153868369	0.00894847559677885	12143/12775/12840/14264/14360/16818/18647/19277/20779/22722/67198/68339/71785/78908/94214/109934/238328/630146
Lax1			ZHOU_TNF_SIGNALING_30MIN	18/1774	103/20605	0.00289052000652398	0.0137489153868369	0.00894847559677885	11801/12507/15507/16007/16009/16476/16477/16478/18824/21346/21672/21929/22151/69656/114584/238463/269855/319520
Lbhd2			REACTOME_REGULATION_OF_PLK1_ACTIVITY_AT_G2_M_TRANSITION	22/1774	136/20605	0.00291697705423018	0.0138617805757617	0.00902193385587808	12442/12534/13589/16475/18005/18286/22151/22629/27373/56455/67203/73738/74470/78177/83922/104318/219072/226977/235442/238463/240960/268697
Lck			REACTOME_G_PROTEIN_BETA_GAMMA_SIGNALLING	10/1774	43/20605	0.00298706871750549	0.0141683558215947	0.00922146822122437	11848/11853/12229/12540/14688/14696/14702/16428/30955/73341
Lcmt2			VERNELL_RETINOBLASTOMA_PATHWAY_DN	10/1774	43/20605	0.00298706871750549	0.0141683558215947	0.00922146822122437	12444/13660/16007/18787/65112/98878/232431/238455/244418/320910
Lcn2			NAKAMURA_METASTASIS_MODEL_UP	14/1774	72/20605	0.00299915588358225	0.01419917230997	0.0092415251192739	12821/14230/15163/15476/16792/18600/18602/22151/57274/68119/227612/236900/240672/241989
Lcp1			REACTOME_MAP2K_AND_MAPK_ACTIVATION	14/1774	72/20605	0.00299915588358225	0.01419917230997	0.0092415251192739	11465/12143/13728/14360/16419/16420/16421/16818/20779/54401/109689/215449/241226/404710
Lcp2			BIOCARTA_ECM_PATHWAY	11/1774	50/20605	0.00300775692270208	0.0142134001556526	0.00925078530644526	11848/11853/12143/14360/16419/16420/16421/16818/20779/22349/30955
Ldhb			YANG_BREAST_CANCER_ESR1_DN	11/1774	50/20605	0.00300775692270208	0.0142134001556526	0.00925078530644526	12228/12550/12561/16592/16832/17150/19126/20682/22151/58208/109222
Lect2			BIOCARTA_CDC42RAC_PATHWAY	6/1774	18/20605	0.00302564580255938	0.014218576019428	0.00925415401513124	11848/11853/12540/18596/19353/22376
Leprot			BIOCARTA_IL10_PATHWAY	6/1774	18/20605	0.00302564580255938	0.014218576019428	0.00925415401513124	15368/16153/16154/16155/16453/20849
Lexm			BIOCARTA_PCAF_PATHWAY	6/1774	18/20605	0.00302564580255938	0.014218576019428	0.00925415401513124	16364/16476/16477/16478/19697/54123
Lgals1			HAEGERSTRAND_RESPONSE_TO_IMATINIB	6/1774	18/20605	0.00302564580255938	0.014218576019428	0.00925415401513124	12819/12842/12843/18596/56264/241226
Lgals3			REACTOME_NTRK2_ACTIVATES_RAC1	6/1774	18/20605	0.00302564580255938	0.014218576019428	0.00925415401513124	12143/14360/16818/19353/20779/94176
Lgals3bp			REACTOME_RUNX3_REGULATES_P14_ARF	6/1774	18/20605	0.00302564580255938	0.014218576019428	0.00925415401513124	12394/12399/12444/12578/56233/79221
Lgals9			WEST_ADRENOCORTICAL_TUMOR_UP	57/1774	458/20605	0.0030709975391647	0.0144183618289803	0.00938418452234296	12235/12447/12534/12826/12827/13589/14055/14056/14118/14182/14184/14235/16570/16582/17216/17279/18005/19348/20135/20501/20539/20692/21929/21973/22151/26934/27221/30939/52033/52563/52696/54712/56501/59001/66570/68014/68026/69226/69656/70099/70218/76843/81879/94216/97165/98660/192654/225724/229731/233406/238463/239273/240960/241308/268373/268697/381293
Lgmn			HESS_TARGETS_OF_HOXA9_AND_MEIS1_DN	30/1774	206/20605	0.00309696952854555	0.014498728529755	0.00943649115457118	12143/12267/12550/12561/12772/12978/13038/13132/13660/14360/16178/16598/16818/16819/16952/16956/16985/17395/20288/20779/21810/24088/50918/56644/64008/98878/209446/217304/246746/319520
Lhfpl2			AMIT_EGF_RESPONSE_20_MCF10A	8/1774	30/20605	0.00310809357655575	0.014498728529755	0.00943649115457118	17387/17388/17391/20350/21825/21827/108151/218877
Lhfpl6			KYNG_DNA_DAMAGE_BY_4NQO_OR_GAMMA_RADIATION	8/1774	30/20605	0.00310809357655575	0.014498728529755	0.00943649115457118	13835/13837/13844/13845/13848/13866/20720/320685
Lif			REACTOME_OTHER_INTERLEUKIN_SIGNALING	8/1774	30/20605	0.00310809357655575	0.014498728529755	0.00943649115457118	12504/12978/16155/16453/20907/20969/50701/242700
Limch1			TIAN_TNF_SIGNALING_VIA_NFKB	8/1774	30/20605	0.00310809357655575	0.014498728529755	0.00943649115457118	12522/16007/18034/18037/19698/21929/22029/57783
Limd2			WP_MIR5093P_ALTERATION_OF_YAP1ECM_AXIS	8/1774	30/20605	0.00310809357655575	0.014498728529755	0.00943649115457118	12825/12842/12843/13617/20583/20692/21825/21827
Limk1			WP_SELECTIVE_EXPRESSION_OF_CHEMOKINE_RECEPTORS_DURING_TCELL_POLARIZATION	8/1774	30/20605	0.00310809357655575	0.014498728529755	0.00943649115457118	12504/12766/12771/12772/12775/15979/15980/21808
Lingo1			LIU_SOX4_TARGETS_UP	31/1774	215/20605	0.00311696905110101	0.0145267915409111	0.00945475595317073	12042/13048/13866/16155/16582/16878/18590/19141/19240/20135/20660/20677/20682/21825/21827/69675/71085/76850/80981/94185/105298/108689/216835/218454/225651/231832/235180/238463/240672/320707/381290
Lipe			FRASOR_TAMOXIFEN_RESPONSE_UP	15/1774	80/20605	0.00313374612977987	0.0145915951780767	0.0094969333722211	12505/12703/13132/13642/13710/14766/16997/17685/17698/18767/20969/22350/22417/210274/268977
Lipt2			KYNG_ENVIRONMENTAL_STRESS_RESPONSE_UP	16/1774	88/20605	0.00320861552340811	0.01491286995326	0.00970603491984868	11867/12070/12143/12825/13641/13728/14182/14184/14360/16007/16009/16818/16952/19132/20779/320910
Lmnb1			PID_ANGIOPOIETIN_RECEPTOR_PATHWAY	16/1774	88/20605	0.00320861552340811	0.01491286995326	0.00970603491984868	12143/12229/14360/14786/16419/16420/16421/16428/16818/17390/18126/18806/19353/19697/20779/241226
Lmod3			BERTUCCI_INVASIVE_CARCINOMA_DUCTAL_VS_LOBULAR_DN	17/1774	96/20605	0.00323438138033303	0.0150188824607786	0.00977503311423654	13602/13717/14062/14130/14247/18053/21923/21938/22151/27273/56429/56847/72535/76293/211577/226594/233552
Lonp1			BAE_BRCA1_TARGETS_UP	21/1774	129/20605	0.00331967583802208	0.0154008705544768	0.0100236498988006	11307/11689/12452/12830/12953/14049/15982/16476/16477/16478/16525/16854/16952/18751/18858/19240/20660/21672/21808/56520/194126
Loxl1			NAISHIRO_CTNNB1_TARGETS_WITH_LEF1_MOTIF	5/1774	13/20605	0.00336014635095977	0.0155177667844324	0.0100997317592006	12759/16400/16403/20379/21923
Loxl4			REACTOME_CONDENSATION_OF_PROMETAPHASE_CHROMOSOMES	5/1774	13/20605	0.00336014635095977	0.0155177667844324	0.0100997317592006	12442/12534/14211/70099/268697
Lpar2			REACTOME_RUNX2_REGULATES_CHONDROCYTE_MATURATION	5/1774	13/20605	0.00336014635095977	0.0155177667844324	0.0100997317592006	12394/12399/16147/56233/79221
Lpcat1			TAKADA_GASTRIC_CANCER_COPY_NUMBER_UP	5/1774	13/20605	0.00336014635095977	0.0155177667844324	0.0100997317592006	14182/14184/16651/17864/20969
Lpcat2			WALLACE_PROSTATE_CANCER_DN	5/1774	13/20605	0.00336014635095977	0.0155177667844324	0.0100997317592006	12390/16773/16774/16775/215449
Lpl			PID_FAS_PATHWAY	12/1774	58/20605	0.00341251318200262	0.0157452924292219	0.0102478167261057	12143/12229/12370/14082/14102/14360/16428/16818/17698/20779/20963/22350
Lrch2			BIOCARTA_PPARA_PATHWAY	14/1774	73/20605	0.00342298524311698	0.0157649728332133	0.0102606257084797	15512/16476/16477/16478/16956/18126/18590/18751/19085/19697/30955/107029/109264/319520
Lrguk			XU_HGF_SIGNALING_NOT_VIA_AKT1_48HR_UP	14/1774	73/20605	0.00342298524311698	0.0157649728332133	0.0102606257084797	12143/12505/14360/15368/16440/16818/16994/18792/20448/20779/21857/59033/74030/109332
Lrp10			WP_CLEAR_CELL_RENAL_CELL_CARCINOMA_PATHWAYS	20/1774	121/20605	0.00342712675520194	0.0157697499242988	0.010263734876134	11864/12554/13866/15275/15277/16651/16832/18596/18746/19744/20527/20849/21808/26432/26433/79362/100678/107029/109264/236539
Lrrc15			REACTOME_GRB2_SOS_PROVIDES_LINKAGE_TO_MAPK_SIGNALING_FOR_INTEGRINS	9/1774	37/20605	0.00345077590416448	0.015849856775005	0.0103158723850582	12143/14360/16419/16420/16421/16818/20779/215449/241226
Lrrc25			YAO_HOXA10_TARGETS_VIA_PROGESTERONE_DN	9/1774	37/20605	0.00345077590416448	0.015849856775005	0.0103158723850582	11465/11647/12819/13511/14313/22629/56847/72535/104009
Lrrc32			LINSLEY_MIR16_TARGETS	45/1774	346/20605	0.00353301898579365	0.0162016192176863	0.0105448168178103	11848/11853/12124/12228/12447/12843/12953/13555/13835/13837/13844/13845/13848/15512/15982/16476/16477/16478/16565/16570/16885/17864/18053/18718/18787/20111/20112/21844/21944/50935/57912/66241/67788/67980/68743/71819/76850/100561/105844/106572/109934/230751/319622/329165/381175
Lrrc72			BIOCARTA_EDG1_PATHWAY	11/1774	51/20605	0.00354218698482043	0.0162016192176863	0.0105448168178103	11848/11853/16419/16420/16421/18590/18596/18751/19353/30955/241226
Lrrc9			FINETTI_BREAST_CANCERS_KINOME_BLUE	11/1774	51/20605	0.00354218698482043	0.0162016192176863	0.0105448168178103	13175/13835/13837/13844/13845/13848/13866/14182/14184/53416/209012
Lrrtm1			LIAN_NEUTROPHIL_GRANULE_CONSTITUENTS	11/1774	51/20605	0.00354218698482043	0.0162016192176863	0.0105448168178103	13034/13036/13038/16419/16420/16421/16819/17395/19074/50701/53856
Lrtm2			REACTOME_M_PHASE	61/1774	500/20605	0.00354575124101605	0.0162016192176863	0.0105448168178103	11799/12235/12442/12534/12615/13589/14211/16906/18005/18286/18751/19348/20877/22151/22629/27373/30939/52276/52504/52563/52696/52717/56455/59126/60411/66140/66468/66570/66934/66977/67203/67629/67849/68014/68612/70099/70385/71819/72155/72415/73738/74470/76044/76464/78177/83922/102920/104318/107995/208628/219072/226977/228421/229841/236930/238463/240960/268697/269113/269643/320394
Lsm14b			ZHAN_MULTIPLE_MYELOMA_HP_UP	15/1774	81/20605	0.00354649617521007	0.0162016192176863	0.0105448168178103	12772/13835/13837/13844/13845/13848/14062/14247/20354/20378/54199/58185/74559/103236/244891
Lsp1			BIOCARTA_IL2_PATHWAY	10/1774	44/20605	0.00357270224366583	0.0162774236751771	0.0105941541159824	12143/14360/16186/16453/16476/16477/16478/16818/20779/20963
Lsr			DACOSTA_ERCC3_ALLELE_XPCS_VS_TTD_UP	10/1774	44/20605	0.00357270224366583	0.0162774236751771	0.0105941541159824	13036/13559/13642/18113/54216/78908/116838/213391/241794/630146
Lta			REACTOME_SIGNAL_TRANSDUCTION_BY_L1	10/1774	44/20605	0.00357270224366583	0.0162774236751771	0.0105941541159824	13866/14182/14184/16401/16419/16420/16421/19353/22324/241226
Ltb			MCDOWELL_ACUTE_LUNG_INJURY_UP	18/1774	105/20605	0.0035813391553488	0.0162875585578978	0.0106007503999911	12825/13014/13717/14130/16007/16819/16997/17153/19652/20750/21810/21923/23849/27226/55948/117167/268977/319520
Ltbp1			PID_CD8_TCR_PATHWAY	18/1774	105/20605	0.0035813391553488	0.0162875585578978	0.0106007503999911	12042/12143/12500/12501/12503/12524/14360/16818/16822/18751/19264/19419/20779/20963/22324/108723/215449/240168
Ltbp2			REACTOME_MHC_CLASS_II_ANTIGEN_PRESENTATION	25/1774	164/20605	0.00359204983618799	0.0163216575740921	0.0106229437298432	11766/11768/13034/13036/13038/16149/16551/16570/16582/19141/19348/22151/26934/56455/65972/71819/110033/209737/226977/228421/229445/229841/232943/238463/240960
Lum			BROWNE_HCMV_INFECTION_2HR_DN	16/1774	89/20605	0.00360621254976001	0.0163713670712965	0.010655297134468	11799/12306/12615/15958/16009/16400/16403/18787/20583/68612/69480/71819/229841/239273/320139/320554
Lurap1l			WIERENGA_STAT5A_TARGETS_GROUP2	17/1774	97/20605	0.00361428299700644	0.0163933550221363	0.0106696079827042	12522/12775/12833/12834/13730/16598/18792/20299/20527/20750/22029/22151/23849/77630/114249/216197/319430
Lxn			TOOKER_GEMCITABINE_RESISTANCE_DN	26/1774	173/20605	0.0036782518244573	0.0166686166532053	0.0108487618955072	11745/12406/12759/12934/14182/14184/14688/14696/15507/16852/17698/18383/20539/20682/21844/22240/22350/26432/26433/53416/54635/66204/74205/210992/232431/238455
Ly6e			NAKAMURA_METASTASIS_MODEL_DN	13/1774	66/20605	0.00370313130336396	0.0167514755308005	0.0109026905599346	12394/12399/12505/16373/16592/18858/19354/21788/21804/52639/76260/94280/170758
Lyrm9			VALK_AML_CLUSTER_9	13/1774	66/20605	0.00370313130336396	0.0167514755308005	0.0109026905599346	12394/12399/14130/19281/20111/20112/20692/21810/67203/140792/194126/278180/667772
Lysmd2			HILLION_HMGA1B_TARGETS	27/1774	182/20605	0.00374493681213802	0.0169255151295917	0.0110159641570758	11739/11747/11801/12444/12505/12507/12759/13835/13837/13844/13845/13848/13866/14182/14184/14733/16885/16952/18126/18590/20849/20970/21366/21858/102857/210801/269855
Lzic			JAZAG_TGFB1_SIGNALING_VIA_SMAD4_DN	20/1774	122/20605	0.00377533474742715	0.0170477337928266	0.0110955101208596	12447/12739/12740/16400/16403/16419/16420/16421/16822/16878/16992/18053/18596/18746/20375/22349/66940/71982/211323/238463
Lztfl1			PID_CMYB_PATHWAY	22/1774	139/20605	0.00383267164389168	0.0172912717148932	0.0112540166714628	12444/12504/12578/12609/12842/12843/12978/14462/15512/16841/17217/18507/18712/19057/20375/20481/50701/66513/268697/320707/381290/404710
Lzts2			SCHAVOLT_TARGETS_OF_TP53_AND_TP63	8/1774	31/20605	0.00387794123485921	0.0174799835608561	0.0113768396942911	13835/13837/13844/13845/13848/14102/20135/55948
Macc1			AMIT_SERUM_RESPONSE_120_MCF10A	19/1774	114/20605	0.00388724783491955	0.0175063998239285	0.0113940327076169	12224/16476/16477/16478/16598/16878/17133/17698/18003/18712/20682/22350/26377/54667/56708/63953/67399/74194/241639
Macir			ALCALA_APOPTOSIS	25/1774	165/20605	0.00389602643852347	0.0175303935409205	0.0114096490078805	11739/11848/11853/12506/13728/14102/15512/16149/17685/17857/19159/19354/19769/54325/56532/58861/64143/65106/69089/74734/78177/98660/170758/208117/215243
Maff			WP_WNT_SIGNALING_PATHWAY_AND_PLURIPOTENCY	21/1774	131/20605	0.0039982001010249	0.0179742093037226	0.0116985063039769	11848/11853/12444/12505/14296/14368/16476/16477/16478/17393/18751/18792/21415/22417/22421/26934/27373/104318/212398/216795/269643
Maged2			ALONSO_METASTASIS_EMT_UP	15/1774	82/20605	0.00400272624790423	0.0179786466307281	0.0117013943363276	12550/12561/13511/13730/13803/15366/17022/17390/18751/20692/22151/68743/71653/238463/241226
Mal			ROYLANCE_BREAST_CANCER_16Q_COPY_NUMBER_UP	17/1774	98/20605	0.00403025009673598	0.0180862813528434	0.0117714483483799	12552/12563/14766/14894/16373/16582/19650/20295/20299/20312/20419/22151/72185/78833/114255/234577/234857
Mamld1			REACTOME_REGULATION_OF_INSULIN_LIKE_GROWTH_FACTOR_IGF_TRANSPORT_AND_UPTAKE_BY_INSULIN_LIKE_GROWTH_FACTOR_BINDING_PROTEINS_IGFBPS	28/1774	192/20605	0.00408611299536435	0.0183207890701244	0.0119240775941278	12550/12561/13602/14118/14314/16007/16009/16782/16852/16997/17304/17390/18209/20750/21857/21923/22393/64654/66848/66940/74761/83554/103534/104009/105348/216197/226519/268977
Manba			FRASOR_TAMOXIFEN_RESPONSE_DN	6/1774	19/20605	0.00410361261559757	0.0183506620486229	0.0119435204091846	13660/14425/19240/20682/98878/207839
Mansc1			REACTOME_CASPASE_ACTIVATION_VIA_DEATH_RECEPTORS_IN_THE_PRESENCE_OF_LIGAND	6/1774	19/20605	0.00410361261559757	0.0183506620486229	0.0119435204091846	12370/14082/14102/18053/21898/225471
Map10			WP_NANOPARTICLE_TRIGGERED_REGULATED_NECROSIS	6/1774	19/20605	0.00410361261559757	0.0183506620486229	0.0119435204091846	11546/12370/14082/18783/56532/225471
Map1lc3b			WEIGEL_OXIDATIVE_STRESS_BY_HNE_AND_TBH	20/1774	123/20605	0.00415245717921362	0.0184824033301996	0.0120292641649724	12143/12333/12334/12759/13555/13728/13866/14360/14776/15512/16400/16403/16818/17698/19057/19411/20779/22350/22629/218772
Map2			BIOCARTA_INTRINSIC_PATHWAY	7/1774	25/20605	0.004162179017667	0.0184824033301996	0.0120292641649724	12826/12827/12828/12829/12830/14062/94216
Map3k9			CASTELLANO_NRAS_TARGETS_DN	7/1774	25/20605	0.004162179017667	0.0184824033301996	0.0120292641649724	12578/16885/18767/20111/20112/78321/666794
Mapk4			REACTOME_ERYTHROPOIETIN_ACTIVATES_PHOSPHOINOSITIDE_3_KINASE_PI3K	7/1774	25/20605	0.004162179017667	0.0184824033301996	0.0120292641649724	12143/14360/14388/16453/16818/20779/30955
Mapkapk2			SU_THYMUS	7/1774	25/20605	0.004162179017667	0.0184824033301996	0.0120292641649724	12229/15900/16364/16428/27218/74734/215243
Mapre1			WP_DNA_MISMATCH_REPAIR	7/1774	25/20605	0.004162179017667	0.0184824033301996	0.0120292641649724	17685/18973/19718/19891/59001/67967/69745
Marchf1			WP_H19_ACTION_RBE2F1_SIGNALING_AND_CDKBETACATENIN_ACTIVITY	7/1774	25/20605	0.004162179017667	0.0184824033301996	0.0120292641649724	12444/12550/12561/12567/13008/13555/20677
Marchf3			YIH_RESPONSE_TO_ARSENITE_C4	7/1774	25/20605	0.004162179017667	0.0184824033301996	0.0120292641649724	12540/13866/16456/16476/16477/16478/16691
Marchf9			HOFMANN_MYELODYSPLASTIC_SYNDROM_RISK_UP	9/1774	38/20605	0.00418235181330598	0.018555761756851	0.0120770094650371	12444/12527/16476/16477/16478/56405/216350/232431/241639
Marcksl1			LIEN_BREAST_CARCINOMA_METAPLASTIC_VS_DUCTAL_UP	22/1774	140/20605	0.0041867293694663	0.0185589748663951	0.0120791007159857	12552/12563/13641/14049/14221/14234/14678/15368/15465/16178/16592/17698/18383/18783/19132/22350/26432/26433/27279/241639/269132/381293
Mark2			LEONARD_HYPOXIA	13/1774	67/20605	0.00424027548821557	0.0187389059796151	0.0121962088027292	12452/16476/16477/16478/17829/18787/19419/20527/20539/57274/213393/240168/319520
Marveld3			POS_HISTAMINE_RESPONSE_NETWORK	13/1774	67/20605	0.00424027548821557	0.0187389059796151	0.0121962088027292	11987/16476/16477/16478/16949/18113/21844/23876/56496/58859/66259/76281/100952
Matn2			CHIN_BREAST_CANCER_COPY_NUMBER_UP	10/1774	45/20605	0.00424576393357027	0.0187389059796151	0.0121962088027292	12444/13559/13866/16782/17864/18383/21808/21973/226519/434215
Mboat1			MEISSNER_ES_ICP_WITH_H3K4ME3	10/1774	45/20605	0.00424576393357027	0.0187389059796151	0.0121962088027292	12333/12334/12833/12834/24088/69106/208820/210274/214230/223650
Mcam			XIE_ST_HSC_S1PR3_OE_DN	10/1774	45/20605	0.00424576393357027	0.0187389059796151	0.0121962088027292	14182/14184/16009/18746/18844/18948/54371/60322/235611/241452
Mcm2			PID_IL12_2PATHWAY	19/1774	115/20605	0.00428987827861177	0.0189007646620536	0.0123015544557626	12143/12500/12501/12503/12504/12703/12772/14360/16186/16453/16818/18034/18126/19057/19697/19698/20779/20849/192656
Mcm3			REACTOME_TOLL_LIKE_RECEPTOR_9_TLR9_CASCADE	19/1774	115/20605	0.00428987827861177	0.0189007646620536	0.0123015544557626	11596/16476/16477/16478/17164/18034/19697/20111/20112/21898/54123/66513/73086/108960/170743/192656/225471/231130/319520
Mcm4			REACTOME_SIGNALING_BY_NTRKS	27/1774	184/20605	0.00435857677091447	0.0191868024230897	0.0124877220080656	11517/11848/11853/12143/14360/14388/16476/16477/16478/16818/17164/17681/19277/19353/19769/20111/20112/20779/20849/21844/54401/64143/73086/94176/215449/216148/319520
Mcm5			KYNG_DNA_DAMAGE_BY_4NQO_OR_UV	18/1774	107/20605	0.00440352109633416	0.0193511134683197	0.0125946637803548	11864/12228/12267/15979/16408/16419/16420/16421/16525/18788/19281/19652/20354/54216/74030/108652/240672/100502766
Mcm6			KYNG_RESPONSE_TO_H2O2	18/1774	107/20605	0.00440352109633416	0.0193511134683197	0.0125946637803548	12406/12428/12444/12955/13038/13048/15368/16155/18767/18844/19219/19697/56264/58521/78321/84004/235611/238463
Mcoln2			PLASARI_TGFB1_SIGNALING_VIA_NFIC_1HR_DN	29/1774	202/20605	0.00441832052649417	0.0193993675666296	0.0126260699392423	11931/12825/12842/12843/12934/14182/14184/14688/14696/15061/17864/19736/19737/20350/20454/22151/22240/26568/56470/67573/74257/76850/77634/94242/108151/218877/229841/231440/667772
Mcrs1			SANA_RESPONSE_TO_IFNG_UP	24/1774	158/20605	0.00446968951544035	0.019607964368253	0.0127618350768095	15061/15930/16149/16651/16859/17857/19039/19057/19354/20312/20452/20849/23948/24108/53620/56066/56791/74481/74568/85031/105348/170758/209086/240047
Mctp1			PID_AJDISS_2PATHWAY	15/1774	83/20605	0.0045057325513706	0.0197320011732437	0.0128425643773639	12143/12540/12550/12561/13866/14360/16818/17393/19353/19876/20779/21844/63955/74030/404710
Mctp2			WP_INTERFERON_TYPE_I_SIGNALING_PATHWAYS	15/1774	83/20605	0.0045057325513706	0.0197320011732437	0.0128425643773639	12143/12703/14360/14389/16155/16453/16818/19264/19353/20779/20849/20963/22324/73086/215449
Mdm1			KAAB_FAILED_HEART_ATRIUM_UP	16/1774	91/20605	0.00452312625166982	0.0197911122812082	0.0128810368162608	13835/13837/13844/13845/13848/14182/14184/17387/17388/17391/21410/21956/26562/192654/272382/338372
Me2			DOANE_BREAST_CANCER_CLASSES_DN	12/1774	60/20605	0.00456467595805735	0.0199000425219619	0.0129519340160552	13506/14086/14234/20501/20750/21858/26432/26433/54667/110078/241639/320253
Me3			MARSHALL_VIRAL_INFECTION_RESPONSE_DN	12/1774	60/20605	0.00456467595805735	0.0199000425219619	0.0129519340160552	14357/16419/16420/16421/16598/18712/19698/21815/54132/66197/71819/207521
Med7			PID_REELIN_PATHWAY	12/1774	60/20605	0.00456467595805735	0.0199000425219619	0.0129519340160552	12143/14360/16400/16403/16419/16420/16421/16800/16818/20779/215449/338372
Megf10			WP_OXIDATIVE_DAMAGE_RESPONSE	12/1774	60/20605	0.00456467595805735	0.0199000425219619	0.0129519340160552	12018/12267/12273/12371/12540/12902/12946/18037/21938/22029/319430/338372
Melk			VANDESLUIS_COMMD1_TARGETS_GROUP_3_UP	22/1774	141/20605	0.00456760818515897	0.0199000425219619	0.0129519340160552	11768/12550/12561/13511/15275/15277/16400/16403/17698/20732/21346/21956/22350/54135/54419/57274/57442/76560/83436/116904/216350/667772
Mex3b			MANALO_HYPOXIA_DN	48/1774	380/20605	0.00469506384661225	0.02043781006066	0.0133019397846111	11546/12428/12447/12534/14299/16906/17215/17216/17217/17218/17219/17279/19361/19718/19736/20135/20419/20460/20641/22151/23834/27214/27221/30935/52033/52696/55936/60534/65102/66249/67980/68014/68026/69716/70385/70645/71819/72155/72554/78833/108147/108907/215243/233406/236930/241639/268930/272551
Mex3d			WP_NEURAL_CREST_DIFFERENTIATION	23/1774	150/20605	0.0047224171956613	0.0205392802688009	0.0133679816254255	12550/12552/12561/12563/12842/12843/14182/14184/14368/16419/16420/16421/18034/18858/20583/20613/20682/21415/50914/56233/56741/79221/209446
Mfap2			BLANCO_MELO_HUMAN_PARAINFLUENZA_VIRUS_3_INFECTION_A594_CELLS_DN	30/1774	212/20605	0.00474009206258458	0.0205985181162786	0.0134065365526794	12401/12739/12740/13717/13835/13837/13844/13845/13848/14182/14184/16552/22151/53897/58222/67260/67629/76960/84004/100129/109689/214901/216148/230972/232441/239273/246154/338367/380711/381073
Mfap4			LEE_NEURAL_CREST_STEM_CELL_DN	36/1774	267/20605	0.0047675340684563	0.0207000624510752	0.0134726266387955	12228/12493/12527/12778/12826/12827/12830/13386/13528/13835/13837/13844/13845/13848/14118/14221/15512/16009/17133/18053/18126/19126/20682/24063/24117/27276/66797/67399/93730/94176/94216/230145/231991/233744/242316/320982
Mfge8			WP_MFAP5MEDIATED_OVARIAN_CANCER_CELL_MOTILITY_AND_INVASIVENESS	8/1774	32/20605	0.00478697313895845	0.0207548645713591	0.0135082945749356	16419/16420/16421/16440/16476/16477/16478/241226
Mfsd6			LU_IL4_SIGNALING	21/1774	133/20605	0.00478832702315608	0.0207548645713591	0.0135082945749356	11689/12524/12703/14190/14702/15900/15985/16007/17153/17970/19419/20343/20491/20849/21929/26942/59126/67771/104009/170743/240168
Mfsd6l			WINTER_HYPOXIA_UP	24/1774	159/20605	0.00484572220950344	0.0209746531431769	0.0136513438712637	11848/11853/12721/12830/18792/19221/19294/19826/20194/20501/20527/21366/21983/22151/23790/53418/68743/69226/69573/76357/102857/110078/216858/407790
Mgat3			KALMA_E2F1_TARGETS	5/1774	14/20605	0.00485967849399985	0.0209746531431769	0.0136513438712637	17216/17219/19891/21973/22171
Mgat4b			REACTOME_DEFECTIVE_EXT2_CAUSES_EXOSTOSES_2	5/1774	14/20605	0.00485967849399985	0.0209746531431769	0.0136513438712637	11603/14733/15530/20969/20970
Micu1			REACTOME_P75NTR_REGULATES_AXONOGENESIS	5/1774	14/20605	0.00485967849399985	0.0209746531431769	0.0136513438712637	11848/11853/18053/65079/235402
Mis18a			XU_AKT1_TARGETS_48HR	5/1774	14/20605	0.00485967849399985	0.0209746531431769	0.0136513438712637	19411/22068/26879/67448/218772
Misp3			IBRAHIM_NRF1_DOWN	34/1774	249/20605	0.00490680854636539	0.0211600911846657	0.0137720361398746	11603/12444/13803/13835/13837/13844/13845/13848/16007/16476/16477/16478/16582/18844/19132/19411/20677/21815/23849/50935/54635/59036/60534/64074/66412/66910/67865/83554/94176/97165/208177/218772/229534/235611
Mitd1			IVANOVA_HEMATOPOIESIS_MATURE_CELL	58/1774	478/20605	0.00491895327682001	0.0211944721342202	0.0137944129659316	11433/11465/11717/12143/12428/12444/12739/12740/12842/12843/13036/13733/13852/13866/14360/16409/16419/16420/16421/16818/17119/17524/17859/19141/20454/20501/20779/20975/21825/21827/50934/52392/52639/54667/59033/66168/66241/68149/70377/70385/71085/74191/74257/78177/98267/102566/140792/208691/208846/210992/216350/216739/225825/229302/233406/237761/330401/381175
Mki67			LANDIS_ERBB2_BREAST_TUMORS_324_DN	37/1774	277/20605	0.004974662814801	0.0214163449993128	0.0139388188236306	11465/11933/11992/12476/12825/12826/12828/12835/12842/12843/14314/14678/14778/16069/16598/17022/17681/19012/20200/21810/21922/22629/50706/51795/56429/56847/67896/67963/68498/72535/80914/94216/216739/231507/245026/665033/100041194
Mlh3			SAGIV_CD24_TARGETS_DN	14/1774	76/20605	0.00499566216367515	0.0214885383501014	0.013985805834577	12124/13835/13837/13844/13845/13848/18792/19698/21825/21827/56743/84004/212706/240672
Mlkl			DESERT_EXTRACELLULAR_MATRIX_HEPATOCELLULAR_CARCINOMA_SUBCLASS_UP	10/1774	46/20605	0.0050149071438964	0.0215348506263683	0.0140159481594328	14063/14118/15512/17022/19294/21838/24047/51795/54712/74205
Mllt3			MOREIRA_RESPONSE_TO_TSA_UP	10/1774	46/20605	0.0050149071438964	0.0215348506263683	0.0140159481594328	12018/12481/12493/12511/15512/19240/19411/20345/22629/218772
Mmp11			MARSON_FOXP3_CORE_DIRECT_TARGETS	9/1774	39/20605	0.00502949112913519	0.0215428456458742	0.0140211517143993	12229/15900/16428/16453/18985/20200/20963/21815/22228
Mmp14			MCCABE_HOXC6_TARGETS_DN	9/1774	39/20605	0.00502949112913519	0.0215428456458742	0.0140211517143993	11785/14182/14184/18596/22329/67448/70417/106869/237436
Mmp15			WANG_IMMORTALIZED_BY_HOXA9_AND_MEIS1_DN	9/1774	39/20605	0.00502949112913519	0.0215428456458742	0.0140211517143993	13617/14247/14255/14766/16419/16420/16421/19240/70747
Mmp17			SHAFFER_IRF4_TARGETS_IN_ACTIVATED_DENDRITIC_CELL	16/1774	92/20605	0.00504827947049725	0.0215869189479175	0.014049836803856	12182/12494/13559/15366/16364/16419/16420/16421/20362/21929/67177/71653/75345/80914/240672/407786
Mmp2			SIG_PIP3_SIGNALING_IN_CARDIAC_MYOCTES	16/1774	92/20605	0.00504827947049725	0.0215869189479175	0.014049836803856	12540/12578/13866/14064/14388/16331/19159/20111/20112/22629/22630/54401/55948/214230/231991/277360
Mmp24			ASTON_MAJOR_DEPRESSIVE_DISORDER_UP	15/1774	84/20605	0.00505893618548466	0.0216142942155274	0.0140676539848677	15211/16476/16477/16478/16997/19281/21825/21827/57915/58208/66922/109624/224997/268977/381157
Mmp25			WNT_SIGNALING	21/1774	134/20605	0.00522938836353201	0.0223237755350778	0.0145294195929713	11465/12444/14296/14368/16476/16477/16478/20378/20379/21415/22417/22421/24117/27373/67087/103236/104318/208846/212398/216795/330938
Mmp7			PID_EPO_PATHWAY	12/1774	61/20605	0.00524716394975705	0.0223808504322131	0.014566566764936	12143/12229/14360/14388/16428/16453/16818/20779/20849/22068/22324/215449
Mmp9			REACTOME_REGULATION_OF_KIT_SIGNALING	7/1774	26/20605	0.00527894100273425	0.0224786423251383	0.0146302145758929	12143/12703/12978/14360/16818/18751/20779
Mnda			SMID_BREAST_CANCER_LUMINAL_A_DN	7/1774	26/20605	0.00527894100273425	0.0224786423251383	0.0146302145758929	12447/17864/20539/21973/52276/72155/107995
Mob3a			LEIN_CHOROID_PLEXUS_MARKERS	26/1774	178/20605	0.00539822938766469	0.0229673411133473	0.0149482839695449	12444/12550/12561/12837/13008/16419/16420/16421/17022/17698/18113/19039/20897/21810/22350/54610/59033/65107/66522/67701/71310/74559/74761/229534/319776/381259
Morn4			BIOCARTA_ACE2_PATHWAY	6/1774	20/20605	0.00544092372254715	0.0230332437587829	0.0149911766776496	12826/12827/12828/12829/12830/94216
Mpp1			HOFFMAN_CLOCK_TARGETS_UP	6/1774	20/20605	0.00544092372254715	0.0230332437587829	0.0149911766776496	16476/16477/16478/16952/18383/69538
Mppe1			MARTINELLI_IMMATURE_NEUTROPHIL_DN	6/1774	20/20605	0.00544092372254715	0.0230332437587829	0.0149911766776496	11647/14130/17970/20350/108151/218877
Mre11			PID_TCR_JNK_PATHWAY	6/1774	20/20605	0.00544092372254715	0.0230332437587829	0.0149911766776496	13169/16476/16477/16478/16822/18751
Mrgprf			REACTOME_P38MAPK_EVENTS	6/1774	20/20605	0.00544092372254715	0.0230332437587829	0.0149911766776496	12143/14360/16818/17164/20779/64143
Ms4a1			REACTOME_TRANSCRIPTION_OF_E2F_TARGETS_UNDER_NEGATIVE_CONTROL_BY_P107_RBL1_AND_P130_RBL2_IN_COMPLEX_WITH_HDAC1	6/1774	20/20605	0.00544092372254715	0.0230332437587829	0.0149911766776496	12428/12534/13555/13559/17864/19650
Msc			SATOH_COLORECTAL_CANCER_MYC_UP	20/1774	126/20605	0.00547549053422328	0.0231602763645748	0.0150738557938519	11717/11987/12567/16832/19063/20539/20540/22171/23917/53418/55936/56847/59001/59033/67980/69051/72535/106957/108147/171286
Msh2			CUI_TCF21_TARGETS_DN	13/1774	69/20605	0.00550264693491285	0.0231978808542384	0.0150983306595862	12826/12828/15512/19219/20350/21898/23794/67133/70747/101401/108151/218877/404710
Msn			NAKAMURA_METASTASIS	13/1774	69/20605	0.00550264693491285	0.0231978808542384	0.0150983306595862	14230/15163/15476/16792/18600/18602/18751/22151/57274/68119/227612/236900/241989
Msr1			PID_NETRIN_PATHWAY	13/1774	69/20605	0.00550264693491285	0.0231978808542384	0.0150983306595862	11848/11853/12143/12540/14360/16818/18209/19353/20779/22376/94176/210801/226519
Mthfd2l			WP_IL2_SIGNALING_PATHWAY	13/1774	69/20605	0.00550264693491285	0.0231978808542384	0.0150983306595862	12143/12444/14360/14389/16186/16453/16476/16477/16478/16818/20779/20849/20963
Mtmr11			BLANCO_MELO_COVID19_SARS_COV_2_INFECTION_A594_CELLS_DN	23/1774	152/20605	0.00556395022251917	0.0234174541262613	0.0152412398281365	12401/12444/13717/13835/13837/13844/13845/13848/14182/14184/14776/15512/16691/17121/17218/20379/22349/66797/76960/217138/229302/240025/338367
Mturn			PUJANA_BREAST_CANCER_LIT_INT_NETWORK	23/1774	152/20605	0.00556395022251917	0.0234174541262613	0.0152412398281365	12428/12444/12447/12534/12567/13555/13559/14375/16453/16476/16477/16478/17215/17685/19361/19697/19718/19891/20849/60534/211651/268697/269582
Muc1			JOSEPH_RESPONSE_TO_SODIUM_BUTYRATE_UP	11/1774	54/20605	0.00561302609434683	0.0235445695962137	0.0153239728764416	11848/11853/12493/12759/14870/18751/18788/21672/21857/65972/232431
Mvb12b			LOPEZ_TRANSLATION_VIA_FN1_SIGNALING	11/1774	54/20605	0.00561302609434683	0.0235445695962137	0.0153239728764416	13642/17387/17388/17391/19765/20606/20641/20677/21825/21827/109624
Mx1			REACTOME_RET_SIGNALING	11/1774	54/20605	0.00561302609434683	0.0235445695962137	0.0153239728764416	12143/14360/14388/14389/14786/16818/18751/20779/67399/114255/380711
Mxd1			PID_SHP2_PATHWAY	16/1774	93/20605	0.00562196120476519	0.0235445695962137	0.0153239728764416	11848/11853/12143/13866/14360/14388/14389/14678/15979/16186/16453/16818/18126/18596/20779/20849
Mxd3			REACTOME_CELL_DEATH_SIGNALLING_VIA_NRAGE_NRIF_AND_NADE	16/1774	93/20605	0.00562196120476519	0.0235445695962137	0.0153239728764416	12070/13605/16800/18053/19164/19353/21844/22324/73341/109934/110596/208117/230098/230972/234094/277360
Mxi1			REACTOME_RHOJ_GTPASE_CYCLE	16/1774	93/20605	0.00562196120476519	0.0235445695962137	0.0153239728764416	12540/22319/22376/22379/56419/59033/71709/73167/73341/75974/93840/210293/218581/229658/277360/404710
Mxra7			TSAI_RESPONSE_TO_IONIZING_RADIATION	46/1774	365/20605	0.00579234754358648	0.0242381594080884	0.0157753955036895	12452/12518/12522/12826/12827/12833/12834/12934/13803/14102/14182/14184/15979/16364/16453/16476/16477/16478/16598/16691/16854/17681/17685/18034/18037/18792/19697/20111/20112/20135/20849/21815/21929/21941/22029/22240/26432/26433/30939/68612/74206/94216/98660/106869/170770/240641
Mxra8			LEE_TARGETS_OF_PTCH1_AND_SUFU_DN	26/1774	179/20605	0.0058122515004993	0.0243014301420053	0.0158165752333275	11931/12843/13175/15275/15277/16440/16525/18751/20350/21838/22068/53313/53901/59033/67117/70747/74257/78593/94214/108151/218877/226251/232370/320139/320707/381290
Myadm			JEON_SMAD6_TARGETS_DN	8/1774	33/20605	0.00585065314022735	0.0243617360265204	0.0158558252920225	12442/12550/12561/12615/13866/16551/21973/71819
Mybl1			LEI_HOXC8_TARGETS_DN	8/1774	33/20605	0.00585065314022735	0.0243617360265204	0.0158558252920225	11465/11489/11492/18104/18105/20750/71994/78321
Mycl			MORI_EMU_MYC_LYMPHOMA_BY_ONSET_TIME_DN	8/1774	33/20605	0.00585065314022735	0.0243617360265204	0.0158558252920225	15512/16419/16420/16421/19294/20491/23849/74048
Myef2			REACTOME_CASPASE_ACTIVATION_VIA_EXTRINSIC_APOPTOTIC_SIGNALLING_PATHWAY	8/1774	33/20605	0.00585065314022735	0.0243617360265204	0.0158558252920225	12370/12371/14082/14102/18053/21898/210801/225471
Myh15			STREICHER_LSM1_TARGETS_DN	8/1774	33/20605	0.00585065314022735	0.0243617360265204	0.0158558252920225	14234/14313/16178/16419/16420/16421/18053/19650
Mylk4			MEISSNER_BRAIN_ICP_WITH_H3K4ME3	10/1774	47/20605	0.00588909277096003	0.024421707164471	0.0158948574810616	12333/12334/12721/12833/12834/23790/69106/208820/210274/214230
Myo1d			PID_ATR_PATHWAY	10/1774	47/20605	0.00588909277096003	0.024421707164471	0.0158948574810616	12428/17216/19361/19718/19891/23834/54401/211651/269582/269643
Myo5c			SUZUKI_RESPONSE_TO_TSA_AND_DECITABINE_1A	10/1774	47/20605	0.00588909277096003	0.024421707164471	0.0158948574810616	12578/12835/16773/16774/16775/20194/21858/21859/245026/665033
Myof			WORSCHECH_TUMOR_EVASION_AND_TOLEROGENICITY_UP	10/1774	47/20605	0.00588909277096003	0.024421707164471	0.0158948574810616	12775/15982/16186/16822/17060/20312/20849/51800/54123/239114
Myot			WP_INTERACTIONS_BETWEEN_IMMUNE_CELLS_AND_MICRORNAS_IN_TUMOR_MICROENVIRONMENT	10/1774	47/20605	0.00588909277096003	0.024421707164471	0.0158948574810616	12477/12524/12703/16186/18034/18566/20849/21808/21898/170743
Mypn			DURCHDEWALD_SKIN_CARCINOGENESIS_DN	59/1774	492/20605	0.00589404543531652	0.0244223089815725	0.0158952491734603	11307/11489/11492/11864/12394/12505/13860/15366/15368/15476/16400/16403/16419/16420/16421/16582/16773/16774/16775/17035/17119/18024/19039/20350/20354/21810/21983/23849/27428/27801/56233/56847/59033/64143/65112/68339/71653/72535/72828/74202/80884/80914/94176/106572/108151/192216/208177/211323/211914/218121/218877/225724/230145/234577/239273/326618/380711/665113/667772
Myrf			CHIANG_LIVER_CANCER_SUBCLASS_POLYSOMY7_DN	9/1774	40/20605	0.00600378252897033	0.0247748406528973	0.0161246942583404	14776/19876/26432/26433/68010/71712/105727/211914/215789
Myrfl			MASRI_RESISTANCE_TO_TAMOXIFEN_AND_AROMATASE_INHIBITORS_DN	9/1774	40/20605	0.00600378252897033	0.0247748406528973	0.0161246942583404	11465/14118/16007/16419/16420/16421/20583/109624/225288
Mzb1			WP_EXTRACELLULAR_VESICLES_IN_THE_CROSSTALK_OF_CARDIAC_CELLS	9/1774	40/20605	0.00600378252897033	0.0247748406528973	0.0161246942583404	11799/13866/14465/15507/17395/20750/20849/21898/67399
N4bp3			WP_RELATIONSHIP_BETWEEN_INFLAMMATION_COX2_AND_EGFR	9/1774	40/20605	0.00600378252897033	0.0247748406528973	0.0161246942583404	12143/13866/14360/16818/19217/19219/20779/30955/85031
Nabp1			REACTOME_GENE_AND_PROTEIN_EXPRESSION_BY_JAK_STAT_SIGNALING_AFTER_INTERLEUKIN_12_STIMULATION	12/1774	62/20605	0.00600838655204124	0.0247748406528973	0.0161246942583404	12306/12540/12798/16153/16906/17698/18788/18826/20849/22350/215449/268373
Napsa			SIG_CHEMOTAXIS	12/1774	62/20605	0.00600838655204124	0.0247748406528973	0.0161246942583404	12229/12540/16331/16428/16440/16885/22376/26934/30955/73167/212541/214230
Ncapg2			MASSARWEH_TAMOXIFEN_RESISTANCE_DN	46/1774	366/20605	0.00608787857369212	0.0250822572216999	0.0163247761983753	12505/12830/13048/13559/14688/14696/16373/16906/17756/17864/18768/20353/20452/20677/20682/21844/21956/21973/21983/22151/23794/50931/51793/54132/54667/55936/56096/71529/93737/101401/106572/106957/114249/214523/217344/226101/226250/230603/231134/232441/244418/268697/320707/381157/381290/666794
Ncdn			LEE_TARGETS_OF_PTCH1_AND_SUFU_UP	17/1774	102/20605	0.00610624258659404	0.0251375302592364	0.0163607506308043	12305/12444/12552/12563/13038/15275/15277/15939/17216/17219/18973/20606/66953/74194/100182/102595/243931
Ncf1			LEIN_MIDBRAIN_MARKERS	24/1774	162/20605	0.00613499999708361	0.0252354655750484	0.0164244917884847	11987/12522/12819/13386/13835/13837/13844/13845/13848/16997/19132/20350/59033/68732/70292/70450/80884/108151/208691/215705/218877/230603/268977/320508
Ncf2			AMIT_EGF_RESPONSE_60_HELA	13/1774	70/20605	0.00623766215572962	0.0255955765356272	0.0166588698504776	12394/12399/12444/14234/16007/16878/18746/18787/20527/20583/23849/105855/232431
Ncf4			REACTOME_ACTIVATION_OF_MATRIX_METALLOPROTEINASES	13/1774	70/20605	0.00623766215572962	0.0255955765356272	0.0166588698504776	13038/17385/17387/17388/17390/17391/17393/17395/21857/21858/23948/50701/240047
Nckap1l			REACTOME_APOPTOTIC_CLEAVAGE_OF_CELLULAR_PROTEINS	13/1774	70/20605	0.00623766215572962	0.0255955765356272	0.0166588698504776	12229/12370/12550/12561/13169/13511/16428/16906/18260/19132/22349/70415/269582
Ncoa7			FONTAINE_FOLLICULAR_THYROID_ADENOMA_DN	19/1774	119/20605	0.00625987416289491	0.025665989303879	0.0167046979700547	12182/12444/12494/13175/15163/16592/16598/17756/20194/20200/20375/22376/23965/53624/56470/65972/73086/215512/242050
Ncr3lg1			MIKKELSEN_MCV6_ICP_WITH_H3K4ME3_AND_H3K27ME3	11/1774	55/20605	0.00648275121702182	0.0264942688515453	0.0172437833532333	11465/12826/12828/12829/12842/12843/16491/78908/268297/320139/630146
Ncs1			REACTOME_RUNX2_REGULATES_BONE_DEVELOPMENT	11/1774	55/20605	0.00648275121702182	0.0264942688515453	0.0172437833532333	12143/12394/12399/12842/12843/14360/16147/16818/20779/56233/79221
Nde1			VALK_AML_CLUSTER_13	11/1774	55/20605	0.00648275121702182	0.0264942688515453	0.0172437833532333	15530/16192/18826/18948/19876/23876/56743/58859/70450/225908/330267
Ndufa4l2			WP_TYPE_I_COLLAGEN_SYNTHESIS_IN_THE_CONTEXT_OF_OSTEOGENESIS_IMPERFECTA	11/1774	55/20605	0.00648275121702182	0.0264942688515453	0.0172437833532333	12406/12842/12843/14230/16440/18383/26432/26433/216725/237360/269132
Nebl			VERHAAK_GLIOBLASTOMA_CLASSICAL	56/1774	465/20605	0.00657534041625871	0.0268510685808635	0.0174760063018012	11489/11492/11747/12476/12550/12552/12561/12563/13401/13803/13835/13837/13844/13845/13848/13866/14049/14182/14184/14368/14766/16400/16403/16476/16477/16478/18126/18590/18784/18858/19250/19419/20362/20682/21366/22051/22324/24000/26364/59033/65107/68498/68732/71240/71729/74205/74206/75974/102857/208943/210293/230145/231991/233040/240168/320910
Necap2			REACTOME_A_TETRASACCHARIDE_LINKER_SEQUENCE_IS_REQUIRED_FOR_GAG_SYNTHESIS	7/1774	27/20605	0.0066060747022342	0.026911675611347	0.0175154523612186	11603/12111/14733/15530/20969/20970/29873
Nectin2			REACTOME_RESOLUTION_OF_AP_SITES_VIA_THE_MULTIPLE_NUCLEOTIDE_PATCH_REPLACEMENT_PATHWAY	7/1774	27/20605	0.0066060747022342	0.026911675611347	0.0175154523612186	11546/18973/19718/19891/59001/67967/69745
Nedd9			YAGUE_PRETUMOR_DRUG_RESISTANCE_DN	7/1774	27/20605	0.0066060747022342	0.026911675611347	0.0175154523612186	12837/16997/17390/20362/109624/268977/319901
Negr1			WANG_ESOPHAGUS_CANCER_VS_NORMAL_DN	24/1774	163/20605	0.00662306726464637	0.0269592802118618	0.0175464357947489	12902/12946/12955/14733/14778/17153/17164/19353/20195/20362/20849/21844/22630/54712/56496/56847/70575/71994/72535/74257/98267/240672/269643/320982
Neil3			DOANE_BREAST_CANCER_ESR1_UP	27/1774	190/20605	0.00672641678989491	0.0273580442695486	0.0178059712081749	12289/13866/14026/14462/16668/17829/20350/21956/22324/50934/54610/59033/64706/67260/71310/81896/106957/108151/218877/225579/230603/232370/232431/244579/268935/319520/381157
Nek2			BIOCARTA_IL17_PATHWAY	5/1774	15/20605	0.00677866599314126	0.0275044914098703	0.0179012862657279	12481/12500/12501/12503/12504
Nek6			KANG_CISPLATIN_RESISTANCE_DN	5/1774	15/20605	0.00677866599314126	0.0275044914098703	0.0179012862657279	12840/20350/73086/108151/218877
Nenf			YAMANAKA_GLIOBLASTOMA_SURVIVAL_DN	5/1774	15/20605	0.00677866599314126	0.0275044914098703	0.0179012862657279	12305/16419/16420/16421/21821
Neurl1b			ELLWOOD_MYC_TARGETS_DN	12/1774	63/20605	0.00685442097719919	0.0277453853100971	0.0180580719558672	12739/12740/14264/17698/19126/22350/52717/56847/66111/68279/72535/77569
Neurl3			RIZ_ERYTHROID_DIFFERENTIATION_12HR	12/1774	63/20605	0.00685442097719919	0.0277453853100971	0.0180580719558672	11864/14465/15248/16476/16477/16478/23849/56233/70122/79221/81879/272382
Nfam1			WP_PRION_DISEASE_PATHWAY	12/1774	63/20605	0.00685442097719919	0.0277453853100971	0.0180580719558672	12143/14182/14184/14360/15512/16364/16818/18507/20375/20779/20849/58208
Nfatc2			CHUANG_OXIDATIVE_STRESS_RESPONSE_UP	10/1774	48/20605	0.00687754636275757	0.0277726037542197	0.0180757870683805	14102/15368/15512/16476/16477/16478/16878/18104/18105/108652
Nfe2l2			PID_IL2_STAT5_PATHWAY	10/1774	48/20605	0.00687754636275757	0.0277726037542197	0.0180757870683805	12143/12428/12444/14360/14389/16186/16453/16818/16992/20779
Nfkb2			REACTOME_SIGNALLING_TO_ERKS	10/1774	48/20605	0.00687754636275757	0.0277726037542197	0.0180757870683805	12143/14360/16818/17164/19769/20779/54401/64143/215449/216148
Nfkbie			HOFFMANN_IMMATURE_TO_MATURE_B_LYMPHOCYTE_UP	13/1774	71/20605	0.00704867640633032	0.0283504106128268	0.0184518524108763	12265/12615/12902/12946/13048/16453/18301/20343/20849/69089/74734/76566/109689
Ngfr			TAKEDA_TARGETS_OF_NUP98_HOXA9_FUSION_6HR_DN	13/1774	71/20605	0.00704867640633032	0.0283504106128268	0.0184518524108763	14457/15368/18590/18787/19264/19328/19411/22029/59033/107684/108960/218772/238328
Nhsl1			WP_IL6_SIGNALING_PATHWAY	13/1774	71/20605	0.00704867640633032	0.0283504106128268	0.0184518524108763	12143/14360/14388/16453/16476/16477/16478/16818/19353/20779/20849/21857/22324
Nif3l1			REACTOME_INTRACELLULAR_SIGNALING_BY_SECOND_MESSENGERS	46/1774	369/20605	0.00705211224162964	0.0283504106128268	0.0184518524108763	12143/12223/12371/12478/12524/12978/13866/14055/14056/14182/14184/14255/14360/14388/14389/16440/16476/16477/16478/16818/17082/18590/18596/18718/18751/18854/19085/19353/19354/19744/20583/20613/20779/22324/54167/56212/56233/64654/76850/79221/83490/99377/109270/170758/211323/277360
Nim1k			WP_MET_IN_TYPE_1_PAPILLARY_RENAL_CELL_CARCINOMA	15/1774	87/20605	0.0070556965601886	0.0283504106128268	0.0184518524108763	12143/12540/14360/14388/16453/16476/16477/16478/16818/19353/20779/20849/209446/214230/215449
Nin			GAVIN_FOXP3_TARGETS_CLUSTER_T4	23/1774	155/20605	0.0070557436075598	0.0283504106128268	0.0184518524108763	11982/12182/12332/12477/12494/12505/12506/16178/16364/16400/16403/16419/16420/16421/20351/20849/21844/22630/68151/230603/241226/320910/100041194
Ninl			REACTOME_PEPTIDE_LIGAND_BINDING_RECEPTORS	30/1774	218/20605	0.00706151286813119	0.0283504106128268	0.0184518524108763	12267/12273/12458/12766/12771/12772/12775/12778/13617/14062/14063/14064/16952/18610/20295/20299/20312/20606/23796/24047/26361/54199/55985/56066/59289/66102/80901/104443/319430/381073
Nipal2			REACTOME_TNF_RECEPTOR_SUPERFAMILY_TNFSF_MEMBERS_MEDIATING_NON_CANONICAL_NF_KB_PATHWAY	6/1774	21/20605	0.00707086028473455	0.0283504106128268	0.0184518524108763	16992/16994/21944/24099/27279/72049
Nlrc4			WP_NEUROINFLAMMATION	6/1774	21/20605	0.00707086028473455	0.0283504106128268	0.0184518524108763	16476/16477/16478/18126/19697/21898
Nme4			WP_TOLLLIKE_RECEPTOR_SIGNALING_RELATED_TO_MYD88	8/1774	34/20605	0.0070848132410131	0.0283615849206829	0.018459125204282	18034/19697/19698/21898/24088/54123/170743/225471
Nnmt			ZIRN_TRETINOIN_RESPONSE_WT1_UP	8/1774	34/20605	0.0070848132410131	0.0283615849206829	0.018459125204282	12978/16009/18596/19411/72042/109222/218772/434215
Nol4l			GOLUB_ALL_VS_AML_DN	9/1774	41/20605	0.00711712305394604	0.0283727344566386	0.0184663818749071	12143/14360/16409/16818/16854/20779/22793/50701/230514
Nopchap1			GUENTHER_GROWTH_SPHERICAL_VS_ADHERENT_DN	9/1774	41/20605	0.00711712305394604	0.0283727344566386	0.0184663818749071	11747/12444/12505/16419/16420/16421/18104/18105/21808
Nos2			HERNANDEZ_ABERRANT_MITOSIS_BY_DOCETACEL_2NM_DN	9/1774	41/20605	0.00711712305394604	0.0283727344566386	0.0184663818749071	12444/12550/12561/15512/15900/16822/17022/17082/18596
Nox4			PID_CDC42_REG_PATHWAY	9/1774	41/20605	0.00711712305394604	0.0283727344566386	0.0184663818749071	12540/19765/22324/26934/70497/73167/73341/75974/210293
Npc2			REACTOME_AMINO_ACID_TRANSPORT_ACROSS_THE_PLASMA_MEMBRANE	9/1774	41/20605	0.00711712305394604	0.0283727344566386	0.0184663818749071	11987/20539/20540/21366/50934/102857/105727/214663/215113
Npffr2			JOHNSTONE_PARVB_TARGETS_1_DN	20/1774	129/20605	0.00712669471784859	0.0283727344566386	0.0184663818749071	11982/12835/15512/19057/19219/20362/21923/67306/70358/77569/78771/83675/100532/215789/235380/244049/245026/319901/320910/665033
Nphp1			MULLIGHAN_NPM1_MUTATED_SIGNATURE_2_DN	20/1774	129/20605	0.00712669471784859	0.0283727344566386	0.0184663818749071	11307/13506/13660/14375/16535/16997/17387/17388/17391/18301/19411/20975/22388/54371/60322/98878/218772/240754/268977/320982
Npnt			LEE_LIVER_CANCER_SURVIVAL_DN	51/1774	418/20605	0.00719135103338478	0.028575377142389	0.0185982717787492	11603/11745/12224/12406/12428/12567/13511/13589/13605/14211/15468/16440/16582/16592/17035/17216/17219/18824/19240/20200/20531/21753/22137/22629/22630/52276/54401/56455/66197/66422/67196/67306/67313/67399/68014/68026/68743/69692/74194/75219/97165/114584/208628/218977/223970/226419/238463/268697/320707/381290/667772
Npw			HELLER_SILENCED_BY_METHYLATION_DN	25/1774	173/20605	0.0071944699537629	0.028575377142389	0.0185982717787492	12406/14063/15368/15512/15982/16069/16792/17133/17387/17388/17391/19264/20111/20112/20135/21825/21827/29810/51793/53416/53901/78560/236539/244579/320840
Nqo1			SANA_TNF_SIGNALING_UP	25/1774	173/20605	0.0071944699537629	0.028575377142389	0.0185982717787492	12778/15061/16651/16859/17857/18787/19039/19354/20312/21929/22169/22329/24088/24108/56066/57783/71712/72709/85031/100561/170758/192656/209086/211329/241226
Nqo2			BOYAULT_LIVER_CANCER_SUBCLASS_G2	11/1774	56/20605	0.00745455324284847	0.0295391033335961	0.0192255125509377	13835/13837/13844/13845/13848/66922/78771/225288/241226/244049/381293
Nrg1			BOYLAN_MULTIPLE_MYELOMA_D_CLUSTER_DN	11/1774	56/20605	0.00745455324284847	0.0295391033335961	0.0192255125509377	11489/11492/12444/13007/13852/16852/17035/18037/22349/70747/224674
Nrip3			WP_PHOTODYNAMIC_THERAPYINDUCED_HIF1_SURVIVAL_SIGNALING	11/1774	56/20605	0.00745455324284847	0.0295391033335961	0.0192255125509377	11799/11864/12018/15275/15277/16009/18126/18746/18787/20501/20527
Nrros			SESTO_RESPONSE_TO_UV_C1	19/1774	121/20605	0.00749133901317403	0.0296617320241029	0.0193053253807931	11931/12955/13730/14425/14776/16007/16525/16668/16819/18712/18788/21929/26942/57783/71994/207839/225724/240672/269643
Nt5c3a			BIOCARTA_IFNG_PATHWAY	4/1774	10/20605	0.00752888662591549	0.0296946770649462	0.0193267676462901	15979/15980/16453/20849
Ntn3			HE_PTEN_TARGETS_DN	4/1774	10/20605	0.00752888662591549	0.0296946770649462	0.0193267676462901	12452/16476/16477/16478
Ntn4			IIZUKA_LIVER_CANCER_PROGRESSION_G2_G3_DN	4/1774	10/20605	0.00752888662591549	0.0296946770649462	0.0193267676462901	16859/19063/20196/20732
Nudt18			REACTOME_DEFECTIVE_CHSY1_CAUSES_TPBS	4/1774	10/20605	0.00752888662591549	0.0296946770649462	0.0193267676462901	12111/29873/78923/269941
Nuf2			REACTOME_RHO_GTPASES_ACTIVATE_RHOTEKIN_AND_RHOPHILINS	4/1774	10/20605	0.00752888662591549	0.0296946770649462	0.0193267676462901	11848/11853/52428/76281
Numbl			SCHAEFFER_PROSTATE_DEVELOPMENT_12HR_UP	36/1774	275/20605	0.00760003768933447	0.029952049233374	0.0194942782101177	12550/12561/12609/12826/12827/13175/13835/13837/13844/13845/13848/14182/14184/15512/16147/17133/18783/20319/20527/20682/24117/54635/56847/64074/65106/67573/67888/68939/71785/72535/94216/98660/140792/230972/239217/100041194
Nup42			WP_LUNG_FIBROSIS	16/1774	96/20605	0.00766635080943115	0.0301899706293878	0.0196491292471834	12771/12772/13717/15368/16007/17390/17395/18024/18590/18792/20750/21857/23892/54667/58909/108689
Nup54			SIMBULAN_UV_RESPONSE_NORMAL_DN	12/1774	64/20605	0.0077915040731652	0.0306590555318971	0.0199544329518626	12550/12561/13730/13803/13866/14786/16400/16403/18718/21825/21827/100041194
Nusap1			SHAFFER_IRF4_TARGETS_IN_PLASMA_CELL_VS_MATURE_B_LYMPHOCYTE	15/1774	88/20605	0.00784619266363664	0.0308503550551657	0.0200789401633393	11717/12161/12182/12494/15507/16364/20661/21858/21929/27279/69534/75345/80914/228026/240672
Obi1			REACTOME_NRAGE_SIGNALS_DEATH_THROUGH_JNK	13/1774	72/20605	0.00794094364015618	0.0311751519761351	0.0202903340980191	13605/16800/18053/19353/21844/22324/73341/109934/110596/230098/230972/234094/277360
Ocln			FLECHNER_PBL_KIDNEY_TRANSPLANT_REJECTED_VS_OK_DN	14/1774	80/20605	0.00794720901753838	0.0311751519761351	0.0202903340980191	14766/16186/16419/16420/16421/16994/19217/19765/21753/27221/65107/74326/104027/215243
Odf2			PID_TCPTP_PATHWAY	14/1774	80/20605	0.00794720901753838	0.0311751519761351	0.0202903340980191	12143/12978/13866/14360/14388/16419/16420/16421/16453/16818/18596/19106/20779/20849
Oip5			HOFFMANN_LARGE_TO_SMALL_PRE_BII_LYMPHOCYTE_DN	21/1774	139/20605	0.00796624004754837	0.0312256940135384	0.02032322936107	12143/12332/12333/12334/12476/12481/12826/12828/14026/14360/16476/16477/16478/16818/16985/18768/20779/20788/68498/109711/242050
Olfm4			PID_S1P_S1P1_PATHWAY	10/1774	49/20605	0.00798971153805036	0.0312453692173178	0.0203360349588884	11848/11853/14678/16419/16420/16421/18596/19353/239273/241226
Olfml1			REACTOME_SEMA4D_IN_SEMAPHORIN_SIGNALING	10/1774	49/20605	0.00798971153805036	0.0312453692173178	0.0203360349588884	11848/11853/13866/16885/18844/19353/20130/20354/235611/667772
Olfml2b			REACTOME_TRANSLESION_SYNTHESIS_BY_Y_FAMILY_DNA_POLYMERASES_BYPASSES_LESIONS_ON_DNA_TEMPLATE	10/1774	49/20605	0.00798971153805036	0.0312453692173178	0.0203360349588884	18973/19718/19891/56791/59001/67967/68026/69745/216835/100038882
Olig1			WINZEN_DEGRADED_VIA_KHSRP	22/1774	148/20605	0.00811809936612329	0.0317230344460818	0.0206469231651767	12390/14313/15958/16007/16400/16403/16456/18590/18767/19219/20720/23892/54635/56066/56332/57764/59033/108089/240672/271849/321019/381175
Osbpl7			BIOCARTA_TID_PATHWAY	7/1774	28/20605	0.00816587093532399	0.0318606945863639	0.0207365192075775	15512/15979/15980/16453/19697/21938/76281
Oscar			PEDERSEN_METASTASIS_BY_ERBB2_ISOFORM_3	7/1774	28/20605	0.00816587093532399	0.0318606945863639	0.0207365192075775	13803/13866/14063/56708/106869/109019/217138
Oscp1			WP_LNCRNA_IN_CANONICAL_WNT_SIGNALING_AND_COLORECTAL_CANCER	19/1774	122/20605	0.00817681552821473	0.0318789124200544	0.0207483762767076	12444/14055/14056/14296/14368/16476/16477/16478/18792/20319/20379/21415/22417/22421/24117/27373/67087/104318/212398
Otub2			KAPOSI_LIVER_CANCER_MET_UP	9/1774	42/20605	0.00838164126124234	0.0325276834278923	0.0211706286048508	11747/11867/16419/16420/16421/22151/66197/69573/241226
Otud1			LY_AGING_MIDDLE_DN	9/1774	42/20605	0.00838164126124234	0.0325276834278923	0.0211706286048508	12428/12615/14235/16551/17864/68612/71819/107995/268697
Otud7b			NOJIMA_SFRP2_TARGETS_DN	9/1774	42/20605	0.00838164126124234	0.0325276834278923	0.0211706286048508	12444/12505/13866/15061/17393/17857/20849/56753/74257
Oxa1l			REACTOME_CD28_CO_STIMULATION	9/1774	42/20605	0.00838164126124234	0.0325276834278923	0.0211706286048508	12143/12524/12540/14360/16818/19353/20779/22324/109270
P2ry13			REACTOME_RUNX2_REGULATES_OSTEOBLAST_DIFFERENTIATION	9/1774	42/20605	0.00838164126124234	0.0325276834278923	0.0211706286048508	12143/12394/12399/12842/12843/14360/16818/20779/56233
P2ry6			WP_MFAP5_EFFECT_ON_PERMEABILITY_AND_MOTILITY_OF_ENDOTHELIAL_CELLS_VIA_CYTOSKELETON_REARRANGEMENT	9/1774	42/20605	0.00838164126124234	0.0325276834278923	0.0211706286048508	16419/16420/16421/16440/16476/16477/16478/109711/241226
Pabpc4l			EBAUER_MYOGENIC_TARGETS_OF_PAX3_FOXO1_FUSION	16/1774	97/20605	0.00846675926620642	0.0327581834396078	0.0213206494371753	11465/12835/12955/19132/21952/21956/24052/30948/56264/67399/74103/114301/226251/245026/665033/667772
Pacrgl			BIOCARTA_BCELLSURVIVAL_PATHWAY	8/1774	35/20605	0.00850552046394541	0.0327581834396078	0.0213206494371753	11799/16419/16420/16421/16476/16477/16478/30955
Padi2			BIOCARTA_RAS_PATHWAY	8/1774	35/20605	0.00850552046394541	0.0327581834396078	0.0213206494371753	11848/11853/12371/12540/19353/19697/19765/30955
Padi4			NABA_PROTEOGLYCANS	8/1774	35/20605	0.00850552046394541	0.0327581834396078	0.0213206494371753	12111/14264/15530/17022/19074/53856/67666/94214
Pak6			NUNODA_RESPONSE_TO_DASATINIB_IMATINIB_UP	8/1774	35/20605	0.00850552046394541	0.0327581834396078	0.0213206494371753	12428/12444/12447/12531/12567/13559/19361/20849
Palmd			OZANNE_AP1_TARGETS_UP	8/1774	35/20605	0.00850552046394541	0.0327581834396078	0.0213206494371753	11867/12332/12505/13866/16854/17698/20692/22350
Panx1			REACTOME_ADP_SIGNALLING_THROUGH_P2Y_PURINOCEPTOR_1	8/1774	35/20605	0.00850552046394541	0.0327581834396078	0.0213206494371753	12143/14360/14688/14696/14702/16818/18783/20779
Papln			REACTOME_PYRUVATE_METABOLISM	8/1774	35/20605	0.00850552046394541	0.0327581834396078	0.0213206494371753	16832/20501/27273/57274/107029/109264/228026/236900
Paqr4			REACTOME_SIALIC_ACID_METABOLISM	8/1774	35/20605	0.00850552046394541	0.0327581834396078	0.0213206494371753	20445/20448/20449/20451/20452/20454/50935/241230
Paqr5			WP_MAP3K1_ROLE_IN_PROMOTING_AND_BLOCKING_GONADAL_DETERMINATION	8/1774	35/20605	0.00850552046394541	0.0327581834396078	0.0213206494371753	11848/11853/14182/14184/14296/20682/22417/212398
Paqr8			WANG_METASTASIS_OF_BREAST_CANCER_ESR1_DN	11/1774	57/20605	0.00853611574351185	0.0328511121038184	0.0213811320178395	12333/12334/12505/12843/57752/67596/70575/105348/226251/240055/319520
Pard6g			WANG_TUMOR_INVASIVENESS_DN	41/1774	325/20605	0.00865847119968537	0.0332967703969733	0.0216711885240143	11307/11931/12505/12508/12527/12550/12561/12721/12833/12834/13866/14314/14678/14688/14696/16009/16475/17069/17698/17876/18140/18826/18854/19159/20750/21804/22319/22350/22388/22417/22630/23790/23943/26934/50918/53416/68612/218977/229534/269643/404710
Parm1			MORI_SMALL_PRE_BII_LYMPHOCYTE_DN	22/1774	149/20605	0.00877203799436073	0.0337079826107054	0.0219388258143857	12444/13660/15982/17022/18301/18718/18826/19650/20460/20849/22151/22793/70099/70377/72415/98660/98878/109711/109934/228026/228790/238463
Parp10			CROONQUIST_NRAS_VS_STROMAL_STIMULATION_UP	12/1774	65/20605	0.00882601024846789	0.0338897445670574	0.022057125504585	11433/12524/12772/16069/16800/17969/19012/20375/20540/54610/71310/319520
Parp16			DITTMER_PTHLH_TARGETS_DN	23/1774	158/20605	0.00886074633754649	0.0339948269057251	0.022125518298981	11465/15512/16400/16403/16570/16906/18787/20350/23794/55991/57915/66922/67865/84004/94280/101401/108151/109032/218877/225724/241639/665113/667772
Parp2			REACTOME_SIGNALING_BY_EGFR	14/1774	81/20605	0.00886676095474128	0.0339948269057251	0.022125518298981	11489/11492/12143/12223/12540/13866/14360/14388/16818/19281/20779/24063/71889/73341
Patz1			WP_BRAINDERIVED_NEUROTROPHIC_FACTOR_BDNF_SIGNALING_PATHWAY	34/1774	259/20605	0.00890826817281781	0.0340697442864671	0.0221742782436372	11647/12143/12540/12550/12561/12934/14360/16453/16476/16477/16478/16491/16818/17969/17970/18053/19353/19697/20111/20112/20661/20750/20779/20849/21844/22240/22324/56212/73086/94176/215449/216148/235402/271849
Pax5			REACTOME_RECRUITMENT_OF_MITOTIC_CENTROSOME_PROTEINS_AND_COMPLEXES	19/1774	123/20605	0.00891203484197454	0.0340697442864671	0.0221742782436372	12534/13589/18005/18286/22151/22629/27373/56455/67203/73738/74470/78177/83922/104318/219072/226977/234854/238463/240960
Pbk			SHAFFER_IRF4_TARGETS_IN_ACTIVATED_B_LYMPHOCYTE	19/1774	123/20605	0.00891203484197454	0.0340697442864671	0.0221742782436372	12161/15275/15277/16364/20362/21346/21858/26364/27279/54610/67980/69573/71310/74030/74142/75345/80914/107029/109264
Pbx4			REACTOME_INTERLEUKIN_12_SIGNALING	13/1774	73/20605	0.00891983462618134	0.0340697442864671	0.0221742782436372	12306/12540/12798/16153/16453/16906/17698/18788/18826/20849/22350/215449/268373
Pbxip1			REACTOME_SIGNALING_BY_ERBB2	13/1774	73/20605	0.00891983462618134	0.0340697442864671	0.0221742782436372	11848/11853/12143/12223/13866/14360/14388/14786/16818/18751/19253/20779/211323
Pcbp4			CHIARADONNA_NEOPLASTIC_TRANSFORMATION_KRAS_UP	46/1774	374/20605	0.00894402750242568	0.0341364836305954	0.0222177155167219	11489/11492/12361/12444/12615/13386/13642/14026/14211/15354/16400/16403/16419/16420/16421/17022/17082/17357/17876/18024/18140/18612/18751/19240/19361/19650/19652/20135/20361/20750/21366/21825/21827/21857/21973/21983/22151/22329/52696/54216/60530/68026/102857/225724/338367/494504
Pcdh15			RUIZ_TNC_TARGETS_UP	36/1774	278/20605	0.00897299912812198	0.0341939841098912	0.0222551396786507	11992/12552/12563/12759/12825/12830/12842/12843/13617/14049/16997/18596/19012/19249/19876/20350/20527/20677/20750/22329/22349/52639/64297/68010/74205/108151/109222/109689/218877/234356/239217/268977/320078/320707/381290/404710
Pcdh7			REACTOME_EXTRA_NUCLEAR_ESTROGEN_SIGNALING	17/1774	106/20605	0.00897544368766453	0.0341939841098912	0.0222551396786507	12143/12223/12390/12444/13866/14360/14678/14688/14696/14702/15507/16818/17390/17393/17395/18126/20779
Pclaf			REACTOME_MAPK_FAMILY_SIGNALING_CASCADES	51/1774	423/20605	0.00898132345616906	0.0341939841098912	0.0222551396786507	11465/12143/12223/12444/12534/12540/12978/13728/13866/14182/14184/14255/14360/15507/16186/16192/16419/16420/16421/16453/16476/16477/16478/16818/17390/18218/18590/18596/18612/19353/19419/20779/54401/63953/64654/76850/109689/109711/211323/215449/216148/225724/229776/240168/240672/241226/319520/320139/320484/338372/404710
Pcnx4			BIOCARTA_D4GDI_PATHWAY	6/1774	22/20605	0.00902640407310317	0.0341939841098912	0.0222551396786507	11546/12370/12371/16476/16477/16478
Pdcd1			FERRANDO_LYL1_NEIGHBORS	6/1774	22/20605	0.00902640407310317	0.0341939841098912	0.0222551396786507	11848/11853/12444/16859/16985/20343
Pdcd1lg2			KUROKAWA_LIVER_CANCER_EARLY_RECURRENCE_UP	6/1774	22/20605	0.00902640407310317	0.0341939841098912	0.0222551396786507	11636/12550/12561/15512/16691/19737
Pdgfa			REACTOME_ACTIVATED_NTRK2_SIGNALS_THROUGH_FYN	6/1774	22/20605	0.00902640407310317	0.0341939841098912	0.0222551396786507	12143/14360/16818/19353/20779/94176
Pdgfc			REACTOME_HS_GAG_DEGRADATION	6/1774	22/20605	0.00902640407310317	0.0341939841098912	0.0222551396786507	11603/14733/15442/15530/20969/20970
Pdgfd			REACTOME_RAP1_SIGNALLING	6/1774	22/20605	0.00902640407310317	0.0341939841098912	0.0222551396786507	19419/54401/74206/215449/240168/380711
Pdgfrb			VERRECCHIA_RESPONSE_TO_TGFB1_C6	6/1774	22/20605	0.00902640407310317	0.0341939841098912	0.0222551396786507	12837/13835/13837/13844/13845/13848
Pdk1			HASINA_NOL7_TARGETS_UP	5/1774	16/20605	0.00917064336883161	0.0346370768131335	0.0225435263717473	21788/21857/21858/104001/673094
Pdk3			SHANK_TAL1_TARGETS_DN	5/1774	16/20605	0.00917064336883161	0.0346370768131335	0.0225435263717473	11801/12504/12507/12511/269855
Pdk4			WP_MAMMARY_GLAND_DEVELOPMENT_PATHWAY_INVOLUTION_STAGE_4_OF_4	5/1774	16/20605	0.00917064336883161	0.0346370768131335	0.0225435263717473	12550/12561/13555/17395/20849
Pdlim1			WP_TRANSCRIPTIONAL_CASCADE_REGULATING_ADIPOGENESIS	5/1774	16/20605	0.00917064336883161	0.0346370768131335	0.0225435263717473	12224/12609/14462/16598/20788
Pdlim2			SABATES_COLORECTAL_ADENOMA_UP	37/1774	288/20605	0.00922412718381681	0.0348131991781496	0.0226581555363796	12505/12550/12561/13506/14425/16165/16204/16373/16475/16819/16956/17393/18053/18104/18105/18383/18612/20135/20195/20539/21366/21810/56066/56175/56753/67839/68743/68792/70536/74127/94179/102857/207839/214593/216739/319520/494504
Pdlim7			URS_ADIPOCYTE_DIFFERENTIATION_UP	18/1774	115/20605	0.00938274019942496	0.0353592879918982	0.0230135772031812	12955/13555/16592/16956/17393/19250/23796/24000/54216/54667/56429/56847/67252/72535/81879/216739/320707/381290
Pdyn			VANASSE_BCL2_TARGETS_DN	18/1774	115/20605	0.00938274019942496	0.0353592879918982	0.0230135772031812	12444/12527/12778/12902/12946/16992/19348/22029/27226/54712/59289/67138/68119/68279/68732/73998/239273/665113
Pdzk1ip1			REACTOME_METABOLISM_OF_CARBOHYDRATES	43/1774	346/20605	0.00942673635917497	0.0354987551553809	0.0231043493458457	11603/12111/12505/14264/14347/14733/15211/15275/15277/15366/15442/15476/15530/17022/18746/20527/20969/20970/29873/50935/53418/54371/56847/58250/60322/67980/68631/71653/72535/78923/108652/110078/110173/110208/224674/227327/234356/239273/269113/269941/272411/319901/338362
Pea15			HOELZEL_NF1_TARGETS_UP	36/1774	279/20605	0.00947393046937124	0.0356500494699303	0.0232028191846355	12507/12511/12877/13175/13602/13860/14102/16854/17756/18590/18787/18826/20111/20112/20194/20362/52829/54216/67198/67399/69627/69675/71240/71712/74194/98267/106572/211323/215789/225579/232370/241556/319520/665113/666794/100041194
Pgap4			WP_ADIPOGENESIS	25/1774	177/20605	0.00955455673981982	0.0359268306723055	0.023382962109762	12224/12609/12703/13386/13555/13559/14102/14234/14462/14465/14560/16878/16890/16906/16956/18787/19223/19411/19650/20378/20379/20788/20849/23849/218772
Pgd			DELASERNA_MYOD_TARGETS_UP	24/1774	168/20605	0.00956656179082639	0.0359453653087264	0.0233950253698113	11435/11443/11465/11744/12224/12394/12444/12493/14368/14733/16009/16582/16906/21952/21956/30948/53313/76850/98267/98660/226101/229534/230088/667772
Pglyrp2			BERENJENO_TRANSFORMED_BY_RHOA_REVERSIBLY_DN	11/1774	58/20605	0.00973525676854592	0.0365251878760807	0.0237724026354682	11465/16007/18787/19219/19240/21825/21827/21838/21923/109711/208177
Pgpep1			WP_NEOVASCULARISATION_PROCESSES	11/1774	58/20605	0.00973525676854592	0.0365251878760807	0.0237724026354682	12978/13835/13837/13844/13845/13848/17395/18034/19697/19698/21808
Phactr1			GUENTHER_GROWTH_SPHERICAL_VS_ADHERENT_UP	9/1774	43/20605	0.00980961634634916	0.0367770118372352	0.0239363021510062	12444/12934/14766/17756/22240/29873/50914/93840/229658
Phactr2			REACTOME_INTERLEUKIN_12_FAMILY_SIGNALING	14/1774	82/20605	0.00986817986497245	0.0369420440044658	0.0240437132652356	12306/12540/12798/16153/16453/16906/17698/18788/18826/20849/22350/50931/215449/268373
Phgdh			REACTOME_RHOF_GTPASE_CYCLE	14/1774	82/20605	0.00986817986497245	0.0369420440044658	0.0240437132652356	11465/16906/22319/23943/56419/59033/70350/71709/73167/84004/93840/109711/218581/229658
Phldb2			SANA_RESPONSE_TO_IFNG_DN	20/1774	133/20605	0.00993622198334769	0.0371420218362077	0.0241738687500059	11848/11853/13132/14182/14184/16592/16852/18053/18104/18105/18712/19736/21672/22630/63955/68659/69538/72042/110310/238463
Phldb3			ZHAN_MULTIPLE_MYELOMA_DN	20/1774	133/20605	0.00993622198334769	0.0371420218362077	0.0241738687500059	12517/12609/12842/12843/12934/13036/16419/16420/16421/16819/20963/22240/22329/27226/50701/56847/72535/110078/241226/673094
Piezo2			VILIMAS_NOTCH1_TARGETS_DN	12/1774	66/20605	0.00996442779182431	0.0371927209276029	0.0242068662315791	12229/12978/14582/16409/16419/16420/16421/16428/17970/17972/50701/211228
Pih1d2			YANG_BREAST_CANCER_ESR1_UP	12/1774	66/20605	0.00996442779182431	0.0371927209276029	0.0242068662315791	13866/14462/16668/22393/50934/54610/64706/71310/80884/268935/381157/100041194
Pik3ap1			KAMIKUBO_MYELOID_MN1_NETWORK	7/1774	29/20605	0.00998059231454199	0.0372257040806706	0.0242283333024008	19691/70122/71729/80718/105855/234577/326618
Pik3cg			ALONSO_METASTASIS_NEURAL_UP	8/1774	36/20605	0.0101289391938931	0.0377236151796017	0.0245523985244776	12978/13730/13803/17153/18596/18858/20194/209446
Pik3ip1			NOUSHMEHR_GBM_SOMATIC_MUTATED	8/1774	36/20605	0.0101289391938931	0.0377236151796017	0.0245523985244776	13835/13837/13844/13845/13848/14182/14184/18053
Pim1			ACEVEDO_LIVER_TUMOR_VS_NORMAL_ADJACENT_TISSUE_DN	50/1774	416/20605	0.0101619945479572	0.0378189980246319	0.0246144784076603	12111/12274/12444/12550/12561/13835/13837/13844/13845/13848/15900/16009/16476/16477/16478/16841/16997/17069/17698/18113/18844/19294/20539/22051/22350/26887/28240/54371/56233/56429/58222/60322/67260/68126/69534/76293/77794/94185/109828/192654/213393/234199/235611/236539/240672/242050/268977/270152/380711/667742
Pip4k2a			CROMER_METASTASIS_DN	22/1774	151/20605	0.0102080813738442	0.0379627037914559	0.0247080092434652	11465/12224/12390/12821/14870/15512/16400/16403/16906/18053/20195/21956/21983/78908/106572/223723/225115/225471/238463/276829/630146/665113
Pip5kl1			WEIGEL_OXIDATIVE_STRESS_BY_TBH_AND_H2O2	18/1774	116/20605	0.0102379976938927	0.0380461070116863	0.0247622921930598	11465/12018/12333/12334/12552/12563/16408/16419/16420/16421/17385/20539/22329/22793/56455/104009/234854/238463
Pir			MEBARKI_HCC_PROGENITOR_WNT_DN_BLOCKED_BY_FZD8CRD	16/1774	99/20605	0.0102669027416155	0.0380977837307572	0.0247959259631804	13835/13837/13844/13845/13848/14296/57752/58222/93737/212398/213391/216835/233040/241226/241308/241452
Pkhd1			ONDER_CDH1_TARGETS_3_DN	16/1774	99/20605	0.0102669027416155	0.0380977837307572	0.0247959259631804	13506/13661/14313/16178/16691/16819/18788/20682/26364/26942/71889/98660/208943/213393/232431/320982
Pkia			REACTOME_MITOTIC_G2_G2_M_PHASES	32/1774	243/20605	0.0104446856022377	0.0387291991674215	0.0252068824253773	12428/12442/12531/12534/13555/13589/14235/15366/16475/17864/18005/18286/22151/22629/27373/56455/67203/71653/73738/74470/78177/83922/104318/219072/226977/234854/235442/238463/240960/268697/268930/269643
Pkib			PID_AR_NONGENOMIC_PATHWAY	10/1774	51/20605	0.0106237399984891	0.0392784564718521	0.0255643663029605	12143/12540/14360/14678/14688/14696/14702/16818/19353/20779
Pkm			PLASARI_TGFB1_SIGNALING_VIA_NFIC_10HR_DN	10/1774	51/20605	0.0106237399984891	0.0392784564718521	0.0255643663029605	14247/17681/18113/18596/19253/56847/72535/76293/94176/224674
Pkmyt1			WP_ANGIOTENSIN_II_RECEPTOR_TYPE_1_PATHWAY	10/1774	51/20605	0.0106237399984891	0.0392784564718521	0.0255643663029605	11465/12842/12843/16007/16476/16477/16478/20130/50490/71785
Pknox2			YAO_TEMPORAL_RESPONSE_TO_PROGESTERONE_CLUSTER_5	10/1774	51/20605	0.0106237399984891	0.0392784564718521	0.0255643663029605	12309/12819/12842/12843/15512/16535/16598/16819/20312/70350
Pla1a			PID_KIT_PATHWAY	15/1774	91/20605	0.0106476249048964	0.0393381341940899	0.0256032075225106	12143/12229/12703/12978/14360/14388/16428/16453/16818/19277/20583/20779/20849/22324/209446
Pla2g15			WEI_MIR34A_TARGETS	27/1774	197/20605	0.0107423830160556	0.0396593791581121	0.025812289667557	11747/11987/12826/12827/12978/13559/18163/18223/18596/18767/20451/20613/20682/26879/53614/58208/67564/70122/73167/74205/78833/94216/105727/219148/231832/231991/241308
Pla2g2a			YAO_TEMPORAL_RESPONSE_TO_PROGESTERONE_CLUSTER_1	20/1774	134/20605	0.0107619822675259	0.0397028830203569	0.0258406041373686	11717/15512/16009/16440/16541/16997/17218/17681/18113/21810/21923/27273/56847/72535/81879/110310/209446/231440/268977/319520
Pla2g4a			REACTOME_TCR_SIGNALING	22/1774	152/20605	0.0109940112609915	0.0404979653597031	0.0263580831319576	12042/12143/12229/12500/12501/12503/12504/14026/14360/16331/16428/16818/16822/19264/19697/20779/20963/22376/78908/108723/192656/630146
Pla2g5			CHASSOT_SKIN_WOUND	4/1774	11/20605	0.0110333039483916	0.0404979653597031	0.0263580831319576	16476/16477/16478/16598
Pla2g7			GROSS_HIF1A_TARGETS_UP	4/1774	11/20605	0.0110333039483916	0.0404979653597031	0.0263580831319576	12305/14062/21415/24088
Plac1			REACTOME_CREB_PHOSPHORYLATION	4/1774	11/20605	0.0110333039483916	0.0404979653597031	0.0263580831319576	17164/20111/20112/73086
Plac8			REACTOME_RUNX1_REGULATES_TRANSCRIPTION_OF_GENES_INVOLVED_IN_DIFFERENTIATION_OF_MYELOID_CELLS	4/1774	11/20605	0.0110333039483916	0.0404979653597031	0.0263580831319576	12394/12399/16854/18751
Plau			SMID_BREAST_CANCER_NORMAL_LIKE_DN	4/1774	11/20605	0.0110333039483916	0.0404979653597031	0.0263580831319576	11768/16668/71889/232431
Plb1			ZHU_SKIL_TARGETS_DN	4/1774	11/20605	0.0110333039483916	0.0404979653597031	0.0263580831319576	11799/12428/12444/13730
Plcl1			REACTOME_SENSORY_PROCESSING_OF_SOUND_BY_OUTER_HAIR_CELLS_OF_THE_COCHLEA	18/1774	117/20605	0.0111542313776425	0.0408723971670271	0.0266017819108231	11465/11994/12361/13821/13860/14086/17524/17698/18826/22349/22350/23999/97031/193385/320707/338367/381290/667772
Plcxd2			BOHN_PRIMARY_IMMUNODEFICIENCY_SYNDROM_UP	13/1774	75/20605	0.0111594517461942	0.0408723971670271	0.0266017819108231	12524/14211/17345/20345/21346/21844/21973/68612/69573/108907/218977/229841/241639
Pld2			EPPERT_CE_HSC_LSC	13/1774	75/20605	0.0111594517461942	0.0408723971670271	0.0266017819108231	12143/14247/14255/14360/16818/20779/21788/22381/58208/71712/118452/208943/235527
Plekha2			JAZAERI_BREAST_CANCER_BRCA1_VS_BRCA2_DN	12/1774	67/20605	0.0112133337489753	0.0409811046365428	0.0266725341200541	12161/12522/13008/18596/18844/19281/20379/27373/65112/73341/104318/235611
Plekhb1			REACTOME_RHOH_GTPASE_CYCLE	12/1774	67/20605	0.0112133337489753	0.0409811046365428	0.0266725341200541	12143/14360/16818/20779/20963/22319/59033/74734/93840/214230/229658/238463
Plekhd1			WP_THYMIC_STROMAL_LYMPHOPOIETIN_TSLP_SIGNALING_PATHWAY	12/1774	67/20605	0.0112133337489753	0.0409811046365428	0.0266725341200541	12143/12229/14360/14389/16428/16453/16818/18034/19697/19698/20779/20849
Plekho2			KUNINGER_IGF1_VS_PDGFB_TARGETS_DN	16/1774	100/20605	0.0112738375985972	0.0410978836432304	0.0267485396857411	12390/12508/13860/14062/21825/21827/21857/23892/53901/54141/67448/67731/68743/70466/98660/319520
Plekhs1			LUI_THYROID_CANCER_CLUSTER_1	16/1774	100/20605	0.0112738375985972	0.0410978836432304	0.0267485396857411	11766/12143/12444/12531/12609/14027/14118/14360/16818/18053/20454/20677/20779/24063/67622/73167
Plgrkt			NAKAMURA_ADIPOGENESIS_EARLY_UP	16/1774	100/20605	0.0112738375985972	0.0410978836432304	0.0267485396857411	12143/12609/12835/12837/13559/14360/16818/20583/20779/50918/54199/68659/106878/211329/245026/665033
Plod2			PEREZ_TP53_AND_TP63_TARGETS	57/1774	488/20605	0.011277647598162	0.0410978836432304	0.0267485396857411	12124/12333/12334/12934/12955/13447/13835/13837/13844/13845/13848/14027/15248/16009/16147/17857/18053/18209/19419/20312/20354/20682/22240/22337/22421/54371/60322/65079/66790/68010/71733/73341/74048/78892/83691/103710/109689/114255/114301/210274/210801/214230/214763/215748/223650/226519/231821/240168/242050/242505/246154/269643/271849/319974/320253/433022/666794
Plod3			MATTHEWS_AP1_TARGETS	6/1774	23/20605	0.0113397301483606	0.0411764325615955	0.026799663215079	12505/16765/17082/19132/20750/24063
Plp2			REACTOME_INLA_MEDIATED_ENTRY_OF_LISTERIA_MONOCYTOGENES_INTO_HOST_CELLS	6/1774	23/20605	0.0113397301483606	0.0411764325615955	0.026799663215079	12143/12550/12561/14360/16818/20779
Plpp1			REACTOME_PCNA_DEPENDENT_LONG_PATCH_BASE_EXCISION_REPAIR	6/1774	23/20605	0.0113397301483606	0.0411764325615955	0.026799663215079	18973/19718/19891/59001/67967/69745
Plppr3			WP_MYD88_DISTINCT_INPUTOUTPUT_PATHWAY	6/1774	23/20605	0.0113397301483606	0.0411764325615955	0.026799663215079	16476/16477/16478/21898/24088/170743
Plscr4			WP_SEROTONIN_TRANSPORTER_ACTIVITY	6/1774	23/20605	0.0113397301483606	0.0411764325615955	0.026799663215079	16419/16420/16421/18126/20907/21804
Plxdc2			BIOCARTA_PTDINS_PATHWAY	9/1774	44/20605	0.0114133942584678	0.0413257611069253	0.0268968536338277	12143/12229/14360/16428/16800/16818/19353/20779/22324
Plxna1			COLIN_PILOCYTIC_ASTROCYTOMA_VS_GLIOBLASTOMA_DN	9/1774	44/20605	0.0114133942584678	0.0413257611069253	0.0268968536338277	12306/12826/12828/13866/14264/20750/21810/21859/67963
Plxnb1			PIEPOLI_LGI1_TARGETS_UP	9/1774	44/20605	0.0114133942584678	0.0413257611069253	0.0268968536338277	13835/13837/13844/13845/13848/14190/15354/18383/21859
Plxnc1			REACTOME_SIGNAL_AMPLIFICATION	9/1774	44/20605	0.0114133942584678	0.0413257611069253	0.0268968536338277	12143/14360/14678/14688/14696/14702/16818/18783/20779
Pmepa1			REACTOME_SYNTHESIS_OF_DNA	20/1774	135/20605	0.0116417299496217	0.0420925182520129	0.0273958971880589	12428/12447/17215/17216/17217/17218/17219/18973/19718/19891/23834/52563/52717/59001/67177/67967/68612/69745/78833/272551
Pml			ZHAN_MULTIPLE_MYELOMA_CD1_VS_CD2_UP	20/1774	135/20605	0.0116417299496217	0.0420925182520129	0.0273958971880589	12721/14425/16408/16565/16598/20491/20539/21983/23790/52829/54216/67701/78248/81006/106572/107769/207839/215243/236539/319622
Pmp22			CORRE_MULTIPLE_MYELOMA_DN	15/1774	92/20605	0.0117384064830261	0.0423817376928021	0.0275841355352448	11465/14049/16565/16773/16774/16775/16792/17698/18005/22350/67849/140792/215748/227120/231633
Pnmt			MCGARVEY_SILENCED_BY_METHYLATION_IN_COLON_CANCER	15/1774	92/20605	0.0117384064830261	0.0423817376928021	0.0275841355352448	13835/13837/13844/13845/13848/14049/14465/14688/14696/20379/23794/99377/101401/108153/240055
Pno1			KUMAR_AUTOPHAGY_NETWORK	17/1774	109/20605	0.0117638397605955	0.0424433991362394	0.0276242678588745	12552/12563/16364/16859/16997/20452/21973/60411/64654/66848/71994/74191/100532/116838/170743/228026/268977
Poc5			REACTOME_CLASS_A_1_RHODOPSIN_LIKE_RECEPTORS	43/1774	351/20605	0.0119399683343894	0.0430386772613636	0.0280117043675804	12267/12273/12458/12766/12771/12772/12775/12778/13617/14062/14063/14064/14747/15465/16952/18610/19204/19217/19219/20295/20299/20312/20606/23796/24047/26361/53978/54199/55985/56066/58861/59289/66102/74191/80901/104443/212541/216152/233571/238377/319430/321019/381073
Pold3			MURAKAMI_UV_RESPONSE_6HR_DN	8/1774	37/20605	0.0119711911358872	0.0430386772613636	0.0280117043675804	13506/16419/16420/16421/19411/19718/21808/218772
Pold4			REACTOME_ACTIVATION_OF_BH3_ONLY_PROTEINS	8/1774	37/20605	0.0119711911358872	0.0430386772613636	0.0280117043675804	13555/19057/22629/22630/54401/55948/56455/170770
Pole			SESTO_RESPONSE_TO_UV_C4	8/1774	37/20605	0.0119711911358872	0.0430386772613636	0.0280117043675804	12527/22171/53607/56847/72535/98660/668212/100038882
Pole3			WP_15Q133_COPY_NUMBER_VARIATION_SYNDROME	8/1774	37/20605	0.0119711911358872	0.0430386772613636	0.0280117043675804	11441/12143/12406/14360/16818/20779/211651/229603
Postn			HE_PTEN_TARGETS_UP	7/1774	30/20605	0.0120722223652334	0.043176151324817	0.0281011793019582	12444/13605/16419/16420/16421/18590/21808
Pot1			PID_TOLL_ENDOGENOUS_PATHWAY	7/1774	30/20605	0.0120722223652334	0.043176151324817	0.0281011793019582	11848/11853/12111/21898/24088/108960/225471
Pou2af1			REACTOME_KERATAN_SULFATE_BIOSYNTHESIS	7/1774	30/20605	0.0120722223652334	0.043176151324817	0.0281011793019582	14264/17022/53418/54371/60322/227327/272411
Ppia			REACTOME_RHO_GTPASES_ACTIVATE_NADPH_OXIDASES	7/1774	30/20605	0.0120722223652334	0.043176151324817	0.0281011793019582	17969/17970/17972/18751/19353/19354/170758
Ppip5k1			TRAYNOR_RETT_SYNDROM_DN	7/1774	30/20605	0.0120722223652334	0.043176151324817	0.0281011793019582	12224/12394/16009/16400/16403/21825/21827
Ppp1r13l			REACTOME_ERBB2_REGULATES_CELL_MOTILITY	5/1774	17/20605	0.0120859226739941	0.043176151324817	0.0281011793019582	11848/11853/12223/13866/211323
Ppp1r14c			REACTOME_FGFR3_LIGAND_BINDING_AND_ACTIVATION	5/1774	17/20605	0.0120859226739941	0.043176151324817	0.0281011793019582	14182/14184/14425/64654/207839
Ppp1r18			WP_ROBO4_AND_VEGF_SIGNALING_PATHWAYS_CROSSTALK	5/1774	17/20605	0.0120859226739941	0.043176151324817	0.0281011793019582	12143/14360/16818/19353/20779
Ppp1r3d			ZEILSTRA_CD44_TARGETS_UP	5/1774	17/20605	0.0120859226739941	0.043176151324817	0.0281011793019582	12333/12334/51800/94185/320100
Ppp1r9a			REACTOME_RND3_GTPASE_CYCLE	14/1774	84/20605	0.0121356679467904	0.0433233964650003	0.0281970137373738	13835/13837/13844/13845/13848/18163/19249/68339/74194/93840/208994/216197/218581/229658
Ppp1r9b			KYNG_ENVIRONMENTAL_STRESS_RESPONSE_NOT_BY_GAMMA_IN_WS	10/1774	52/20605	0.0121651197452982	0.0433980395408109	0.0282455951507847	11867/12143/13641/13728/14360/16818/20682/20779/20963/320910
Ppp2r2c			LE_EGR2_TARGETS_DN	27/1774	199/20605	0.0121930322673237	0.043467090468775	0.0282905369172031	12527/13835/13837/13844/13845/13848/14190/14678/16525/16956/17153/18712/18858/20350/20527/27984/54371/60322/77569/104001/107029/108116/108151/109264/218877/338367/667772
Ppp3cc			OUELLET_CULTURED_OVARIAN_CANCER_INVASIVE_VS_LMP_UP	16/1774	101/20605	0.0123569024329323	0.0439587285429245	0.0286105193438305	11745/11931/12332/12447/13728/14375/16069/16668/16691/16832/19124/59033/66197/80981/110310/319520
Ppt1			PID_IL4_2PATHWAY	16/1774	101/20605	0.0123569024329323	0.0439587285429245	0.0286105193438305	12703/12842/12843/16153/16165/16186/16364/16419/16420/16421/16453/16992/17864/20295/20375/21838
Prag1			PID_MTOR_4PATHWAY	16/1774	101/20605	0.0123569024329323	0.0439587285429245	0.0286105193438305	11848/11853/12447/18751/18806/18854/19353/19744/20111/20112/20788/22629/22630/54401/55948/109270
Prc1			YANG_BREAST_CANCER_ESR1_LASER_DN	13/1774	76/20605	0.0124313448346505	0.0441926044506819	0.0287627373766249	13506/14086/14234/14870/15982/16155/16952/18826/20163/56360/67313/74326/381293
Prdm8			KAMIKUBO_MYELOID_CEBPA_NETWORK	11/1774	60/20605	0.0125180031216821	0.0444384736954194	0.0289227612675741	13733/15900/16409/16819/16852/16952/50701/56847/72535/106572/110208
Prdx2			PID_FOXO_PATHWAY	11/1774	60/20605	0.0125180031216821	0.0444384736954194	0.0289227612675741	19650/22629/22630/27373/54401/55948/64143/67731/103236/104318/268697
Prelid2			BIOCARTA_MET_PATHWAY	12/1774	68/20605	0.0125793675320397	0.0445318376743985	0.0289835271726659	11465/14388/16419/16420/16421/16476/16477/16478/20849/30955/94176/215449
Prex1			NEWMAN_ERCC6_TARGETS_DN	12/1774	68/20605	0.0125793675320397	0.0445318376743985	0.0289835271726659	18787/19736/20362/23794/24052/53614/56264/64706/67896/101401/210297/268935
Prg2			PRAMOONJAGO_SOX4_TARGETS_DN	12/1774	68/20605	0.0125793675320397	0.0445318376743985	0.0289835271726659	11546/11799/12752/15512/17069/19348/22228/30948/68126/109689/218977/268697
Prg3			SNIJDERS_AMPLIFIED_IN_HEAD_AND_NECK_TUMORS	12/1774	68/20605	0.0125793675320397	0.0445318376743985	0.0289835271726659	12444/12505/13866/14182/14184/14221/16773/16774/16775/17393/18140/320139
Prickle4			BOSCO_INTERFERON_INDUCED_ANTIVIRAL_MODULE	21/1774	145/20605	0.0126776338129555	0.0448484538787007	0.0291895966914627	12534/15061/15958/16401/17857/18854/19106/20454/20970/54123/58185/66058/67138/73998/74030/75345/108670/209086/211329/214763/338367
Prkar1b			WP_NONSMALL_CELL_LUNG_CANCER	15/1774	93/20605	0.0129146459596147	0.0456551158488816	0.0297146122837416	12018/12370/12371/12444/12567/12578/13555/13866/14198/16453/18751/19411/20849/218772/228026
Prkcb			SENGUPTA_NASOPHARYNGEAL_CARCINOMA_WITH_LMP1_DN	43/1774	353/20605	0.0130887288826684	0.0462383468177715	0.0300942079060547	12274/12482/12517/12902/12946/14544/16165/16408/16773/16774/16775/16819/17393/17756/17864/18104/18105/18113/18751/19126/20449/21366/27273/28240/59033/66797/67182/68279/69675/71733/81879/94176/94179/102857/109222/109828/110310/214239/235505/270152/380924/381157/100041194
Prmt2			BIOCARTA_TFF_PATHWAY	9/1774	45/20605	0.0132053018396921	0.0464885192970449	0.030257032555329	11848/11853/12371/13866/16419/16420/16421/21785/30955
Procr			CHEN_PDGF_TARGETS	9/1774	45/20605	0.0132053018396921	0.0464885192970449	0.030257032555329	13835/13837/13844/13845/13848/16598/16906/80914/338367
Prom1			HU_ANGIOGENESIS_UP	9/1774	45/20605	0.0132053018396921	0.0464885192970449	0.030257032555329	20350/21825/21827/74194/74206/94253/108151/192654/218877
Prph			WP_GDNFRET_SIGNALING_AXIS	9/1774	45/20605	0.0132053018396921	0.0464885192970449	0.030257032555329	14049/14234/14462/18507/19876/20682/23892/24063/67042
Prr11			WP_PHOTODYNAMIC_THERAPYINDUCED_NFE2L2_NRF2_SURVIVAL_SIGNALING	9/1774	45/20605	0.0132053018396921	0.0464885192970449	0.030257032555329	14870/15368/16476/16477/16478/18024/18104/18105/239273
Prr13			HENDRICKS_SMARCA4_TARGETS_DN	14/1774	85/20605	0.0134114012245074	0.0471487323325241	0.0306867319221837	12458/13641/15211/16149/16854/16997/17022/18826/56753/66715/80901/104443/268977/321019
Prr15l			KRASNOSELSKAYA_ILF3_TARGETS_DN	14/1774	85/20605	0.0134114012245074	0.0471487323325241	0.0306867319221837	12552/12563/12778/12842/12843/16009/16906/16918/20788/21825/21827/23834/100678/100502766
Prr5			WP_GLIOBLASTOMA_SIGNALING_PATHWAYS	16/1774	102/20605	0.0135198158927162	0.0474970018914236	0.0309134030130463	12143/12444/12447/12567/12578/13555/13866/14182/14184/14360/14388/16818/18596/18751/20779/30955
Prrg3			REACTOME_GOLGI_TO_ER_RETROGRADE_TRANSPORT	23/1774	164/20605	0.0135939038282436	0.0477242788165014	0.0310613261008353	16551/16552/16565/16570/16582/18783/19348/22151/26934/56455/66111/70218/71819/110033/209737/226977/228421/229841/232943/238463/240641/240960/100502766
Prrt1b			PROVENZANI_METASTASIS_UP	39/1774	315/20605	0.0136867367332311	0.0480170045613355	0.031251846524483	12143/12534/12578/13132/13642/13835/13837/13844/13845/13848/14055/14056/14360/14776/16476/16477/16478/16818/17215/17357/18826/19126/20362/20779/22151/27276/30935/52696/57816/59095/66151/67967/71994/72155/83675/105844/231507/244579/269132
Prss35			PEART_HDAC_PROLIFERATION_CLUSTER_UP	13/1774	77/20605	0.0138121564310471	0.0484102025160094	0.0315077592421851	12447/18005/20362/21672/23834/53614/56233/66197/68743/79221/104009/215449/319520
Prss56			HOELZEL_NF1_TARGETS_DN	32/1774	248/20605	0.0138178727653964	0.0484102025160094	0.0315077592421851	12111/12123/12274/12825/13048/14314/14462/16009/17150/17181/17387/17388/17391/18596/19876/20449/20606/21753/21815/23794/27273/54371/56233/58208/60322/79221/101401/109828/214189/225908/234889/629059
Prss8			GRADE_COLON_VS_RECTAL_CANCER_UP	10/1774	53/20605	0.0138691330464349	0.0484561182090024	0.0315376434509897	13852/14314/16476/16477/16478/54216/55936/58208/68014/114301
Prune2			PID_LYMPH_ANGIOGENESIS_PATHWAY	10/1774	53/20605	0.0138691330464349	0.0484561182090024	0.0315376434509897	12842/12843/14205/16401/16419/16420/16421/20111/20112/241226
Psen1			PID_P38_ALPHA_BETA_DOWNSTREAM_PATHWAY	10/1774	53/20605	0.0138691330464349	0.0484561182090024	0.0315376434509897	15507/16476/16477/16478/16691/17164/18126/18783/73086/209446
Psph			PID_PI3KCI_AKT_PATHWAY	10/1774	53/20605	0.0138691330464349	0.0484561182090024	0.0315376434509897	12143/12371/14360/16818/20779/22629/22630/54401/55948/57915
Ptafr			KYNG_ENVIRONMENTAL_STRESS_RESPONSE_NOT_BY_4NQO_IN_OLD	6/1774	24/20605	0.0140417326692731	0.0488800903922123	0.0318135855619434	12143/14360/16818/20682/20779/20963
Pter			PID_THROMBIN_PAR4_PATHWAY	6/1774	24/20605	0.0140417326692731	0.0488800903922123	0.0318135855619434	11848/11853/14064/14688/14696/14702
Ptger2			TSUDA_ALVEOLAR_SOFT_PART_SARCOMA	6/1774	24/20605	0.0140417326692731	0.0488800903922123	0.0318135855619434	12143/14360/16818/17164/18712/20779
Ptger4			WP_PLATELETMEDIATED_INTERACTIONS_WITH_VASCULAR_AND_CIRCULATING_CELLS	6/1774	24/20605	0.0140417326692731	0.0488800903922123	0.0318135855619434	20345/21808/21898/22329/24088/170743
Ptgfrn			REACTOME_KERATAN_SULFATE_KERATIN_METABOLISM	8/1774	38/20605	0.0140482149552421	0.0488800903922123	0.0318135855619434	14264/15211/17022/53418/54371/60322/227327/272411
Ptgis			WP_HYPOTHESIZED_PATHWAYS_IN_PATHOGENESIS_OF_CARDIOVASCULAR_DISEASE	8/1774	38/20605	0.0140482149552421	0.0488800903922123	0.0318135855619434	12394/12399/14118/16007/16997/18787/50706/268977
Ptpn13			DORSAM_HOXA9_TARGETS_UP	12/1774	69/20605	0.0140692034472243	0.0489196122600271	0.031839308352413	12143/14360/16331/16818/18712/19132/20779/56847/67771/72535/106572/215449
Ptpn14			GAUSSMANN_MLL_AF4_FUSION_TARGETS_G_DN	11/1774	61/20605	0.0141175877395056	0.0490207421166703	0.0319051286756033	12877/20111/20112/21366/22417/27886/70417/102857/210297/226419/100041194
Ptpn18			REACTOME_DNA_DAMAGE_BYPASS	11/1774	61/20605	0.0141175877395056	0.0490207421166703	0.0319051286756033	18973/19718/19891/56791/59001/67967/68026/69745/76843/216835/100038882
Ptpn21			BRUECKNER_TARGETS_OF_MIRLET7A3_UP	25/1774	183/20605	0.0142398068551808	0.0494113516559551	0.0321593567242758	11744/11933/12829/13710/14234/16598/18024/18612/18783/19286/21672/21788/57816/64074/66060/66204/69656/110208/215789/226251/234199/240672/241639/330267/666794
Ptpn7			RIGGINS_TAMOXIFEN_RESISTANCE_UP	24/1774	174/20605	0.0144144316490245	0.0499831486532726	0.0325315105511665	12143/14182/14184/14360/14425/14465/16009/16773/16774/16775/16818/17698/18858/20454/20779/22350/22417/51795/67133/74488/140792/207839/225579/665113
Ptprc
Ptpro
Ptprt
Pts		R_MsigDB_immunologic_signature_gene_sets
Pttg1			Description	GeneRatio	BgRatio	pvalue	p.adjust	qvalue	geneID
Pxdn			GSE15750_DAY6_VS_DAY10_EFF_CD8_TCELL_UP	86/1776	253/20556	4.64797760607976e-30	2.25055075686382e-26	1.30143372970233e-26	11799/12070/12235/12442/12534/12615/14102/14211/14841/15366/16551/16765/17121/17216/17218/17279/17864/18005/18140/19132/19281/19348/19361/20135/20257/20419/20460/20877/21973/22137/22629/23834/26934/26942/27214/51944/52033/52276/54141/56419/60530/66140/66197/66213/66311/66468/66570/66977/67443/67629/67771/68026/68612/69151/70218/70385/70466/70645/71653/71819/71878/72107/72155/72415/72614/74107/753…
Pycr2			GSE15750_DAY6_VS_DAY10_TRAF6KO_EFF_CD8_TCELL_UP	81/1776	259/20556	1.3058516047699e-25	3.16146673514794e-22	1.82819224667786e-22	11739/11799/12235/12428/12442/12477/12534/12615/13007/13605/14211/14235/15354/15366/16765/17121/17215/17219/17279/17345/17698/17864/18000/18005/18140/18973/19348/19361/20135/20362/20419/20460/20877/21335/21973/22137/22151/22350/23834/26934/51944/52033/54141/60411/65099/66468/66570/66910/66977/67629/67788/67849/68014/68612/68743/70218/70385/70466/71085/71653/71819/72155/74107/76044/76464/76843/770…
Pygb			GSE24634_TEFF_VS_TCONV_DAY7_IN_CULTURE_UP	86/1776	293/20556	5.68009680174894e-25	9.16767623802278e-22	5.30142368163234e-22	12182/12333/12334/12428/12442/12447/12477/12481/12494/12534/12615/12766/12771/12772/14462/15354/15366/15985/16401/16408/16551/16765/16906/17216/17217/17219/17279/17698/18767/19348/19361/20135/20345/20362/20460/20641/21335/22337/22350/26934/27218/30939/52276/52696/53416/54167/54371/55936/60322/60534/66197/66570/66648/67177/68612/69716/70645/71085/71492/71653/74107/74257/76843/77634/78833/80718/971…
Qpct			GSE13547_2H_VS_12_H_ANTI_IGM_STIM_BCELL_UP	86/1776	297/20556	1.59547694575142e-24	1.93132484283209e-21	1.11683386202599e-21	11799/12143/12182/12235/12370/12428/12442/12494/12534/13175/13660/14190/14360/14747/14766/15061/15366/16153/16551/16765/16818/17075/17345/17857/17864/18566/18844/19106/19249/19361/20135/20419/20779/21335/21973/22137/26432/26433/30939/52033/52276/53331/54371/56743/57752/58185/60322/66892/66977/67138/67775/67839/68151/68743/70466/71653/71712/72415/73998/74107/74568/75974/76044/76464/77619/97165/988…
Qsox1			HOWARD_NK_CELL_INACT_MONOV_INFLUENZA_A_INDONESIA_05_2005_H5N1_AGE_18_49YO_3DY_UP	40/1776	76/20556	5.38112738160115e-23	5.21108375634255e-20	3.01343133369664e-20	11799/12235/12428/12447/12534/13555/16765/17217/17345/17864/19348/20135/20877/21973/22171/52276/52696/66570/67196/67849/68612/68743/70218/70466/71819/76464/76498/76843/77011/107995/108907/108912/209737/218977/228421/229841/268930/270906/381293/100502766
Rab12			GSE11057_NAIVE_VS_MEMORY_CD4_TCELL_DN	91/1776	347/20556	1.58199063766323e-22	1.27666644459423e-19	7.38262297576176e-20	11465/11489/11492/11867/12306/12333/12334/12361/12458/12493/12523/12721/12766/13660/13835/13837/13844/13845/13848/14102/14462/14678/16149/16154/16419/16420/16421/16852/16854/16952/17698/17864/18824/20163/20195/20449/20527/21346/21366/21672/21857/21938/22151/22350/22629/23790/23849/30935/30939/54371/54712/56360/56419/57783/58250/60322/63953/66953/67306/67420/68279/69226/71240/71982/72042/73723/764…
Rab19			GSE7218_UNSTIM_VS_ANTIGEN_STIM_THROUGH_IGG_BCELL_DN	84/1776	307/20556	3.44716004550663e-22	2.38444984862044e-19	1.37886401820265e-19	12143/12229/12394/12399/12481/12500/12508/12511/12703/12721/12775/13014/14064/14247/14360/14702/15061/15979/16149/16408/16419/16420/16421/16428/16818/16819/16985/17972/18037/18712/19132/19219/19240/19354/19419/20200/20345/20779/20849/20963/21838/21938/22029/22068/22349/22780/23790/24108/27226/54167/54199/54204/56066/56619/56847/58205/58206/58250/66940/67138/71712/72535/73914/73998/74131/74734/753…
Rab23			GSE32901_NAIVE_VS_TH17_NEG_CD4_TCELL_UP	74/1776	249/20556	5.13583336296073e-22	3.10846314293198e-19	1.79754167703626e-19	12143/12182/12332/12370/12428/12458/12478/12481/12482/12483/12494/12518/12522/12902/12946/13014/13036/13605/13660/14360/15366/15985/16149/16364/16440/16541/16551/16818/17060/17345/18712/19419/20200/20361/20375/20419/20460/20641/20779/22324/51812/56743/65963/65972/66213/66977/68631/68743/69716/70466/71653/71819/72049/76464/76843/98878/102920/106795/108912/208628/209737/213027/215113/224674/225579/…
Rab27b			FLETCHER_PBMC_BCG_10W_INFANT_BCG_STIMULATED_VS_UNSTIMULATED_10W_DN	108/1776	486/20556	2.09862703250263e-20	1.12906134348641e-17	6.52906187889706e-18	11307/11744/11747/11848/11853/12143/12257/12267/12273/12306/12332/12333/12334/12476/12523/12524/12527/12721/12772/12934/12978/13038/13132/13730/14190/14360/15211/15275/15277/15368/16178/16409/16582/16818/16852/16854/16906/16952/16956/17164/17395/17524/18596/18746/18787/19132/20111/20112/20194/20195/20200/20375/20732/20750/20779/21810/21858/22021/22240/22349/22793/23790/23892/26568/27226/50934/568…
Rab31			GSE39110_DAY3_VS_DAY6_POST_IMMUNIZATION_CD8_TCELL_DN	77/1776	293/20556	2.6135552613232e-19	1.26548345753269e-16	7.31795473170497e-17	11489/11492/11799/12235/12289/12428/12442/12447/12477/12534/13660/14235/15061/16178/16551/16592/16656/16765/16852/16854/17082/17279/17857/17864/18005/18140/18824/19348/20419/20460/21973/22137/22780/23834/26432/26433/26934/52033/53607/56405/58205/58206/60530/66468/66977/67448/67629/67849/68026/68612/68743/69716/70218/71085/72415/74107/76142/76411/76843/77011/80986/94214/98878/102920/107995/108907/…
Rab37			GSE14415_NATURAL_TREG_VS_TCONV_DN	71/1776	258/20556	4.20192179528973e-19	1.84960957570844e-16	1.06958009334648e-16	11465/11799/12235/12428/12442/12531/12534/14211/14678/15163/15366/16409/16551/16765/16782/16906/16985/17215/17216/17217/17218/17698/17857/17864/18140/18209/19132/19361/20135/20737/21335/21973/22137/22350/52033/52276/53313/54141/58206/66570/66977/67629/70466/71085/71240/71653/71699/71819/72155/72415/74107/76464/80986/97165/107684/109934/110749/209737/214901/215512/218977/226519/228790/229841/23340…
Rab44			GSE30962_PRIMARY_VS_SECONDARY_ACUTE_LCMV_INF_CD8_TCELL_UP	75/1776	286/20556	8.76982352921382e-19	3.53862379403778e-16	2.04629215681656e-16	11799/11987/12235/12428/12442/12615/12703/14049/14055/14056/14211/14678/16765/17121/17215/17218/17279/18005/18140/18163/18973/19348/19361/20135/20419/20460/20877/20963/21973/22137/22151/22324/22376/23834/27214/53607/54141/54167/60411/60530/66197/66468/66977/67629/67849/68026/69716/70218/70466/71085/71819/72107/72155/73914/74107/76044/76464/76498/77011/97165/106618/108907/110033/208154/211914/2189…
Rab8b			GSE39110_UNTREATED_VS_IL2_TREATED_CD8_TCELL_DAY6_POST_IMMUNIZATION_UP	83/1776	339/20556	1.21497765879055e-18	4.52532447989528e-16	2.61687495739504e-16	11489/11492/11501/12143/12394/12399/12444/12550/12561/12752/12772/14062/14064/14130/14357/14360/14425/14457/14462/14733/16154/16331/16409/16419/16420/16421/16551/16765/16818/16852/16854/16952/17345/17857/18600/18602/18824/19132/19411/19891/20130/20200/20345/20362/20527/20779/22780/22793/26934/27984/50918/54199/54667/64008/66197/66892/74229/75345/78923/80901/80981/83490/94176/108116/108670/109711/…
Rac1			GSE39556_UNTREATED_VS_3H_POLYIC_INJ_MOUSE_CD8A_DC_UP	84/1776	350/20556	2.81414563454066e-18	9.73292368746133e-16	5.62829126908132e-16	11489/11492/11501/11832/12143/12447/12458/12478/12482/12506/12517/12522/12531/12902/12946/13007/13835/13837/13844/13845/13848/14313/14357/14360/15211/15980/16364/16419/16420/16421/16565/16773/16774/16775/16818/17079/18596/18767/19250/19253/19281/19419/19736/20449/20491/20540/20750/20779/20975/21753/23948/24000/26942/29873/50931/54132/54216/54390/54610/56066/56233/56264/65972/67865/71310/74044/742…
Rac2			GSE7219_UNSTIM_VS_LPS_AND_ANTI_CD40_STIM_NIK_NFKB2_KO_DC_DN	77/1776	311/20556	1.10185120933064e-17	3.55677570371932e-15	2.05678892408387e-15	11489/11492/11501/12229/12477/12524/12550/12561/13660/14049/14062/14190/14357/14582/14702/14766/14841/15061/15512/15939/16364/16428/16476/16477/16478/16782/16906/17069/17119/17164/17345/18003/18037/18209/18566/19039/19057/19219/20449/20539/20660/20849/21938/22379/24063/24099/29810/54167/59126/65112/66168/66412/67865/70536/72543/74206/74777/75974/76438/78908/80901/83490/98878/104009/106957/107684/…
Rac3			GSE13547_CTRL_VS_ANTI_IGM_STIM_BCELL_2H_UP	76/1776	308/20556	2.20767013780562e-17	6.57098719743048e-15	3.79982737563101e-15	11489/11492/12182/12229/12235/12428/12442/12447/12477/12494/12524/12534/12615/13007/13605/13660/14055/14056/14190/14594/14766/15366/15958/16428/16551/16765/17215/17219/17345/17857/17969/18566/18973/19106/19159/19217/19249/19361/20135/20354/20849/20877/21973/22137/22381/26432/26433/52276/56532/58185/60530/66977/67138/67448/71653/72415/73998/76044/80986/98878/107684/109270/110033/171285/208943/2097…
Racgap1			GSE14415_INDUCED_VS_NATURAL_TREG_DN	71/1776	276/20556	2.30703804949025e-17	6.57098719743048e-15	3.79982737563101e-15	11799/12235/12332/12428/12442/12534/12615/12721/13605/14055/14056/14211/14544/14841/15275/15277/15366/16409/16419/16420/16421/16551/16765/16854/16906/17082/17215/17216/17218/17279/17345/19361/19652/20419/21335/21973/22137/23790/27226/52033/52276/54353/66422/66953/66977/67629/69716/70466/71085/71653/71819/72155/72415/74107/74191/76044/76464/80290/108670/110033/209378/209737/218581/218977/231507/23…
Rad51			GOLDRATH_EFF_VS_MEMORY_CD8_TCELL_UP	78/1776	326/20556	5.55867958550935e-17	1.49528480850202e-14	8.64683491079233e-15	11501/11799/12143/12235/12306/12332/12428/12442/12534/12615/12772/12934/13605/13730/14055/14056/14190/14211/14360/14425/15354/15900/16364/16409/16551/16765/16818/16852/16854/16906/16952/16985/17035/17345/18005/18566/19348/19361/19650/20135/20194/20779/20877/21335/21346/21973/22137/22151/22171/22240/23834/27221/50918/52276/66197/67196/68026/68743/70385/71819/71982/76843/80914/94176/106795/107995/1…
Rai1			GOLDRATH_NAIVE_VS_EFF_CD8_TCELL_DN	79/1776	334/20556	7.09732648256436e-17	1.80869762255666e-14	1.04592179743054e-14	11501/11799/12143/12235/12306/12332/12333/12334/12428/12442/12482/12506/12534/12615/12772/12934/13605/13730/14055/14056/14190/14360/14425/15900/16069/16364/16409/16419/16420/16421/16541/16551/16765/16818/16852/16854/16952/17218/17345/18005/18566/18824/19348/19361/20194/20200/20779/20877/21335/21973/22137/22171/22240/23834/27221/27984/50918/52276/54353/65972/66197/67196/67849/67980/68026/68743/719…
Ralb			GSE36476_CTRL_VS_TSST_ACT_72H_MEMORY_CD4_TCELL_YOUNG_DN	70/1776	277/20556	1.07022907636734e-16	2.59102459388534e-14	1.49832070691428e-14	11465/11739/11799/12235/12442/12615/12721/14235/15354/15366/15512/16178/16551/16570/16592/16765/16906/17216/17218/17345/18104/18105/19141/19348/19361/20135/20419/20460/21973/22137/22151/22171/22337/23790/23834/30939/52033/52276/52696/54141/55936/65972/66197/66422/66570/66578/66648/66934/68026/68612/69573/70645/71653/74044/74107/76843/76850/107995/108907/209737/218977/226101/229841/234258/236930/2…
Ralbp1			GSE40274_CTRL_VS_EOS_TRANSDUCED_ACTIVATED_CD4_TCELL_UP	71/1776	284/20556	1.19667609115979e-16	2.75919315875986e-14	1.59556812154639e-14	11799/11931/12235/12428/12534/13605/14062/14130/14190/14425/14747/15366/15979/16409/16551/16765/16854/16952/17345/17864/20362/20419/20460/20877/21335/21973/22137/22780/26934/26942/52276/54141/56743/60530/66977/67849/68743/70218/70466/71653/71819/71982/72415/73723/74559/76464/76843/78923/102920/106795/108912/109032/110033/171285/207839/208628/209737/211329/215449/216725/218977/226610/228421/233406…
Ralgps1			GSE10325_LUPUS_CD4_TCELL_VS_LUPUS_BCELL_UP	79/1776	338/20556	1.46712030487163e-16	3.22899841644929e-14	1.86724402438208e-14	11801/11982/12070/12143/12229/12361/12394/12477/12481/12500/12501/12503/12504/12507/12511/12531/13733/13852/14198/14360/14462/15275/15277/15512/16400/16403/16428/16565/16818/16822/16832/16952/17153/17164/18712/18751/19217/20345/20353/20354/20779/20849/20963/21844/21857/23876/27276/29810/52588/54167/54371/56233/57915/58208/58859/60322/67596/67865/70122/75974/79221/94214/98660/103534/108089/108689/…
Rap1b			GSE21063_WT_VS_NFATC1_KO_8H_ANTI_IGM_STIM_BCELL_UP	71/1776	289/20556	3.2221152463884e-16	6.65117079084536e-14	3.84619541808489e-14	11799/11992/12235/12428/12447/12534/12772/13605/14055/14056/15354/16408/16419/16420/16421/16551/16592/16906/17164/17218/17219/17279/17345/17972/18751/19361/20362/20877/21335/21973/22137/22151/22171/23834/27214/52504/54141/56419/57816/66140/66197/66468/66953/66977/67196/67629/68743/70218/71878/74257/76524/76594/76843/80914/93840/94176/94280/108912/110033/209737/214763/218121/218581/218977/225579/2…
Rap1gap2			GSE40666_WT_VS_STAT1_KO_CD8_TCELL_WITH_IFNA_STIM_90MIN_DN	77/1776	329/20556	3.29673892978704e-16	6.65117079084536e-14	3.84619541808489e-14	11799/12332/12534/13048/13555/13605/13835/13837/13844/13845/13848/14055/14056/14211/14688/14696/15061/16592/16906/17035/17119/17217/17218/17279/17698/17756/17857/18844/18854/18973/19106/19132/19221/19718/20135/20419/20677/21973/22151/22350/23834/26432/26433/52276/56847/57752/58185/60411/66197/66311/66570/66892/67420/67775/67849/68014/68026/68939/69716/70350/70466/70645/72107/72535/76044/78248/937…
Rarb			GSE22935_WT_VS_MYD88_KO_MACROPHAGE_48H_MBOVIS_BCG_STIM_DN	75/1776	316/20556	3.56799677514141e-16	6.91049615409388e-14	3.99615638815838e-14	11489/11492/11848/11853/12212/12229/12306/12394/12399/12506/12523/12524/12527/12721/12825/14063/14314/14841/15368/15442/16419/16420/16421/16428/16456/16852/16952/17075/17969/17970/18718/18824/19132/19217/20652/21753/21929/21982/23790/23849/23890/26364/54325/54610/56264/56429/56454/56743/57784/58861/66213/67963/68151/69534/69538/71310/71653/72828/72925/73723/74277/106572/106869/114584/192656/21528…
Rarg			GSE25123_IL4_VS_IL4_AND_ROSIGLITAZONE_STIM_MACROPHAGE_DAY10_UP	77/1776	330/20556	3.94546052782553e-16	7.34766149066586e-14	4.24895749150442e-14	11848/11853/11864/12143/12182/12332/12394/12399/12494/12531/12772/12934/13660/13835/13837/13844/13845/13848/14347/14360/16149/16155/16178/16668/16818/16852/16854/17082/17181/17345/18566/19141/19143/19249/19331/20195/20200/20583/20750/20779/21973/22240/22337/54141/54353/54712/58250/58861/66213/66848/67399/69259/69660/70385/71240/72828/72844/76411/76843/98878/100561/104027/105298/105855/208628/2297…
Rarres1			GSE13522_WT_VS_IFNAR_KO_SKIN_DN	76/1776	324/20556	4.51386837840612e-16	7.91070309402203e-14	4.57454949674963e-14	11489/11492/12143/12212/12332/12394/12399/12505/12771/12772/12934/13660/13866/14063/14190/14360/14462/16149/16178/16440/16782/16818/16852/16854/16906/17082/18209/18826/19039/19106/19132/19141/19411/19650/20194/20195/20196/20200/20779/21938/22240/26934/54167/56455/57916/66151/66168/66848/67448/69660/70417/71240/74277/74568/76281/76380/78908/80718/80901/98878/105348/107684/114249/210992/218772/2265…
Rarres2			GSE2405_0H_VS_3H_A_PHAGOCYTOPHILUM_STIM_NEUTROPHIL_UP	83/1776	372/20556	4.57454949674962e-16	7.91070309402203e-14	4.57454949674963e-14	11465/12111/12143/12265/12444/12550/12561/12826/12828/12835/12842/12843/13602/14130/14182/14184/14360/14688/14696/14733/16009/16165/16541/16782/16818/16997/17060/17304/17390/17681/17970/18163/18783/18787/18826/20130/20195/20299/20540/20720/20732/20779/21857/23794/30935/53624/54353/56429/56741/58250/59095/65963/69627/69675/74190/75974/77552/94216/101401/105855/107029/108089/109264/109332/110078/20…
Rasal3			GSE2405_HEAT_KILLED_LYSATE_VS_LIVE_A_PHAGOCYTOPHILUM_STIM_NEUTROPHIL_9H_UP	72/1776	298/20556	5.13764047822576e-16	8.57808799847212e-14	4.96048046173522e-14	11489/11492/12143/12306/12442/12522/12826/12828/12978/13014/13036/14360/14375/14582/14766/15354/15366/15979/16551/16592/16668/16765/16818/16832/17121/17345/17390/17524/18113/18209/19249/19348/20135/20779/20963/21366/21923/22417/23834/23965/27276/51944/52033/52276/66197/66468/66910/66977/67629/67849/68026/70218/70466/71653/71924/72415/77011/80986/94216/97165/102857/107995/114249/116972/218581/2265…
Rasef			GSE36476_CTRL_VS_TSST_ACT_40H_MEMORY_CD4_TCELL_YOUNG_DN	70/1776	288/20556	9.45663570314727e-16	1.52630100248797e-13	8.82619332293745e-14	11465/11739/11799/12442/12447/12477/12615/15366/16178/16364/16551/16592/16765/16906/17216/17217/17218/17345/18104/18105/19141/19348/19361/20135/20295/20299/20877/21366/21973/22151/22171/22337/22629/26934/27221/52276/54141/55936/56847/60534/65972/66197/66422/66468/66570/68014/68026/68612/69573/69716/70218/71653/71819/72535/74107/76044/76843/78833/80914/93840/102857/107995/108907/226101/229658/2298…
Rasgrp1			GSE22313_HEALTHY_VS_SLE_MOUSE_CD4_TCELL_DN	77/1776	344/20556	4.44135645965236e-15	6.93711225085056e-13	4.01154777000858e-13	11546/11689/11799/11848/11853/12182/12267/12273/12428/12442/12494/12507/12534/14118/14747/15512/16906/16997/17035/17060/17215/17217/17279/17345/18140/18973/19219/20135/20343/20345/20419/20452/20641/20660/21335/22171/23834/23890/52276/54667/55936/56221/56743/56847/58208/64214/66311/66578/66934/67196/69538/70122/71819/72535/73341/74107/76044/76843/78908/102920/106795/108153/140792/213391/215243/224…
Rasgrp3			GSE19888_ADENOSINE_A3R_ACT_VS_TCELL_MEMBRANES_ACT_IN_MAST_CELL_UP	77/1776	347/20556	7.29984866074594e-15	1.10455835047912e-12	6.3873675781527e-13	11489/11492/12018/12143/12507/12825/12833/12834/12842/12843/13034/13038/13835/13837/13844/13845/13848/13860/14247/14360/14678/14702/14778/15275/15277/15442/15900/16155/16409/16773/16774/16775/16818/16985/17022/17972/19253/20345/20779/20849/20970/21857/22381/23876/24108/26364/26879/54667/56264/56741/57912/57916/58859/66892/67305/69226/71660/71709/71712/71982/74039/74048/74131/76448/102657/105855/1…
Rasl10a			GSE22935_WT_VS_MYD88_KO_MACROPHAGE_UP	72/1776	313/20556	7.90226354888008e-15	1.15947757889931e-12	6.70495088995886e-13	12143/12229/12306/12370/12493/12506/12772/13014/14314/14357/14360/14544/15442/16331/16409/16428/16818/16822/16949/16952/17390/17524/17681/17969/17970/17972/18037/19039/19217/19221/20345/20354/20779/21672/21753/21804/21815/21923/21929/22376/26432/26433/27226/27984/30955/50931/54167/58861/65972/66213/66940/67865/68743/71653/73723/74096/76448/81840/100561/102545/105855/108153/110208/207521/215113/21…
Rasl11b			GSE30962_ACUTE_VS_CHRONIC_LCMV_SECONDARY_INF_CD8_TCELL_DN	69/1776	293/20556	8.33115270846269e-15	1.18645415924636e-12	6.86094928932222e-13	11799/13555/13660/14055/14056/14211/14582/14766/15354/15900/15979/16178/16541/16765/17075/17969/18566/18718/18844/19143/19159/19217/19361/20135/20353/20361/20419/20720/20963/21335/21973/22171/52033/53416/54353/54371/57752/58185/60322/65972/66213/67775/68014/69660/70466/72107/72828/76132/76464/76498/76843/98878/104027/105298/107684/110033/114249/209378/215789/224171/229715/229776/229841/233406/235…
Rassf4			GSE2405_S_AUREUS_VS_UNTREATED_NEUTROPHIL_DN	68/1776	288/20556	1.137621141404e-14	1.57381759047947e-12	9.10096913123198e-13	11799/12306/12333/12334/12428/12447/12615/14055/14056/14582/15366/15979/16765/17219/17245/17345/17524/18209/18600/18602/18751/19348/20135/20419/20501/21973/22151/23965/26934/27276/51944/52033/52276/52392/60530/66140/66204/66468/66977/67448/67839/67849/68939/70218/70466/70645/70747/71085/71653/72415/72480/74107/76464/76843/77011/80986/102920/107769/108907/108912/215113/217316/224171/224674/226519/…
Rbl1			GSE21360_NAIVE_VS_PRIMARY_MEMORY_CD8_TCELL_UP	68/1776	290/20556	1.63572151668372e-14	2.20004543993961e-12	1.27222784630956e-12	11745/12182/12229/12394/12399/12444/12494/12507/12550/12561/12771/12772/13506/13617/13852/13860/14130/14357/15275/15277/16428/16598/16773/16774/16775/16832/17219/18126/19221/19294/20353/20491/20527/20677/20720/20849/21825/21827/26432/26433/56520/57274/59126/65112/66168/66241/68631/72543/74191/74734/76843/78908/78923/104009/106869/117167/207521/228026/228966/229534/233744/234577/237256/269941/3201…
Rbm24			GSE13522_CTRL_VS_T_CRUZI_Y_STRAIN_INF_SKIN_IFNAR_KO_DN	70/1776	304/20556	1.77441423860946e-14	2.32208479549919e-12	1.3427999643531e-12	11465/11489/11492/12143/12332/12333/12334/12394/12399/12477/12522/12766/12934/14360/14582/15985/16178/16364/16525/16592/16656/16818/17075/17119/17219/17857/17972/18566/19012/19217/20779/21815/21844/22240/22379/24063/26377/50934/53614/56791/57783/58205/67759/68119/68151/69660/69716/70082/70417/71733/74107/77619/78923/80884/98396/102545/103841/104027/108960/209378/215748/226154/227612/232370/237256…
Rbm3			GSE40068_CXCR5NEG_BCL6NEG_CD4_TCELL_VS_CXCR5POS_BCL6NEG_TFH_DN	75/1776	340/20556	2.27969288889207e-14	2.90480867579352e-12	1.67977370760468e-12	11501/11848/11853/12143/12306/12333/12334/12505/12531/12550/12561/12772/12934/14130/14360/14425/14702/14733/15248/15979/16419/16420/16421/16818/16852/16854/16952/18104/18105/18163/18600/18602/19057/19132/19143/19217/19219/19249/19331/19335/19650/20130/20195/20527/20660/20779/20849/22029/22240/27984/29810/53614/54667/66151/68279/69660/70082/70450/75345/78923/80901/94176/105348/107684/108670/207839…
Rbp2			GSE10325_CD4_TCELL_VS_BCELL_DN	79/1776	372/20556	4.07458996500293e-14	5.05876015654979e-12	2.92534664154057e-12	11489/11492/11689/11982/12143/12229/12265/12289/12478/12482/12483/12517/12518/12522/12902/12946/13660/14130/14357/14360/15900/15980/15985/16069/16364/16428/16476/16477/16478/16782/16818/17060/17079/17681/17969/18209/18507/18647/18751/18985/19281/19419/20540/20779/20963/22151/22324/51793/53331/54132/54216/54353/54610/56233/56743/58208/66369/66922/69816/70350/70497/71310/72925/74206/79221/98878/100…
Rcan2			FLETCHER_PBMC_BCG_10W_INFANT_PPD_STIMULATED_VS_UNSTIMULATED_10W_DN	73/1776	331/20556	5.1295294186703e-14	6.20929536130039e-12	3.59067059306921e-12	11307/11744/11848/11853/12257/12273/12333/12334/12476/12524/12527/12721/12772/12934/12978/13038/13132/13730/14190/14201/15211/15275/15277/15368/16178/16409/16854/16906/16952/16956/17524/18596/18787/19132/20111/20112/20194/20200/20732/20750/21810/21858/22240/22349/23790/23892/26568/50934/56847/57442/59126/65972/67448/68498/69534/69660/71653/72535/94185/107029/108116/109264/171285/209446/218454/224…
Rcn2			GSE12392_CD8A_POS_VS_NEG_SPLEEN_DC_DN	80/1776	381/20556	5.35783209201252e-14	6.32746902183527e-12	3.65900728235001e-12	11982/12257/12306/12531/12550/12561/12766/12772/12934/13401/14182/14184/14255/15061/16364/16419/16420/16421/16551/16765/16852/17069/17345/18301/18824/19132/19707/19718/20135/20419/20737/20750/20970/21844/21973/22240/52033/52276/54123/54141/56455/56847/57442/58861/66197/66570/67177/67849/67967/68014/68026/68743/69716/70099/71819/72535/80290/104175/110033/110596/208628/215113/215512/216197/218581/2…
Rcsd1			GSE25123_WT_VS_PPARG_KO_MACROPHAGE_IL4_STIM_DN	72/1776	326/20556	7.09140316374149e-14	8.17537479019912e-12	4.72760210916099e-12	11465/11501/11982/12182/12235/12306/12333/12334/12394/12399/12458/12477/12494/12772/13660/13866/15354/15442/16178/16467/16525/16598/16656/16852/17035/17082/17345/17972/18037/18566/19012/19217/20194/20195/20200/21938/21973/22337/22349/22780/27218/54199/54353/58250/65099/66213/66848/68151/69627/69660/71240/71712/74030/74257/77619/97086/98878/100561/104027/105298/105348/208154/209378/230603/235442/2…
Reck			GSE13522_WT_VS_IFNAR_KO_SKING_T_CRUZI_Y_STRAIN_INF_UP	75/1776	351/20556	1.29927469794681e-13	1.46304374126941e-11	8.46039338197926e-12	11489/11492/12306/12332/12333/12334/12458/12477/12524/12789/12934/13034/13048/13730/14368/14582/15985/16153/16178/16364/16592/16656/16992/17119/17857/17969/18163/18751/19159/19217/19281/20135/20362/21335/21844/21858/22029/22169/22240/22337/22780/24063/27218/54167/56405/57764/57915/58185/58205/65112/67448/67865/68151/69627/70082/70497/71240/76843/77619/78923/107684/108089/109270/208628/209378/2113…
Recql			GSE24634_TEFF_VS_TCONV_DAY10_IN_CULTURE_UP	66/1776	289/20556	1.50513295697257e-13	1.6563304040139e-11	9.57811881709816e-12	11489/11492/12333/12334/12428/12477/12877/13605/14211/14235/14255/14368/15354/16364/16401/16765/16822/16852/18826/18985/19219/19361/19419/20111/20112/20419/20877/21825/21827/21923/21941/23834/52033/52696/54141/54667/55936/66197/66648/67839/67967/69573/70099/71085/71819/76843/78771/94280/97165/108652/110033/114249/114584/215243/218977/225825/236539/240168/240672/244049/269113/272551/319520/321019/…
Reg3gamma			GSE24634_TREG_VS_TCONV_POST_DAY7_IL4_CONVERSION_UP	78/1776	374/20556	1.61642060473128e-13	1.73926857069085e-11	1.00577282072168e-11	11799/12182/12235/12371/12428/12442/12494/12531/12615/12721/12771/13803/14055/14056/14182/14184/14462/15985/16364/16440/16551/16906/17216/17217/17279/17864/17972/18163/18209/18751/19012/19354/19361/20135/20877/22151/22171/23790/30939/52276/52696/54141/55936/56710/60534/66197/66570/66648/66922/67177/67182/68014/68026/68612/69716/72155/74107/76044/76843/107995/108907/109032/110033/114602/170758/208…
Rela			GSE43863_DAY6_EFF_VS_DAY150_MEM_TH1_CD4_TCELL_UP	69/1776	312/20556	2.20262380324406e-13	2.31850096854516e-11	1.34072753240943e-11	11768/12070/12143/12452/12458/12508/12517/12523/12524/12766/12902/12946/13014/13386/13835/13837/13844/13845/13848/14299/14357/14360/14465/14582/15248/16149/16178/16186/16331/16592/16656/16792/16818/17357/17681/18301/18751/18858/19219/20111/20112/20354/20750/20779/22151/22381/24063/56743/58250/63955/71240/72049/80794/81879/93730/97086/105727/114249/207521/215280/217353/231842/235380/238463/241226/…
Relb			GSE2706_UNSTIM_VS_2H_LPS_AND_R848_DC_DN	64/1776	278/20556	2.38410097597767e-13	2.4561312607838e-11	1.42031547505053e-11	12228/12775/13660/14055/14056/14425/15061/15900/15958/16154/16476/16477/16478/16491/16773/16774/16775/16992/17357/17969/18712/18854/19219/19419/19698/20849/21929/22029/22151/22169/26377/27218/54123/54199/54371/56066/57783/58185/59095/60322/67138/67775/71712/73998/74481/75345/98878/106869/108089/109019/192656/207839/209086/216739/226250/231130/231991/240168/240672/319520/320910/321019/434215/10003…
Rell1			GSE10325_CD4_TCELL_VS_BCELL_UP	72/1776	334/20556	2.54175760306999e-13	2.56399798209685e-11	1.48269193512416e-11	11982/12070/12143/12229/12394/12444/12481/12503/12511/12772/13185/14360/14462/15468/16154/16400/16403/16428/16818/16832/16952/17153/17864/18712/18718/18751/19132/19217/19249/19419/20111/20112/20345/20353/20354/20779/20849/20963/21672/21844/21857/21929/22388/53620/54167/54371/56233/57915/58208/60322/67198/67865/70122/75974/79221/98660/103534/107684/108089/109689/210293/215789/216505/225115/226419/…
Relt			GSE18203_CTRL_VS_INTRATUMORAL_CPG_INJ_MC38_TUMOR_DN	60/1776	252/20556	2.82558740991225e-13	2.79214168138676e-11	1.61462137709272e-11	11489/11492/11739/12235/12306/12428/12442/12477/12505/12522/12523/12531/12534/12615/12766/14702/15354/16155/16765/16852/16854/17035/17218/17345/17357/18104/18105/18985/19057/19217/19361/20135/20194/20195/20200/21672/21844/21973/22381/24063/54167/54712/66151/66197/66422/67117/67849/68026/68099/68612/69660/70417/74257/76498/97165/107684/108907/230603/231507/233406
Rem2			GSE24142_EARLY_THYMIC_PROGENITOR_VS_DN2_THYMOCYTE_DN	67/1776	301/20556	3.56265083511542e-13	3.45007106872578e-11	1.99508446766464e-11	12143/12182/12229/12306/12428/12444/12477/12482/12494/12500/12501/12503/12531/12552/12563/12703/12789/14360/14582/15979/16428/16818/16859/17075/17524/18566/18751/18985/19063/20351/20361/20779/21825/21827/21838/22151/23948/27218/51793/54132/54390/54667/56847/58208/65112/66569/66570/67448/67839/68026/68279/70122/72535/72709/74734/75668/80718/83554/104732/105844/105855/109978/228421/238323/240047/27…
Reps1			GSE2405_HEAT_KILLED_LYSATE_VS_LIVE_A_PHAGOCYTOPHILUM_STIM_NEUTROPHIL_24H_UP	74/1776	351/20556	3.85777039227233e-13	3.66261259595738e-11	2.11799158791422e-11	11465/11864/12229/12306/12522/12524/12550/12561/12759/12826/12827/12978/13008/13014/13660/14086/14688/14696/14733/15211/15512/15900/16009/16069/16428/16541/16592/16782/16854/16952/17304/17357/17395/17970/18163/18858/19012/19143/19698/19737/20200/20299/21366/27984/53331/54353/56644/58250/59126/65972/66058/66151/67063/67443/67701/70497/71729/76411/77552/93737/94216/98878/102857/110310/226519/230603…
Rerg			GSE11057_PBMC_VS_MEM_CD4_TCELL_UP	77/1776	374/20556	4.65853118801705e-13	4.33780923314972e-11	2.50843987047072e-11	12182/12273/12478/12494/12507/12518/12524/13038/14118/14130/14747/15275/15277/15368/16918/17079/17119/18507/18600/18602/18783/18788/18844/19204/20375/20540/20661/20677/20692/21898/21941/22151/26364/27226/50914/54216/54610/54635/54667/56619/56847/57442/65963/65972/68339/70420/70536/71310/71653/72535/72925/74039/74096/74191/78892/83691/94176/100561/104001/106572/107769/108089/110078/117167/194126/2…
Rfc2			GSE22886_NAIVE_VS_IGG_IGA_MEMORY_BCELL_DN	71/1776	331/20556	4.80909805928515e-13	4.39351939680353e-11	2.54065557849027e-11	11433/11465/11717/11747/11867/12306/12332/12333/12334/12444/12493/12503/12524/12826/12828/12934/13036/13660/14347/15512/16069/16409/16419/16420/16421/16651/16832/16852/17972/18104/18105/18824/19132/19419/20194/20200/20540/22151/22240/22629/30935/30948/51793/54325/54610/56455/57816/58206/65972/67865/69660/70450/71310/72042/75974/79362/98660/98878/106572/109032/114584/208846/210293/234356/240168/32…
Rflnb			GSE36476_CTRL_VS_TSST_ACT_72H_MEMORY_CD4_TCELL_OLD_DN	64/1776	283/20556	5.64182402226711e-13	5.05883553996618e-11	2.92539023376813e-11	11465/12428/12442/12447/12567/12615/12721/12835/13036/14082/14211/14235/15354/15366/16364/16551/16765/17035/17216/17217/17218/17279/17345/19348/19361/20135/20877/21973/22151/22171/22337/23790/23834/26934/52696/54141/55936/60534/66570/66578/67967/67980/68014/68026/68612/69716/70645/71653/71819/72775/74107/76044/76843/80914/107995/108907/218977/219072/226101/238463/245026/268697/272551/665033
Rftn1			GSE29618_PDC_VS_MDC_DN	77/1776	376/20556	6.20525218767276e-13	5.38192900170616e-11	3.1122266015649e-11	11501/11689/11747/12143/12265/12306/12524/12609/12798/12840/13014/13036/14026/14130/14190/14360/14457/14870/15275/15277/16409/16419/16420/16421/16476/16477/16478/16818/16852/16854/16859/16906/16952/17698/17970/18600/18602/18746/19063/19219/19240/19264/20194/20375/20527/20779/21857/22337/22350/22629/27984/54132/54712/56212/56644/56743/65972/67803/67865/69089/69660/70350/72042/73914/74191/104001/10…
Rfx8			GSE11057_NAIVE_VS_CENT_MEMORY_CD4_TCELL_DN	73/1776	347/20556	6.22445320312981e-13	5.38192900170616e-11	3.1122266015649e-11	11489/11492/11501/12361/12458/12481/12493/12523/12766/12772/13660/13835/13837/13844/13845/13848/14102/16149/16154/16419/16420/16421/16852/16854/16952/17698/17864/18746/20163/20449/21346/21366/22350/22629/22630/26942/27218/27984/30939/53313/54371/56360/60322/63953/67306/67420/71240/72042/73723/74257/80718/98878/102857/109019/109270/109711/114584/171212/208943/211329/215789/216984/238377/239273/240…
Rgmb			KAECH_DAY8_EFF_VS_MEMORY_CD8_TCELL_UP	65/1776	291/20556	6.77771027942163e-13	5.75748652157185e-11	3.32940154076852e-11	11501/11799/12018/12235/12306/12428/12442/12506/12527/12534/12615/12721/12772/12953/13014/13730/14055/14056/14841/15275/15277/15900/16401/16409/16551/16765/16782/16852/16854/16906/16952/17345/18209/18566/18751/19707/20135/20163/20194/20527/21335/21672/21973/21982/22171/22349/23790/23834/26934/27221/56743/67849/67980/68026/71982/73112/97165/106795/107995/108907/110033/216739/218977/226519/233406
Rgs10			GSE23568_CTRL_TRANSDUCED_VS_WT_CD8_TCELL_UP	69/1776	320/20556	7.9064017598785e-13	6.60048229678133e-11	3.81688360821721e-11	11546/11739/12143/12229/12265/12289/12306/12478/12482/12483/12493/13034/13036/13860/14130/14190/14360/15900/15985/16154/16192/16331/16428/16598/16651/16818/16854/16952/17060/17075/17079/17681/17970/17972/18005/18768/18824/18854/18985/19057/20194/20195/20200/20540/20779/20963/21745/22021/22151/26934/30935/50918/56743/56753/56847/65963/65972/67177/68279/72535/102545/106572/208943/213027/231507/2369…
Rgs12			GSE24142_EARLY_THYMIC_PROGENITOR_VS_DN3_THYMOCYTE_DN	66/1776	299/20556	8.04280947711114e-13	6.60055652341901e-11	3.81692653151037e-11	11848/11853/11931/11992/12143/12182/12229/12306/12477/12494/12500/12501/12503/12550/12561/12703/13824/14198/14360/14375/14582/15979/16428/16440/16656/16818/16832/17075/17524/18566/18751/19063/20779/21838/21952/22021/22029/22151/24063/54390/54667/56847/58208/63953/65112/66569/67839/70122/72480/72535/72709/74734/105844/109019/109711/171212/214523/217353/217716/224674/226251/232943/238323/241308/268…
Rgs18			GSE21670_UNTREATED_VS_TGFB_IL6_TREATED_STAT3_KO_CD4_TCELL_UP	62/1776	273/20556	1.06706865745654e-12	8.61124406567426e-11	4.97965373479718e-11	11745/12182/12332/12428/12442/12477/12494/12534/13660/15900/16364/16592/16656/16765/16782/17164/17218/17345/18209/18824/18973/20135/20361/20460/20750/21821/21938/21973/22780/23834/23917/24063/26934/51944/52033/56360/56454/60411/66197/66510/66934/66977/67849/70218/72415/76357/78923/97086/98878/106795/108652/108907/110033/226419/226519/230603/236900/240084/269941/319520/330401/338367
Rgs19			GSE15330_HSC_VS_LYMPHOID_PRIMED_MULTIPOTENT_PROGENITOR_DN	66/1776	301/20556	1.11160276644491e-12	8.79152166877599e-11	5.08390348462883e-11	12182/12394/12399/12494/12505/12506/12766/12772/14064/14190/14425/14702/15275/15277/16408/16409/16419/16420/16421/16551/16782/16906/16952/17215/17217/17218/17345/18209/19132/19361/19891/20195/20196/20362/21335/27984/30939/50918/52276/58250/66151/71240/71982/74107/75345/76044/76464/78923/80901/83490/94176/207839/208943/215449/226519/229731/229841/231507/235442/269941/270906/320707/338367/380711/38…
Rgs4			GSE18804_SPLEEN_MACROPHAGE_VS_COLON_TUMORAL_MACROPHAGE_UP	73/1776	351/20556	1.1257214858821e-12	8.79152166877599e-11	5.08390348462883e-11	11489/11492/11689/12042/12267/12370/12406/12721/12833/12834/12842/12843/13169/13717/14086/14425/16331/16551/16800/16878/17069/17150/18003/18718/19063/19253/20351/20353/20692/20737/20788/21838/21929/22228/22376/23790/23794/24047/27886/54712/56264/65972/66111/66147/67260/67420/67865/67903/72042/74048/74131/75974/76293/78923/94176/97086/101401/102545/104009/104732/105727/109222/207839/209446/210293/…
Rgs5			GSE9650_NAIVE_VS_EFF_CD8_TCELL_DN	71/1776	337/20556	1.20014023156956e-12	9.22393492263464e-11	5.33395658475361e-11	11465/11489/11492/11799/12257/12306/12333/12334/12447/12477/12506/12534/12766/12772/13014/14082/14130/14190/14425/14841/15275/15277/16154/16401/16408/16409/16419/16420/16421/16453/16782/16852/16854/16952/17035/18209/18600/18602/19249/19354/19707/20163/20194/20195/20196/20200/20877/22137/26934/30939/52428/54325/65107/66151/67980/70385/71982/72415/73086/76843/94176/97165/106795/109711/110033/170758…
Rhbdf2			GSE37301_PRO_BCELL_VS_RAG2_KO_NK_CELL_DN	64/1776	292/20556	2.49418263458653e-12	1.84597226116984e-10	1.06747673095323e-10	11546/12333/12334/12477/12524/12534/12934/14062/15985/16154/16331/16491/16525/16782/16885/17035/17345/18209/18751/18824/18973/19132/19159/19217/19219/19249/19707/20452/21938/22240/22324/24063/27218/54712/56233/57783/57915/66213/66953/68151/70099/70417/71240/72828/76142/78771/78923/79221/108960/109019/171285/209378/226519/227120/228790/231672/232370/236930/241308/242248/244049/269941/319520/320910
Rhbg			GSE20715_0H_VS_24H_OZONE_TLR4_KO_LUNG_DN	71/1776	342/20556	2.51619515153262e-12	1.84597226116984e-10	1.06747673095323e-10	11465/12333/12334/12826/12828/13036/13710/13717/13835/13837/13844/13845/13848/14313/14776/15512/15979/15982/16007/16525/16668/16773/16774/16775/16819/16854/16890/16956/16997/17133/17150/17153/17387/17388/17391/18163/19736/20295/20299/20361/20540/20750/21825/21827/21857/21898/22151/23794/27273/27373/52717/53416/55948/56332/65112/66569/66922/67203/68743/69573/72123/73341/80981/94216/101401/104318/1…
Rheb			KAECH_NAIVE_VS_DAY8_EFF_CD8_TCELL_DN	71/1776	342/20556	2.51619515153262e-12	1.84597226116984e-10	1.06747673095323e-10	11465/11489/11492/11501/11799/12018/12306/12442/12477/12505/12506/12534/12766/12772/13730/14062/14425/14841/15275/15277/16401/16409/16419/16420/16421/16551/16765/16782/16852/16854/16952/17035/17345/18209/18824/19249/19707/19891/20135/20163/20194/20195/20196/20200/20527/21335/21672/21938/21973/22171/26934/27984/30939/66151/67849/67980/71982/72415/73112/94176/97165/106795/107995/108907/110033/20783…
Rho			GSE13547_CTRL_VS_ANTI_IGM_STIM_BCELL_12H_UP	68/1776	321/20556	2.75897462344907e-12	1.99387389951349e-10	1.15300432024737e-10	11799/12235/12306/12428/12442/12447/12534/13605/14211/14678/15354/15366/16409/16551/16765/16906/16985/17215/17217/17218/17345/17864/18140/18973/19132/19361/20135/20419/20877/21335/21973/22137/23834/26934/50918/52033/52276/54141/58206/60530/66468/66977/67203/67629/71085/71653/71819/71924/72155/72415/74107/76464/80986/97165/106795/107684/110749/208691/208943/209737/218977/229841/231507/233406/23425…
Rhoa			GSE20715_0H_VS_24H_OZONE_TLR4_KO_LUNG_UP	70/1776	336/20556	3.01893171136855e-12	2.14965696271273e-10	1.24308952821058e-10	11307/11647/12305/12333/12334/12478/12500/12503/12518/12772/12798/12978/13835/13837/13844/13845/13848/14357/15985/16773/16774/16775/16985/17060/17385/18590/18751/18844/19277/20135/20661/20677/22021/23876/26968/56233/58208/58859/59033/59092/67198/67448/67775/67803/67865/68659/68792/69692/70082/70423/74131/76524/94280/97440/98660/102545/103841/108655/109978/207521/217716/226123/226352/231507/231633…
Rhoc			GSE40666_UNTREATED_VS_IFNA_STIM_EFFECTOR_CD8_TCELL_90MIN_UP	74/1776	367/20556	3.88536298154134e-12	2.72651124009031e-10	1.57666903598779e-10	11433/11465/11689/12306/12332/12333/12334/12370/12394/12399/12476/12505/12524/12826/12828/12829/13660/14102/15275/15277/15368/16400/16403/16408/16409/16419/16420/16421/16541/16852/19132/20194/20195/20362/20539/21346/22151/22388/22629/22793/26364/30948/54610/57916/58206/59126/66953/68498/70450/70497/71310/72042/76281/76960/94280/98660/98878/104027/208846/217333/224829/231130/236539/238463/240084/2…
Rhog			GSE14415_INDUCED_TREG_VS_FAILED_INDUCED_TREG_DN	64/1776	295/20556	4.02243537186043e-12	2.78237601007832e-10	1.60897414874417e-10	12070/12182/12229/12394/12399/12494/12505/12506/12615/12934/13605/13660/14055/14056/14062/14425/16154/16408/16409/16428/16782/17217/17219/17857/18005/18209/19217/19219/19650/20195/20196/20354/20491/22137/22240/27218/30939/50918/54167/58185/58250/67420/67849/71085/71982/78923/80901/98878/110749/207839/208943/216739/226519/229731/229776/236930/240672/240754/269582/269941/277360/338367/381293/100041…
Rhoh			GSE3720_UNSTIM_VS_PMA_STIM_VD2_GAMMADELTA_TCELL_DN	68/1776	326/20556	5.82272938493036e-12	3.94879905488657e-10	2.28348561620867e-10	11799/12143/12332/12333/12334/12524/14235/14360/14425/14688/14696/14841/15275/15277/15366/16498/16818/16852/17216/17218/18600/18602/19057/19650/20362/20641/20779/20897/22319/23943/23999/26364/26934/52392/54141/56264/66151/66311/66422/67492/68939/70466/71240/71653/71819/76438/78923/83675/105348/108907/110147/114679/207839/214763/215449/216739/229841/235442/236539/236930/239273/240754/269941/270906…
Rhpn2			GSE21546_SAP1A_KO_VS_SAP1A_KO_AND_ELK1_KO_ANTI_CD3_STIM_DP_THYMOCYTES_DN	74/1776	370/20556	5.87182015596516e-12	3.94879905488657e-10	2.28348561620867e-10	12143/12229/12493/12721/12772/14347/14360/15211/16408/16428/16475/16541/16582/16818/16997/17970/18600/18602/18647/19063/19132/19217/19264/19354/20111/20112/20452/20750/20779/20849/20980/21898/22151/22324/22349/22393/23790/26968/50701/51800/56419/56644/56807/64214/66111/66435/69051/69660/72042/74257/74777/77577/94176/102545/105844/107684/108811/110596/170758/209378/209446/213391/216001/216197/2173…
Rims2			GSE5589_LPS_VS_LPS_AND_IL10_STIM_IL10_KO_MACROPHAGE_45MIN_DN	75/1776	378/20556	6.34100044768397e-12	4.20590742023093e-10	2.43216455527604e-10	11689/12143/12212/12229/12265/12394/12399/12477/12500/12721/14255/14360/14582/15939/15958/16409/16419/16420/16421/16428/16453/16818/16985/17164/18003/18600/18602/18826/19074/19126/19354/20288/20351/20779/21929/22151/22780/23790/53313/53856/54167/54199/54635/56066/56743/58208/58222/66060/66412/67492/67729/68149/69816/73112/74206/74277/74901/78892/83691/109032/110033/170758/208154/209086/214763/216…
Rims4			GSE27241_WT_VS_RORGT_KO_TH17_POLARIZED_CD4_TCELL_UP	63/1776	291/20556	6.51606357295495e-12	4.26361889462809e-10	2.46553756814512e-10	12143/12428/12531/13605/14055/14056/14211/14360/14560/14582/14841/15354/16400/16403/16551/16765/16818/17345/17864/18140/18209/18844/18973/19650/20779/21335/21973/22137/22379/23834/26934/52276/54141/64074/67196/68743/70218/70466/71085/71819/74044/76044/76464/80718/84004/108912/110033/208628/209737/211651/214901/226519/229841/233406/234258/235611/240055/270906/271970/319520/329165/381293/666794
Rin2			GSE39556_UNTREATED_VS_3H_POLYIC_INJ_MOUSE_NK_CELL_UP	63/1776	292/20556	7.6225199009778e-12	4.92109884807127e-10	2.84574076303171e-10	11489/11492/11739/12143/12182/12229/12235/12447/12478/12494/12517/12531/14235/14313/14357/14360/14457/15354/16364/16428/16773/16774/16775/16818/17079/17279/17304/18005/18767/19250/19253/19419/19736/20135/20460/20750/20779/21753/22137/22151/24000/53313/54132/54141/54390/56233/57915/70645/71085/71660/74734/79221/207521/208846/218977/225579/227120/228790/229445/240168/240641/272382/381293
Ripk2			GSE30962_ACUTE_VS_CHRONIC_LCMV_PRIMARY_INF_CD8_TCELL_DN	65/1776	309/20556	1.15713264838597e-11	7.37215300458537e-10	4.26312028352727e-10	12235/12428/12442/12477/12522/12934/13660/15354/15900/16541/16592/17279/17756/17969/18005/18140/18566/19143/19217/19361/20353/20419/20720/21366/22240/23834/26432/26433/51944/53416/53620/54141/54353/54371/55936/56419/57752/58185/60322/60411/60530/67117/67775/67865/69716/72415/72828/76044/76132/76498/76843/80986/94214/98878/102857/104027/107684/110033/211651/224674/226594/229776/235505/319520/338367
Ripk3			GSE2405_S_AUREUS_VS_A_PHAGOCYTOPHILUM_NEUTROPHIL_UP	71/1776	353/20556	1.20013657285273e-11	7.54683283864017e-10	4.36413299219175e-10	11745/11933/12111/12297/12332/12394/12399/12444/12458/12493/12517/12798/12826/12827/13036/14425/14544/14702/15468/15507/15939/16165/16419/16420/16421/16541/16598/16994/17060/17681/17857/18019/19736/20295/20351/20732/20750/21844/21857/21938/22349/23794/24108/30935/53331/53624/56264/57915/58185/58205/59126/65112/66151/67701/72042/74901/77552/94216/98660/101401/105348/109332/114679/207839/208154/237…
Ripor2			GSE40666_UNTREATED_VS_IFNA_STIM_STAT4_KO_EFFECTOR_CD8_TCELL_90MIN_UP	71/1776	354/20556	1.37726108795967e-11	8.5496130614112e-10	4.94401416190652e-10	11433/11465/12018/12143/12235/12273/12332/12394/12399/12447/12476/12934/13660/14055/14056/14360/15275/15277/15368/16400/16403/16409/16491/16541/16818/17164/17219/17681/17970/19204/19419/20163/20195/20539/20779/21346/21844/22240/22337/22629/22793/53418/56212/56807/58206/68498/70450/70497/73723/74048/74568/75345/94280/98878/102545/108116/208228/213391/217333/224829/225825/229841/230088/240168/24096…
Rit1			GSE17812_WT_VS_THPOK_KO_MEMORY_CD8_TCELL_DN	63/1776	296/20556	1.41418609762614e-11	8.66770770215918e-10	5.01230515614327e-10	12235/12297/12428/12534/12609/14211/14702/15985/16401/16440/16765/16890/17217/18037/18751/18783/19419/19718/20354/20527/20660/20877/21366/22137/22171/54141/54199/56419/57442/57915/59033/60530/66111/66197/66435/67420/67888/68732/69745/71982/74107/74127/75345/76044/76281/94176/102857/105855/106572/106869/109332/211914/212706/214901/218977/226977/231672/234356/240168/270084/338367/380711/404710
Rmi2			GSE14699_DELETIONAL_TOLERANCE_VS_ACTIVATED_CD8_TCELL_UP	64/1776	304/20556	1.60528849030879e-11	9.71600858759398e-10	5.61850971608078e-10	12182/12394/12399/12494/12505/13730/14062/14190/14425/15163/15275/15277/15979/16408/16409/16419/16420/16421/16782/16906/16952/17082/17119/17217/17218/17864/18209/19132/19249/19361/20195/20196/20362/20491/20737/50918/52033/58206/58250/66151/71240/71924/71982/78923/80901/83490/94176/110749/207839/208943/215449/215789/219072/226519/229731/234258/235442/269582/269941/270906/320707/338367/381290/10004…
Rnd2			GSE18893_TCONV_VS_TREG_24H_CULTURE_UP	65/1776	312/20556	1.80533449877902e-11	1.07918884482568e-09	6.24066246491512e-10	11433/11747/11987/12289/12306/12332/12506/12934/13803/14786/15507/16069/16419/16420/16421/16440/16498/16822/16852/16854/16952/18301/18824/19132/19159/19219/20194/20200/20531/21346/21938/22141/22151/22240/26364/30948/50918/53331/54132/54371/54610/57916/58205/58206/60322/68799/69627/70082/71310/74206/74761/76142/81840/94280/105348/109689/213391/216197/230972/231440/321019/380711/382639/384009/10004…
Rnd3			GSE7219_WT_VS_NIK_NFKB2_KO_LPS_AND_ANTI_CD40_STIM_DC_UP	73/1776	371/20556	1.83143106247369e-11	1.08143770786556e-09	6.2536670425931e-10	11799/12235/12442/12531/12534/12550/12561/12771/13617/14425/15354/15366/15982/16419/16420/16421/16535/16592/16598/16765/17345/18053/18600/18602/18788/20135/20419/20454/20491/20583/20849/21366/21859/22068/53416/56175/56233/57764/59033/65963/66058/66311/66569/66797/66910/67629/68612/68743/69692/71653/74694/76044/76498/78593/80914/94176/94280/97165/98376/102857/102920/207839/209378/216197/216350/217…
Rnf144a			GSE36078_WT_VS_IL1R_KO_LUNG_DC_AFTER_AD5_INF_UP	70/1776	349/20556	1.91492820553344e-11	1.11711835797505e-09	6.45999876565498e-10	12143/12332/12333/12334/12507/12550/12561/12772/14062/14064/14130/14360/14425/14457/14733/15979/16409/16419/16420/16421/16800/16818/16852/16854/16952/17345/18104/18105/18824/18973/19057/19132/19650/19891/20135/20200/20345/20362/20527/20720/20779/22793/27984/54667/64008/66259/66892/69660/72543/74559/75345/78923/80901/83490/94176/107769/108116/108672/109711/110078/110749/207839/218581/238377/240672…
Rnf181			GARCIA_PINERES_PBMC_HPV_16_L1_VLP_AGE_18_25YO_STIMULATED_VS_UNSTIMULATED_0DY_VACCINATION_INDEPENDENT_UP	88/1776	487/20556	1.97895939473585e-11	1.14072873682273e-09	6.59653131578616e-10	11799/12143/12182/12289/12428/12444/12478/12494/12517/12703/14055/14056/14086/14102/14190/14313/14360/15061/15366/15507/15930/15958/16453/16582/16818/16878/16885/17069/17119/17133/17387/17388/17391/17395/17829/17857/18787/18854/19039/19106/19124/19294/19698/20135/20295/20351/20779/20877/21366/21956/22171/22329/23948/24047/26364/26942/52033/52696/53620/53624/54123/56066/56096/56360/56791/58206/590…
Rnf186			GSE10239_NAIVE_VS_KLRG1HIGH_EFF_CD8_TCELL_DN	62/1776	294/20556	3.08801357462724e-11	1.75907785039354e-09	1.01722800105368e-09	12306/12333/12334/12447/12772/14841/15275/15277/15366/15900/16401/16765/16854/17217/17218/17279/18005/18590/20877/21335/21844/21938/21982/22137/22171/22780/50934/52033/52276/54141/56405/64706/66422/67198/67203/67492/67849/67980/68014/68743/70385/71085/71240/71653/71982/72828/75345/80986/83490/107995/110033/208628/208943/224171/233406/234258/236900/236930/237436/268935/272551/319520
Rnft2			GSE23568_ID3_KO_VS_WT_CD8_TCELL_DN	65/1776	318/20556	4.29654705675385e-11	2.41905591265141e-09	1.39887578591986e-09	11546/12143/12229/12265/12458/12478/12482/12483/12493/12517/12522/12902/12946/13036/13555/14130/14360/15476/15900/15985/16154/16364/16428/16541/16818/16952/17060/17681/17857/17970/17972/18768/18854/18985/19057/19141/20540/20660/20779/20963/22021/27226/30935/50918/56743/56847/59033/65972/66147/67177/68279/71994/72535/72935/74206/102545/208943/213027/223732/231507/239217/241308/272382/338367/404710
Rnls			GSE23568_CTRL_VS_ID3_TRANSDUCED_CD8_TCELL_DN	60/1776	282/20556	4.38361188164921e-11	2.43970675068339e-09	1.4108176170825e-09	11489/11492/11739/11799/12306/12428/12442/12534/12826/12828/13555/13605/14062/14255/15275/15277/16551/16592/16765/16952/16956/17022/17216/17857/17864/18005/18140/18824/19361/20135/20194/20877/21973/22137/23834/24052/26934/52276/56419/60411/67177/67849/68026/68279/68743/71819/76843/80986/94216/94280/100678/107995/108907/109711/110033/224617/229841/231440/231507/233406
Rnps1			GSE5589_LPS_VS_LPS_AND_IL10_STIM_IL6_KO_MACROPHAGE_45MIN_DN	71/1776	363/20556	4.60782664655506e-11	2.53535188893405e-09	1.46612666026752e-09	11744/12143/12212/12228/12442/12517/12826/12827/14026/14360/14678/15985/16453/16476/16477/16478/16818/16859/16952/17387/17388/17391/18080/18746/18826/19074/19354/20345/20419/20491/20779/20849/21825/21827/21844/21982/27214/28109/53620/53856/54199/54610/58222/68339/69692/70450/71310/71982/73112/74277/74568/76843/80986/94176/94216/107684/108912/109270/170758/208154/209086/213956/216197/216739/217304…
Robo1			HOEK_NK_CELL_2011_2012_TIV_3D_VS_0DY_ADULT_3D_DN	87/1776	487/20556	4.78497861915312e-11	2.60324342403814e-09	1.5053865318684e-09	11689/11801/12143/12182/12229/12265/12273/12494/12504/12507/12524/12703/12978/13036/14360/15275/15277/15980/16428/16476/16477/16478/16535/16598/16818/16918/17681/17969/17970/17972/18600/18602/18844/19204/20351/20375/20540/20661/20732/20779/21810/21858/21898/22151/22324/24088/24099/26364/27226/27273/54610/56644/56847/57442/65972/66102/67839/68659/69534/71310/72535/74039/74191/78908/98660/100561/10…
Rpa2			GSE4590_SMALL_VS_LARGE_PRE_BCELL_DN	56/1776	255/20556	5.35729907896126e-11	2.86795893674398e-09	1.65846448221461e-09	11747/12306/12337/12458/12775/12835/13710/14201/14786/15211/16069/16419/16420/16421/16598/16852/16854/17075/18019/18301/18824/19132/19411/20200/20343/20737/21753/21956/22169/53901/54132/54390/57912/66892/69534/71276/71994/73167/74229/76566/80718/94176/108089/213068/216197/216505/218772/224997/226419/229731/245026/245671/380711/384009/665033/100041194
Rpgr			GSE4590_LARGE_PRE_BCELL_VS_VPREB_POS_LARGE_PRE_BCELL_DN	63/1776	305/20556	5.39000956719748e-11	2.86795893674398e-09	1.65846448221461e-09	11489/11492/11801/12143/12370/12452/12481/12493/12507/12552/12563/14026/14221/14357/14360/14841/16364/16419/16420/16421/16453/16818/18596/19240/19249/19250/19419/19652/20361/20491/20779/20963/20969/21858/22778/22780/23876/24000/26364/29810/58859/63953/66940/67865/75974/100532/100678/102566/105298/107684/109689/207521/208154/210293/210992/218121/226251/227120/231440/240168/269855/329165/338367
Rps6ka1			GSE19401_UNSTIM_VS_RETINOIC_ACID_STIM_FOLLICULAR_DC_UP	67/1776	337/20556	7.73952736014531e-11	4.02035371350461e-09	2.32486377484777e-09	11307/12143/12257/12332/12616/12721/13036/14190/14360/14776/15275/15277/15507/16186/16373/16408/16419/16420/16421/16440/16476/16477/16478/16818/17395/17681/18647/19039/19354/20130/20299/20454/20527/20531/20540/20692/20737/20779/20877/21366/22051/23790/23917/23999/26432/26433/53620/53624/54123/55936/57274/58185/65107/67133/67622/69259/72844/74901/94280/102857/106572/110208/170758/230088/233571/319…
Rps6ka2			GSE26495_NAIVE_VS_PD1LOW_CD8_TCELL_DN	67/1776	337/20556	7.73952736014531e-11	4.02035371350461e-09	2.32486377484777e-09	11501/12143/12306/12333/12334/12772/12843/14102/14360/14766/16154/16408/16419/16420/16421/16818/16852/17864/20353/20779/21938/21944/22630/26568/27984/52639/56360/56419/56501/58250/67198/67622/68279/70747/71785/75345/76850/78771/80718/83490/93840/94280/100561/102595/106369/108116/109032/109270/109711/210992/217344/225825/229658/230576/231821/231832/238377/244049/269643/277360/319974/320707/380711/…
Rps6ka5			GSE10325_CD4_TCELL_VS_MYELOID_DN	69/1776	352/20556	7.80489981556038e-11	4.02035371350461e-09	2.32486377484777e-09	11465/11689/11982/12143/12229/12524/12721/12840/12978/13036/13447/13803/14130/14190/14360/14389/15211/15354/15512/15900/15980/16409/16428/16818/17681/17969/17972/18037/18600/18602/20288/20540/20732/20779/20963/21366/22151/22349/23790/26364/53331/54353/54610/54712/56644/56743/56847/57274/57816/64008/65972/68339/70350/71310/71982/72535/72925/74030/74191/100561/102857/106572/170743/194126/217344/218…
Rps6kl1			GSE28408_LY6G_POS_VS_NEG_DC_DN	66/1776	330/20556	8.1973132548615e-11	4.17804113474099e-09	2.41605022248549e-09	11799/11987/12143/12182/12458/12494/12527/12609/12759/12772/12934/13036/14055/14056/14360/15211/15354/16149/16818/16906/17035/17215/18596/18718/18751/19063/19718/20419/20779/21335/21938/21941/22137/22240/22629/24063/26568/27221/53313/54199/55936/55948/58206/66578/67963/69656/70385/70645/71085/71982/72543/76281/80914/107029/109032/109264/114584/216739/219072/223601/225579/228421/238463/269113/3812…
Rpusd1			GSE33424_CD161_HIGH_VS_INT_CD8_TCELL_DN	63/1776	308/20556	8.28963222058835e-11	4.18108325125925e-09	2.4178093976716e-09	11489/11492/11739/12229/12257/12306/12428/12442/12444/12477/12500/12527/12534/12789/12826/12828/14055/14056/14062/14102/14582/16428/16765/17216/17864/18163/18301/19249/19348/19361/20194/20200/20345/20963/21838/21973/22151/26934/53614/54132/54390/56419/64008/67865/67963/68026/80914/80986/94216/94280/100678/105855/107995/108907/109711/110033/110310/224617/231440/235442/238463/268373/320982
Rras			GSE25677_MPL_VS_R848_STIM_BCELL_UP	60/1776	288/20556	1.07654649578306e-10	5.37385374492945e-09	3.10755689504388e-09	11647/12143/12182/12289/12482/12494/12524/12527/12778/12902/12946/14027/14357/14360/15512/16408/16440/16818/17060/17079/18718/18768/18844/19250/19253/20361/20779/22029/22379/22778/24000/27226/28240/54610/54712/59289/66848/67138/67865/68099/68279/68732/70423/71310/72486/73998/74103/106957/109934/170743/207521/213019/217304/226101/231507/235611/246746/269695/270084/319901
Rras2			GSE15324_ELF4_KO_VS_WT_NAIVE_CD8_TCELL_UP	62/1776	303/20556	1.15125320325845e-10	5.68813062263003e-09	3.28929486645272e-09	11443/11603/11799/12442/12507/12550/12561/12772/12842/12843/13175/14733/15366/15958/16409/16419/16420/16421/18566/18806/19221/19411/20111/20112/20135/21788/22169/22393/27373/28240/52276/52463/59058/60411/66208/67399/68612/69151/70358/70450/70737/71240/71242/71653/71709/73086/74205/74257/74354/75345/77630/78177/94214/104318/171095/209446/213027/218772/231832/234582/380686/625638
Rrm2			GSE22886_NAIVE_CD8_TCELL_VS_MONOCYTE_DN	69/1776	356/20556	1.31422207071152e-10	6.36062260668576e-09	3.67817911993394e-09	11689/12143/12273/12306/12332/12609/12721/12978/13036/13038/14130/14190/14360/14389/15211/15368/15512/15900/15979/15980/16598/16792/16818/16854/17970/18053/18844/19204/20195/20351/20540/20779/20963/21810/21858/21938/22319/23790/24088/26568/54712/56360/56644/56743/57274/65972/67963/70536/73914/74030/78771/100561/104001/104009/106572/110173/110208/194126/209446/216197/216739/227612/230514/231821/23…
Rsad2			GSE21360_SECONDARY_VS_QUATERNARY_MEMORY_CD8_TCELL_DN	58/1776	275/20556	1.32595435724952e-10	6.36062260668576e-09	3.67817911993394e-09	12143/12182/12444/12494/13401/13506/14360/15275/15277/16069/16409/16782/16818/16822/18126/18140/18209/18746/18783/20351/20353/20491/20527/20779/20849/21810/21825/21827/22324/24052/30955/57274/58521/65963/66058/66168/66412/72925/76843/77619/78923/94280/98267/104009/106869/110078/193385/223601/226519/228026/237256/238463/244667/269941/320100/320139/333654/665113
Rsu1			GSE2935_UV_INACTIVATED_VS_LIVE_SENDAI_VIRUS_INF_MACROPHAGE_DN	62/1776	304/20556	1.32677175397617e-10	6.36062260668576e-09	3.67817911993394e-09	11489/11492/11766/12182/12212/12306/12333/12334/12394/12399/12494/12505/12550/12561/12766/12772/14064/14130/14425/15979/16155/16401/16408/16409/16419/16420/16421/16852/16952/19057/19132/19219/19249/19891/20200/21938/50918/64008/66168/67492/71240/71982/74277/74568/75345/80901/80981/94176/97165/98682/108670/207839/208943/210801/223601/225825/230603/320707/320982/338367/381290/100041194
Rtl6			GSE15930_STIM_VS_STIM_AND_IFNAB_48H_CD8_T_CELL_UP	61/1776	298/20556	1.59867468159915e-10	7.58337288054305e-09	4.38526312794724e-09	11747/12229/12332/12527/12798/13014/13185/14234/14296/15163/16419/16420/16421/16428/16551/16598/16765/16792/16906/16985/16994/17075/17121/17216/17218/18301/18718/18826/18844/19348/19354/20194/20362/20963/21956/23999/52276/54132/56233/56360/56419/67443/67865/68119/68279/69745/79221/97086/103236/104009/104027/170758/193385/212398/213068/218977/235611/241639/384009/494504/666794
Rtn1			GSE9509_LPS_VS_LPS_AND_IL10_STIM_IL10_KO_MACROPHAGE_20MIN_DN	56/1776	262/20556	1.61315036492345e-10	7.58337288054305e-09	4.38526312794724e-09	11489/11492/12182/12306/12428/12442/12444/12452/12494/13185/13605/14102/14182/14184/14841/15979/16069/16154/16419/16420/16421/16551/16765/16852/17864/18005/19141/20419/20975/21810/22137/24088/51944/60534/66197/66578/66934/67196/67443/68026/68612/68743/70218/70350/70466/70645/71819/76843/108912/192654/213391/227327/229841/269582/381293/404710
Rtn4r			GSE36078_UNTREATED_VS_AD5_INF_MOUSE_LUNG_DC_DN	65/1776	328/20556	1.7100160112475e-10	7.96143992928882e-09	4.60388926105095e-09	11848/11853/12229/12428/12442/12524/12934/13660/14211/14733/15900/16428/16475/16525/17035/17121/17387/17388/17391/17859/18104/18105/18600/18602/18826/19057/19132/19281/20362/21838/22240/50934/51944/52392/58250/65102/66922/67839/70099/70218/70466/71240/72107/72415/74777/76448/76464/80981/83490/94176/98660/98878/100532/108672/108960/214230/214901/229841/233040/240055/276829/320982/338362/338372/404…
Rtp4			GSE21670_UNTREATED_VS_IL6_TREATED_STAT3_KO_CD4_TCELL_UP	74/1776	397/20556	1.86048085102776e-10	8.57947455302518e-09	4.96128226940737e-09	11433/12143/12504/12527/12721/12934/12978/13038/14190/14360/14594/16419/16420/16421/16818/16854/17079/18024/20135/20692/20779/20849/21810/21858/21929/22240/22349/22793/23790/26364/27273/56233/56619/56847/58222/66412/67117/67448/68339/68659/69660/70099/70415/70652/72535/72925/73723/74039/74048/74096/77630/79221/94280/104001/105855/107029/108116/109264/109689/110078/110173/209446/216984/217316/2265…
Runx1			GSE40277_EOS_AND_LEF1_TRANSDUCED_VS_GATA1_AND_SATB1_TRANSDUCED_CD4_TCELL_DN	63/1776	314/20556	1.91753920297815e-10	8.75917435926436e-09	5.06519789465927e-09	11717/11799/12143/12552/12563/12789/13803/14062/14211/14360/15061/15211/16419/16420/16421/16440/16818/16906/17216/17218/17756/18301/18985/19221/19650/20351/20419/20779/22778/23834/52588/53313/54132/56532/57752/66140/66241/66570/68799/70536/72480/72649/74096/74777/76566/76843/78771/98682/106957/108116/216984/217316/219072/226610/231842/234582/235633/238463/243931/244049/268297/268567/320982
Runx3			GSE29618_PDC_VS_MDC_DAY7_FLU_VACCINE_DN	73/1776	390/20556	2.02829491258008e-10	9.17850838010535e-09	5.30768762170487e-09	11465/11501/11747/11931/12143/12265/12306/12507/12524/12609/12798/12840/12978/13007/13036/14026/14130/14190/14360/14457/15275/15277/16178/16409/16419/16420/16421/16818/16852/16854/16859/16885/16906/16952/17698/17970/18600/18602/19219/20194/20351/20527/20779/21857/22350/24088/27984/54132/54667/54712/56212/56644/56743/65972/67865/70350/70536/72042/73914/74191/94176/104001/106572/109689/109711/19412…
S100a10			GSE23568_ID3_TRANSDUCED_VS_ID3_KO_CD8_TCELL_UP	66/1776	337/20556	2.09378624201017e-10	9.38714165167891e-09	5.42833470150784e-09	11603/11801/11992/12143/12306/12477/12500/12501/12503/12507/12511/12527/14049/14102/14357/14360/16400/16403/16419/16420/16421/16453/16498/16765/16818/16832/17035/18301/18566/18596/19249/19354/20111/20112/20194/20200/20345/20351/20481/20779/20963/21838/21938/22029/23943/52563/54123/54390/54667/57783/67865/67963/76566/80914/94176/108116/109711/170758/171212/207521/217353/238463/269855/320982/404710…
S100a11			GSE20715_0H_VS_48H_OZONE_LUNG_UP	66/1776	338/20556	2.38695484942132e-10	1.05069412553618e-08	6.07588507125427e-09	11596/12229/12478/12493/12518/12616/12772/12798/12826/12828/12902/12946/13660/14388/15900/15985/16155/16186/16428/16773/16774/16775/17385/17681/18751/19159/19264/19277/20111/20112/20660/20661/21366/23794/23796/26364/27276/50934/54712/56233/56360/56753/59036/66204/67063/67803/67980/68659/72480/73167/74257/74326/77569/79221/98878/100182/101401/102545/102857/106572/213019/216350/216984/223732/338367…
S100a13			GSE37301_HEMATOPOIETIC_STEM_CELL_VS_CD4_TCELL_UP	66/1776	338/20556	2.38695484942132e-10	1.05069412553618e-08	6.07588507125427e-09	11689/12143/12306/12428/12442/12505/12522/12772/12978/13555/13605/13733/14130/14190/14360/14544/15366/15900/16178/16551/16818/16819/17119/17345/17395/18844/18854/19204/20200/20361/20460/20779/20849/21745/21810/21973/30955/53313/54353/60530/68743/69716/71085/71240/71653/76044/76843/76850/79362/83490/100561/106572/110078/208943/209737/213391/215113/217304/229841/231821/233406/235611/246746/270906/2…
S100a6			GSE26495_NAIVE_VS_PD1HIGH_CD8_TCELL_DN	66/1776	339/20556	2.71922613817188e-10	1.18617053702957e-08	6.8593091773705e-09	11501/12143/12306/12333/12334/12394/12399/12772/14102/14360/14425/14582/14766/16154/16408/16818/17864/18003/20353/20527/20779/21938/22630/23849/26568/27984/52639/56360/58250/66775/67198/67622/68279/71240/71785/75345/76850/78771/80718/93840/94280/100561/101351/102595/106369/108116/109032/109270/109711/207839/208177/210992/217344/229658/238377/244049/269132/269643/319974/320707/326618/380711/381290…
S100g			GSE11057_NAIVE_VS_EFF_MEMORY_CD4_TCELL_DN	61/1776	302/20556	2.80672200265027e-10	1.21340606578863e-08	7.01680500662567e-09	11489/11492/12228/12306/12332/12361/12458/12523/12759/12766/12772/14102/16149/16154/16419/16420/16421/16565/16852/16854/16952/17864/17972/20195/20449/20527/22629/26942/27984/30935/30939/54371/54712/60322/67306/67420/71240/72042/73723/76438/76850/80718/97440/109019/109270/109711/114584/210808/215789/216984/225825/233552/240672/277360/320707/326618/338362/338367/381290/404710/667742
Sall4			GSE42088_UNINF_VS_LEISHMANIA_INF_DC_24H_UP	61/1776	303/20556	3.2240095925796e-10	1.38147384489119e-08	7.98869633559546e-09	11717/12257/12273/12371/12394/12399/12493/12524/12609/14130/14247/14457/14778/15979/16154/16331/16401/16409/16419/16420/16421/16453/16476/16477/16478/16498/16535/16598/16859/17119/18003/18751/19219/20491/21898/30935/56644/56847/68014/69089/71699/72042/72535/74206/76357/78892/83691/94176/97165/103236/110173/171212/213391/214230/216984/225651/236900/319430/319520/320982/665113
Samd9l			GSE2405_0H_VS_12H_A_PHAGOCYTOPHILUM_STIM_NEUTROPHIL_UP	66/1776	341/20556	3.52146641954605e-10	1.49133708270179e-08	8.62400626097692e-09	11766/11933/12332/12394/12399/12444/12493/12506/12775/12798/13660/13803/14425/14702/15939/15958/16364/16419/16420/16421/16453/16598/18019/18854/19217/19221/19698/20343/20351/20737/20849/21938/22169/22379/30948/54123/56470/57757/57816/58185/59092/65106/68339/72042/72554/73167/74048/74096/76438/76448/76566/80290/98878/104009/108723/109689/109711/110596/171212/207839/211914/215449/244867/320484/3288…
Sash3			GSE6259_33D1_POS_DC_VS_CD4_TCELL_DN	64/1776	326/20556	3.54200257147266e-10	1.49133708270179e-08	8.62400626097692e-09	11433/12143/12182/12274/12483/12494/12504/12517/12523/13617/14360/14457/14747/15275/15277/16419/16420/16421/16513/16818/16822/16859/17970/18751/18844/19141/19419/20779/21858/21929/22329/26432/26433/54635/56807/66058/66569/66775/74191/74734/74761/103534/109828/170743/192654/213027/213956/216739/217303/217304/227671/229445/233571/234086/235380/235611/240168/241226/246746/270084/319520/319901/353211…
Sbk1			GSE25088_WT_VS_STAT6_KO_MACROPHAGE_IL4_STIM_DN	63/1776	320/20556	4.31024028924593e-10	1.79915374832145e-08	1.04040282843867e-08	12070/12442/12534/12902/12946/14055/14056/14368/14389/15366/16069/16551/16952/17219/17279/17345/18005/18973/19348/19361/20135/20196/20501/20897/21973/22151/22171/22381/23965/26934/26942/27221/30939/52696/54141/56847/67839/68026/69716/69816/70450/70645/71653/72155/72535/74107/76044/76498/76560/76843/78833/81896/94185/97165/107995/108907/211914/218977/233406/236539/268697/381293/673094
Scamp5			GSE9650_NAIVE_VS_MEMORY_CD8_TCELL_DN	70/1776	374/20556	4.79254199986967e-10	1.98337507379222e-08	1.14693312817394e-08	11489/11492/12143/12306/12333/12334/12444/12477/12505/12511/12567/12766/12772/13730/14062/14130/14190/14296/14360/14462/14733/14841/16154/16401/16409/16419/16420/16421/16476/16477/16478/16598/16765/16818/16852/16952/17857/18712/19057/19249/19893/20194/20195/20196/20200/20660/20779/21672/21929/21938/21952/23849/27984/30939/53614/54204/64008/66151/70082/71889/71982/73086/94176/97165/103710/108116/2…
Scaper			GSE29618_BCELL_VS_MDC_DN	65/1776	336/20556	4.88997271203774e-10	2.00654642980396e-08	1.16033250794116e-08	11465/11501/11747/11867/11931/12306/12332/12609/12721/12772/12934/13014/13036/13132/14255/14678/14870/16409/16419/16420/16421/16456/16598/16852/16906/16985/18000/18600/18602/18746/18826/19085/19132/19240/20194/20200/20345/20351/21810/21857/22240/22349/22388/23790/27984/56212/65972/67198/67771/67865/68339/71653/72042/73086/78908/104001/106572/109689/211914/226101/238455/238463/239217/320982/630146
Scara3			GSE21774_CD62L_POS_CD56_BRIGHT_VS_CD62L_NEG_CD56_DIM_NK_CELL_UP	64/1776	329/20556	5.24516035998735e-10	2.13420726580326e-08	1.23415537882055e-08	11647/11745/11982/12143/12306/12507/12524/12766/12772/12789/12978/13132/13803/13866/14182/14184/14360/14425/14733/15442/15900/16007/16582/16818/16819/17357/17969/17972/18113/18163/19217/20195/20343/20345/20375/20660/20779/21857/22151/23796/24099/26879/50701/54667/69051/71492/71712/71994/74048/78560/83490/107769/170743/207839/208154/211187/213391/215113/219134/226251/231507/233571/236539/320982
Scgn			GSE37416_12H_VS_24H_F_TULARENSIS_LVS_NEUTROPHIL_UP	69/1776	368/20556	5.88775240051491e-10	2.3585373918756e-08	1.36387953268312e-08	11489/11492/11501/11717/12143/12394/12505/12508/12821/13036/13038/13048/13169/14082/14360/14678/15442/16440/16818/16885/17357/17857/18854/19057/19106/20135/20200/20343/20375/20779/21335/22324/24099/26364/26432/26433/26942/27984/51793/53313/56470/56501/58208/58244/66102/67260/67399/67803/74131/74206/78892/83691/101985/104009/107769/109032/114584/215113/219072/226101/227120/230088/235442/236082/239…
Scml4			GSE32533_MIR17_KO_VS_MIR17_OVEREXPRESS_ACT_CD4_TCELL_UP	60/1776	300/20556	5.8939079805235e-10	2.3585373918756e-08	1.36387953268312e-08	11433/12143/12267/12517/12524/14130/14360/14582/15275/15277/15900/16331/16818/17969/17970/18768/19264/20375/20491/20737/20779/21938/22151/22319/22388/22629/22778/23917/50934/54353/54610/54667/56532/57757/57912/67182/67771/67849/70350/70450/71310/71653/72042/72828/73914/74206/75974/76142/83490/107769/192654/208943/209446/210293/213391/216984/230576/236082/320484/320982
Sctr			GSE29618_MONOCYTE_VS_PDC_UP	80/1776	455/20556	6.31994086182205e-10	2.50829128302806e-08	1.45047823058211e-08	11689/12143/12182/12257/12273/12333/12334/12494/12505/12507/12524/12978/13007/13038/14118/14130/14190/14360/14457/15275/15277/15368/15442/15980/16409/16419/16420/16421/16818/16854/16952/17698/17970/18600/18602/18746/19264/20194/20195/20375/20491/20527/20540/20779/21366/21857/21858/21898/21938/21944/22350/24088/27226/27984/52588/56644/56743/56847/57912/68659/70536/72535/73914/74030/74191/78892/789…
Scube1			GSE25088_WT_VS_STAT6_KO_MACROPHAGE_DN	66/1776	346/20556	6.63930479024147e-10	2.61361900767067e-08	1.51138645631513e-08	12143/12274/12442/12534/12816/12818/13132/14055/14056/14235/14360/14368/14389/16551/16818/16952/17279/17345/18005/18163/18826/19348/19353/19361/19744/20135/20501/20779/21973/22151/22171/23794/23965/27221/52696/54141/56847/66468/68026/68339/69716/69816/70450/70645/72535/76843/78833/80914/81896/94176/94185/101401/108907/109828/209737/218977/226419/233406/236539/238463/268697/268930/319520/381293/66…
Scube3			GSE39110_UNTREATED_VS_IL2_TREATED_CD8_TCELL_DAY3_POST_IMMUNIZATION_DN	60/1776	301/20556	6.7534519784831e-10	2.63711407095284e-08	1.52497302739941e-08	11465/12235/13660/13866/14235/14688/14696/15354/15366/15368/16153/16178/16852/17279/17387/17388/17391/17864/18973/19159/19891/20353/20460/21858/21983/22151/22171/51944/53416/56405/56501/58206/60530/67196/70218/70377/70466/71085/71653/71924/72155/72828/76132/77619/98660/98878/105298/171286/218581/228421/231821/232943/238328/239273/240641/271849/272551/276829/319520/404710
Sdc1			GSE34156_NOD2_LIGAND_VS_TLR1_TLR2_LIGAND_6H_TREATED_MONOCYTE_DN	67/1776	354/20556	6.94573000450471e-10	2.69049797454494e-08	1.55584352100906e-08	11465/11747/11982/12143/12267/12332/12476/12507/12524/12721/14130/14360/14688/14696/15442/16773/16774/16775/16818/16854/16859/17524/17969/17970/17972/18780/18792/18844/19159/19204/20288/20350/20779/21810/21857/22337/23790/24088/26364/26377/56501/65972/66102/68498/68659/70652/74030/76044/102595/103710/104009/106572/108151/110208/114584/171285/209446/210808/215113/216739/218454/218877/226101/235380…
Sdc3			GSE26030_TH1_VS_TH17_DAY15_POST_POLARIZATION_DN	66/1776	347/20556	7.52159840309864e-10	2.8676834226617e-08	1.65830515973828e-08	11489/11492/11603/11739/11745/11747/12523/12609/12772/12934/13014/14190/14388/15442/16832/16852/16854/16859/16952/17035/17345/17524/17857/17969/18600/18602/18844/19132/20200/20288/21346/21810/21844/22240/22349/26934/50934/58185/66775/67775/67865/68099/69136/70536/74096/74568/76117/94185/102545/106572/108670/110208/213068/213391/216984/226419/226594/227120/231507/233571/234582/235611/320707/321019…
Selenom			KAECH_DAY15_EFF_VS_MEMORY_CD8_TCELL_UP	66/1776	347/20556	7.52159840309864e-10	2.8676834226617e-08	1.65830515973828e-08	11465/11501/12143/12182/12306/12458/12478/12483/12494/12504/12524/12527/12772/13730/14027/14130/14360/14425/14678/15275/15277/15476/15512/15900/15985/16149/16491/16541/16782/16792/16818/16854/16952/17035/17060/17079/17681/18209/18751/18844/18985/19057/19691/19737/20163/20779/20877/20963/21923/21941/50918/52276/56743/56847/59033/70099/72535/94176/109270/110033/207839/225115/226519/235611/241226/10…
Selenon			GSE3565_DUSP1_VS_WT_SPLENOCYTES_UP	54/1776	258/20556	7.66265423023355e-10	2.89863842053054e-08	1.67620561286359e-08	12212/12394/12399/12505/12772/13730/14064/14130/14190/14747/16155/16401/16408/16409/16419/16420/16421/16854/16952/17082/19063/19132/19891/20163/20527/21938/22780/23948/26364/30955/50918/66412/67260/70747/71240/71982/74103/74277/74568/80901/94176/107684/171285/208943/215449/217344/225825/230603/240047/320707/320982/338367/381290/100041194
Sell			GSE34156_TLR1_TLR2_LIGAND_VS_NOD2_AND_TLR1_TLR2_LIGAND_24H_TREATED_MONOCYTE_UP	67/1776	355/20556	7.85447910285094e-10	2.94816959813986e-08	1.70484817736299e-08	11465/11747/12143/12267/12332/12476/12507/12524/12721/12978/14130/14299/14360/14688/14696/15368/15442/15979/16818/16854/16859/17524/17969/17970/17972/18792/18844/18858/19159/19204/19353/20288/20779/20963/21810/21857/21898/23790/24088/26364/26377/56470/56501/56619/56743/65972/66102/68339/68498/74030/94176/102595/106572/109019/114584/210808/217304/218454/224674/226101/232790/235380/235611/241639/24…
Selplg			GSE21670_STAT3_KO_VS_WT_CD4_TCELL_TGFB_IL6_TREATED_DN	66/1776	348/20556	8.51539368422866e-10	3.17165663223347e-08	1.83408479352617e-08	11433/11744/11801/11982/12504/12507/12527/13038/13506/14190/16419/16420/16421/17079/17524/17698/18024/20135/20288/20660/20692/21745/21810/21858/21898/22350/22421/22793/23943/26364/27273/50918/54635/56619/56847/63953/67865/68339/68659/69534/69660/70099/72535/72925/74048/74229/75345/78771/104001/107029/109264/109689/109711/110173/193385/209446/215280/217316/224674/226594/226610/241226/241452/244049…
Sema3d			GSE14415_TCONV_VS_FOXP3_KO_INDUCED_TREG_DN	57/1776	281/20556	9.07798572199629e-10	3.35538983709206e-08	1.94033282607554e-08	11799/12235/12428/12442/12534/12615/12721/14211/14841/15163/15354/16551/16765/16885/16952/17215/17216/17219/18140/20135/20419/21335/23790/26934/27226/52033/52276/53607/60530/66422/66468/66922/66977/67629/69716/70747/71819/72107/73167/73914/74107/76044/76464/76843/80718/100678/108670/208628/209378/209737/218977/223601/231507/233406/236900/269582/381293
Sema3f			GSE22886_NAIVE_VS_IGM_MEMORY_BCELL_DN	66/1776	349/20556	9.63403583735579e-10	3.53393950943006e-08	2.04358335943911e-08	11433/11465/11717/11739/12306/12332/12333/12334/12444/12493/12826/12828/13036/13660/14130/14389/15512/16154/16409/16419/16420/16421/16592/16832/16852/17218/17972/18104/18105/18824/19106/19132/19253/20194/20454/20540/21938/22151/23999/30935/51793/52639/54325/54610/58206/65972/66111/67865/71310/72042/75974/79362/98660/98878/100561/106572/109032/208846/210293/216197/227612/229534/234356/239273/32101…
Sema3g			GSE46606_IRF4_KO_VS_WT_UNSTIM_BCELL_DN	67/1776	357/20556	1.00246019575688e-09	3.64955809613145e-08	2.11044251738291e-08	11433/12143/12182/12212/12494/12609/12826/12827/13660/13835/13837/13844/13845/13848/14102/14360/16186/16453/16570/16818/16819/17387/17388/17391/18034/18037/19697/19698/20299/20351/20527/20531/20779/20897/20963/21929/21956/22029/22421/27801/28240/30955/53611/54123/54419/56360/57783/64654/66522/67666/71240/71982/73112/73914/74190/74194/74277/93730/94216/98878/208748/212518/216739/217344/224997/2384…
Sema4a			GSE36888_UNTREATED_VS_IL2_TREATED_TCELL_17H_UP	61/1776	312/20556	1.08216788236432e-09	3.91034096000599e-08	2.26124632135828e-08	11931/12265/12524/12527/13835/13837/13844/13845/13848/13860/14594/14778/15211/16419/16420/16421/16592/16765/16854/16859/17079/17524/18000/19063/19141/20111/20112/21858/21922/22722/23890/24099/50934/54610/58909/59001/66569/67623/69089/69534/70652/71240/71310/78248/78908/102545/107029/109264/110033/170743/171285/192654/217316/226610/237436/241452/320707/380686/381290/404710/630146
Sema4c			GSE23568_ID3_KO_VS_WT_CD8_TCELL_UP	56/1776	277/20556	1.44931794437147e-09	5.19822036047901e-08	3.0059927735112e-08	11489/11492/11799/12235/12306/12333/12334/12442/12534/12826/12828/12978/14190/15354/16551/16592/16765/16906/17345/17857/18005/18824/19718/20194/20195/21335/21788/21973/22137/23834/26934/30939/52276/52717/60411/66197/67177/67849/68026/68279/68743/69716/76843/80914/94216/97165/100678/106795/107995/108907/218977/224171/224617/231507/268373/338367
Sema4d			GSE45739_UNSTIM_VS_ACD3_ACD28_STIM_WT_CD4_TCELL_UP	65/1776	345/20556	1.51029930811576e-09	5.37710974257095e-08	3.10943975200303e-08	11489/11492/12305/12458/12721/12775/12826/12828/12955/13733/13835/13837/13844/13845/13848/13860/14198/15275/15277/16400/16403/16668/16841/16885/16994/16997/17153/18712/18824/19012/19039/19223/20343/20350/21366/21844/21952/22421/23790/23876/26949/27218/29810/50931/57915/58859/58861/58909/59036/67596/67729/67963/73086/74901/81840/102857/108151/217316/218877/223650/227120/234356/235633/268977/321019
Sema7a			GSE37301_HEMATOPOIETIC_STEM_CELL_VS_RAG2_KO_NK_CELL_DN	59/1776	300/20556	1.60342243594797e-09	5.66698644880297e-08	3.27706775230242e-08	11982/12534/12766/12772/12934/13730/14462/15512/16153/16154/16400/16401/16403/16419/16420/16421/16467/16476/16477/16478/16765/17082/18712/18824/19217/20501/20527/20849/21929/22240/23849/23890/26364/56405/57915/58206/58250/59033/71241/80901/80981/94176/94214/103710/105855/109019/110078/208691/229534/238463/319520/320707/321019/330171/338367/380711/381290/404710/100041194
Septin1			GSE21379_WT_VS_SAP_KO_TFH_CD4_TCELL_UP	62/1776	323/20556	1.68792595886149e-09	5.83781249486237e-08	3.37585191772297e-08	11636/11858/11987/12111/12182/12406/12494/12759/12766/12826/12827/12828/13132/13386/13511/14062/14064/14086/14130/14182/14184/14230/16419/16420/16421/16475/16668/16819/19126/19281/21788/21838/22051/23796/24117/50934/51800/54648/56807/59033/64143/69675/70420/74127/74190/74194/75974/76411/78560/94176/94216/105844/114679/116972/210293/211914/214230/219134/231633/232370/239273/338367
Septin2			GSE39820_IL1B_IL6_VS_IL1B_IL6_IL23A_TREATED_CD4_TCELL_DN	62/1776	323/20556	1.68792595886149e-09	5.83781249486237e-08	3.37585191772297e-08	11546/11636/11744/11801/11864/12332/12458/12505/12507/14049/14425/14688/14696/16178/16592/16997/17022/17524/17970/18590/18787/19124/19132/19219/19419/21366/21983/50701/54371/54667/56016/56360/56405/58208/60322/64706/67305/68678/71240/71878/72123/74048/78771/102857/107684/207839/216739/224997/226594/234577/238328/238463/239273/240084/240168/244049/246154/268935/268977/319520/321019/100041194
Septin8			GSE7852_TREG_VS_TCONV_LN_UP	62/1776	323/20556	1.68792595886149e-09	5.83781249486237e-08	3.37585191772297e-08	11689/12458/12522/12524/12772/14062/14190/15275/15277/15900/16364/16782/17082/17119/17181/17279/17524/17969/17972/18209/18824/19012/19249/20362/20448/20527/20652/21938/23849/23917/26377/27218/50918/53313/54199/56233/57764/57915/67306/67623/67731/68151/69660/71240/72828/79221/97086/107684/108153/108811/109332/215748/226519/229534/237256/238377/240960/241226/242248/319520/320782/100041194
Serpina6			GSE21063_CTRL_VS_ANTI_IGM_STIM_BCELL_NFATC1_KO_16H_UP	58/1776	293/20556	1.70578180619339e-09	5.85772730892793e-08	3.3873681257741e-08	11636/12182/12361/12494/12506/12721/12766/12772/12816/12818/13660/14102/14688/14696/15939/16154/16155/16476/16477/16478/16598/19250/20111/20112/20194/20196/20345/20531/21857/21983/22051/22228/23790/24000/24099/27373/30955/56470/67133/67963/73723/74048/74342/76132/98878/103511/104001/104318/170721/193385/209086/214189/215748/224022/230972/320982/330723/338372
Serpinb1			GSE7509_UNSTIM_VS_IFNA_STIM_IMMATURE_DC_DN	63/1776	331/20556	1.7731806741396e-09	6.00436189239503e-08	3.47216301088519e-08	11987/12143/12265/12500/12501/12703/12721/13803/14360/14688/14696/15061/15442/15930/15958/16408/16818/17119/17857/18566/18783/20354/20361/20779/20849/20970/21815/21838/22329/23790/23943/24088/24108/30955/50931/54167/54199/54667/66892/71785/74481/74568/75345/78771/78923/80901/101985/105855/107684/108670/108960/109032/209086/217303/229445/239743/244049/269941/320707/338367/381290/100038882/100041194
Serpinb10			GSE24142_EARLY_THYMIC_PROGENITOR_VS_DN2_THYMOCYTE_UP	71/1776	393/20556	1.77328325198779e-09	6.00436189239503e-08	3.47216301088519e-08	11745/12143/12229/12444/12505/12524/12766/12772/12978/14130/14190/14360/14462/14582/15939/16155/16178/16401/16409/16419/16420/16421/16428/16818/16952/17079/17969/18783/18844/19057/19124/20130/20660/20677/20779/22324/50701/50918/54353/54667/58208/58521/59126/64008/64214/66412/67865/74048/75974/76566/94176/98682/103511/106572/109689/110310/192654/209378/209446/210293/210992/216892/217303/219134/225…
Serpinb2			GSE42088_2H_VS_24H_LEISHMANIA_INF_DC_UP	60/1776	309/20556	1.94918745241502e-09	6.51023877553959e-08	3.76469817668543e-08	11689/11717/11739/12182/12257/12273/12493/12494/12504/12524/12798/13038/14130/15211/15368/15979/16409/16419/16420/16421/16476/16477/16478/16498/16535/16598/16792/16859/16985/17069/17524/17859/18824/19063/20345/21335/21810/21858/30935/55948/56847/57816/58521/69089/71699/72042/72535/74131/78892/83691/97165/109689/213391/216984/225651/233552/236900/319430/320982/665113
Serpinb7			GSE10273_HIGH_IL7_VS_HIGH_IL7_AND_IRF4_IN_IRF4_8_NULL_PRE_BCELL_DN	58/1776	294/20556	1.94957584149781e-09	6.51023877553959e-08	3.76469817668543e-08	11801/12390/12507/12534/12615/13860/15163/15366/15512/16149/16331/16401/16476/16477/16478/16551/16598/16859/17060/17357/17698/17876/18751/18824/19419/20361/20362/20963/21335/21929/22349/22350/56419/58208/66468/67839/68612/69089/71653/74142/74682/77630/103236/108907/109978/110078/114249/212706/218977/219072/223970/226352/229841/231633/240168/242248/269855/338367
Serpine1			GSE28726_NAIVE_CD4_TCELL_VS_NAIVE_NKTCELL_UP	61/1776	317/20556	2.0632672645844e-09	6.72914925773708e-08	3.89128829443697e-08	11489/11492/12500/12506/12527/13014/13730/14055/14056/14086/14582/14678/16364/16773/16774/16775/16822/16997/18024/18566/18788/18824/18985/19132/19411/19744/20195/20539/20720/20907/21340/21672/22029/22151/22388/22793/24063/26942/54167/55936/56212/56455/66249/66922/67865/72554/74205/74326/94280/99512/106572/114584/208846/216984/218772/238463/240672/268977/320707/338372/381290
Serpine2			GSE3565_CTRL_VS_LPS_INJECTED_DUSP1_KO_SPLENOCYTES_UP	61/1776	317/20556	2.0632672645844e-09	6.72914925773708e-08	3.89128829443697e-08	11766/12306/12394/12399/12493/12505/12772/12978/14064/14130/14425/16155/16401/16408/16409/16419/16420/16421/16852/16854/16952/17082/17164/19063/19132/19219/19249/19891/20194/20200/20351/20527/21938/22780/26364/50918/59033/64008/66412/67260/67492/70747/71240/71982/75345/80901/80981/83490/94176/108670/171285/192656/207839/208943/217344/320707/320982/338367/381290/665113/100041194
Serpinh1			GSE20366_CD103_POS_VS_CD103_KLRG1_DP_TREG_DN	57/1776	287/20556	2.07072127096825e-09	6.72914925773708e-08	3.89128829443697e-08	11864/12212/12265/12401/12531/12772/13008/13036/13386/14190/14425/14747/15442/16906/17075/17829/18826/19141/19650/20200/20257/20299/20682/52331/57916/58861/66151/66213/66259/70451/71240/71529/73086/74257/74277/76380/78923/80901/83436/100532/106869/114249/207839/208117/213391/216725/225187/233040/235505/237360/241035/243931/269941/319520/380711/382639/100502766
Sfn			GSE40274_CTRL_VS_FOXP3_AND_EOS_TRANSDUCED_ACTIVATED_CD4_TCELL_UP	57/1776	287/20556	2.07072127096825e-09	6.72914925773708e-08	3.89128829443697e-08	12143/12265/12394/12399/13175/14190/14360/14702/14870/16491/16513/16565/16598/16818/17082/18647/19419/19650/20163/20200/20288/20343/20652/20661/20779/20970/21973/26364/52463/56066/56791/66058/66241/66468/67260/67731/68732/71819/72415/74039/74734/78771/108670/110596/193385/208228/213068/215789/216739/217124/217303/218121/223601/240168/241639/244049/328833
Sfr1			GSE11961_GERMINAL_CENTER_BCELL_DAY7_VS_GERMINAL_CENTER_BCELL_DAY40_UP	58/1776	295/20556	2.22636123504928e-09	7.18669406673909e-08	4.15587430542533e-08	11931/12333/12334/12826/12827/12830/14733/14841/15979/16408/16476/16477/16478/16498/16852/17119/17121/17133/17219/18000/18301/18600/18602/18712/19212/19650/20200/20353/20641/20737/21335/21346/21753/21929/22151/50934/52033/54667/57757/57816/66241/67182/72107/72415/74568/78771/94216/106707/108912/110749/225724/227327/231672/232370/236930/244049/319622/329165
Sfrp2			GSE10325_LUPUS_CD4_TCELL_VS_LUPUS_BCELL_DN	65/1776	349/20556	2.4495087860573e-09	7.85465002787382e-08	4.5421354973248e-08	11689/11982/12143/12229/12289/12478/12482/12483/12493/12517/12518/12524/12721/13036/13559/13660/14130/14357/14360/15512/15900/15985/16069/16149/16428/16782/16818/17060/17079/17969/18209/18507/18647/18985/19419/20540/20779/20963/22151/23790/51793/53331/54132/54216/54353/54610/56743/58206/58208/65972/69816/70350/71310/72925/74206/79362/98878/106572/207521/217344/224674/226519/240168/242248/272382
Sfrp4			GSE27241_WT_VS_RORGT_KO_TH17_POLARIZED_CD4_TCELL_TREATED_WITH_DIGOXIN_DN	55/1776	274/20556	2.65373763997436e-09	8.45355108733936e-08	4.88846407363697e-08	12289/12297/12504/12703/12739/12740/14027/14375/16154/16832/16985/16994/17133/18209/18718/19294/20195/20345/20361/21815/21858/23943/27373/30948/64074/65112/66892/66940/67448/70737/70747/76142/76438/98660/103534/104318/108670/213027/215113/215819/217316/217353/224674/225579/226101/226519/231672/233011/235633/271970/319520/320982/433022/446101/666794
Sftpd			GSE8515_IL1_VS_IL6_4H_STIM_MAC_UP	57/1776	289/20556	2.7069682711355e-09	8.5667584110053e-08	4.95392886220876e-08	11717/12042/12224/12228/12522/12554/12775/13660/14055/14056/16009/16476/16477/16478/17133/17357/17681/17970/18034/18788/19057/19164/19219/19419/19698/20362/20378/20849/21929/22029/22324/23965/26942/30935/54199/54371/57783/58208/60322/66147/66213/68151/72155/72554/75345/75974/76438/98878/192656/210293/211914/216739/217344/224674/240168/333639/338372
Sfxn3			GSE22589_HEALTHY_VS_HIV_INFECTED_DC_DN	62/1776	327/20556	2.78437353139447e-09	8.75450431104677e-08	5.06249732980813e-08	11987/12273/12274/12394/12399/12444/12703/13169/13447/13660/16476/16477/16478/16822/17060/17069/17079/17164/17181/17857/18596/18854/19039/19143/19204/19331/20449/21808/23796/26432/26433/30935/30939/54123/54199/54667/56066/56619/56847/63953/64654/67138/67420/67775/67839/67963/72535/73998/98878/101985/108670/108811/109270/109828/114249/170743/214763/227120/243931/319430/330267/673094
Sgcd			GSE39110_DAY3_VS_DAY6_POST_IMMUNIZATION_CD8_TCELL_WITH_IL2_TREATMENT_UP	58/1776	297/20556	2.89623716897224e-09	9.00849858232832e-08	5.20937547098705e-08	11489/11492/11739/12332/12428/12477/12522/12534/12772/13660/15275/15277/16178/16551/16782/16852/16854/17121/17279/18005/18209/18566/18854/19039/19331/20419/20460/21335/21858/21923/22780/23834/30955/56419/66213/66468/67629/67865/68743/74568/76044/76843/77011/83490/97086/98396/98878/108672/110749/114249/210808/211651/218581/226519/227120/232943/233406/100038882
Sgo1			GSE24634_IL4_VS_CTRL_TREATED_NAIVE_CD4_TCELL_DAY7_UP	63/1776	335/20556	2.90236633383564e-09	9.00849858232832e-08	5.20937547098705e-08	11546/11799/12428/12442/12531/12534/12833/12834/12877/13036/14425/15275/15277/15366/15512/16178/16401/16551/16765/17216/17219/17279/17345/18718/18792/19348/20135/20295/20354/20877/22021/22137/22151/22171/22228/24047/26934/30939/52276/52696/53416/54141/55936/56221/68026/68612/70645/71653/71819/72042/76843/97165/107995/108907/192654/207839/209737/213391/218977/239273/268697/272551/667772
Sgo2			GSE9650_EFFECTOR_VS_MEMORY_CD8_TCELL_UP	55/1776	275/20556	3.04342025948332e-09	9.38614069835558e-08	5.42775587678555e-08	11501/11799/12235/12257/12306/12428/12442/12447/12506/12527/12534/12772/12843/12953/14841/15275/15277/15900/16364/16401/16409/16453/16852/16854/16859/16952/17035/17082/17345/18566/19707/20194/20195/20196/20720/20877/21335/21923/21973/22137/52276/56743/65107/67849/67980/68026/68743/71819/71982/76843/97165/110033/215449/230145/233406
Sh2d3a			GSE11057_PBMC_VS_MEM_CD4_TCELL_DN	70/1776	390/20556	3.06418345475712e-09	9.39036473919872e-08	5.43019852741768e-08	11801/12143/12229/12361/12444/12481/12493/12500/12501/12507/12511/12523/13835/13837/13844/13845/13848/14026/14360/14462/16419/16420/16421/16428/16440/16818/16832/19057/19159/19419/20257/20449/20779/21672/23943/29810/30948/54135/54167/54204/54667/67305/67666/69259/70122/70370/72480/72844/75974/80720/94214/94280/108147/110033/110596/140743/210293/215512/215789/216739/217353/226419/229534/229776/230…
Sh3bgrl3			GSE35543_IN_VITRO_ITREG_VS_CONVERTED_EX_ITREG_UP	57/1776	290/20556	3.09109021802844e-09	9.41324455075076e-08	5.44342931476706e-08	11799/11987/12361/12442/12531/12534/12721/12778/13555/14235/14841/16765/17218/17345/18005/18792/18973/19039/19249/19652/20350/20460/21335/21340/23790/23917/26934/27214/30939/52276/54141/56233/57442/66468/66570/67042/68612/70099/70466/71819/72155/76044/76982/108151/108907/109242/110033/110749/214901/218877/219072/237436/238463/268930/270906/272551/404710
Sh3pxd2b			GSE26488_CTRL_VS_PEPTIDE_INJECTION_OT2_THYMOCYTE_DN	63/1776	336/20556	3.27717420294249e-09	9.91754843165471e-08	5.73505485514936e-08	11546/11768/11931/12229/12265/12444/12458/12721/13036/13048/13175/14247/16419/16420/16421/16428/16453/16565/16598/16651/16854/16985/17698/18826/19057/19132/19240/19419/20135/20194/20343/20660/20849/22350/23790/23849/27218/50918/57915/72049/74734/75974/100182/103236/104175/108089/108153/110596/193385/208154/210293/214854/226419/235380/238463/240168/268297/338367/404710/665113/667772/100038882/1000…
Shank2			GSE7219_UNSTIM_VS_LPS_AND_ANTI_CD40_STIM_DC_DN	55/1776	276/20556	3.48717199331829e-09	1.04499747300945e-07	6.04294284268164e-08	11501/12182/12332/12394/12399/12477/12494/12524/13660/14049/14190/14425/14702/14766/14841/15442/16491/16906/16985/18003/18037/18140/20163/20449/22029/22377/23890/24099/26432/26433/54353/54667/56360/56743/59126/66168/67865/71240/73914/76438/77577/78908/98878/110078/114679/207839/229776/231507/234356/238377/241226/270152/320707/381290/630146
Shc2			GSE32164_RESTING_DIFFERENTIATED_VS_ALTERNATIVELY_ACT_M2_MACROPHAGE_UP	65/1776	352/20556	3.4962740732658e-09	1.04499747300945e-07	6.04294284268164e-08	11739/11799/12428/12442/12534/12552/12563/12578/12615/12775/12826/12828/12842/12843/13866/14055/14056/14368/16592/16765/16773/16774/16775/16956/16997/17022/18126/18140/18824/19348/19361/20135/20343/20677/20877/20969/21973/22151/23834/23965/26934/52276/54132/56419/59033/60411/67177/67865/68026/68743/71819/80986/94216/100678/105855/107995/108907/109711/110033/231440/231507/233406/238463/268977/6651…
Shc4			GSE40443_INDUCED_VS_TOTAL_TREG_DN	57/1776	291/20556	3.52675945546459e-09	1.04764228732267e-07	6.05823710141157e-08	11933/12332/12934/13038/15061/15979/16419/16420/16421/16852/17698/17972/18301/18712/19286/19361/19718/20345/20451/20481/20660/20849/21346/21838/21858/22169/22171/22240/22350/23943/26364/26913/50931/53620/56233/58176/65972/66151/66570/69259/70466/70645/72844/74096/74901/76566/77056/77619/79221/94280/100678/108670/193385/213068/214763/241230/319901
Shcbp1			GSE24142_EARLY_THYMIC_PROGENITOR_VS_DN3_THYMOCYTE_UP	67/1776	368/20556	3.66546141926314e-09	1.08158825420964e-07	6.25453761211688e-08	12143/12229/12444/12476/12505/12527/12798/12978/14130/14360/14462/16155/16409/16428/16541/16818/16952/17079/17969/18000/18768/18783/18844/19124/19212/20130/20200/20375/20660/20779/21346/22151/22349/50701/50918/54353/54712/56741/58208/59126/63955/64008/68498/69660/74039/75974/76566/94176/103534/106572/110173/110310/192654/209378/210293/210992/216197/216739/216892/217303/219134/225288/226419/231130…
Shisa2			GSE9316_IL6_KO_VS_IFNG_KO_INVIVO_EXPANDED_CD4_TCELL_UP	60/1776	314/20556	3.68570966428316e-09	1.08158825420964e-07	6.25453761211688e-08	11636/11801/12507/12550/12561/12816/12818/13048/14055/14056/14230/14425/15211/16409/16419/16420/16421/16598/16651/16765/16773/16774/16775/16792/18163/18301/18824/18985/21745/21810/21838/21858/21923/22349/22377/23876/23943/27984/53620/54401/56233/56807/58859/66510/66848/67896/67980/68279/74048/77569/79221/104175/106795/109689/110173/171212/207839/217303/227120/239273
Shisa3			GSE15767_MED_VS_SCS_MAC_LN_UP	68/1776	376/20556	3.73096059795795e-09	1.08827175995858e-07	6.29318655077245e-08	11433/11747/12143/12273/12274/13835/13837/13844/13845/13848/14247/14360/14388/15900/16155/16456/16818/17969/18113/18858/19085/19277/20288/20343/20540/20779/21745/21825/21827/21898/22349/26879/54353/54635/56496/56644/56847/59058/64143/64297/66522/67771/67963/71819/72535/72630/74127/75974/76044/76850/94176/94185/102657/105855/106572/109828/170743/210293/214523/233571/240025/276829/319430/319901/320…
Shisa4			GSE369_PRE_VS_POST_IL6_INJECTION_IFNG_WT_LIVER_DN	61/1776	322/20556	3.86092574036732e-09	1.11943727154842e-07	6.47340842696317e-08	11768/12265/12333/12334/12511/12531/12835/12934/13401/13660/14063/14296/14465/14786/15211/16400/16403/16453/16565/17304/17859/18854/19277/20194/21346/22240/22629/26949/27218/30955/50918/55948/56233/56708/57912/67117/67443/67771/67788/68235/74096/76850/79221/80290/94280/98878/102545/103236/108089/208154/212398/215449/216197/240726/245026/268297/320982/338367/665033/666794/100041194
Shisa5			GSE45365_NK_CELL_VS_CD11B_DC_DN	65/1776	354/20556	4.4180280288269e-09	1.27333879259404e-07	7.36338004804484e-08	11501/12042/12143/12505/12524/12721/13803/14313/14360/15939/16419/16420/16421/16453/16476/16477/16478/16818/16878/17133/17357/17395/17698/18600/18602/18712/18787/19159/20345/20353/20354/20375/20527/20539/20779/20963/21857/21929/22151/22350/23790/23794/24063/27984/28109/56619/56644/57783/58250/76448/78923/100561/101401/106572/106878/216835/217304/224109/232431/234094/240672/246746/269941/319520/33…
Shroom3			GSE43955_1H_VS_10H_ACT_CD4_TCELL_WITH_TGFB_IL6_DN	62/1776	331/20556	4.54100203031278e-09	1.30103738643636e-07	7.52355365968981e-08	11801/12111/12143/12507/12517/12772/12826/12827/12842/12843/12902/12946/13038/13169/13401/14190/14221/14230/14360/15958/16007/16153/16541/16818/16952/16997/17069/17082/17972/18113/18301/18566/18826/19039/19085/19698/20135/20195/20354/20451/20720/20779/21346/21859/22151/50934/54123/54371/55985/60322/66058/71994/76560/94216/106957/109711/210801/231507/236900/241226/268977/338367
Shtn1			GSE3982_DC_VS_CENT_MEMORY_CD4_TCELL_UP	62/1776	332/20556	5.12271310474315e-09	1.45906922665684e-07	8.43740981957695e-08	11744/12143/12182/12229/12273/12332/12494/12522/12527/13036/13803/14130/14360/15275/15277/15900/16428/16592/16818/16852/17395/18037/18590/18844/19419/20295/20661/20692/20779/21810/22337/26432/26433/30935/54635/56753/56847/58250/59095/64143/66241/69656/70350/72155/72535/78248/94185/100561/106572/107769/109332/110078/140792/170743/209446/216197/226101/234094/235611/239273/240168/319430
Sipa1l3			GSE40068_BCL6_POS_VS_NEG_CXCR5_POS_TFH_UP	55/1776	279/20556	5.2177649270275e-09	1.47745133196884e-07	8.54370865244269e-08	11867/12143/12394/12399/12772/13175/13185/14360/14841/15248/16364/16453/16818/16859/16878/17121/17279/18019/18566/18854/19039/19057/19348/20419/20779/22151/22381/27984/50918/51944/53313/54667/60411/66468/67492/67629/67775/67865/68612/69259/70417/71085/72844/74044/74568/76498/76843/83490/109711/214230/231821/231832/232370/233406/235442
Sit1			GSE19888_ADENOSINE_A3R_INH_PRETREAT_AND_ACT_BY_A3R_VS_TCELL_MEMBRANES_ACT_MAST_CELL_UP	69/1776	387/20556	5.27476523001176e-09	1.48490774672773e-07	8.58682711862379e-08	12143/12182/12229/12370/12494/12517/12772/12934/13835/13837/13844/13845/13848/14360/14688/14696/15061/15275/15277/15900/15958/16153/16186/16428/16818/16822/17069/17079/17857/18301/18854/19106/19126/19264/20343/20779/20849/21857/21898/22151/22169/22240/22778/24108/30935/53331/54123/56066/56791/58185/66892/67138/67775/67963/71982/73998/74191/74481/74568/75345/83490/108670/109032/193385/209086/21080…
Ska1			GSE37301_HEMATOPOIETIC_STEM_CELL_VS_GRAN_MONO_PROGENITOR_DN	54/1776	272/20556	5.5423675401918e-09	1.54962875172499e-07	8.96109150109452e-08	11465/12229/12332/12978/13008/13660/14582/14688/14696/14702/15442/16154/16401/16428/17075/17164/17304/17395/17698/18712/18824/19249/19419/20195/20200/20660/22350/23849/28240/54390/54401/54610/58206/58861/59092/67260/67306/67729/71310/73086/73914/94176/94214/98878/100532/114249/192654/231821/240168/241226/270084/320707/338367/381290
Ska2			GSE11057_CD4_EFF_MEM_VS_PBMC_DN	65/1776	356/20556	5.56867828996588e-09	1.54962875172499e-07	8.96109150109452e-08	12161/12518/12527/12721/14130/14457/14870/15275/15277/15980/16149/16409/16453/16541/17060/17079/17119/18844/20375/20540/20661/20692/20963/21898/21941/22629/23790/24088/26364/26377/26432/26433/28240/53331/54132/54610/54635/54667/54712/56233/64008/64214/66168/67448/67771/68235/68339/71310/74039/74096/78892/79221/83691/100561/104001/107769/110208/216739/217303/217304/224674/226101/227671/235611/2467…
Skap2			GSE24634_IL4_VS_CTRL_TREATED_NAIVE_CD4_TCELL_DAY3_UP	58/1776	303/20556	6.25405455725104e-09	1.71997159077676e-07	9.94613889751118e-08	11689/11992/12522/12523/12819/13660/14255/14389/14560/15465/16153/16178/16364/16656/16765/16852/16906/16952/16985/17153/18037/18844/20295/20299/21810/22337/22349/26887/27218/30935/54610/55948/56221/58208/59036/66522/67448/67963/69573/71310/76438/94242/98878/102595/104009/105348/108907/109689/110078/192654/211914/213027/213391/224997/225825/235611/238463/100041194
Ski			GSE25087_TREG_VS_TCONV_ADULT_UP	58/1776	303/20556	6.25405455725104e-09	1.71997159077676e-07	9.94613889751118e-08	11489/11492/11747/11931/12143/12306/12370/12458/12477/14064/14190/14360/14462/15512/15939/16364/16818/17698/17864/17972/18826/19650/20501/20539/20779/21938/22350/52504/54353/54667/56233/56455/64143/66435/66848/68764/70350/71729/74107/76464/76594/79221/80914/83490/99512/107684/108116/114584/215449/215789/229731/239273/240672/320139/320253/320707/381290/404710
Sla			GSE32164_ALTERNATIVELY_ACT_M2_VS_CMYC_INHIBITED_MACROPHAGE_DN	61/1776	326/20556	6.29128336401775e-09	1.71997159077676e-07	9.94613889751118e-08	11739/11799/12235/12289/12306/12333/12334/12527/12534/12552/12563/12842/12843/12978/14055/14056/14389/15354/16401/16453/16551/16906/18005/18824/19159/19652/20163/20343/20539/20677/21335/21788/21973/23834/26934/52276/52717/54132/60411/66197/67849/67865/68026/68279/68743/69716/70099/71819/71994/74205/74734/76843/80914/80986/107995/108907/109711/231507/233406/268373/665113
Slamf1			GSE5589_LPS_AND_IL10_VS_LPS_AND_IL6_STIM_MACROPHAGE_45MIN_DN	54/1776	273/20556	6.338935287324e-09	1.71997159077676e-07	9.94613889751118e-08	11433/11987/12018/12182/12442/12494/12775/14026/14055/14056/14747/15512/15985/16453/16952/17387/17388/17391/18003/18746/18788/20288/20491/20641/20720/20969/21825/21827/52276/53313/56454/57915/58250/66197/66311/68743/70450/71240/71712/74901/75974/77011/78892/80901/83691/101985/108089/109019/114679/210293/216197/223601/226251/320394
Slamf7			KAECH_NAIVE_VS_MEMORY_CD8_TCELL_DN	66/1776	365/20556	6.35842450948036e-09	1.71997159077676e-07	9.94613889751118e-08	11489/11492/12143/12306/12333/12334/12444/12477/12505/12511/12567/12766/12772/13730/14062/14130/14190/14360/14462/14841/16154/16401/16409/16419/16420/16421/16476/16477/16478/16598/16765/16818/16852/16952/17857/18712/19057/19249/19893/20194/20195/20196/20200/20660/20779/21672/21929/21938/23849/26364/26934/27984/29810/53614/54204/64008/66151/68026/70082/71982/94176/97165/108116/338367/404710/100041…
Slc12a8			GSE10325_LUPUS_CD4_TCELL_VS_LUPUS_MYELOID_DN	67/1776	373/20556	6.44857809918477e-09	1.7346675086807e-07	1.00311214876208e-07	12143/12229/12273/12524/12609/12721/12978/14130/14190/14360/14389/14457/15211/15275/15277/15368/15512/15900/15979/16149/16409/16428/16598/16818/16854/17524/17969/17970/18844/20540/20779/20963/21810/21858/23790/24088/26364/26568/54610/56644/56743/56847/65972/70350/70536/71310/71982/72535/72925/74030/78892/83691/100561/105348/106572/213391/216197/216739/217344/226101/227612/231821/235380/235611/239…
Slc15a4			GSE23502_WT_VS_HDC_KO_MYELOID_DERIVED_SUPPRESSOR_CELL_BM_DN	62/1776	334/20556	6.50581510251891e-09	1.74039539924843e-07	1.00642443574878e-07	11443/11801/11992/12182/12273/12306/12477/12494/12507/12527/12772/14130/14190/14389/14457/16178/16476/16477/16478/16651/18301/18712/18751/18985/19132/19219/19826/20194/21672/22151/22630/53331/54610/56619/56847/58205/58250/65963/66168/66848/68279/71310/71982/72535/76850/78177/98396/106572/109019/109711/213391/215449/216505/217303/217304/231507/237256/246746/269855/319430/319520/320782
Slc16a1			GSE22196_HEALTHY_VS_OBESE_MOUSE_SKIN_GAMMADELTA_TCELL_DN	61/1776	327/20556	7.09549952864193e-09	1.88771476470792e-07	1.09161531209876e-07	11717/11745/12143/12333/12334/12504/12507/12522/12934/13007/13730/13803/14360/15512/16419/16420/16421/16592/16818/16852/16906/17079/17164/17357/17681/17698/18104/18105/18787/18788/18824/20539/20660/20779/21810/21825/21827/21929/22029/22151/22240/22350/22629/26432/26433/30948/56212/57274/57783/59033/76850/94280/102595/114584/216197/218454/226977/319520/320982/321019/673094
Slc16a5			GSE411_UNSTIM_VS_100MIN_IL6_STIM_SOCS3_KO_MACROPHAGE_DN	56/1776	289/20556	7.23313076978566e-09	1.91381525613673e-07	1.10670853308196e-07	11465/12306/12481/12524/12531/12615/12843/13803/14063/14102/14786/16400/16403/16476/16477/16478/16525/16656/16822/16852/18163/18301/18600/18602/18826/20194/20200/20454/20737/21815/21952/22151/26949/50918/54353/54371/60322/65963/66058/66522/69259/72844/76117/76380/83490/108797/193385/211914/226419/236900/240672/241230/319845/320982/329165/384009
Slc16a8			GSE43955_10H_VS_30H_ACT_CD4_TCELL_UP	64/1776	351/20556	7.698417312432e-09	2.02585525145629e-07	1.17149828667444e-07	11647/11747/11801/12267/12297/12452/12501/12507/12511/12550/12561/12567/12721/12766/12877/13036/15512/15958/16154/16331/16456/16491/16949/16956/17698/17857/17864/17969/18383/18600/18602/18826/18844/18985/19294/19707/20299/20454/20720/20750/20980/21956/22068/22151/22329/22350/22629/23790/54216/54219/55985/56264/58185/58244/66648/67771/69882/70082/73723/213068/217333/224997/235611/238463
Slc25a24			GSE23502_BM_VS_COLON_TUMOR_MYELOID_DERIVED_SUPPRESSOR_CELL_UP	61/1776	328/20556	7.99693601893575e-09	2.09116852795223e-07	1.2092672197989e-07	12444/12477/12524/12527/12772/13860/14027/14130/14190/14457/15275/15277/16153/16192/16400/16403/16476/16477/16478/16852/17075/18301/18712/18751/19132/19219/20194/20200/20350/20540/21346/21938/22141/50918/52392/53331/54371/54610/58206/60322/65112/65963/67305/67963/68279/71310/72828/81840/106572/108151/109270/109711/217304/218877/225724/231507/234577/235380/240672/246746/100041194
Slc25a29			GSE36476_CTRL_VS_TSST_ACT_40H_MEMORY_CD4_TCELL_OLD_DN	58/1776	305/20556	8.03298938866409e-09	2.09116852795223e-07	1.2092672197989e-07	11465/12442/12567/12615/14211/15354/15366/16178/16364/16551/16765/16906/17035/17216/17217/17279/19348/19361/20135/20877/21366/21973/22151/22171/22337/23834/23917/26934/52696/54141/54610/55936/56847/60534/66197/66422/66570/67198/68026/69573/69716/70385/71310/71653/72535/74107/76044/76843/78833/80914/102857/107029/109264/209737/218977/238463/268697/272551
Slc25a4			GSE20715_0H_VS_24H_OZONE_LUNG_UP	63/1776	344/20556	8.45179899790492e-09	2.18842838223827e-07	1.26551001038149e-07	12370/12478/12481/12508/12511/12721/12772/13007/13835/13837/13844/13845/13848/14026/14130/14388/14688/14696/16186/16800/16985/17035/17245/17385/17524/17972/18590/18751/19063/19159/19217/19264/19354/19377/20343/20354/20452/21366/21808/22379/23790/52428/56644/57912/64143/66775/66940/67803/68659/73167/74326/78248/97165/102857/104001/108655/170758/193385/215819/216892/226352/241639/338367
Slc25a43			GSE22886_NAIVE_CD4_TCELL_VS_MONOCYTE_DN	65/1776	360/20556	8.78124699854829e-09	2.26163818973249e-07	1.30784529765613e-07	11689/11982/12143/12273/12306/12332/12609/12721/13036/13038/14130/14190/14360/14389/15211/15275/15277/15512/15900/15979/15980/16409/16598/16818/16854/17969/17970/18053/18844/20195/20351/20375/20540/20779/20963/21858/22319/23790/24088/26364/26568/53331/54712/56419/56644/56743/65972/67399/67963/70536/71982/73914/74030/74205/100561/106572/110173/110208/216197/231821/234094/235380/235611/239217/319430
Slc27a3			GSE1460_INTRATHYMIC_T_PROGENITOR_VS_THYMIC_STROMAL_CELL_DN	63/1776	345/20556	9.48621194643291e-09	2.43027715580043e-07	1.40536473280488e-07	11489/11492/11739/11745/11982/12550/12561/12830/12833/12834/13617/14234/16009/16525/16598/16997/18053/18590/19132/20111/20112/20130/20353/21366/21825/21827/22021/22151/22329/23965/26432/26433/27279/53331/54325/64297/67729/67888/67903/68792/69656/70377/71994/78892/78923/83691/100689/100952/101351/102857/107029/107684/107769/109264/194126/213019/231832/241226/245671/268977/269941/434215/667772
Slc27a6			GSE5679_CTRL_VS_PPARG_LIGAND_ROSIGLITAZONE_AND_RARA_AGONIST_AM580_TREATED_DC_DN	60/1776	322/20556	9.82650593823189e-09	2.50420746067994e-07	1.44811666458154e-07	11501/11739/11747/11801/12267/12306/12406/12507/12508/12522/12759/12798/13642/13730/14182/14184/14230/15507/15930/16007/16476/16477/16478/16592/16765/16852/16952/17035/17304/17395/17524/18019/18596/18647/19141/19212/19223/20163/20200/20750/21366/21973/22171/22381/51793/54132/55936/56743/66058/66197/67865/68026/71660/83554/100129/102857/107995/109270/217333/239273
Slc28a3			GSE32164_RESTING_DIFFERENTIATED_VS_CMYC_INHIBITED_MACROPHAGE_DN	58/1776	307/20556	1.02863806904474e-08	2.60767828812284e-07	1.50795109598181e-07	11801/12143/12228/12477/12493/12503/12505/12507/12511/12721/12772/12978/14062/14102/14357/14360/14462/14733/15958/16069/16419/16420/16421/16818/16832/18163/18712/19219/19354/19707/20194/20200/20779/21753/22029/22376/23790/27373/30939/53614/54390/54667/58244/65963/66058/66241/67963/72480/73086/80914/103236/104318/109019/170758/171212/207521/230514/269855
Slc2a13			GSE45365_WT_VS_IFNAR_KO_BCELL_MCMV_INFECTION_DN	59/1776	315/20556	1.06999793910572e-08	2.69840105268225e-07	1.56041366119585e-07	11739/11799/11931/12070/12442/12447/12476/12615/13835/13837/13844/13845/13848/15354/15512/16419/16420/16421/16656/16997/17216/17345/18005/19141/19348/19361/20353/20445/22381/26432/26433/30939/50701/54141/56419/66977/67196/67849/68026/68498/69716/70218/70466/70645/71878/71994/72155/74107/79362/106795/208748/218581/218977/230145/234258/236930/241226/268977/100038882
Slc2a3			GSE22886_NAIVE_TCELL_VS_MONOCYTE_DN	64/1776	354/20556	1.08329918935861e-08	2.71778998698155e-07	1.57162576694513e-07	12143/12332/12609/12721/13036/14130/14190/14360/14389/15211/15275/15277/15512/15979/15980/16792/16818/16854/17969/17970/17972/18053/18844/19204/20195/20351/20540/20779/20963/21858/21938/22319/23790/24088/26568/53331/54712/56419/56644/56743/65972/67399/67963/68339/70536/71982/73914/74030/78771/100561/104001/110173/110208/194126/216197/216739/227612/228966/231821/234094/235380/235611/239217/244049
Slc34a2			GSE5679_RARA_AGONIST_AM580_VS_AM580_AND_ROSIGLITAZONE_TREATED_DC_DN	60/1776	323/20556	1.10720540981907e-08	2.75156510801349e-07	1.59115702239524e-07	11433/11501/11801/11933/12297/12332/12507/12772/12953/16364/16400/16401/16403/16419/16420/16421/16598/16906/16952/17164/17181/17857/17969/20257/20907/21753/23890/26364/54390/54667/55948/57752/57757/66213/66922/67788/70536/73914/74096/75974/76448/104175/105348/107684/110596/171212/210293/213068/215243/225825/226419/226610/231507/233744/241230/269855/338362/338367/380711/666794
Slc34a3			GSE23502_WT_VS_HDC_KO_MYELOID_DERIVED_SUPPRESSOR_CELL_COLON_TUMOR_UP	57/1776	300/20556	1.11380991567667e-08	2.75156510801349e-07	1.59115702239524e-07	11768/11799/12182/12235/12273/12428/12442/12494/12534/13733/14130/14544/14688/14696/15366/15512/15958/16765/16997/17219/17345/20135/20419/21346/21973/22329/22629/26934/52033/54141/54667/56644/59126/65963/66197/66977/67849/68026/68612/68743/69716/70350/70466/71085/71653/97165/208628/214593/215789/218977/233744/234094/236539/236900/268977/319430/319520
Slc35b3			GSE37533_UNTREATED_VS_PIOGLIZATONE_TREATED_CD4_TCELL_PPARG1_AND_FOXP3_TRASDUCED_UP	57/1776	300/20556	1.11380991567667e-08	2.75156510801349e-07	1.59115702239524e-07	11689/12143/12228/12721/12766/13014/13730/14086/14360/14778/16178/16186/16409/16476/16477/16478/16818/16956/17133/17357/17393/17681/17970/18034/18787/19132/19204/19698/19769/20299/20362/20527/20661/20750/20779/22151/22349/23790/54371/55985/56221/57274/57783/58250/60322/65112/70536/78593/79362/80914/106869/109711/211914/228026/238377/320253/665113
Slc35e4			GSE32986_CURDLAN_HIGHDOSE_VS_GMCSF_AND_CURDLAN_HIGHDOSE_STIM_DC_DN	63/1776	347/20556	1.19272996094101e-08	2.93157282785603e-07	1.69525070590601e-07	12143/12265/12305/12522/12524/12775/13660/14102/14360/16154/16453/16476/16477/16478/16656/16818/16822/17133/17164/17357/17387/17388/17391/17972/18034/18037/18712/19219/19697/19698/20299/20779/21929/21938/22029/22349/23948/24088/54199/54610/56619/57783/58208/64339/67803/70423/71310/71660/71994/77577/98878/102595/108960/208228/213391/216858/224997/226419/240047/240672/241226/319520/100038882
Slc37a1			GSE33162_UNTREATED_VS_4H_LPS_STIM_HDAC3_KO_MACROPHAGE_DN	54/1776	278/20556	1.22415785040141e-08	2.98741551343932e-07	1.72754304783769e-07	12447/14211/14702/16409/16419/16420/16421/16551/16852/17215/17216/17219/17279/17345/18104/18105/19348/19891/20195/20362/20460/20877/21672/21973/22151/27984/50701/52033/53416/53607/54167/54325/56419/58206/66111/67771/68014/69716/71982/73112/80901/102545/106795/107995/108652/108907/110749/114584/216739/218977/226977/229731/235442/238463
Slc38a1			GSE15735_2H_VS_12H_HDAC_INHIBITOR_TREATED_CD4_TCELL_DN	65/1776	363/20556	1.22778952328464e-08	2.98741551343932e-07	1.72754304783769e-07	11603/11745/11801/12143/12394/12399/12444/12504/12507/12721/12934/13852/13860/14055/14056/14211/14347/14360/16419/16420/16421/16800/16818/16890/16985/17217/17864/18973/19650/20354/20779/21366/22240/22324/22349/23790/26377/54141/54610/54667/56419/57442/64143/69136/70451/70466/71310/71982/72155/75345/76281/102857/106572/106878/108670/208228/211651/215113/228790/234356/269132/269855/277360/320706/33…
Slc39a10			GSE7218_IGM_VS_IGG_SIGNAL_THGOUGH_ANTIGEN_BCELL_DN	55/1776	286/20556	1.29624174993107e-08	3.13820127658312e-07	1.8147384499035e-07	12143/12229/12257/12265/12394/12399/12481/12500/12703/13169/14064/14360/15061/15507/15958/15979/16428/16818/16819/16994/18037/19124/19132/19331/20779/20849/20963/22349/30939/54167/54204/56066/56791/56847/58185/58205/58206/66892/67138/67775/71982/72535/73998/74481/76117/80901/108670/171285/211323/217304/229445/246746/270152/328795/328833
Slc39a6			GSE33424_CD161_HIGH_VS_NEG_CD8_TCELL_DN	62/1776	340/20556	1.31126000189311e-08	3.14782550472237e-07	1.82030388542392e-07	11799/12143/12229/12428/12442/12500/12501/12534/12789/12826/12828/12842/12843/14026/14055/14056/14062/14063/14102/14118/14360/14368/14462/14582/16428/16765/16792/16818/17216/17393/17864/18712/19249/19361/20779/20849/20963/21753/21838/21973/26934/52276/53614/54390/56264/60411/67865/68026/68743/76566/80986/94216/100678/105855/107995/108907/109711/110033/228026/233406/320982/665113
Slc41a1			GSE8921_UNSTIM_VS_TLR1_2_STIM_MONOCYTE_6H_DN	58/1776	309/20556	1.31321923162726e-08	3.14782550472237e-07	1.82030388542392e-07	11501/11864/12143/12235/12511/12550/12561/12772/12829/14360/15366/16419/16420/16421/16525/16782/16818/17215/17387/17388/17391/18566/18600/18602/19249/19650/20257/20660/20682/20779/28240/51944/52392/53620/56419/57757/65099/66197/66468/66977/67795/67980/68678/69660/71653/74568/78923/105844/106878/109019/114249/212706/216739/218977/226519/233406/238377/269941
Slc41a3			GSE40277_EOS_AND_LEF1_TRANSDUCED_VS_CTRL_CD4_TCELL_DN	56/1776	294/20556	1.36356944765002e-08	3.25241540173468e-07	1.88078544503451e-07	11489/11492/11987/12143/12772/12789/12934/13589/13605/14360/14375/15512/16765/16818/16852/17218/18301/18826/18985/20200/20362/20779/20963/22240/23943/30955/53313/54167/54325/56419/66249/67042/67260/67399/68279/68799/70575/72828/73167/78771/80981/103534/105727/106572/215449/216984/218581/219148/224481/225115/226610/231507/243931/244049/272382/320982
Slc43a2			GSE5542_UNTREATED_VS_IFNA_TREATED_EPITHELIAL_CELLS_24H_UP	66/1776	372/20556	1.38175958387134e-08	3.25777567140003e-07	1.88388514661712e-07	11501/11747/12143/12297/12333/12334/12394/12399/14062/14102/14360/14462/14582/14688/14696/16440/16818/16885/17164/17698/18003/19057/19281/20351/20449/20737/20779/21366/21929/22350/22629/27218/53313/54199/56360/56532/58250/63953/65107/66259/69226/71240/76982/83436/94280/102857/105855/108116/109019/109934/211329/215789/217344/230088/230576/232370/238377/320484/320707/338367/381290/384009/667742/667…
Slc4a8			GSE5542_UNTREATED_VS_IFNA_TREATED_EPITHELIAL_CELLS_6H_UP	66/1776	372/20556	1.38175958387134e-08	3.25777567140003e-07	1.88388514661712e-07	12143/12306/12333/12334/12394/12399/12766/13835/13837/13844/13845/13848/14062/14102/14360/14462/14688/14696/16364/16419/16420/16421/16818/16859/17864/18019/18286/20449/20779/27218/27984/56360/56532/58250/58861/59126/63953/70099/72042/73723/78257/109019/109032/109711/114304/114584/171285/211329/214763/215789/217344/218121/224674/229776/238266/241035/242050/320707/321019/338362/338367/381290/404710…
Slc51a			GSE14415_INDUCED_TREG_VS_TCONV_UP	54/1776	279/20556	1.39272937624909e-08	3.25777567140003e-07	1.88388514661712e-07	11799/12235/12306/12428/12442/12531/12534/15366/15900/16765/16852/17069/17121/17345/18844/19132/19361/20111/20112/20135/20720/20877/21346/22151/52033/52276/53607/54141/56532/58206/60530/66977/67629/69716/70218/70385/70466/71653/72107/72155/72415/74470/76464/107995/110033/114584/171285/209737/214901/229776/231821/234258/235611/236539
Slc51b			GSE29614_CTRL_VS_DAY7_TIV_FLU_VACCINE_PBMC_DN	54/1776	279/20556	1.39272937624909e-08	3.25777567140003e-07	1.88388514661712e-07	12182/12235/12442/12494/12534/12766/12829/14211/14235/15366/16069/16551/17060/17216/17279/17345/18985/19419/20135/20419/20969/22137/22171/22393/23834/30939/52033/52696/54141/57916/66934/66977/68026/69716/69816/70645/70676/71653/74107/75345/76464/76843/79362/102920/107995/108907/209737/218977/231440/240168/268697/326618/338367/381293
Slc6a6			GSE33425_CD161_INT_VS_NEG_CD8_TCELL_DN	57/1776	302/20556	1.42566131824693e-08	3.31877504949599e-07	1.91915946687087e-07	11766/12143/12182/12229/12265/12306/12478/12482/12483/12494/12522/12527/12902/12946/13036/13860/14360/14457/15985/16149/16154/16331/16428/16541/16598/16651/16818/16952/17060/17075/17681/18824/18985/19286/20163/20540/20779/20963/21745/22151/30935/50918/53331/57912/59033/66058/71982/106572/109689/170743/208943/215449/223601/231507/241308/272382/100041194
Slc6a8			GSE37301_CD4_TCELL_VS_RAG2_KO_NK_CELL_UP	48/1776	236/20556	1.73609242545794e-08	4.02208589668295e-07	2.32586545037428e-07	11501/11982/12212/12511/12518/14776/15354/15476/15958/16525/16841/18566/19217/19249/19876/22349/24099/26432/26433/53416/54167/58244/59126/64074/66204/66797/67306/68099/68799/69480/69660/70575/71240/71733/74103/74277/77794/97031/100561/104732/105298/230500/235442/235527/240641/319622/319901/320685
Slc7a1			GSE9988_LPS_VS_VEHICLE_TREATED_MONOCYTE_DN	62/1776	343/20556	1.84514095468259e-08	4.25436785836813e-07	2.46018793957678e-07	11433/11867/12370/12394/12399/12616/12721/12772/12978/13036/13803/14296/14870/16476/16477/16478/16792/16852/17681/18053/18844/19411/20111/20112/20195/21335/21810/21858/23790/23999/50931/52639/53331/54325/56212/56455/56470/58244/65106/65972/66102/66151/68119/69660/71729/72042/73167/74131/76448/102595/106572/114584/212398/217124/218772/226610/226652/230088/235442/235611/268973/338367
Slc7a4			GSE21063_CTRL_VS_ANTI_IGM_STIM_BCELL_8H_UP	50/1776	252/20556	2.05829747924529e-08	4.7233537414719e-07	2.73139001985157e-07	11801/12182/12494/12507/12511/13132/16364/16467/16656/16773/16774/16775/17069/17075/17309/18034/19219/19250/19698/20362/21929/21956/24000/56233/67138/68151/73998/74901/78923/79221/80290/81840/107029/107769/109264/208154/209378/217303/217304/218454/228966/231130/246746/268396/269855/269941/321019/329165/665270/100038882
Slc7a5			GSE17580_TREG_VS_TEFF_S_MANSONI_INF_UP	58/1776	313/20556	2.12143460463363e-08	4.84527658284718e-07	2.80189476083687e-07	12332/12337/12458/12477/12481/12522/12524/13008/13660/14688/14696/14786/15985/16155/16782/16878/16992/17075/17181/17217/17218/18140/18209/18824/18844/18973/19057/19143/19217/20527/20583/22068/22324/22349/27218/54199/56532/57916/58205/59001/65112/66213/66412/66848/66892/67182/68151/97086/98878/102545/106572/107684/114679/170743/209378/214901/226519/235611
Slc7a7			GSE25088_CTRL_VS_IL4_AND_ROSIGLITAZONE_STIM_MACROPHAGE_UP	55/1776	290/20556	2.14065318909922e-08	4.86621724958611e-07	2.8140041922431e-07	11931/12070/12124/12361/12394/12399/12505/12524/12766/12978/14357/14841/15982/16154/16541/17698/18600/18602/18824/19411/20343/20677/21810/21825/21827/21973/21983/22171/22350/50914/54667/56501/56847/63953/66953/71994/72042/72480/72535/73914/78248/207521/209446/213391/216725/217344/218772/225115/225724/233744/237360/239114/239743/319520/321019
Slc7a8			GSE40274_CTRL_VS_FOXP3_AND_PBX1_TRANSDUCED_ACTIVATED_CD4_TCELL_UP	51/1776	260/20556	2.21142277928691e-08	5.00360238191925e-07	2.89345036542212e-07	12771/13852/14190/15979/16154/16155/16401/16565/16598/16822/17082/17345/17395/18600/18602/18647/19141/19159/19419/20527/23965/28240/53620/63953/67260/71699/74734/77577/78771/94185/103841/109270/171212/192654/208154/210801/216725/216739/218121/223601/224829/226251/234582/237360/239743/240168/241452/244049/268973/270152/404710
Slc9b2			GSE22601_IMMATURE_CD4_SINGLE_POSITIVE_VS_DOUBLE_POSITIVE_THYMOCYTE_DN	58/1776	314/20556	2.38733110372883e-08	5.3764917229093e-07	3.10908236764685e-07	11745/12229/12333/12334/12452/12493/12527/14389/15354/16428/16656/16878/17119/17164/17215/17279/17859/18024/18718/19219/19419/19698/20111/20112/20449/21753/21844/22780/24099/28109/30935/30955/52033/56233/67177/67865/68235/70122/75974/76117/79221/94280/98396/100561/103534/106869/108153/108655/108670/108811/109270/210293/211914/225724/226594/240168/241308/319520
Slco3a1			GSE37301_CD4_TCELL_VS_GRANULOCYTE_MONOCYTE_PROGENITOR_DN	53/1776	276/20556	2.49409502434333e-08	5.59092967956963e-07	3.23308614266728e-07	12458/12522/12524/13175/13660/14026/14062/14130/16155/16419/16420/16421/16440/16885/16994/19057/19650/20351/20362/20449/21844/21858/22029/22324/22329/22778/53416/54132/54371/57783/60322/66922/67775/70292/71733/76260/78771/98878/105727/108153/171212/208154/218121/226610/229776/240754/241230/244049/320253/321019/328795/665113/666794
Slco5a1			GSE4590_SMALL_VS_LARGE_PRE_BCELL_UP	54/1776	284/20556	2.62122616568355e-08	5.82331433857101e-07	3.36746801900017e-07	12143/12182/12478/12494/12778/12902/12946/14049/14360/15442/16440/16513/16818/17060/17079/18600/18602/18718/18783/19204/19219/19250/19718/20361/20779/24000/27218/27226/52463/54610/54712/56619/65972/67286/67865/69675/70423/71310/74194/74205/74206/77577/83490/100561/103841/170743/209737/225825/226101/231507/238875/240672/244667/270152
Smc2			GSE39556_CD8A_DC_VS_NK_CELL_DN	64/1776	362/20556	2.62181438622156e-08	5.82331433857101e-07	3.36746801900017e-07	11489/11492/11739/12123/12143/12182/12229/12478/12483/12494/12517/14313/14357/14360/14457/15211/15980/16364/16428/16773/16774/16775/16818/17079/18596/18751/19159/19204/19250/19253/19419/19698/19736/20111/20112/20779/21753/22337/23943/24000/53331/54132/54390/56233/56264/57915/65107/74206/74734/79221/105844/106869/109032/193385/207521/208846/213027/227120/240168/241308/272382/320707/338367/381290
Smc4			QI_PBMC_ZOSTAVAX_AGE_50_75YO_CORRELATED_WITH_EXPANSION_OF_VZV_SPECIFIC_T_CELLS_TO_PEAK_AT_1DY_POSITIVE	79/1776	485/20556	2.76333765467005e-08	6.10962599265405e-07	3.533034444327e-07	11465/11546/11689/11768/12273/12394/12399/12444/12772/13038/14082/14130/14247/14296/14389/14766/15512/16178/16419/16420/16421/16453/16582/16985/17119/18053/19063/19650/20343/20375/20849/21346/21366/21938/22151/22376/22629/23948/26432/26433/27984/50918/53978/54667/56212/56847/58861/65107/66151/67399/67729/67771/68151/70415/70536/72535/74048/74206/74568/76448/100129/102857/108116/109019/110208/2112…
Smim10l2b			GSE3994_WT_VS_PAC1_KO_ACTIVATED_MAST_CELL_UP	69/1776	403/20556	2.85537419476524e-08	6.28441902320603e-07	3.63411261151939e-07	11739/12143/12458/12524/12934/13710/13717/13835/13837/13844/13845/13848/14347/14360/15982/16498/16818/17309/17387/17388/17391/18223/18768/20661/20779/20907/22240/23794/23948/56405/56454/56501/56710/57915/59033/65112/67138/67182/70747/71240/71994/72630/73998/75219/75974/76560/76982/85031/94242/100129/101401/109270/117167/208691/210293/215449/217344/223473/234577/237930/240047/240726/242800/319520/…
Smim22			GSE19198_1H_VS_24H_IL21_TREATED_TCELL_DN	62/1776	347/20556	2.88359107554474e-08	6.31780451936092e-07	3.65341855725126e-07	11489/11492/11717/11744/11931/12228/12505/12506/12522/12524/12775/12902/12946/13660/13661/14102/15275/15277/16186/16408/16409/16918/17681/17970/18647/19419/19876/20295/20361/20677/21859/22029/22151/22349/24099/26568/30935/54371/54610/60322/65106/67759/71310/74039/74048/75345/98878/102566/107029/109264/192656/214663/224109/224829/225115/226101/238463/239273/240168/270152/329165/380711
Smim3			GSE32034_LY6C_HIGH_VS_LOW_MONOCYTE_UP	63/1776	355/20556	2.90686470276619e-08	6.34010760846572e-07	3.66631584132673e-07	11465/11489/11492/12143/12160/12265/12306/12394/12399/12518/12550/12561/12772/12934/14130/14230/14360/14457/16153/16192/16409/16419/16420/16421/16513/16818/16819/17082/18612/19132/19277/19419/20111/20112/20299/20361/20720/20779/20849/22240/27984/52428/53313/54167/64008/68151/68279/69573/75345/80981/94176/94185/107769/117167/214189/215449/215819/216739/224674/229731/234356/240168/338367
Smim38			GSE9509_LPS_VS_LPS_AND_IL10_STIM_IL10_KO_MACROPHAGE_30MIN_UP	58/1776	316/20556	3.01679831119963e-08	6.55037552593211e-07	3.78790819343452e-07	11501/12070/12143/12406/12504/12721/12978/13007/13642/13730/14082/14182/14184/14230/14360/14425/14761/15211/15468/16401/16818/16906/16949/17133/17857/19126/19264/19876/20200/20779/21788/23790/26432/26433/54610/56175/56847/58222/65972/67448/67573/67596/70122/71310/72535/74559/74682/75219/76117/80718/83436/110078/114584/207839/235527/320139/338367/404710
Smim43			GSE37605_NOD_VS_C57BL6_IRES_GFP_TREG_UP	55/1776	293/20556	3.09225282235995e-08	6.68423578833342e-07	3.86531602794993e-07	11489/11492/12143/12458/12789/13528/14230/14357/14360/14778/16401/16419/16420/16421/16491/16818/16952/16997/17387/17388/17391/20362/20779/20877/20975/21745/21844/23948/54419/56405/56501/58861/66058/66151/66797/70417/70450/70747/74103/74194/78408/94214/105855/109934/207521/208628/215723/234889/239606/240047/268977/320707/338367/381290/404710
Smoc2			GSE22140_GERMFREE_VS_SPF_MOUSE_CD4_TCELL_DN	61/1776	340/20556	3.1864152309329e-08	6.85716557696759e-07	3.9653167318276e-07	11433/11489/11492/12306/12333/12334/12507/12978/13038/13132/13730/13852/15061/15476/15512/15958/16592/16854/16906/16997/17079/17164/17681/17857/18104/18105/18787/18788/18824/18858/19141/19361/20111/20112/21810/21825/21827/21857/21858/21938/22029/22151/22629/30948/50934/57274/75974/94280/102595/109689/114584/210293/217303/231832/241639/268977/278180/320078/665113/673094/100041194
Smtnl1			GSE29618_BCELL_VS_MDC_DAY7_FLU_VACCINE_DN	64/1776	364/20556	3.25063845583638e-08	6.96442097484945e-07	4.02733967979729e-07	11465/11501/11739/11848/11853/11931/12394/12399/12504/12524/12609/12840/12934/12978/14255/14870/15211/16178/16409/16598/16852/16859/16906/16918/16952/17164/18000/18600/18602/18746/19063/19132/20194/20351/20661/21810/21857/22240/22349/27984/54667/56644/56847/67198/67865/71653/72042/72535/73086/74191/78771/94176/104001/106572/109689/109711/230514/231991/234356/238455/238463/239217/244049/100041194
Smtnl2			GSE37605_C57BL6_VS_NOD_FOXP3_FUSION_GFP_TREG_DN	57/1776	309/20556	3.30281794764225e-08	7.04504163105011e-07	4.07396046405211e-07	12267/12527/12609/12778/13660/14049/14389/14747/15512/16153/16331/16419/16420/16421/16456/16476/16477/16478/16598/17133/17164/18787/18844/19219/19281/19294/20353/21929/23794/24063/27373/50701/54199/54610/56221/66953/67849/68099/68939/69226/71310/75974/77794/80981/98878/101401/102595/104318/192654/210293/210808/217303/229731/235611/240672/319520/329165
Snai1			GSE1460_CD4_THYMOCYTE_VS_THYMIC_STROMAL_CELL_DN	59/1776	325/20556	3.45876907770957e-08	7.34533327818848e-07	4.24761114806438e-07	11489/11492/11739/11745/12070/12550/12561/12833/12834/12842/12843/13038/14049/14230/14313/16009/16525/16598/16997/18000/18053/18844/20111/20112/20130/20501/21366/21788/22021/22151/23965/27279/53614/54216/54325/56405/59036/67306/67399/67888/68792/70676/74488/78248/80914/100952/101351/102857/107029/109264/109711/118452/209446/213019/216725/235611/237360/268977/338362
Snai2			GSE411_WT_VS_SOCS3_KO_MACROPHAGE_IL6_STIM_400MIN_UP	57/1776	310/20556	3.71301041954481e-08	7.85082814473187e-07	4.53992540381025e-07	12070/12274/12289/12306/12524/12772/13660/14190/15248/15476/15512/16153/16476/16477/16478/16525/16598/16822/17345/18218/18844/21938/23890/54371/56419/58206/59033/60322/65112/65963/67865/69259/69627/70350/72844/75974/76438/76524/80720/98267/98878/103534/109828/210293/210808/211329/217304/226419/227327/231842/232370/235611/238463/242700/246746/319520/384009
Snapc3			GSE24142_DN2_VS_DN3_THYMOCYTE_DN	58/1776	318/20556	3.80146784762935e-08	8.00291622531362e-07	4.62787390146182e-07	12143/12182/12229/12477/12494/12500/12501/12739/12740/13728/13824/14360/14582/16364/16428/16440/16818/16832/17075/18600/18602/18751/19063/19698/20135/20501/20779/21952/22021/22029/23876/24063/28109/54390/54610/58859/65112/66922/66940/67448/67865/71310/72480/72709/74131/78408/81840/105844/107769/109711/214523/217353/224674/226251/232943/234094/238323/272382
Snrpa			GSE19941_LPS_VS_LPS_AND_IL10_STIM_IL10_KO_MACROPHAGE_UP	52/1776	272/20556	3.92424604396448e-08	8.22562742202426e-07	4.7566618714721e-07	12018/12070/12306/12531/12534/12615/13555/13852/16419/16420/16421/16498/16551/16782/17216/17245/17345/18209/20362/20677/21788/22137/27218/52276/53313/54141/55948/60530/66953/67849/68743/70218/70466/71085/71733/71819/72415/76464/98660/107995/214901/215705/218581/226519/231440/236082/236930/237436/269132/277360/338367/404710
Snrpd1			GSE29618_BCELL_VS_PDC_DAY7_FLU_VACCINE_DN	63/1776	358/20556	4.01907210041906e-08	8.38808065096082e-07	4.85060425912646e-07	11982/12394/12399/12504/12721/12772/13048/13132/13835/13837/13844/13845/13848/14255/14582/14870/15211/15900/16491/16765/16918/17164/18858/19143/20111/20112/20350/20448/20539/20661/20677/21810/22349/23790/30955/54123/56264/56807/56847/57915/66111/67138/71653/72535/73086/73998/76142/94185/103534/103841/106957/108151/110208/170743/218454/218877/230514/238455/240672/320707/381290/404710/100041194
Snx10			GSE15330_MEGAKARYOCYTE_ERYTHROID_VS_GRANULOCYTE_MONOCYTE_PROGENITOR_UP	56/1776	303/20556	4.06215242491361e-08	8.40553078693663e-07	4.86069520929834e-07	12333/12334/12394/12399/12505/12506/12766/14062/14064/14425/14702/15979/16408/16409/16419/16420/16421/16782/16952/18104/18105/18209/19744/19891/20195/20196/20491/20737/22793/30939/50918/52696/58250/59033/66151/66213/67443/71982/75345/78923/80901/83490/94176/114679/207839/219072/226519/230514/230603/240672/269941/320707/338367/380711/381290/100041194
Snx24			GSE18893_TCONV_VS_TREG_24H_CULTURE_DN	56/1776	303/20556	4.06215242491361e-08	8.40553078693663e-07	4.86069520929834e-07	12143/12235/12452/12517/12615/12775/13008/13175/13401/14055/14056/14296/14360/15061/15958/16419/16420/16421/16656/16818/17069/17524/17857/18783/18844/19141/19698/20419/20660/20779/20849/20877/21973/22169/22324/27214/54123/54667/58861/66468/66892/66977/68279/69716/70385/74107/74257/76044/100561/106878/208154/212398/216892/229841/235611/270084
Soat1			KAECH_NAIVE_VS_DAY15_EFF_CD8_TCELL_DN	69/1776	407/20556	4.26533784790671e-08	8.78841100406992e-07	5.0821046698463e-07	11465/12143/12306/12333/12334/12442/12444/12477/12504/12505/12766/12772/12902/12946/13730/14062/14130/14190/14360/14425/14841/15275/15277/16154/16165/16401/16408/16409/16419/16420/16421/16651/16765/16782/16792/16818/16852/16854/16952/17035/17857/18209/19249/19891/20163/20194/20195/20196/20200/20491/20779/21672/23965/26934/27984/30939/50918/53614/64008/65107/66151/71982/94176/97165/103710/207839/2…
Socs1			GSE7852_LN_VS_FAT_TCONV_DN	60/1776	335/20556	4.39503428628642e-08	9.01726949754188e-07	5.21444745830592e-07	12070/12228/12306/12394/12399/12766/12772/12825/12826/12828/13602/13660/14457/15512/16153/16331/16419/16420/16421/16852/16906/17022/17082/17395/18019/18140/18824/18826/20195/20350/20353/20527/20660/21346/29810/50918/56429/66259/67306/67839/69660/76281/94216/97165/98878/103841/107684/108151/108670/110078/218877/226251/239217/240672/320707/338367/380711/381290/382639/404710
Soga1			GSE6259_FLT3L_INDUCED_DEC205_POS_DC_VS_BCELL_DN	55/1776	296/20556	4.43548082009061e-08	9.05471708088763e-07	5.23610240117418e-07	11768/11799/12721/13528/14055/14056/14064/14255/16453/16551/16852/16918/16985/17079/17864/18647/19240/19419/20195/20362/21335/21346/21952/22778/22793/23790/52033/54216/54610/56454/57915/67492/68339/68743/70099/71310/72049/76464/94176/100182/109032/109711/114584/208154/208228/208628/209737/211651/211914/229707/229841/233406/238377/240168/240641
Sorcs2			GSE6259_CD4_TCELL_VS_CD8_TCELL_UP	65/1776	375/20556	4.45068704099805e-08	9.05471708088763e-07	5.23610240117418e-07	11489/11492/12297/12305/12428/13642/13835/13837/13844/13845/13848/14055/14056/14182/14184/14205/14314/14465/15507/16409/16773/16774/16775/16997/17218/18844/19250/20299/20540/20661/21672/21857/22051/22151/23876/24000/55985/56264/56847/58859/64297/67399/70466/71819/72535/74107/78321/78923/104001/109624/110173/140792/216725/229841/235611/237360/243931/268977/269941/270906/319901/320685/320707/381290…
Sorl1			GSE43955_1H_VS_42H_ACT_CD4_TCELL_WITH_TGFB_IL6_DN	63/1776	359/20556	4.47206846779208e-08	9.06014875357709e-07	5.23924339322921e-07	11501/11636/11801/12111/12143/12267/12507/12771/12772/12842/12843/13034/13038/13169/13528/14230/14347/14360/15275/15277/16153/16409/16491/16656/16818/16956/17069/17309/18126/18712/18751/18788/19736/20257/20720/20779/21745/21785/21821/21859/22151/22393/22629/24052/27801/30939/50934/54204/56454/58185/65963/66940/69716/107029/109264/109711/215512/223732/225724/231507/238463/241226/667772
Sort1			GSE6259_FLT3L_INDUCED_33D1_POS_DC_VS_CD4_TCELL_UP	53/1776	281/20556	4.65059974324017e-08	9.38258498198705e-07	5.42569970044687e-07	11689/12507/12523/12934/14049/14388/14457/14747/14776/14778/15275/15277/16155/16513/16782/16822/16859/17390/17524/17970/18209/18844/19221/19419/21788/22240/26432/26433/54635/55985/56221/66241/66775/67198/72709/73914/74202/74777/80290/170743/192654/211228/226519/227671/233571/235380/235611/240168/241308/242248/268973/278180/319901
Sowaha			GSE7219_UNSTIM_VS_LPS_AND_ANTI_CD40_STIM_NIK_NFKB2_KO_DC_UP	51/1776	266/20556	4.79762742912844e-08	9.63905062731946e-07	5.57400697160151e-07	11766/11982/12444/12503/12505/12523/12527/12775/14064/14102/14130/14457/16401/16409/18751/19159/20343/21346/22324/26934/50931/54132/54712/57912/64008/70747/73167/74559/74901/76142/80290/94176/94280/108089/108655/109711/193385/208154/216505/226594/237256/239743/268297/319618/320394/320707/320982/326618/380711/381290/404710
Sox4			GSE12366_NAIVE_VS_MEMORY_BCELL_DN	55/1776	297/20556	4.9945225285964e-08	9.99317276176188e-07	5.7787863967231e-07	12306/12333/12334/12481/12493/12721/12829/13036/14102/15512/15939/16409/16419/16420/16421/16651/16852/17698/18824/18985/19132/19204/19876/20527/22029/22350/23790/23890/23917/26568/54610/56264/57816/57912/59126/71240/71310/79362/97086/103534/109019/208117/208846/215789/216739/224829/239743/241308/242050/319622/320707/321019/329540/381290/100041194
Sox9			GSE6259_33D1_POS_DC_VS_BCELL_DN	48/1776	244/20556	5.1804265378379e-08	1.03224795457659e-06	5.96921576376383e-07	11799/12143/12235/12527/12721/13605/14255/14360/14870/15900/16551/16818/16985/17969/20660/20779/21844/21973/23790/23948/56454/60530/65972/66510/67629/68743/69716/70747/71240/72049/74206/75974/76357/76464/80718/94176/100182/108153/108723/110147/170835/171285/210293/217378/233552/240047/240641/330171
Sp110			GSE9960_GRAM_NEG_VS_GRAM_POS_SEPSIS_PBMC_UP	57/1776	313/20556	5.25264044011067e-08	1.04234774635311e-06	6.02762017717618e-07	11603/11689/12143/12228/13733/14055/14056/14360/15061/15958/16154/16453/16818/17218/17387/17388/17391/17393/18712/19219/19419/20779/20849/21346/22029/22151/26879/53611/54123/54325/54371/60322/67138/67203/71982/73998/75345/76448/76594/80901/83490/100129/106869/108670/108960/109019/209086/214763/225471/231130/235442/240168/240960/319520/320910/434215/671535
Spag1			GAUCHER_PBMC_YF_VAX_STAMARIL_UNKNOWN_AGE_10DY_UP	65/1776	377/20556	5.47257608389353e-08	1.08155973053928e-06	6.25437266730689e-07	11465/12143/12182/12442/12494/12703/14360/15061/15958/16069/16765/16818/16859/17069/17217/17857/18140/18854/19039/19106/20130/20779/20849/22171/26568/30939/53620/54123/56360/56532/56791/58185/58861/65972/66570/66940/66953/67138/67198/67775/67849/67963/68612/71729/73998/74030/74481/107995/108670/108907/109032/170743/171285/209086/211329/218454/226101/231507/231821/235442/236539/240672/241452/67153…
Spag5			GSE14699_NAIVE_VS_DELETIONAL_TOLERANCE_CD8_TCELL_DN	57/1776	314/20556	5.88813706335483e-08	1.15895770978716e-06	6.70194462495672e-07	11489/11492/12229/12775/12789/13034/13660/13730/13803/15958/16153/16419/16420/16421/16428/17387/17388/17391/17857/18024/18985/20351/20449/20677/21858/22169/22337/22778/27373/58185/63953/67775/71994/76142/76566/76850/78771/83436/98878/104318/108089/108655/109270/109711/211651/213391/217316/217682/218121/226610/231507/234577/235633/240960/244049/320982/321019
Sparc			GSE21670_UNTREATED_VS_TGFB_TREATED_STAT3_KO_CD4_TCELL_DN	59/1776	330/20556	6.06050103778713e-08	1.17907286935519e-06	6.8182652502985e-07	11489/11492/11801/12143/12229/12477/12505/12507/12523/12550/12561/12703/13007/14130/14360/14389/14582/14702/15939/16364/16428/16818/16822/17153/19159/19217/19331/19419/20354/20452/20779/20849/21844/22337/55985/56233/57915/58208/67448/67596/67980/70450/74257/79221/80718/98267/108116/109019/109711/211914/213068/215449/223473/230603/240168/269855/319520/320484/434215
Sparcl1			GSE8621_UNSTIM_VS_LPS_PRIMED_AND_LPS_STIM_MACROPHAGE_UP	59/1776	330/20556	6.06050103778713e-08	1.17907286935519e-06	6.8182652502985e-07	12111/12527/12721/12826/12827/13048/14230/14582/14766/16400/16403/16456/16476/16477/16478/16668/16822/17279/18301/19697/20200/20720/21810/21838/21929/22051/22349/23790/23849/26934/50934/51944/52276/56753/56847/66197/67063/67182/67399/67839/68126/70218/70466/72535/80884/94216/101985/103841/108089/208177/216892/218977/229731/234258/234356/238463/241226/319520/381259
Spata24			GSE36888_STAT5_AB_KNOCKIN_VS_WT_TCELL_IL2_TREATED_2H_UP	65/1776	378/20556	6.06338588330117e-08	1.17907286935519e-06	6.8182652502985e-07	11931/12265/12333/12334/12527/13835/13837/13844/13845/13848/13860/14594/15211/16419/16420/16421/16592/16765/16854/16985/17079/17524/17859/19063/19253/20111/20112/20692/21922/24099/27273/50934/54610/66569/67623/69089/69534/71240/71310/78908/83436/102545/107029/109264/170743/171285/192654/211329/216739/217303/217304/217316/225651/226610/227059/236900/237436/239273/239839/240641/241452/246746/380686…
Spats2l			GSE24634_IL4_VS_CTRL_TREATED_NAIVE_CD4_TCELL_DAY3_DN	63/1776	362/20556	6.13939690443748e-08	1.18907839245145e-06	6.87612453296998e-07	11307/11443/12182/12481/12494/12511/12772/12778/13660/15061/15275/15277/15930/15958/16419/16420/16421/16440/16885/16994/17857/18712/18788/18858/19039/20111/20112/20343/20849/20963/21825/21827/53620/53978/54123/54667/54712/56066/56619/56743/56791/56847/67138/69692/71982/72535/73738/73998/75219/75345/94214/98878/109032/109711/110033/170743/215512/216197/233571/234356/269695/278180/100038882
Spc24			GSE33425_CD8_ALPHAALPHA_VS_ALPHABETA_CD161_HIGH_TCELL_DN	57/1776	315/20556	6.59588904749385e-08	1.27240218199065e-06	7.35796387768238e-07	11799/12143/12229/12333/12334/12500/12534/14026/14055/14056/14296/14360/14582/16408/16428/16765/16792/16818/16822/16906/17216/17345/17857/18163/18826/19159/19249/20345/20779/20963/21788/21838/21973/22137/22349/23834/30939/53416/57912/60411/66197/67849/67865/68026/68743/70099/71819/76566/80914/109711/212398/224171/228026/233406/235442/320982/338367
Spdl1			GSE24634_TREG_VS_TCONV_POST_DAY10_IL4_CONVERSION_DN	68/1776	404/20556	7.10309255387094e-08	1.36480849785092e-06	7.8923250598566e-07	12143/12332/12507/12524/12527/12978/14130/14190/14230/14360/15275/15277/15368/16409/16419/16420/16421/16782/16818/16906/16956/18209/18792/18844/18858/19143/19419/20540/20661/20692/20750/20779/20963/21788/21858/22151/22349/26568/26949/27276/27984/54635/56644/57915/64008/65963/65972/67963/69534/71653/100561/104001/104009/106572/107769/108089/110078/192656/216505/216739/218454/226101/226519/230145/2…
Spi1			GSE5589_WT_VS_IL10_KO_LPS_STIM_MACROPHAGE_45MIN_UP	58/1776	324/20556	7.48110051380369e-08	1.43175844615958e-06	8.27947882950607e-07	11858/12444/12934/14049/14841/15275/15277/16007/16408/16906/18005/18024/18647/19652/20460/20720/22051/22240/22319/51944/52504/54610/54667/58861/66140/66468/67182/67196/67492/67629/69656/70645/71310/72415/74107/80718/106572/107029/108912/109264/110033/208691/213019/216984/217304/224171/226594/229841/230751/233406/235633/246746/270906/271849/320394/321019/381413/404710
Spib			GSE17721_0.5H_VS_24H_CPG_BMDC_UP	60/1776	340/20556	7.59081720487642e-08	1.44413927428205e-06	8.35107387028035e-07	12229/12265/12511/12567/12615/12772/13860/14688/14696/14778/16400/16403/16419/16420/16421/16428/16598/16852/17698/18104/18105/19277/20111/20112/20195/20200/20295/20362/20448/20677/20732/20750/21858/22337/22350/22793/26364/56532/56644/56847/58205/59001/66775/66922/67448/67759/67896/68119/70536/72535/76142/80914/110078/217303/217304/219072/246746/268297/320394/404710
Spint1			GSE19401_UNSTIM_VS_RETINOIC_ACID_AND_PAM2CSK4_STIM_FOLLICULAR_DC_UP	61/1776	348/20556	7.6054422747196e-08	1.44413927428205e-06	8.35107387028035e-07	11433/11689/12332/12517/12752/13014/13038/13835/13837/13844/13845/13848/14234/15211/15275/15277/15512/16178/16400/16403/16409/16852/16854/17079/17685/17698/18824/18858/19277/19354/19361/20130/21858/21938/21952/22151/22228/22349/22350/22393/22629/26432/26433/26949/53313/53624/56016/60534/74131/75974/107684/109689/110173/170758/210293/217303/229534/231832/231991/338367/673094
Spire2			GSE38304_MYC_NEG_VS_POS_GC_BCELL_DN	54/1776	293/20556	7.77338432070563e-08	1.47026276878346e-06	8.50213910077178e-07	11766/11848/11853/12306/12333/12334/12394/12399/12505/12531/12934/13730/14702/15979/16155/16419/16420/16421/16952/17972/18163/18712/19057/19143/19217/19891/20448/20660/21672/22029/22240/22630/23890/27984/29810/30939/53614/53620/54167/57915/66151/66259/67967/68099/68279/70082/70450/75345/100182/109934/214424/240084/321019/382639
Spn			GAUCHER_PBMC_YF_VAX_STAMARIL_UNKNOWN_AGE_14DY_UP	24/1776	83/20556	7.82149746921022e-08	1.47360664380996e-06	8.5214758419411e-07	12182/12442/12478/12494/12766/16069/16765/17217/18140/18985/20539/30939/57916/66570/66953/67849/68612/69816/107995/108907/109032/236539/240672/338367
Spns2			GSE9988_ANTI_TREM1_VS_LPS_MONOCYTE_UP	51/1776	270/20556	7.89822563419761e-08	1.48229490390639e-06	8.57171774254004e-07	11307/12493/12721/12819/13132/13730/15211/15248/16409/16598/16854/16885/16956/17164/19411/20750/20907/21815/22381/23790/27279/27373/29810/50914/52392/56405/65972/67443/67980/68279/69534/69660/72828/73723/74142/74205/76843/78593/78923/102595/104318/171285/218454/218772/224109/224674/230088/239743/241452/243931/269941
Spns3			GSE40274_FOXP3_VS_FOXP3_AND_PBX1_TRANSDUCED_ACTIVATED_CD4_TCELL_UP	55/1776	301/20556	7.96949002489103e-08	1.48989462164179e-06	8.61566489177409e-07	11501/11689/11982/12229/12483/12503/12506/12531/12772/12902/12946/13824/15507/15985/16149/16153/16154/16155/16428/16525/16852/16854/17082/18104/18105/18826/18985/19012/19141/20195/20200/20583/22780/26377/50918/53620/54167/67260/69627/72049/72828/73341/74048/74901/107684/107769/109689/215449/224481/227612/239743/241226/320782/338367/404710
Spock2			GSE11973_MIR223_KOVS_WT_BONE_MARROW_NEUTROPHIL_UP	57/1776	317/20556	8.25958828577537e-08	1.5381894799894e-06	8.89494123083502e-07	11465/11739/11801/12124/12143/12182/12483/12494/12507/12527/13660/14055/14056/14360/16149/16400/16403/16582/16592/16818/16992/17681/18751/19361/19652/20200/20779/21838/21844/21973/22337/23834/26432/26433/53611/53614/55991/56532/58222/66197/68151/68339/70450/71889/74257/97086/98878/106795/171286/215449/216739/217303/229731/231507/236539/319520/338367
Spon1			GSE21360_TERTIARY_VS_QUATERNARY_MEMORY_CD8_TCELL_DN	53/1776	286/20556	8.49541580626846e-08	1.57604610474911e-06	9.11385603737612e-07	11987/12143/12482/12518/12522/14086/14102/14190/14360/16186/16401/16453/16491/16773/16774/16775/16818/16819/16822/17164/17357/17387/17388/17391/18104/18105/19124/19698/20312/20779/20849/21366/21753/21938/22029/22169/22388/24088/53611/68119/69538/74568/75345/80901/102857/107029/108116/109264/217303/217304/246746/326618/380711
Spon2			GSE13547_CTRL_VS_ANTI_IGM_STIM_ZFX_KO_BCELL_2H_UP	50/1776	263/20556	8.54838736628502e-08	1.57982029112794e-06	9.13568115480841e-07	11799/12428/12534/12540/12615/12721/13605/13660/14457/14594/15163/16069/16551/16765/16819/16885/17219/18973/19039/19074/19354/19361/21335/21973/22137/23790/52276/53856/66147/66977/67629/67963/69716/70377/74131/74326/76044/80718/98878/109032/110033/110749/170758/216739/218977/231507/233406/234258/269582/381293
Spp1			GSE2706_UNSTIM_VS_8H_LPS_AND_R848_DC_DN	58/1776	326/20556	9.32448771345635e-08	1.71669846040136e-06	9.92721125386988e-07	11689/12143/12228/12333/12334/13661/14055/14056/14205/14221/14360/14425/15900/16491/16773/16774/16775/16818/16992/17393/17698/17969/19106/19219/19698/20779/20849/21983/22151/22169/22350/22417/54123/54199/54371/54712/56066/56708/57783/58176/58185/60322/67138/70082/73998/76438/106869/108960/116872/192656/207839/210801/214189/215748/240672/319520/320910/665113
Sprn			GSE33292_WT_VS_TCF1_KO_DN3_THYMOCYTE_DN	53/1776	287/20556	9.56049033490844e-08	1.75348084097071e-06	1.01399139915696e-06	11987/12235/12447/12482/12534/12567/12615/14235/14870/15366/15507/16551/16592/17279/18826/18973/19039/19217/19281/20295/20460/20660/21340/21973/22137/23834/23917/27214/27221/52392/52696/53418/54141/60534/66197/67839/68612/69716/70645/71653/71819/74044/108147/208628/218977/225579/229841/236539/238463/240641/268697/268930/100041194
Spry1			GSE2770_UNTREATED_VS_ACT_CD4_TCELL_2H_UP	55/1776	303/20556	1.00222888622311e-07	1.82785349200045e-06	1.05699912796391e-06	11603/12212/12289/12333/12334/12483/12517/12518/13036/14055/14056/14357/15512/16155/16440/16476/16477/16478/16598/17069/17075/17857/17969/18037/18792/18806/19039/19250/19411/20195/20299/20849/24000/52392/54132/55936/65963/67260/67623/68279/70122/74277/100182/207521/208154/209086/215449/218772/229534/231440/231842/238463/239217/319845/667742
Src			GSE32164_RESTING_DIFFERENTIATED_VS_CMYC_INHIBITED_MACROPHAGE_UP	65/1776	383/20556	1.00414917156571e-07	1.82785349200045e-06	1.05699912796391e-06	12143/12182/12229/12265/12337/12371/12458/12478/12483/12493/12494/12552/12563/12615/12616/12842/12843/13036/13038/13835/13837/13844/13845/13848/14130/14182/14184/14360/14688/14696/15476/15900/16364/16401/16428/16818/18768/18854/18985/20343/20375/20779/20963/22021/22151/22349/50918/52639/56743/56753/56847/59001/59033/64143/67177/68279/71994/72535/78321/108655/208943/241308/272382/338367/404710
Srebf2			GSE24210_RESTING_TREG_VS_TCONV_UP	56/1776	311/20556	1.018917120678e-07	1.84089429041899e-06	1.06454027533523e-06	12143/12483/13036/13175/14063/14360/14688/14696/16408/16440/16453/16598/16818/16952/16985/16992/17969/18600/18602/19159/19253/19264/19419/19718/20419/20491/20779/27218/30948/30955/50918/57912/60411/66151/66412/67629/68026/68732/70450/73723/74206/74734/76566/76850/83436/99512/104732/109689/110173/193385/211329/215512/216984/223732/226610/240168
Srpx			GSE3039_ALPHAALPHA_VS_ALPHABETA_CD8_TCELL_DN	56/1776	311/20556	1.018917120678e-07	1.84089429041899e-06	1.06454027533523e-06	11768/11801/12143/12481/12504/12507/12518/12771/12902/12946/13169/14255/14360/15985/16192/16364/16401/16440/16818/16918/18163/18718/19012/19074/19264/19419/20362/20737/20779/22324/22780/53856/54712/56847/57757/57816/58208/67133/68149/69816/70497/70747/72049/72535/78560/108655/116872/208154/217304/240168/240726/240754/246746/269855/272382/320736
Srpx2			GSE40274_CTRL_VS_FOXP3_AND_GATA1_TRANSDUCED_ACTIVATED_CD4_TCELL_UP	45/1776	227/20556	1.06068427457991e-07	1.90923169424383e-06	1.10405798097537e-06	11931/12229/12306/12401/12500/12518/12772/12789/12816/12818/13661/14102/15275/15277/15512/16428/18223/18301/19240/19411/20111/20112/20194/20195/20200/20737/20969/22029/22151/54371/57442/60322/67443/67771/74127/74342/78560/108670/108797/215449/216858/218772/225825/236539/241197
Ssc5d			GSE30962_ACUTE_VS_CHRONIC_LCMV_PRIMARY_INF_CD8_TCELL_UP	58/1776	328/20556	1.15914713888338e-07	2.07873720239752e-06	1.20207851439758e-06	11307/12143/12772/13730/14026/14130/14357/14360/15939/16155/16419/16420/16421/16453/16565/16598/16800/16818/16994/19057/19411/19419/20130/20163/20345/20449/20527/20779/26364/53313/54132/57783/58208/64008/65106/66151/69259/72844/74048/74257/94176/94280/104175/108116/109711/171212/207521/215449/215512/218772/224674/226610/229534/240168/320484/320982/380711/404710
Sspn			GSE2405_0H_VS_24H_A_PHAGOCYTOPHILUM_STIM_NEUTROPHIL_DN	56/1776	313/20556	1.27319184310018e-07	2.27483206800408e-06	1.31547496704077e-06	12229/12305/12447/12833/12834/12955/13008/13506/14235/16428/16997/17390/17395/18005/18783/18858/19124/19249/19250/19281/19328/20295/20353/20362/20460/20692/21859/23876/24000/30939/52504/56264/58250/58859/66522/66848/66910/69136/69226/69675/74107/75974/76843/109242/109332/110078/210293/214523/215113/219134/229841/231503/233552/268977/320162/320508
Sstr2			GSE20727_DNFB_ALLERGEN_VS_ROS_INH_AND_DNFB_ALLERGEN_TREATED_DC_DN	58/1776	329/20556	1.29113161831058e-07	2.28998509005854e-06	1.32423755724162e-06	12143/12567/12615/13605/14102/14190/14235/14360/14375/16818/17279/18019/18140/18610/18854/19057/19348/19891/20419/20779/21844/22137/22151/22381/23834/24063/27984/52033/53416/57274/58205/60411/66468/67448/67492/67729/67865/67967/68026/69716/70417/70450/71085/72107/74257/76843/77619/80986/108907/109934/210808/215113/216858/224171/231672/240055/272551/329165
St14			GSE32255_UNSTIM_VS_4H_LPS_STIM_DC_UP	58/1776	329/20556	1.29113161831058e-07	2.28998509005854e-06	1.32423755724162e-06	12182/12394/12399/12483/12493/12494/12523/12721/12766/14062/14678/15985/16491/17075/17181/18163/18824/18826/18844/19219/19249/19707/20527/21844/22324/23790/27218/54401/54712/56360/57915/59033/66953/70099/70417/71733/72828/74103/74734/76843/78771/94280/105855/108153/208943/213391/227120/229731/230603/235611/236900/244049/319520/320782/320910/329165/338367/434215
St3gal5			GSE9509_10MIN_VS_30MIN_LPS_AND_IL10_STIM_IL10_KO_MACROPHAGE_DN	52/1776	282/20556	1.32244661502447e-07	2.33696587954325e-06	1.35140530002501e-06	12143/12337/12493/13038/14201/14360/14582/15275/15277/16401/16419/16420/16421/16491/16818/16992/17022/17864/18596/18647/18858/19650/20295/20354/20720/20779/21346/23794/23849/30939/53611/54610/56233/64654/66168/67182/68010/69716/70082/71310/72925/73167/74194/79221/101401/109934/225471/229731/238463/241226/384009/434215
St6galnac1			GSE39556_CD8A_DC_VS_NK_CELL_MOUSE_3H_POST_POLYIC_INJ_UP	55/1776	306/20556	1.40575560495939e-07	2.47515223244122e-06	1.43131479777683e-06	11546/11987/12235/12428/12442/12447/12534/12615/12934/14235/15354/15366/16069/16551/17279/18005/18767/18826/18973/19039/20135/20460/21340/21973/22137/22151/22240/22793/23834/27214/27221/52392/52696/54141/60534/66197/67839/69716/70099/70645/71085/71653/71819/98660/107995/110033/208628/218977/225579/229841/236539/240641/268697/268930/381293
St6galnac4			GSE10325_CD4_TCELL_VS_MYELOID_UP	58/1776	330/20556	1.43721517655635e-07	2.51234499893199e-06	1.4528223868256e-06	12143/12229/12444/12481/12500/12503/12511/14026/14198/14360/14462/15512/16400/16403/16428/16818/16832/16997/17153/17685/17864/18712/18751/19012/19891/20779/20849/20963/22029/23876/23943/27276/29810/54167/57915/58208/58859/67305/67448/67596/70122/75974/76117/94214/94280/103534/108089/109934/210293/216505/225825/226419/229534/268977/320139/320982/328795/665113
St6galnac6			GSE37533_UNTREATED_VS_PIOGLIZATONE_TREATED_CD4_TCELL_PPARG1_AND_FOXP3_TRASDUCED_DN	59/1776	338/20556	1.43725643268104e-07	2.51234499893199e-06	1.4528223868256e-06	12333/12334/12458/12721/13175/13835/13837/13844/13845/13848/14457/14678/15275/15277/15958/16154/16331/16419/16420/16421/17079/17681/17857/17972/18718/19253/22349/22376/23790/50934/52331/54216/54610/54635/56233/56501/57816/58244/66208/66570/67087/67138/67967/68631/68758/69089/71240/71310/73167/73998/76498/78908/79221/107684/192654/235527/239273/328833/630146
St8sia1			GSE21033_CTRL_VS_POLYIC_STIM_DC_12H_UP	51/1776	275/20556	1.44482851386238e-07	2.51649628205814e-06	1.45522296360239e-06	12506/12552/12563/12798/14049/14055/14056/14130/14247/14357/14702/15211/15980/16419/16420/16421/16453/16994/18080/18826/19132/19335/20111/20112/20343/21753/52588/64297/66922/66940/67286/67963/68758/70450/74559/98267/102566/103841/108153/109978/193385/207521/225825/226419/229707/244891/245671/319901/326618/328795/338367
St8sia3			GSE24142_DN2_VS_DN3_THYMOCYTE_FETAL_DN	54/1776	299/20556	1.54975055517214e-07	2.68956709252456e-06	1.55530521666021e-06	11992/12182/12333/12334/12481/12494/12739/12740/12766/12826/12827/13824/14375/14786/16069/16153/16192/16440/16832/19039/19277/19698/20319/20449/22021/22029/23890/26364/27218/53416/54390/65112/66412/66797/66922/67399/67448/69259/70450/72480/72844/81840/94216/105844/106795/107769/219151/224674/232943/234094/238323/268297/271970/272382
St8sia4			GSE24634_TEFF_VS_TCONV_DAY3_IN_CULTURE_DN	62/1776	363/20556	1.56056123891634e-07	2.69865625672604e-06	1.56056123891634e-06	11307/12143/12370/12507/12523/12772/13132/14026/14130/14190/14198/14360/15211/15368/16409/16419/16420/16421/16818/16997/17524/17857/17969/17970/19039/20343/20540/20661/20779/20963/21825/21827/22319/22780/23849/24088/54199/54635/56419/56619/65972/66435/68279/68631/71712/74030/74191/74901/80884/110078/110173/110208/170743/216984/223650/226101/226251/229445/231821/239217/268977/278180
St8sia6			GSE2405_0H_VS_12H_A_PHAGOCYTOPHILUM_STIM_NEUTROPHIL_DN	56/1776	315/20556	1.58652825305231e-07	2.72410276641109e-06	1.57527627962641e-06	11799/11982/12447/12507/13175/13835/13837/13844/13845/13848/14375/16906/17245/17279/18113/18600/18602/19212/20419/23917/23965/26949/27276/51944/54141/56847/59033/67203/67448/68339/69051/69716/70450/70466/70645/70747/71729/71924/72535/74044/93840/104732/105844/208628/208943/229658/229841/233406/237436/238328/240641/241308/245269/269582/270906/494504
Stat4			GSE43863_TH1_VS_TFH_MEMORY_CD4_TCELL_DN	56/1776	315/20556	1.58652825305231e-07	2.72410276641109e-06	1.57527627962641e-06	11501/11546/12229/12452/12458/12798/13852/14130/14357/15275/15277/15442/15476/15979/16149/16186/16428/16440/16453/17698/18824/18985/19264/19277/20354/20491/22151/22350/23890/30948/30955/54135/54167/56743/57912/65972/66241/67117/67177/67260/68732/83436/98267/103236/108153/110596/114249/193385/207521/215243/216984/226594/227612/229445/272382/667772
Stbd1			GSE10325_LUPUS_CD4_TCELL_VS_LUPUS_MYELOID_UP	57/1776	323/20556	1.59557896412632e-07	2.72584239257338e-06	1.57628225923285e-06	12070/12143/12229/12444/12481/12500/12503/12511/12531/14026/14198/14360/14462/16186/16400/16403/16428/16440/16565/16818/16832/16994/16997/17153/17864/18751/18767/19057/19419/20362/20779/20849/20963/27218/27276/53313/54167/54390/57915/58208/67305/67596/70122/74734/75974/94214/105727/108147/210293/216505/226251/226419/229534/232875/240168/268977/328795
Steap1			GSE25123_WT_VS_PPARG_KO_MACROPHAGE_UP	58/1776	331/20556	1.59880057722189e-07	2.72584239257338e-06	1.57628225923285e-06	11489/11492/11717/12143/12483/12506/12609/12798/13733/14130/14360/14702/15061/15275/15277/15512/16800/16818/16819/17119/17698/17972/18792/18826/18844/19106/19219/20540/20779/21366/21825/21827/21929/21941/22350/22379/27218/54371/58185/60322/64008/67138/70536/73914/73998/75345/102857/108089/210992/213391/214854/215449/231832/235611/319901/320707/381290/665113
Steap4			GSE7460_CTRL_VS_TGFB_TREATED_ACT_FOXP3_HET_TCONV_DN	53/1776	292/20556	1.70571646783733e-07	2.89792250430469e-06	1.6757916175244e-06	11745/11931/12182/12257/12332/12394/12399/12476/12493/12494/12501/12550/12561/13048/13730/14063/14688/14696/17385/17969/17972/18751/19124/19294/20130/21815/21821/21838/22377/24063/24088/56419/57764/57916/66259/68498/72049/72828/74206/80914/94280/104175/105348/108153/108655/109689/215748/216858/217682/229534/230603/238377/240960
Stil			GSE24142_EARLY_THYMIC_PROGENITOR_VS_DN2_THYMOCYTE_ADULT_DN	54/1776	300/20556	1.73411309105402e-07	2.93586558981943e-06	1.6977330961368e-06	11433/11931/12143/12229/12306/12428/12444/12477/12482/12500/12503/12531/12615/12825/14360/15979/16428/16440/16582/16818/16852/17075/17524/18005/18751/19012/19063/19249/20135/20351/20779/21838/22151/27218/51793/52033/52504/54390/54667/58208/65112/66468/66922/67448/67839/68026/72709/74734/104732/105844/105855/109978/226101/238463
Stk17b			GSE13306_RA_VS_UNTREATED_MEM_CD4_TCELL_UP	60/1776	348/20556	1.76177598029778e-07	2.9723063751226e-06	1.71880583443686e-06	11433/12493/12524/12550/12561/13169/13660/14062/14582/15248/16155/16401/16419/16420/16421/17069/17164/17969/18104/18105/19159/20491/20660/20788/22324/22329/51944/54667/57764/58250/66259/66648/67771/67963/68279/71729/74206/76850/78771/80884/93730/94176/98660/98878/107684/107769/108670/209086/209378/211914/215748/231507/234356/238377/239114/241308/242248/244049/268567/665113
Stk26			GSE24634_TEFF_VS_TCONV_DAY5_IN_CULTURE_UP	48/1776	254/20556	1.85843722324663e-07	3.12449758158339e-06	1.80681396704533e-06	12228/12721/12766/13605/13661/14055/14056/14211/14235/15354/16765/16906/17216/17279/17864/17972/18163/20135/22137/22171/22337/23790/27214/27218/52392/53416/54667/59001/66435/66570/67177/68026/69816/70099/70385/71819/72107/72155/73738/76142/78560/78833/80986/109019/110033/209737/238463/326618
Stk39			GSE24142_DN2_VS_DN3_THYMOCYTE_UP	67/1776	406/20556	1.89534754689152e-07	3.17552692804455e-06	1.83632288280148e-06	11933/12229/12476/12505/12506/12527/12552/12563/12798/13008/14130/16401/16409/16428/16541/16852/16878/16952/17387/17388/17391/17681/18712/18768/18844/19124/19132/20200/20375/21346/22137/22169/22324/22349/22421/30948/50918/50934/52331/54353/56741/58208/63955/64008/64214/66213/67399/68498/70747/75974/76566/98660/102545/106572/110078/210293/214424/216197/216858/216892/226419/229731/235611/238463/241…
Stmn1			GSE36888_UNTREATED_VS_IL2_TREATED_TCELL_6H_UP	59/1776	341/20556	1.96636510412827e-07	3.28315166696176e-06	1.89855941088247e-06	12143/12273/12394/12444/12703/13660/14130/14221/14360/14425/14702/15939/16155/16364/16818/16885/17119/18034/18824/19204/20353/20362/20491/20540/20779/20963/21938/21941/22337/22349/27218/55985/56532/58208/59033/60530/70350/70358/70415/71085/74206/74694/78560/80718/83490/98878/102595/106572/207839/208117/211228/231507/233571/268396/268973/319430/319520/320910/338367
Stmn2			GSE29164_UNTREATED_VS_CD8_TCELL_TREATED_MELANOMA_DAY3_DN	57/1776	325/20556	1.97664006618519e-07	3.28896604827103e-06	1.90192171316788e-06	11801/12305/12507/12609/12978/13036/13038/16419/16420/16421/16440/16453/16525/16541/16822/17395/17698/18163/18751/19277/19411/20200/22349/22350/26377/30955/52717/55991/57757/57916/58185/58208/58222/66940/71729/74039/74127/74131/75974/76960/77577/98388/104001/109332/110078/192656/210293/213027/213068/217303/218772/224109/234356/269855/321019/338367/666794
Stn1			GSE10325_LUPUS_BCELL_VS_LUPUS_MYELOID_DN	64/1776	382/20556	2.03283597252189e-07	3.37088759553117e-06	1.94929476817168e-06	11465/12257/12267/12273/12507/12978/14130/14190/15211/15275/15277/15368/15442/15512/15979/16409/16598/16854/17164/17524/17970/18844/19353/20195/20200/20540/21810/21857/21938/22319/24088/26364/26432/26433/26568/27984/54610/56212/56360/56644/56847/68279/70536/71310/72535/74030/78892/83691/104009/105348/106572/108116/109689/213391/217316/226101/231821/234094/235380/235611/239217/241226/319430/338367
Stoml1			GSE39820_CTRL_VS_IL1B_IL6_IL23A_CD4_TCELL_UP	60/1776	350/20556	2.16146878841677e-07	3.5719562708239e-06	2.06556744285562e-06	12143/12229/12333/12334/12506/12522/12534/12615/13038/14360/16155/16419/16420/16421/16428/16440/16525/16818/16822/17218/17969/18844/18973/19212/19286/19419/19891/20353/20720/20779/22021/22324/22349/23890/23917/27984/30939/54667/57915/59033/66578/67138/71653/72486/73998/85031/102545/103534/107995/209378/211329/216739/226594/235611/237436/238463/239099/240168/240672/241230
Stra6			GSE3720_UNSTIM_VS_LPS_STIM_VD2_GAMMADELTA_TCELL_DN	51/1776	279/20556	2.30784312943183e-07	3.8008763376561e-06	2.19794583755413e-06	12332/12333/12334/12394/12552/12563/12826/12828/12934/13860/14130/16419/16420/16421/16453/16467/16535/16782/16852/16854/16952/18209/20362/21366/22240/26432/26433/27218/56175/56644/57916/59036/59095/64074/67198/68151/70747/71240/72415/72828/94176/94216/102857/171285/215512/226519/276829/320707/381290/667742/100041194
[truncated: 277 more rows]
